# Supplementary material for: The histone modifier KAT2A presents a selective target in a subset of well-differentiated microsatellite-stable colorectal cancers
Source: Cell Death Differ. 2025 Mar 27;32(7):1259–72. doi: 10.1038/s41418-025-01479-7 (PMC12284170; doi:10.1038/s41418-025-01479-7)
Supplement: Supplementary file 2 — Supplementary Table 1 [file 41418_2025_1479_MOESM2_ESM.xlsx]

## Sheet: KAT2A Dependency
IDC	STAD	ESCC	OCSC	SCLC	HCC	NBL	UCEC	IHCH	LUAD	PAAD	BLCA	LUSC	GB	BRCA	HGSOC	AML	PCM	COAD	MEL	SOC	ES	CCRCC
-0.312221	-0.30727	-0.305214	-0.267138	-0.250796	-0.245287	-0.242765	-0.241178	-0.235283	-0.229846	-0.223787	-0.223128	-0.221811	-0.213723	-0.21182	-0.202657	-0.196105	-0.195084	-0.190477	-0.185631	-0.173093	-0.169327	-0.0398898
-0.627737	-0.993163	-0.729182	-0.629096	-0.702297	-0.701806	-0.800337	-0.668726	-0.415009	-0.671651	-0.550982	-0.717096	-0.58082	-0.626113	-0.835037	-0.44609	-0.676325	-0.987704	-0.713476	-0.487745	-0.684829	-0.673355	-0.386712
-0.508214	-0.862283	-0.566227	-0.537086	-0.530976	-0.591597	-0.666636	-0.635717	-0.349086	-0.564905	-0.506591	-0.410227	-0.439197	-0.422488	-0.524356	-0.396428	-0.669124	-0.441472	-0.569286	-0.475248	-0.514021	-0.595565	-0.311657
-0.503718	-0.664456	-0.519045	-0.502301	-0.507829	-0.380473	-0.583423	-0.478546	-0.332056	-0.528736	-0.497686	-0.380598	-0.374945	-0.39149	-0.394191	-0.335377	-0.604823	-0.436744	-0.54963	-0.463003	-0.400795	-0.450847	-0.233889
-0.457964	-0.433672	-0.481446	-0.492298	-0.497172	-0.374168	-0.536639	-0.441313	-0.29855	-0.495117	-0.490594	-0.374282	-0.356274	-0.389635	-0.317504	-0.296727	-0.589742	-0.384997	-0.530685	-0.438519	-0.377807	-0.403787	-0.221158
-0.453334	-0.402898	-0.466495	-0.458926	-0.448517	-0.343379	-0.531346	-0.361104	-0.287852	-0.452615	-0.467538	-0.365129	-0.286791	-0.388043	-0.311692	-0.292682	-0.409359	-0.315025	-0.467938	-0.373756	-0.375091	-0.364479	-0.216294
-0.43856	-0.376776	-0.393298	-0.450105	-0.413836	-0.342389	-0.485123	-0.359564	-0.271044	-0.427079	-0.459604	-0.318945	-0.285644	-0.383584	-0.291772	-0.281586	-0.3199	-0.27095	-0.440075	-0.366307	-0.282025	-0.32023	-0.181349
-0.375588	-0.371387	-0.362975	-0.42775	-0.404701	-0.325126	-0.426463	-0.336292	-0.268469	-0.397049	-0.456015	-0.292678	-0.274146	-0.373399	-0.254425	-0.231425	-0.284562	-0.237829	-0.425941	-0.34713	-0.218526	-0.289918	-0.10844
-0.361059	-0.360372	-0.349632	-0.419102	-0.302374	-0.269618	-0.410759	-0.32466	-0.26287	-0.377568	-0.445086	-0.288978	-0.252877	-0.368048	-0.223145	-0.206616	-0.267017	-0.218009	-0.407065	-0.331947	-0.17364	-0.265764	-0.0644881
-0.358379	-0.353832	-0.34663	-0.411122	-0.283258	-0.254135	-0.406979	-0.305475	-0.259614	-0.373553	-0.380415	-0.284737	-0.236278	-0.324802	-0.221298	-0.198697	-0.196105	-0.21323	-0.381498	-0.327908	-0.172545	-0.256542	-0.0152914
-0.312221	-0.310388	-0.329969	-0.397591	-0.278137	-0.248669	-0.397954	-0.241178	-0.247884	-0.369807	-0.340612	-0.27593	-0.231213	-0.321347	-0.21182	-0.16623	-0.184438	-0.211833	-0.339551	-0.32438	-0.165535	-0.198385	0.0152444
-0.279236	-0.304153	-0.322242	-0.381436	-0.223455	-0.241905	-0.391733	-0.240536	-0.238577	-0.368028	-0.334849	-0.25904	-0.221811	-0.313272	-0.181967	-0.141902	-0.170405	-0.178334	-0.323044	-0.308631	-0.155823	-0.169327	0.0425272
-0.271614	-0.300574	-0.308924	-0.358007	-0.2	-0.198629	-0.360403	-0.200951	-0.231988	-0.350823	-0.315928	-0.245296	-0.201358	-0.306415	-0.16426	-0.0872157	-0.144634	-0.170995	-0.306889	-0.288376	-0.138496	-0.119848	0.118143
-0.25492	-0.255607	-0.301503	-0.349925	-0.196863	-0.195995	-0.359434	-0.179991	-0.231146	-0.349454	-0.304753	-0.242979	-0.19924	-0.304175	-0.145375	-0.0250232	-0.135668	-0.142196	-0.301971	-0.283483	-0.118386	-0.114819	0.134508
-0.219238	-0.241648	-0.290409	-0.333133	-0.183982	-0.17712	-0.347514	-0.167934	-0.194498	-0.34786	-0.282564	-0.231267	-0.19516	-0.269893	-0.112754	0.105925	-0.132757	-0.0817142	-0.266464	-0.263241	-0.0955588	-0.0899172	0.196583
-0.188739	-0.227733	-0.27469	-0.310002	-0.162204	-0.168719	-0.316257	-0.158674	-0.191	-0.331121	-0.280609	-0.214989	-0.168077	-0.267033	-0.0996948	0.160736	-0.123605	-0.0779032	-0.263415	-0.251574	0.0489885	-0.0742395	0.208838
-0.139267	-0.211214	-0.271856	-0.306285	-0.123727	-0.15772	-0.273779	-0.0779571	-0.167232	-0.309285	-0.259173	-0.212596	-0.12605	-0.266382	-0.0754502	0.259465	-0.00128936	-0.0504148	-0.244186	-0.223161	0.0905585	-0.0305611	0.510291
-0.116246	-0.170909	-0.165264	-0.302263	-0.101389	-0.0329742	-0.264115	-0.0324961	-0.161789	-0.277596	-0.25561	-0.210014	-0.113071	-0.263756	-0.06573		0.0505565	-0.0426548	-0.232229	-0.223063		0.125475
-0.115056	-0.153302	-0.16304	-0.302055	-0.0956633	-0.0229242	-0.242765	-0.0260768	-0.155705	-0.275202	-0.255136	-0.206056	-0.109686	-0.259321	0.00753407			-0.022534	-0.223446	-0.221588		0.158617
-0.0712153	-0.11187	-0.146884	-0.298694	-0.0807686	0.0801975	-0.238286	0.0133316	-0.133372	-0.26576	-0.253829	-0.201935	-0.109237	-0.257038	0.19763			0.0284352	-0.220985	-0.220421		0.194575
	-0.109832	-0.127151	-0.297581	0.102009	0.14786	-0.232511		-0.109946	-0.250932	-0.253342	-0.181525	-0.0368851	-0.256054				0.0981881	-0.216722	-0.199702		0.24406
		-0.116757	-0.297579			-0.223802		-0.106353	-0.241713	-0.243995	-0.17245	0.280754	-0.240313					-0.207484	-0.198882		0.437439
		-0.108159	-0.282103			-0.219904		0.0187404	-0.240206	-0.243373	-0.151414		-0.234313					-0.193911	-0.196404
		-0.0931927	-0.281096			-0.19865			-0.236938	-0.223787	-0.144505		-0.229299					-0.187042	-0.196009
		-0.0650146	-0.267985			-0.172695			-0.236702	-0.222488	-0.119099		-0.218712					-0.172945	-0.189029
			-0.266292			-0.165732			-0.233109	-0.220505	-0.0831592		-0.213723					-0.163661	-0.187326
			-0.254314			-0.137129			-0.226582	-0.218472	-0.0597418		-0.19517					-0.138119	-0.183936
			-0.249506			-0.13509			-0.212203	-0.206683	0.00411359		-0.188524					-0.125911	-0.183371
			-0.240134			-0.0983153			-0.210607	-0.194404	0.0876162		-0.184484					-0.12201	-0.172717
			-0.234821			-0.0369121			-0.195003	-0.179045			-0.167281					-0.0964351	-0.169119
			-0.218764			-0.0297402			-0.190773	-0.172077			-0.160559					-0.0930675	-0.164824
			-0.20955			-0.0120187			-0.183645	-0.155336			-0.156841					-0.0843816	-0.162065
			-0.205728			-0.0114579			-0.168014	-0.145033			-0.155882					-0.0835073	-0.152286
			-0.196322			0.071466			-0.156859	-0.1065			-0.144899					-0.0814454	-0.151354
			-0.157005			0.101608			-0.146597	-0.106097			-0.144088					-0.0777492	-0.142417
			-0.14645			0.153568			-0.130767	-0.0941128			-0.1415					-0.0730758	-0.139316
			-0.14391						-0.127598	-0.0797772			-0.136124					-0.0551812	-0.134725
			-0.139175						-0.127466	-0.0429453			-0.130496					-0.0248186	-0.134433
			-0.130329						-0.126601	-0.0398647			-0.124963					-0.00367053	-0.119455
			-0.129473						-0.0934015	-0.0376791			-0.121193					0.0192026	-0.0925046
			-0.123864						-0.0834559	-0.0310386			-0.116304					0.0246829	-0.0757926
			-0.109443						-0.0813728	0.000155986			-0.109041					0.024737	-0.0757817
			-0.0816201						-0.0658921	0.00795908			-0.0824339					0.117082	-0.0694357
			-0.0478324						-0.0588884	0.0269629			-0.0221117					0.123754	-0.0615563
			-0.036441						-0.0523731	0.0418008			-0.0164416					0.137812	-0.039426
			-0.0250182						-0.0427427	0.221745			-0.0077589						-0.0178912
			-0.00276613						-0.00186214				-0.00668931						-0.0104041
			0.00272162						0.024175				0.0381049						0.0102969
			0.0432828						0.0345093				0.0860074						0.0224982
									0.0721383				0.219476						0.0625565
									0.363373										0.151477

## Sheet: CRC Dependency
cell_line	r (Pearson)	t-score	p-value	LOG P	C10	C2BBE1	C75	C80	C84	C99	CCK81	CL11	COLO201	COLO205	COLO320	COLO678	DIFI	DLD1	ECC4	GP5D	HCC2998	HCC56	HCT116	HCT15	HT115	HT29	HT55	JVE127	JVE253	KM12	KP363T	LOVO	LS1034	LS123	LS180	LS411N	LS513	MDST8	NCIH716	NCIH747	OUMS23	RCM1	RKO	SNU1033	SNU1544	SNU503	SNU61	SNU81	SNUC1
KAT2A	1				-0.0730758	-0.339551	-0.0930675	-0.245418	-0.407065	-0.165151	0.0192026	-0.232229	-0.713476	-0.216722	0.117082	-0.244186	-0.80176	-0.0248186	-0.277306	-0.138119	-0.323044	-0.0551812	-0.306889	0.024737	-0.223446	-0.467938	-0.12201	-0.151288	-0.143367	-0.0814454	0.0246829	0.123754	-0.125911	-0.381498	-0.163661	0.137812	-0.193911	-0.301971	-0.0964351	-0.0835073	-0.530685	-0.42401	-0.0777492	-0.0196011	-0.207484	-0.15298	-0.464808	-0.266464	-0.569286
PATL1	-0.558022	-5.03221	5.33671e-06	5.27273	0.0329633	0.00815309	-0.196819	-0.162178	-0.272683	0.0249449	-0.348358	-0.141302	0.135098	-0.0615603	-0.412811	0.108029	-0.00455428	-0.200341	-0.0637661	-0.0622772	-0.100863	-0.0184933	-0.0444127	-0.188412	-0.15496	0.0189142	-0.089272	0.0149762	-0.0184705	-0.0637582	0.0180214	-0.285235	-0.137724	-0.282859	-0.0809175	-0.221417	-0.103821	-0.10195	0.0167461	-0.115985	0.0713611	0.117803	-0.159167	-0.297519	-0.136424	-0.168814	0.147371	0.0733985	0.192219
IL11RA	-0.556126	-5.00743	5.83261e-06	5.23414	0.185813	-0.0153452	0.0315842	-0.12334	0.13497	0.0530248	-0.0909617	-0.254427	0.045605	-0.0606097	-0.234371	0.0587047	0.268263	-0.0670133	0.188184	0.00869406	0.0161999	-0.14581	-0.0674624	-0.00457096	-0.156394	0.0553797	0.0481925	-0.0149996	0.0563365	-0.0235932	-0.0984659	-0.153635	-0.0379766	0.108834	0.00440829	-0.097478	0.018517	-0.0740738	-0.28222	-0.00889083	0.228427	0.0730387	-0.00216437	-0.141411	-0.0984165	0.0360851	0.000320863	-0.0469794	0.0368397
UBR1	-0.500863	-4.33044	6.22015e-05	4.2062	0.175389	-0.124809	-0.28589	-0.0616264	0.0836663	0.135397	-0.234527	0.169082	0.0708914	0.234925	-0.392426	-0.0120962	0.240307	-0.231667	0.144896	-0.0931413	0.0337154	-0.152807	0.0618347	0.0238148	0.0716935	-0.0417703	-0.202317	-0.0253776	0.057373	-0.0547834	0.0270811	-0.255823	-0.134791	0.20311	-0.212987	-0.0412427	-0.127543	-0.0853666	0.00864717	-0.0636793	0.177335	0.140167	0.0040924	-0.310425	0.0133689	0.0141456	-0.0524914	-0.10081	0.0588153
PHKG1	-0.492768	-4.23777	8.51018e-05	4.07006	-0.224129	-0.14881	-0.298183	-0.166508	-0.220561	-0.190963	-0.524955	0.00879834	-0.0931267	-0.14453	-0.208657	-0.193602	0.0698149	-0.197831	0.00503216	-0.120671	-0.236838	-0.23213	-0.131431	-0.285798	-0.0711221	-0.0709444	-0.253063	-0.232114	-0.103321	-0.223488	-0.191979	-0.303737	-0.229622	-0.107933	-0.338709	-0.236436	-0.319969	-0.158715	-0.28139	-0.254325	-0.141216	-0.208945	-0.207484	-0.190294	-0.415542	-0.118806	-0.0200088	-0.180969	-0.182594
SEL1L2	-0.491058	-4.21837	9.08388e-05	4.04173	-0.0416602	0.073556	-0.026086	-0.00199691	0.0731696	-0.0127868	-0.0859686	-0.125992	0.102887	0.320262	0.111767	-0.0459914	0.12664	-0.0441579	-0.00889143	0.00532016	-0.0011836	-0.0985601	0.191209	0.115934	0.0567456	0.149519	-0.0592125	0.103144	0.0101781	0.0445218	0.0921867	0.0140418	0.00832256	0.0550545	-0.0219927	-0.0671137	-0.0117095	0.152061	-0.135849	0.0211632	0.0986382	0.231192	0.0138113	0.0921677	-0.0148556	0.0417446	0.140755	0.137233	0.329781
ABHD11	-0.483157	-4.12961	0.00012224	3.91279	-0.296858	-0.291886	-0.374381	-0.429797	0.0527633	-0.602481	-1.04089	-0.0111619	-0.0656217	-0.442437	-0.589654	-0.281921	-0.188693	-0.0851493	-0.53984	-0.460816	-0.0179476	-0.289919	-0.361068	-0.357398	-0.112992	-0.18999	-0.511444	-0.177081	-0.0726539	-0.295543	-0.14949	-0.544416	-0.415633	0.235062	-0.183006	-0.496589	-0.499211	-0.348561	-0.480198	-0.397095	-0.469596	-0.370454	-0.43817	-0.358634	-0.552308	-0.344281	-0.349883	-0.249358	0.0783795
FAM133B	-0.483136	-4.12938	0.000122333	3.91246	-1.43221	-1.18795	-1.55364	-0.646168	-0.515042	-1.41055	-1.57504	-0.831767	-0.84383	-1.24411	-1.06662	-1.54377	-0.559889	-1.17798	-1.13478	-0.792073	-0.80917	-0.996169	-1.16388	-0.814224	-1.28605	-0.671171	-1.37814	-1.35591	-0.863541	-1.49732	-1.00564	-1.10609	-1.13833	-1.06754	-1.14764	-1.80899	-0.970113	-1.21971	-1.90924	-1.54965	-0.410775	-1.09333	-0.841394	-1.30651	-1.19851	-1.17871	-1.57373	-1.65599	-0.611501
OPN4	-0.480171	-4.09641	0.000136498	3.86487	-0.270009	-0.0316303	-0.169429	-0.135623	-0.0730161	-0.202484	-0.345624	-0.0828795	0.0400663	0.186862	-0.383853	-0.247395	0.121791	-0.100493	-0.0994783	-0.0356806	-0.150166	-0.270493	-0.0696989	-0.0489071	-0.168967	-0.139084	-0.0562397	-0.0810217	-0.106273	-0.192415	0.0204737	-0.148435	0.0156815	0.187239	-0.119857	-0.222432	-0.0396557	-0.142719	-0.127108	-0.193713	-0.0767785	0.0126526	-0.0377887	0.0967375	-0.312016	-0.154423	-0.0225007	-0.103469	0.372884
RHOH	-0.473877	-4.02703	0.000171673	3.7653	0.0636183	-0.140472	-0.316523	-0.208678	0.0210507	-0.181342	-0.424164	-0.39352	-0.138711	-0.213742	-0.396601	-0.172491	-0.0259623	-0.291714	-0.166572	-0.11395	-0.0993187	-0.397223	-0.119826	-0.193015	-0.0503517	-0.0842492	-0.287175	-0.41861	-0.236522	-0.141448	-0.29893	-0.266141	-0.350064	-0.0763293	-0.237409	-0.207844	-0.33578	-0.0401648	-0.288284	-0.203716	0.0579558	-0.388693	-0.196833	-0.229992	-0.0228818	-0.13275	0.00224054	-0.0717979	-0.348554
SLC38A11	-0.469122	-3.97515	0.00020354	3.69135	-0.160431	-0.0287759	-0.0680501	-0.00905988	0.0220391	0.114979	-0.303297	-0.0246023	0.0465649	-0.168543	-0.0570042	-0.0768777	0.442369	-0.158507	-0.00246083	-0.0456502	0.136965	-0.200113	0.229844	0.0329507	-0.0209717	0.0628342	0.0147625	0.152193	0.0471491	-0.196987	-0.0526733	-0.196698	-0.106392	-0.141073	-0.0053912	-0.53009	0.0570848	-0.184469	-0.350246	0.019155	-0.136194	0.0274609	-0.0206381	-0.120911	-0.0308015	-0.165487	0.239007	-0.430111	0.128066
NDUFS3	-0.467988	-3.96284	0.000211901	3.67387	-0.251545	-0.313918	-0.708471	-0.327698	-0.315427	-0.508341	-0.731213	-0.408471	-0.23262	-0.198733	-0.454805	-0.221945	-0.255052	-0.259142	-0.82025	-0.688374	-0.185163	-0.698578	-0.0195068	-0.52082	-0.305356	-0.16371	-0.313328	-0.462382	-0.329274	-0.577477	-0.353791	-0.402657	-0.221238	-0.0404642	-0.476801	-0.454175	-0.33435	-0.457528	-0.359464	-0.347606	-0.227158	-0.398553	-0.829104	-0.552295	-0.981838	-0.18001	-0.396816	-0.03472	0.173802
RBM17	-0.465051	-3.93108	0.00023503	3.62888	-1.26111	-0.769387	-1.16751	-1.22715	-1.08435	-1.00405	-1.74943	-1.00419	-0.970619	-1.53612	-1.52421	-1.67967	-0.768713	-1.34486	-1.18093	-1.39759	-1.26596	-1.3309	-1.53471	-1.12651	-1.25318	-1.15823	-0.841928	-1.39184	-0.936305	-1.26439	-1.11294	-1.35648	-1.05025	-1.2405	-0.989734	-1.55481	-1.60829	-1.42767	-1.29302	-1.01424	-1.0287	-1.17934	-0.93314	-1.50365	-0.711782	-1.27196	-1.2118	-0.85168	-0.588815
ARFGAP2	-0.460574	-3.88299	0.000274734	3.56109	0.0608256	0.0534092	-0.0601868	0.043023	-0.0394704	-0.135213	-0.416077	0.0673956	0.0991995	0.0157949	0.144725	0.119771	0.0212839	-0.0216417	-0.114395	0.00257962	0.130748	-0.148398	0.0848591	-0.116017	0.0173114	0.222168	-0.0640683	-0.0580619	0.0222766	0.0423724	-0.0509399	-0.0325872	-0.0448827	0.0846674	-0.105691	0.0180909	0.0380689	-0.0329815	-0.117831	0.00396527	0.392504	0.212148	-0.0486722	-0.0411219	0.0404959	-0.0702387	-0.106824	-0.00160944	0.112984
PPP1R16B	-0.458146	-3.85706	0.000298741	3.52471	-0.164508	-0.0278334	-0.294762	-0.10276	-0.0956155	-0.329823	-0.228607	-0.110625	0.0209609	-0.0581272	-0.132516	-0.286312	0.00694609	-0.0708362	0.369323	-0.066194	0.0601119	0.0425684	-0.0268304	-0.0141357	-0.127468	0.087976	0.0747356	-0.101526	0.0292569	-0.131829	-0.0854952	-0.0632282	-0.0813012	0.261299	0.0617045	-0.166826	0.0299974	0.154089	-0.235113	-0.0992805	0.186208	-0.0856985	-0.0686037	-0.0318791	-0.00760915	-0.0502965	0.125009	-0.113004	0.0911386
LIPN	-0.458026	-3.85578	0.000299975	3.52291	0.0995136	0.0904806	0.0309063	0.121444	0.183945	-0.0250603	-0.126942	-0.056063	0.0918759	-0.0117511	-0.242756	0.0294023	0.122507	0.0312442	0.0747596	0.0107919	-0.0408358	-0.0777641	-0.0445856	0.104082	-0.0216911	0.147937	0.0812869	-0.0285738	0.0438596	-0.0292515	0.107026	-0.104574	0.0792604	0.025279	0.014985	-0.0402712	0.0616329	0.0427278	0.0048683	-0.0438621	-0.0536804	0.0805781	0.0471114	0.0565268	-0.0260382	0.0270851	0.157062	0.0472514	0.0745035
ZNF536	-0.454665	-3.82008	0.000336508	3.47301	-0.551211	-0.062197	-0.343108	-0.134035	-0.242427	-0.202338	-0.607324	0.0646044	-0.111515	0.0783088	-0.21248	-0.183166	-0.056071	-0.170989	-0.182857	-0.177189	-0.0275468	-0.165584	-0.0586527	-0.167567	-0.0984383	-0.175793	0.0440039	-0.109477	-0.123223	-0.267289	-0.0604548	-0.227539	-0.0769176	0.126717	-0.0645394	-0.0924247	-0.0686946	-0.0353398	-0.179149	-0.105845	0.0312958	-0.0544984	-0.0986566	-0.400497	-0.133327	-0.0179767	-0.0363722	-0.0319338	0.127052
MMP14	-0.454249	-3.81567	0.000341297	3.46687	-0.0512048	0.0928183	-0.0331317	0.0959941	0.112304	-0.134102	-0.341475	0.0014693	0.149323	0.13715	-0.00679013	-0.0632071	0.0755272	-0.0897886	-0.217664	0.077856	-0.0801594	-0.0175378	0.0366844	0.0783545	0.00804267	0.00750048	0.111692	0.0925864	-0.0140691	0.035817	0.0873322	-0.0593547	-0.216743	0.273827	-0.137231	-0.0772333	0.00656653	-0.148882	-0.0695333	-0.00461133	0.335172	-0.0731913	-0.0140521	0.0519306	0.168021	-0.101114	0.0615668	0.135593	0.316049
ENAM	-0.453507	-3.80783	0.000349996	3.45594	-0.0599149	0.0383097	-0.0909745	-0.0675953	0.173271	0.119193	-0.232161	-0.109931	0.106614	-0.0224561	-0.133172	0.120626	-0.0665521	-0.0664598	0.10258	0.0528777	0.0872522	-0.195526	-0.0197261	0.0306829	-0.0372234	0.0288609	-0.071746	0.025929	0.0949603	-0.065757	0.0621752	-0.123003	-0.0869123	0.0480861	-0.0497717	-0.0101263	0.0111126	-0.060825	-0.0450258	-0.00154322	0.0294397	-0.049314	0.00667859	0.05925	-0.0144524	0.00589564	0.12037	0.101975	0.226875
PPP1R36	-0.452355	-3.79566	0.000363913	3.439	-0.0264727	0.109386	-0.15403	-0.276541	0.100989	0.0691344	0.10844	-0.0314635	0.0617798	0.0524691	-0.220491	0.238794	0.224706	-0.1704	0.0233053	0.00985172	-0.0286558	0.0231654	0.11851	-0.0276495	0.160571	0.0143775	-0.0088459	0.0878226	-0.119107	-0.0133148	0.0406697	0.045839	0.13335	0.0746438	-0.0138731	-0.274629	0.0540513	-0.0630455	-0.359021	0.0244664	0.319912	0.201192	0.0533738	0.0370546	0.110039	0.059781	0.287795	-0.147188	0.260403
KDR	-0.451365	-3.78522	0.000376263	3.42451	-0.0885811	-0.033768	-0.317657	-0.122439	-0.0520435	0.0419871	-0.283647	-0.09101	-0.0513775	0.134012	-0.38322	-0.203697	-0.0414767	-0.192675	0.0631985	-0.070248	-0.140607	-0.226587	-0.00426889	-0.0658118	-0.351098	-0.113805	-0.249589	-0.00571756	-0.114642	-0.30244	-0.150411	-0.185364	-0.268102	-0.000252489	-0.182422	-0.160739	-0.0941388	0.0354691	-0.169557	-0.149171	-0.137652	-0.0854053	-0.062211	-0.271687	0.0804668	-0.196246	-0.0689902	-0.11648	0.0460217
ATP5MC2	-0.450245	-3.77344	0.000390701	3.40816	-0.684684	-0.37827	-0.70834	-0.165855	-0.0555453	-0.173795	-0.670163	-0.401218	-0.337866	-0.454345	-0.388229	-0.368421	-0.0886574	-0.40729	-0.434435	-0.279716	-0.426739	-0.161213	-0.313009	-0.269285	-0.0747158	-0.225009	-0.401179	-0.478953	-0.351156	-0.404557	-0.277447	-0.417632	-0.54472	-0.582381	-0.466615	-0.516905	-0.253542	-0.509575	-0.506013	-0.222237	-0.184183	-0.346614	-0.378117	-0.315135	-0.233917	-0.261857	-0.212436	-0.381494	0.0238254
PLAC1	-0.450222	-3.77319	0.000391003	3.40782	0.0557555	0.0291521	-0.08399	-0.0195834	0.126457	0.119013	-0.104337	-0.162754	0.0310081	0.127904	-0.149901	0.148513	0.74555	0.10246	-0.00777193	0.0521201	0.330672	0.0390939	0.00442101	0.0784187	0.123796	0.0771015	-0.0587197	0.00440668	0.0952725	0.115366	0.159811	0.0379956	-0.116575	0.0709907	0.0753931	0.016032	-0.00504926	-0.0471596	0.0118128	0.0653264	0.109842	0.374552	0.0174321	0.205396	0.125879	-0.0198612	0.0306018	-0.0213214	0.237773
XPOT	-0.448511	-3.75524	0.000414039	3.38296	-0.881115	-0.69435	-0.192976	-0.573459	-0.663082	-0.654524	-0.599308	-0.651985	-0.487091	-0.502551	-0.450246	-0.896613	-0.150522	-1.20967	-0.293812	-0.406634	-0.5378	-0.260338	-0.432073	-0.652063	-0.503401	-0.177224	-0.466883	-0.158389	-0.447521	-0.594497	-0.76968	-0.550813	-0.581555	-0.597122	-0.644619	-0.754689	-0.439954	-0.580974	-0.500406	-0.674671	-0.430351	-0.0405387	-0.818067	-0.764184	-0.771773	-0.387461	-0.24913	-0.681592	-0.180366
MRPL32	-0.445924	-3.72818	0.000451228	3.3456	-0.476172	-0.282271	-0.520859	-0.335394	-0.225727	-0.347694	-0.264918	-0.472693	-0.226717	-0.286478	-0.514038	-0.493759	-0.408477	-0.645071	-0.429705	-0.520291	-0.665008	-0.712462	-0.25089	-0.739669	-0.316562	-0.433283	-0.477995	-0.501938	-0.358269	-0.523298	-0.431353	-0.714622	-0.537649	-0.570062	-0.60711	-0.43459	-0.689084	-0.48931	-0.559464	-0.319533	-0.155315	-0.387071	-0.828662	-0.557541	-0.586124	-0.355438	-0.122971	-0.303352	-0.480436
H2AZ1	-0.44592	-3.72814	0.000451287	3.34555	-0.9502	-0.480929	-1.22152	-0.867855	-0.30202	-1.42146	-1.72268	-1.13181	-0.703708	-1.02394	-1.0703	-0.92556	-0.657982	-0.899884	-0.578317	-0.939091	-0.821229	-0.47196	-1.28193	-1.05388	-0.158273	-0.424914	-0.732656	-0.592656	-0.472123	-0.874748	-0.454965	-1.07688	-0.863096	-0.362132	-0.980553	-1.2184	-1.01095	-1.00739	-0.726189	-0.429438	-1.12063	-0.710344	-0.690379	-0.651087	-1.31498	-0.666831	-0.593542	-0.845163	-0.675958
MAPRE1	-0.444245	-3.71069	0.000476957	3.32152	-0.540952	-0.218972	-0.467263	-0.205389	-0.183116	-0.450626	-0.279734	-0.461482	-0.173007	-0.140735	-0.382104	-0.479969	0.0497377	-0.183193	-0.350318	-0.228638	-0.465922	-0.251923	-0.214939	-0.163673	-0.323754	-0.124859	-0.437905	-0.4058	-0.0555494	-0.402287	-0.601295	-0.296688	-0.438412	-0.324733	-0.417117	-0.464608	-0.403496	-0.5141	-0.229659	-0.461124	-0.242628	-0.124225	-0.246973	-0.379271	-0.208525	-0.200255	-0.426772	-0.707807	-0.243048
CUL7	-0.443531	-3.70326	0.000488299	3.31131	-0.116576	-0.133315	-0.0287734	-0.200617	-0.222776	-0.316924	-0.335349	-0.173901	-0.00994771	-0.0511247	-0.305248	-0.145019	-0.0468091	-0.0614387	-0.0345677	-0.119724	-0.00564123	0.00854649	-0.0486775	-0.0958163	-0.119643	-0.0478797	-0.281166	-0.112222	-0.156517	-0.03666	-0.211315	-0.337207	-0.145217	-0.105674	-0.188164	-0.432242	-0.10232	0.0423288	-0.392526	-0.130691	-0.137694	0.17086	-0.139942	-0.216597	-0.0453322	-0.223907	-0.0712068	-0.0505383	-0.353821
ABCC10	-0.442511	-3.69266	0.000504921	3.29678	-0.281991	-0.08706	-0.542477	-0.0620244	0.173686	-0.211521	-0.22749	-0.198305	-0.081046	-0.0745522	-0.420103	-0.208614	0.100918	-0.197899	-0.299461	-0.203136	-0.010226	-0.131876	-0.104165	-0.12171	-0.204115	-0.103654	-0.320907	-0.0812255	-0.305149	-0.1203	-0.344408	-0.290773	-0.19843	-0.03679	-0.101787	-0.172033	-0.286759	0.0781477	-0.255349	-0.0818138	-0.195929	-0.132986	-0.111445	-0.447986	0.0933945	-0.241034	-0.338876	-0.166348	-0.101326
RXRG	-0.442141	-3.68883	0.000511068	3.29152	-0.209192	-0.0941943	0.0024457	0.0174784	0.0635503	-0.134323	-0.155912	-0.0824499	0.0310516	0.092433	-0.246505	-0.373566	0.091846	-0.0723016	-0.0935375	0.0222622	-0.0771324	0.0809589	-0.138215	-0.0773581	-0.0747012	0.0484301	-0.0637634	-0.0688492	-0.0443127	-0.132285	0.012338	-0.179768	0.119874	-0.114748	0.00852842	-0.235662	-0.102008	0.0138647	-0.265865	-0.0400072	-0.0438291	0.105759	0.0190492	-0.0842478	0.186576	-0.297963	0.0926008	0.0472412	0.00437864
MARS1	-0.439008	-3.65642	0.000565988	3.24719	-1.80296	-1.64164	-2.01942	-1.13228	-2.14765	-1.89745	-1.88904	-1.69808	-1.12001	-1.96412	-2.20352	-1.47349	-1.47424	-1.419	-1.73098	-1.06015	-1.02064	-2.05407	-1.99875	-1.9513	-1.14849	-1.66165	-1.89458	-2.00273	-1.80108	-1.76302	-1.98102	-2.09985	-1.54803	-1.60766	-1.63516	-1.8535	-1.01588	-2.09487	-2.26178	-1.43114	-1.01208	-1.52364	-2.13925	-1.86806	-2.16551	-1.82106	-1.24278	-1.48229	-1.75651
UQCC1	-0.436953	-3.63526	0.000604856	3.21835	-0.154855	-0.20648	-0.32144	-0.232673	-0.100656	-0.158024	-0.479833	-0.474824	-0.0483014	-0.0101189	-0.584526	-0.279939	-0.292125	-0.655731	-0.38272	-0.340961	-0.412012	-0.195817	-0.233766	-0.406483	-0.234803	-0.194115	-0.798465	-0.186747	-0.173406	-0.228913	-0.158932	-0.501642	-0.57062	-0.343426	-0.376555	-0.264468	-0.216759	-0.241532	-0.435306	-0.184601	-0.111707	-0.132852	-0.365758	-0.37028	0.11065	-0.210165	-0.291458	-0.187452	-0.0669387
FAM166C	-0.436359	-3.62915	0.000616535	3.21004	-0.241404	-0.0769844	0.0489887	-0.0311921	-0.157073	-0.0764698	-0.199747	0.0127389	0.00986131	-0.108045	-0.1393	-0.0218311	0.108856	-0.0439897	-0.288171	0.0141371	-0.0665836	-0.158071	0.0290635	0.102295	-0.0974442	0.024463	0.0663706	-0.0280986	0.0365578	0.0306175	-0.020663	-0.151496	0.0337508	0.12029	-0.0393709	-0.150468	-0.0218998	0.0496808	-0.175332	-0.117342	0.0712694	0.131619	-0.088344	0.00239334	-0.116952	-0.225353	0.0176105	-0.184628	0.100012
TSFM	-0.436208	-3.6276	0.000619532	3.20794	-0.602049	-0.644326	-0.429434	-0.717363	-0.554476	-0.775477	-1.31995	-0.7181	-0.544152	-0.605226	-0.757341	-0.531787	-0.376534	-1.07016	-0.575895	-0.829871	-0.604358	-0.596067	-0.565774	-0.636932	-0.2742	-0.730867	-0.49176	-0.941882	-0.556584	-0.637641	-0.555487	-0.797443	-0.561752	-0.622832	-0.775408	-0.578427	-0.685582	-0.534317	-0.934572	-0.45841	-0.298996	-0.424901	-0.932719	-0.463566	-1.34844	-0.457992	-0.481508	-0.395396	-0.344908
TPST1	-0.435266	-3.61794	0.000638544	3.19481	-0.191415	-0.0411494	-0.199351	0.0651084	-0.000420648	0.0281288	-0.234139	0.149114	0.0316845	0.0703731	-0.248739	-0.136618	0.0550042	-0.0646244	-0.0745149	-0.122673	-0.0500919	-0.124236	-0.146229	-0.195512	0.0722651	0.0258511	-0.0604033	-0.0304744	0.121596	-0.153546	-0.0372355	-0.127901	-0.375741	-0.16034	-0.0554535	-0.148889	-0.0968973	-0.199379	-0.25745	-0.0558968	-0.285908	0.00705604	-0.15774	-0.158809	-0.0288754	-0.0273178	-0.0743631	-0.0656959	0.111047
FASTKD5	-0.43335	-3.59831	0.000678877	3.16821	-0.241032	-0.183826	-0.199701	-0.203627	-0.207454	-0.407615	-0.415452	-0.432196	-0.138234	-0.101029	-0.390011	-0.288389	-0.244465	-0.421186	-0.168679	-0.248985	-0.123379	-0.553171	-0.224895	-0.287839	-0.456813	-0.30479	-0.302453	-0.346749	-0.517283	-0.289311	-0.284076	-0.196001	-0.284205	-0.362463	-0.574669	-0.388658	-0.309375	-0.248539	-0.686554	-0.295685	-0.0121661	-0.375031	-0.515908	-0.400708	-0.252905	-0.234648	-0.273078	-0.260353	-0.200629
RNASE10	-0.432649	-3.59115	0.000694194	3.15852	-0.0420348	-0.0271784	-0.0519189	-0.0186008	0.0980583	-0.0651185	-0.423943	-0.0266477	0.204671	0.254192	-0.166595	0.056663	-0.0141407	-0.045818	-0.0575571	0.12714	-0.0632154	-0.219313	0.0518432	-0.00869822	0.0575799	0.00345353	-0.0732042	0.0301382	0.035841	-0.0445315	0.0470657	-0.048007	0.105937	-0.139132	-0.0332056	-0.109325	-0.0578412	0.0843963	-0.11941	0.0742041	0.295669	0.166045	0.000918445	0.0019252	-0.361482	-0.0674938	0.318268	0.0252107	-0.0400186
ROCK2	-0.431949	-3.58401	0.0007098	3.14886	-0.0314138	-0.0137106	0.225994	0.063151	0.325384	0.156757	-0.0658431	-0.204395	0.0749445	0.046832	-0.361632	0.104081	0.270212	-0.0708995	0.249262	-0.336013	-0.00222902	0.0745232	0.0636156	0.138466	-0.393514	0.0776366	-0.000496985	-0.0575656	0.0054971	0.000563054	0.0607933	-0.0186557	-0.188328	-0.14789	-0.0260374	-0.224074	-0.0856514	0.199182	-0.193926	0.277722	-0.0318701	0.511108	0.0602612	0.144967	-0.242417	0.0529948	0.464587	0.0824327	-0.0339952
COX6C	-0.431797	-3.58246	0.000713228	3.14677	-0.409467	-0.339633	-0.831672	-0.823132	-0.244683	-0.526637	-0.827967	-0.531787	-0.462278	-0.37041	-0.445759	-0.499861	-0.328689	-1.01806	-0.288937	-0.619014	-0.77627	-0.959096	-0.385458	-0.840907	-0.516833	-0.642164	-0.705294	-0.602636	-0.636428	-0.69745	-0.280646	-0.705399	-0.605915	-0.533383	-0.712151	-0.752834	-0.777015	-0.507019	-0.772737	-0.590213	0.110548	-0.591077	-0.679307	-0.388127	-0.379231	-0.411346	-0.370076	-0.308382	-0.694626
IGBP1	-0.429429	-3.55835	0.000768652	3.11427	-1.62727	-1.05466	-2.03186	-1.66217	-1.39047	-1.82234	-2.70575	-1.07696	-1.3362	-1.19398	-0.944922	-1.88497	-0.970452	-1.27424	-1.53993	-1.51602	-1.61774	-1.82885	-1.65692	-2.5594	-1.25534	-1.46837	-1.73816	-1.39494	-1.66667	-1.87769	-1.02554	-1.71425	-1.41862	-1.43607	-1.69036	-1.85451	-1.48531	-1.34849	-2.09037	-1.52764	-1.21728	-1.31118	-1.78264	-1.70511	-2.72626	-1.54195	-0.837966	-1.68711	-1.67276
NDUFB6	-0.427618	-3.53998	0.000813632	3.08957	-0.167629	-0.62138	-1.01275	-0.263296	-0.500355	-0.220491	-1.01068	-0.634408	-0.368068	-0.175622	-0.384099	-0.28563	-0.176748	-0.448656	-0.560818	-0.569494	-0.608331	-0.805479	-0.300184	-0.42415	-0.0804678	-0.323979	-0.66197	-0.57194	-0.865545	-0.718201	-0.257422	-0.639139	-0.583587	-0.510668	-0.717463	-0.423476	-0.570393	-0.379839	-0.53535	-0.549562	-0.0493513	-0.506481	-0.885408	-0.761432	-0.73657	-0.303649	-0.0826142	-0.323524	-0.317264
CDH24	-0.427223	-3.53598	0.000823744	3.08421	-0.235412	-0.195147	-0.132201	-0.393003	-0.0779668	-0.158326	-0.409895	-0.25936	-0.293866	-0.0669139	-0.324151	-0.236771	-0.128623	-0.2983	-0.375422	-0.0914961	-0.453135	-0.490734	-0.237789	-0.312184	-0.373602	-0.245284	-0.266383	-0.298875	-0.291587	-0.262571	-0.0751781	-0.417101	-0.380978	-0.189199	-0.239905	-0.402352	-0.27856	-0.115965	-0.461001	-0.248743	-0.0908733	0.0407768	-0.221759	-0.204164	-0.282653	-0.203886	-0.225051	-0.180548	-0.151182
STK19	-0.425983	-3.52344	0.000856247	3.0674	-0.0188635	-0.13756	-0.212976	0.0299059	-0.0272982	-0.0798639	-0.411372	-0.0518812	-0.133039	-0.190454	0.0262771	0.044719	0.0552041	-0.0714798	-0.115206	-0.186762	-0.0367789	-0.207773	-0.127104	-0.035067	0.0277017	-0.0327051	-0.195299	-0.119179	-0.150557	-0.002872	-0.12406	-0.14063	-0.0634909	-0.156399	-0.0514312	-0.168446	-0.0251066	0.0139936	-0.307059	-0.121559	0.295867	-0.0330429	-0.134554	-0.267467	-0.300157	-0.215953	-0.12635	-0.165503	-0.0458611
AQP10	-0.425912	-3.52272	0.000858143	3.06644	-0.33433	-0.47201	-0.257793	-0.212403	0.0818929	-0.504087	-0.647004	-0.41441	-0.132445	-0.245092	-0.158344	-0.607778	-0.295084	-0.12374	-0.221964	-0.251661	-0.218272	-0.342764	-0.381263	-0.560993	-0.130457	-0.181711	-0.358374	-0.26282	-0.261126	-0.238601	-0.464686	-0.465951	-0.507839	-0.114438	-0.314986	-0.388253	-0.430794	-0.259832	-0.267773	-0.235673	-0.146548	0.0485773	-0.272682	-0.460858	-0.184226	-0.574001	-0.389599	-0.610784	-0.334457
NEUROG3	-0.425911	-3.52272	0.000858164	3.06643	-0.405443	-0.0307777	-0.203493	-0.159269	-0.0714127	-0.0970013	-0.385126	-0.177822	-0.0102676	-0.376709	-0.495339	-0.32922	-0.0278103	-0.159909	-0.169607	0.0349945	-0.131974	-0.229908	-0.0635677	-0.200074	-0.20264	-0.0852988	-0.0168233	-0.298978	-0.179631	-0.350503	-0.0597861	-0.177655	-0.244181	-0.24302	-0.121603	-0.161927	-0.102551	-0.202383	-0.281795	-0.170363	-0.0625385	-0.144	-0.100824	-0.26092	-0.0652154	-0.233459	-0.255221	-0.00398138	-0.0488328
RNASE9	-0.424649	-3.50997	0.000892513	3.04939	-0.293165	-0.0338753	0.132979	0.118658	0.271318	0.0347618	-0.0379087	0.0655568	-0.0130178	0.0157923	-0.313267	-0.0634882	0.253388	0.0290331	0.105004	0.000506905	-0.0515466	-0.0384761	-0.0892143	-0.0925861	-0.0794719	-0.0490883	-0.0863684	0.0570787	-0.176341	-0.124782	0.0412334	-0.115581	-0.00416673	-0.178378	0.0354526	-0.514371	-0.110212	-0.0572457	-0.0339151	-0.00899275	-0.0114486	0.125719	-0.0192877	-0.22244	0.0296526	-0.0120242	0.254091	-0.0485044	0.152923
IL34	-0.424178	-3.50522	0.000905651	3.04304	-0.0709195	-0.0280908	0.102341	-0.0687754	-0.0572669	-0.123921	-0.138376	-0.229773	0.0376524	-0.0198604	-0.10514	-0.209489	0.0507915	-0.0628979	-0.078624	-0.0692165	-0.156162	-0.115016	-0.0239144	-0.213327	0.0232399	-0.0444294	-0.193634	-0.0726946	-0.0481371	-0.0653984	-0.0737296	-0.358021	-0.0805978	0.115691	-0.151957	-0.129805	-0.0775146	0.043216	-0.239188	-0.121355	-0.124523	0.082922	-0.14512	-0.173773	0.121129	-0.229959	-0.0371971	-0.122748	0.0317281
RSPH3	-0.423881	-3.50224	0.000914	3.03905	0.052388	0.0198967	0.0685762	-0.00750516	-0.00573227	0.113251	-0.12413	-0.0671884	0.113773	-0.0632983	-0.354578	0.146199	0.0315831	-0.084459	-0.0346915	-0.0519299	-0.027034	-0.0528451	0.00879257	-0.0476123	0.00936873	0.0127699	-0.146446	0.0793539	-0.0374038	0.0870038	0.0684187	-0.044878	-0.113076	0.0170578	0.0549834	-0.0964404	-0.102289	-0.0351349	-0.174616	-0.247348	0.071658	-0.0408414	-0.0659484	-0.0532643	0.014313	-0.00147783	-0.0306506	0.0356701	-0.133065
ACTR8	-0.421208	-3.47537	0.000992518	3.00326	-0.882591	-0.663	-1.33062	-1.34599	-1.01808	-1.27971	-1.62713	-0.991989	-0.955763	-0.81574	-1.09512	-0.696573	-0.582662	-1.4182	-1.20404	-1.17758	-0.85577	-1.21399	-0.994361	-0.870584	-0.447437	-0.993758	-1.1778	-1.07923	-0.981322	-0.721073	-1.38362	-1.73526	-1.27001	-0.792884	-1.16347	-0.905554	-0.951403	-0.917316	-1.06921	-1.0328	-1.41721	-1.19836	-1.24942	-1.31952	-1.10771	-0.598492	-0.570548	-1.03862	-0.709126
GRHPR	-0.41903	-3.45356	0.00106094	2.97431	-0.0767736	-0.215888	-0.200093	-0.152099	-0.000638778	-0.224391	-0.283308	-0.157439	0.0199754	-0.123273	-0.421548	-0.117095	0.0479709	-0.242847	-0.203652	-0.108862	-0.183361	-0.146461	-0.0741095	-0.0848056	-0.12054	-0.0339538	-0.0229538	-0.221449	-0.13945	-0.131093	-0.031548	-0.0748595	-0.287517	-0.0237301	-0.0837941	-0.169384	-0.326864	-0.115456	-0.018857	-0.13239	-0.204697	-0.0393148	-0.160198	0.0081271	-0.239587	-0.0511007	-0.119711	-0.072112	-0.0609031
DBI	-0.41859	-3.44916	0.00107525	2.96849	0.0649664	-0.14846	-0.36144	-0.0854724	-0.0723208	-0.154489	-0.306402	-0.127496	-0.0333791	-0.147902	-0.303856	-0.090019	0.0483086	-0.0368117	-0.122792	-0.205862	0.0117083	-0.177215	-0.0857771	-0.163472	-0.137508	-0.135961	-0.1279	-0.0552763	-0.104273	-0.223435	-0.206719	-0.242259	-0.0513887	-0.0346703	-0.181014	-0.377883	-0.0632301	-0.172836	0.0311068	-0.109658	-0.168275	-0.0503031	-0.165502	-0.178246	-0.750079	-0.137543	-0.0315547	-0.0643035	0.222266
UQCC2	-0.417909	-3.44236	0.00109779	2.95948	-0.161351	-0.326762	-0.556828	-0.0346926	-0.212189	-0.0688783	-0.475446	-0.429036	-0.138462	-0.267184	-0.222662	-0.22648	-0.152133	-0.548636	-0.694561	-0.408992	-0.492724	-0.234913	-0.197851	-0.382657	-0.19879	-0.194383	-0.332554	-0.333239	-0.403427	-0.281471	-0.257779	-0.488021	-0.555212	-0.3099	-0.249175	-0.446962	-0.326533	-0.241882	-0.358087	-0.170787	-0.130291	-0.342135	-0.32406	-0.381958	-0.250556	-0.356606	-0.165576	-0.3462	-0.289396
LECT2	-0.414828	-3.41168	0.00120503	2.919	-0.0398684	0.135222	-0.036786	0.131533	0.224022	0.172128	-0.00892156	0.0233562	0.127696	0.115971	-0.0223836	0.141098	0.118418	0.035572	0.00769972	0.109203	0.0272776	0.0243951	0.0706544	0.0182091	0.102847	0.102726	-0.0687746	0.116974	0.0436741	0.0345119	0.0313746	-0.0723647	0.0554417	0.106105	0.0583916	0.0887852	-0.0642461	0.145437	-0.00771318	0.0323938	0.121045	-0.0175688	0.0134489	0.116257	0.0163633	0.0353644	0.101299	0.121627	0.316267
CDKN2AIPNL	-0.414518	-3.4086	0.00121633	2.91495	-0.0402401	-0.0824616	-0.670355	-0.299791	0.439742	-0.237843	-0.767405	-0.194684	0.0315952	-0.207166	0.180353	-0.075504	-0.132238	-0.346066	-0.392163	-0.158095	-0.195541	-0.213222	-0.100286	-0.0067128	0.0507745	-0.00105036	-0.25685	-0.0466326	-0.145962	0.000594802	-0.158734	-0.299833	-0.0259217	-0.0913463	-0.124605	-0.246826	-0.219439	-0.0254274	-0.238279	-0.116372	0.42164	0.149663	-0.135032	-0.130074	-0.00506252	-0.217279	0.0347013	-0.146527	0.061128
TNIP1	-0.41423	-3.40574	0.00122692	2.91118	0.0845166	-0.0238215	-0.0461851	-0.00580623	-0.107496	-0.0814498	-0.372636	0.0862617	0.0306025	0.0233081	-0.236457	-0.0338617	0.0664301	0.0508691	0.116712	-0.00880952	-0.129222	-0.112728	-0.00216552	0.0444996	0.059889	0.0340625	0.0385354	-0.105649	-0.0310044	0.0727419	-0.0347562	-0.208012	-0.195142	0.153278	-0.155184	-0.00992725	-0.0443087	0.024085	-0.108332	0.0653012	0.0682376	0.17208	-0.0660664	-0.175986	-0.246072	-0.0628752	-0.143965	-0.146112	0.142536
DDX27	-0.413836	-3.40184	0.00124151	2.90605	-1.22898	-0.851951	-0.635547	-0.53162	-0.755284	-1.66736	-2.07309	-0.807259	-0.913278	-1.09258	-1.1649	-1.30493	-0.74974	-0.975684	-1.2965	-1.18917	-0.799004	-0.896879	-1.8768	-1.15915	-0.97774	-0.754393	-1.00709	-0.730782	-0.943189	-1.47441	-0.890768	-1.33015	-1.14275	-0.498953	-1.30282	-1.23575	-1.14486	-1.24838	-1.13029	-0.971314	-0.856997	-1.07894	-1.63876	-1.17985	-1.04084	-0.972828	-0.975419	-0.80202	-0.753756
IFT122	-0.411789	-3.38156	0.00131997	2.87944	-0.119235	-0.0885323	-0.0944854	0.0941291	-0.0910224	0.369408	-0.0495237	0.134219	0.064954	-0.168024	-0.124965	-0.0877766	0.148894	0.0219305	-0.290527	0.0151543	-0.275156	-0.0665087	-0.00252619	-0.0583257	-0.0966087	-0.0118435	-0.0326074	0.104199	-0.120044	-0.15532	-0.18413	-0.0848812	-0.106431	-0.018873	0.00767538	-0.326118	-0.0388016	-0.0738846	-0.0950246	-0.0189857	0.0797809	-0.0501756	-0.0232885	-0.0215377	-0.0965034	-0.0705714	0.115738	-0.151501	0.150295
GMPR2	-0.411259	-3.37633	0.00134096	2.87258	-0.0118149	0.0385224	-0.0502322	-0.0182617	0.104829	-0.0845764	-0.344651	-0.152145	0.0664099	-0.0545467	-0.131172	0.069519	0.227634	-0.0617378	-0.0240853	0.0213836	0.0142581	-0.00013546	0.0462791	0.0820321	-0.100169	-0.0226994	0.00492063	0.0181864	-0.0566424	-0.0218543	0.0431704	-0.133037	0.0973721	0.0985463	-0.0931575	-0.254058	-0.104615	0.154175	-0.165152	0.039133	-0.109076	-0.0447148	0.00829583	-0.306552	0.0653214	0.105917	0.0857014	0.028904	0.219176
ZKSCAN1	-0.410888	-3.37266	0.00135585	2.86779	-0.176866	0.08372	-0.0260595	-0.171664	0.176763	-0.189812	-0.210397	0.132785	0.0222486	-0.00317969	-0.0962869	-0.00580554	0.187874	-0.000203257	-0.182137	0.0198689	-0.0697275	-0.0466615	-0.100438	-0.0545013	-0.0618727	-0.0554495	-0.123095	-0.191869	-0.0395269	-0.0606828	-0.153012	-0.202522	-0.123321	-0.127258	0.0587128	-0.18324	0.0311236	-0.0953193	-0.139215	-0.0337522	-0.137995	-0.0126084	-0.0271277	-0.137624	-0.175917	0.0145297	0.083162	-0.00475824	-0.0537736
LTB4R	-0.409187	-3.35588	0.00142607	2.84586	-0.205327	-0.216892	0.0730553	-0.323745	-0.0479644	-0.473449	-0.788336	-0.313027	-0.137137	-0.298654	-0.755923	-0.372023	-0.317169	-0.361308	-0.279436	-0.387602	-0.347285	-0.414603	-0.380578	-0.342759	-0.376084	-0.353744	-0.105698	-0.402564	-0.333999	-0.411444	-0.16222	-0.463478	-0.443485	-0.13866	-0.437558	-0.821586	-0.326368	-0.204539	-0.102584	-0.277467	-0.291709	-0.214037	-0.258037	-0.30625	-0.238077	-0.223122	-0.159799	-0.431769	-0.138306
DLC1	-0.408809	-3.35216	0.00144208	2.84101	0.128166	0.217766	0.153782	0.108938	0.188418	0.0530606	-0.212155	0.120739	0.124489	0.0131608	0.107006	0.0904574	0.182114	0.0292997	-0.186749	0.0644137	0.193619	0.0439506	0.177029	0.159399	0.0424778	0.114023	0.142544	0.118895	0.0372804	0.129794	0.112645	-0.103262	0.106293	0.291656	0.117064	0.16139	0.135814	0.128545	0.101096	0.0256195	0.352527	0.244822	0.0829427	0.0808589	0.192287	0.0430424	0.238135	0.0312131	0.13793
RORB	-0.408631	-3.35041	0.0014497	2.83872	-0.0880219	-0.0409035	-0.130182	-0.185488	0.231872	0.0827069	-0.205387	0.255075	-0.0604256	0.117762	-0.158928	0.0248711	0.128412	0.052776	0.191369	0.120414	0.074705	0.116234	-0.214263	-0.0736131	0.0343498	0.0396826	-0.0913373	0.00499622	0.0845869	-0.0932391	0.0253705	-0.257738	0.194852	0.078465	0.0132263	-0.0423438	-0.110656	0.0316169	0.17069	0.0787548	0.18733	0.132724	0.00513402	-0.148691	-0.143403	0.0212927	0.134068	0.130759	0.035456
NOTO	-0.408615	-3.35025	0.00145037	2.83852	-0.33778	-0.0589527	-0.330582	-0.183536	-0.145585	-0.51388	-0.304902	-0.150068	-0.255899	-0.038806	-0.519424	-0.136876	0.0111339	-0.435267	-0.477372	-0.119222	-0.344509	-0.303096	-0.169349	-0.142611	-0.258866	-0.133388	-0.124243	-0.0595695	-0.0374478	-0.110529	0.00444348	-0.308633	-0.260607	-0.111593	-0.243113	-0.356204	-0.0134537	-0.0660648	-0.399949	-0.243975	0.0488173	-0.0714649	-0.145916	-0.258957	-0.135281	-0.406233	-0.20725	-0.320709	-0.221985
CBLN1	-0.407727	-3.34151	0.0014889	2.82714	-0.359839	-0.0879483	-0.415268	-0.176955	-0.0722014	-0.544677	-0.526002	-0.299749	0.0668929	-0.188102	-0.38403	-0.308694	-0.210886	-0.223783	-0.507961	-0.140783	-0.247497	-0.181957	-0.155648	-0.239945	-0.137256	-0.12081	-0.233422	-0.13246	-0.0946043	-0.252449	-0.129586	-0.294905	-0.00769057	-0.0526076	-0.224814	-0.477555	-0.259831	-0.149559	-0.344195	-0.178636	-0.173612	-0.304162	-0.13292	0.0727913	-0.365235	-0.29424	-0.179157	-0.19287	-0.0499889
METTL17	-0.407017	-3.33454	0.00152035	2.81806	-0.48328	-0.368427	-0.225808	-0.623968	-0.231072	-0.555937	-0.824506	-0.402583	-0.135712	-0.109325	-0.512935	-0.232844	-0.461161	-0.577882	-0.434093	-0.600152	-0.469159	-0.479818	-0.19458	-0.687557	-0.457753	-0.463075	-0.326108	-0.344619	-0.55239	-0.615181	-0.400846	-0.620207	-0.510898	-0.25508	-0.540525	-0.58777	-0.333457	-0.51771	-0.600361	-0.341387	-0.0659405	-0.259904	-0.718192	-0.548884	-0.626607	-0.54709	-0.198347	-0.404306	-0.321054
ABHD12	-0.4061	-3.32554	0.00156184	2.80636	0.127483	0.0944879	-0.0770783	0.122202	0.0987934	-0.221522	-0.130783	-0.164761	0.0537876	-0.174644	-0.384865	0.0965461	-0.100353	-0.200681	0.00057114	-0.17588	-0.243345	-0.150262	0.0168861	0.106077	0.0131425	0.0342214	-0.128335	0.0303926	-0.0321087	-0.0233841	0.0754804	-0.240501	0.00594279	0.0107781	0.0032594	-0.17541	0.00105225	0.0275157	-0.150909	0.0155494	0.154128	-0.0726351	-0.0566721	0.0908174	-0.148481	0.119446	-0.0523889	-0.157693	0.060988
DRG1	-0.404118	-3.30613	0.00165499	2.78121	-0.993506	-0.208239	-0.220071	-0.381411	-0.227887	-0.739748	-1.13442	-0.725262	-0.446942	-0.892747	-0.295668	-0.261596	-0.233453	-0.757164	-0.567232	-0.620865	-0.63159	-0.31148	-0.211448	-0.465671	-0.648703	-0.302172	-0.630547	-0.171367	-0.330294	-0.486814	-0.208015	-0.536307	-0.725066	-0.692581	-0.627458	-0.387272	-0.458128	-0.441526	-0.9659	-0.326594	-0.182254	-0.268037	-0.328929	-0.338296	-0.814834	-0.671138	-0.374576	-0.305715	0.0605298
C16orf78	-0.403592	-3.30099	0.00168055	2.77455	0.0545695	0.167679	0.230659	0.109779	0.444967	0.0690336	0.138717	0.073697	0.106822	0.00235737	-0.15203	0.145747	0.293404	0.0867491	0.355267	0.120199	0.0423326	0.0521661	0.274278	0.108336	0.157875	0.230886	0.212874	0.107383	0.106359	0.08305	0.202678	-0.0153226	0.175702	0.0499737	0.110365	0.0333221	0.119874	0.144426	0.014297	0.0635382	-0.0681748	0.0257352	0.128447	0.0436276	-0.0221157	0.131319	0.168566	0.138844	0.214249
KLC4	-0.403467	-3.29977	0.00168666	2.77297	-0.138569	-0.0553005	-0.114522	-0.0488638	0.280704	-0.192415	-0.171429	0.045823	0.0507768	-0.108666	-0.0816785	-0.0591241	0.04962	0.00499173	-0.0540222	-0.150643	-0.0842244	0.136452	-0.0886209	0.00658772	-0.151032	0.0640812	-0.0184563	0.0485409	-0.0683076	-0.0849312	-0.160318	-0.0770194	-0.0164485	0.0307818	-0.117199	-0.289476	-0.0218397	-0.065429	-0.267282	0.0732244	-0.0453351	0.0501895	-0.0465156	-0.204572	-0.324138	-0.193077	-0.0769356	-0.04833	0.178188
DHRS1	-0.403222	-3.29737	0.00169872	2.76988	-0.0166599	0.00553618	0.00409471	-0.154001	0.0558244	-0.081192	-0.44066	-0.241947	-0.0458706	-0.0714537	-0.445085	0.0863787	-0.117184	-0.166512	-0.23694	-0.0730123	-0.148039	-0.408187	-0.050785	-0.166561	-0.300185	-0.133325	0.0355835	-0.0401076	-0.0714302	-0.191531	-0.0606753	-0.281487	-0.139852	-0.0390405	-0.229443	-0.274735	-0.127488	-0.0603416	-0.174651	-0.316334	0.0560083	-0.0783097	-0.142666	-0.184669	-0.559697	-0.173525	-0.25639	-0.214773	0.0285898
AMIGO2	-0.40043	-3.27017	0.00184163	2.7348	0.29756	0.153931	0.161349	0.124918	0.156927	0.240793	-0.175967	0.120303	0.246847	0.149851	-0.165611	0.164547	0.195282	0.038452	0.19929	0.121415	0.0150544	5.68466e-05	0.0827323	0.0441408	-0.0285201	0.105017	0.0839516	0.0322532	-0.0586968	0.0510122	0.0525039	-0.0739843	0.0957261	-0.0180249	0.0581196	-0.165366	0.124915	0.200948	0.141493	-0.0572464	-0.119756	0.00997057	-0.0244219	0.0270875	-0.120492	0.115739	0.285041	0.0872879	0.16444
ZKSCAN5	-0.400178	-3.26772	0.00185506	2.73164	-0.32956	-0.0584331	-0.302388	-0.283692	-0.199554	-0.335134	-0.551493	-0.00708269	-0.352475	-0.400372	-0.27476	-0.255723	0.0299471	-0.310872	-0.183524	-0.175575	-0.284422	-0.195662	-0.231369	-0.409648	-0.0588218	-0.220144	-0.340562	-0.0895904	-0.157886	-0.138715	-0.184608	-0.488351	-0.0703681	-0.276741	-0.25547	-0.60964	-0.199619	-0.439957	-0.18027	-0.285141	-0.149407	-0.137436	-0.28021	-0.241499	0.15664	-0.196515	-0.336485	-0.150525	-0.0104265
ACTA2	-0.400076	-3.26672	0.00186054	2.73036	0.0693881	-0.00783138	0.209281	0.0649847	0.165313	-0.0387971	-0.185701	-0.0693565	0.0273934	0.0624227	-0.00459416	-0.028068	0.107321	0.0727553	0.0441337	0.00469854	-0.077243	-0.0143988	0.0465061	-0.0274326	-0.0806739	-0.0190487	0.0649064	0.129372	0.0650625	-0.0293436	0.0265497	-0.0492936	-0.00922737	0.139166	-0.0243791	-0.168116	0.0678154	-0.0792858	-0.0398095	-0.0435313	0.0281669	0.120078	0.00497239	-0.25096	-0.191163	-0.0255975	0.049096	-0.155386	0.153665
DARS1	-0.399218	-3.25839	0.001907	2.71965	-2.30011	-1.78787	-1.61701	-2.01574	-1.57715	-2.04538	-2.31375	-1.06193	-2.10034	-1.94359	-1.80393	-1.97766	-1.78341	-2.50696	-1.48781	-1.48371	-1.03939	-1.80543	-1.7116	-2.40314	-2.23872	-2.15359	-2.31989	-1.63665	-1.16863	-2.12719	-1.72541	-1.92493	-1.72972	-1.43983	-1.91424	-2.43995	-1.84809	-2.00978	-2.25949	-1.65037	-1.19097	-1.49823	-1.85248	-1.96237	-1.24605	-1.88942	-1.71182	-1.58378	-1.51088
RCC1L	-0.399181	-3.25803	0.00190903	2.71919	-0.685178	-0.405524	-0.463707	-0.548799	-0.399555	-0.58112	-1.00573	-0.332568	-0.216126	-0.436539	-0.487085	-0.286397	-0.297146	-0.378342	-0.740692	-0.694025	-0.614417	-0.296576	-0.46142	-0.696558	-0.472862	-0.455749	-0.515134	-0.391561	-0.401564	-0.790288	-0.594204	-0.662012	-0.327059	-0.157668	-0.431057	-0.595524	-0.486933	-0.583933	-0.506405	-0.358184	-0.603243	-0.496129	-0.667089	-0.585472	-1.21815	-0.395139	-0.434583	-0.497897	-0.522742
PCF11	-0.397375	-3.24052	0.00201031	2.69674	-1.61494	-0.510303	-1.00853	-1.18657	-0.820146	-1.76353	-2.07168	-1.16921	-0.933056	-0.932416	-0.923859	-1.41066	-0.831548	-1.09485	-0.951611	-0.765946	-0.411285	-1.02427	-0.749353	-0.701781	-0.760334	-0.675112	-0.772201	-1.01505	-0.748824	-1.5737	-0.803043	-0.767948	-1.04377	-0.929398	-0.76951	-0.901645	-1.33201	-1.1638	-1.61593	-1.27917	-0.565884	-0.942642	-1.07852	-1.26173	-1.13356	-0.935243	-0.6564	-0.728695	-0.742057
TMEM127	-0.397293	-3.23973	0.002015	2.69573	-0.653773	-0.137202	-0.331441	-0.248903	-0.254417	-0.625824	-0.673058	-0.47918	-0.238523	0.162052	-0.668616	-0.250616	0.274195	-0.340455	-0.0356647	-0.352272	-0.160444	-0.178339	-0.210746	-0.379658	-0.126088	-0.167862	-0.148474	0.018869	0.09331	-0.533928	-0.348352	-0.262775	-0.278093	-0.301653	-0.462118	-0.0471679	0.0820661	-0.325323	-0.401317	-0.641823	0.0249854	-0.322263	-0.214939	-0.0575378	-0.404841	-0.657146	-0.111333	-0.499392	0.0974735
SLC8A3	-0.397243	-3.23924	0.00201787	2.69511	-0.433271	0.168631	-0.220293	-0.187618	0.192949	0.0444469	-0.134942	0.0354979	0.115228	0.191177	0.0637364	0.1386	0.164426	0.0492856	0.0665764	-0.0587906	0.0958684	-0.0940337	0.111419	0.105298	0.142317	0.128863	0.123323	-0.108203	0.0379298	0.107984	0.205878	-0.148286	-0.0987343	0.161865	0.0315267	0.0389954	-0.0684742	0.116278	-0.318029	0.0506508	0.424849	0.052801	0.0172982	-0.0954235	-0.0511147	0.0687473	0.12265	0.158008	0.251514
WHRN	-0.397086	-3.23772	0.00202693	2.69316	-0.144798	-0.0345272	0.0029229	0.0292161	-0.063348	-0.0603403	-0.16914	0.0966993	-0.0567389	-0.00283041	-0.216786	0.0393929	0.191712	0.0343002	-0.146172	0.00662072	0.0114862	-0.0887055	0.0143934	0.172828	0.0365826	0.0195609	-0.0174025	0.16416	0.040242	-0.098891	-0.0208138	-0.0467491	0.0571342	0.129388	0.0311037	-0.0397298	-0.0395439	0.0613892	0.0965615	-0.00676099	0.210346	0.0180104	0.0251562	-0.0392332	-0.0612768	0.0439906	0.158546	-0.0241996	0.105876
SAMD8	-0.396127	-3.22844	0.00208308	2.68129	-0.0128736	-0.097946	0.14282	-0.118449	0.0194566	-0.00445101	-0.222053	-0.224343	0.152375	-0.0533031	-0.136731	0.0713781	0.337787	0.00623203	0.156436	0.104115	-0.0400862	-0.108008	0.0720109	0.0550106	0.178026	0.123117	0.0275523	-0.092481	0.0172265	-0.235707	-0.0255297	0.0664032	0.164094	-0.0745873	-0.0560337	-0.00812102	0.111251	0.00886154	-0.113372	-0.121179	0.19853	0.236676	-0.0693994	-0.0356943	0.0640445	-0.109818	0.379912	0.0170063	0.0988227
CALU	-0.395153	-3.21903	0.00214151	2.66928	0.0925546	0.13076	0.0396867	0.0943501	0.270039	-0.0817529	0.0109013	0.28499	0.161135	0.0718877	0.0550778	0.0862134	0.366438	0.116456	0.130711	0.122751	-0.108407	-0.0314715	0.0962541	-0.0671662	0.0695018	0.212007	-0.0378262	0.0688519	0.0126544	0.158566	0.0227195	-0.09485	0.0919657	0.133619	0.178197	0.203852	0.100452	0.0171915	0.0985903	0.199508	0.304542	0.433573	0.127043	0.19917	0.232376	0.192798	0.140252	0.264563	-0.0782547
CAMKV	-0.394278	-3.21059	0.0021952	2.65853	-0.209236	-0.0182019	-0.253831	-0.0462202	0.0302001	-0.115391	0.0068268	0.0651302	0.114392	0.0324125	-0.148254	-0.0668365	0.1487	0.0328219	0.204434	-0.0900565	-0.04331	-0.102915	-0.0610756	0.0143164	-0.113992	-0.083342	-0.0429783	-0.022697	-0.0925486	0.0027374	-0.14665	-0.0908677	-0.0936088	-0.0107704	0.0135711	-0.191351	0.0329929	-0.00226015	-0.140065	0.0886886	-0.123844	0.120751	-0.0328167	-0.128528	-0.116756	-0.164451	-0.0652419	-0.0508167	0.0368564
ITIH4	-0.394072	-3.20861	0.00220803	2.65599	-0.212429	0.0071273	-0.0481002	-0.0601558	-0.0547019	-0.015713	-0.177863	-0.166983	0.0731217	-0.128318	-0.401327	-0.0879643	-0.0710805	0.074627	-0.259595	0.0266097	0.0449953	-0.0894295	-0.117383	-0.032207	-0.190076	-0.0525196	-0.0983118	-0.0378721	0.0179574	-0.0336849	0.0908	-0.11569	-0.0179419	0.127562	-0.159339	-0.263525	-0.0345328	0.00925645	-0.0227	-0.0310213	0.0977462	-0.0898516	-0.026087	-0.368502	-0.16331	-0.138965	0.0569129	-0.26639	0.0866035
POLD2	-0.393816	-3.20614	0.00222407	2.65285	-1.64276	-1.40432	-1.67832	-0.834954	-1.49122	-1.47074	-0.987295	-1.38405	-1.42852	-1.32081	-1.51599	-1.17214	-1.25408	-1.81394	-1.60589	-1.89143	-1.83683	-1.4172	-1.63354	-2.08603	-1.20177	-1.42117	-1.45096	-1.65145	-1.30514	-1.29038	-1.47248	-1.72488	-1.84685	-1.58216	-1.50009	-2.05723	-1.4671	-1.08366	-1.58511	-1.21111	-1.26196	-1.4078	-1.5417	-2.05311	-0.967371	-1.46272	-1.5454	-1.4374	-1.80363
IL13	-0.393785	-3.20584	0.00222598	2.65248	0.0760369	0.114838	-0.00458845	-0.421487	0.0734066	-0.0871572	-0.344035	-0.0617605	-0.0802094	-0.236422	-0.0891725	-0.00675951	0.102919	-0.0525267	-0.173271	0.0930655	-0.0471365	-0.067647	0.0678888	0.00727911	-0.0830591	-0.0560333	0.17634	-0.0361847	-0.00442372	-0.0636644	-0.0106768	-0.0775175	-0.137738	0.190032	-0.0535476	-0.260441	-0.0643079	0.0513143	-0.0438722	-0.0974501	0.00931983	0.105369	0.0456201	-0.124248	-0.0420573	0.00731465	-0.0203583	-0.0668356	0.0704736
DYNLT3	-0.393125	-3.19948	0.00226784	2.64439	0.0272643	0.046733	-0.253499	-0.148432	-0.0635567	-0.176105	-0.229531	-0.340978	-0.0786032	-0.129076	-0.252304	-0.160608	-0.244081	-0.149268	-0.00616179	-0.171373	-0.276975	-0.287284	-0.113989	-0.152116	-0.0585143	-0.143458	-0.147714	-0.0596032	-0.0571986	-0.11989	-0.036192	-0.145112	-0.290009	-0.074352	-0.103484	-0.374116	-0.031197	-0.0109186	0.0645125	-0.158419	0.168905	0.0577764	-0.144517	-0.358394	-0.118073	-0.128567	-0.0907077	-0.273242	-0.0151971
MEX3C	-0.393002	-3.1983	0.00227567	2.64289	0.0738914	0.0790793	-0.133495	-0.141583	0.143009	-0.0299558	-0.201074	0.0343774	0.117452	0.158812	0.0599926	0.278949	0.177092	-0.0318663	-0.0129169	-0.0422286	0.115651	0.0221358	0.0885719	0.0770545	0.070198	0.087299	-0.0219756	0.0554342	0.0346351	0.0276316	0.136051	-0.134925	-0.100186	0.244874	-0.0272725	-0.0115465	0.0528796	0.0542577	-0.0127876	-0.0117272	0.00886372	0.348038	-0.00170661	-0.0325915	0.20297	0.0546032	0.0113591	-0.111632	0.184191
S1PR2	-0.392047	-3.18912	0.00233764	2.63122	-0.0216238	0.0559255	-0.171663	0.180097	0.0297855	0.20112	-0.180757	0.0856802	-0.0136156	-0.0448608	-0.0753808	0.0401946	0.150704	-0.059601	0.239186	0.0766661	-0.0254523	-0.0848448	-0.0431399	-0.0330915	-0.084005	0.0148514	0.000102146	0.12034	0.00629485	0.0811297	0.0431769	-0.00524754	0.0124119	0.0794802	0.0995128	0.0466615	0.090031	0.135242	-0.192451	-0.00864426	0.0573897	0.110062	0.0153563	0.0761907	0.0730781	0.00563959	0.0994759	-0.101718	0.0833347
ADRA2C	-0.391067	-3.17971	0.00240275	2.61929	0.0379419	0.0433399	-0.25652	0.0593731	0.0589701	0.161101	-0.0370909	0.124347	0.0796779	0.0997994	0.0114999	-0.0650558	0.0943906	0.0303363	0.0944372	0.0205049	0.0962306	0.156904	0.0980427	0.0420391	0.0254924	0.0466128	0.0416683	0.0512675	0.000271848	0.068093	0.0103466	-0.048646	-0.0134534	0.078316	-0.0026834	-0.268729	0.124648	0.0257735	-0.0353578	0.0329592	0.0638315	0.237012	0.0895786	-0.00587069	0.0340543	0.0288188	-0.0688583	0.176723	0.132647
PDE4D	-0.391041	-3.17945	0.00240456	2.61896	0.110922	0.0264917	0.0397913	0.0778249	0.10594	0.149294	-0.258238	-0.00544676	0.142944	0.141187	0.0481549	0.167156	0.15403	-0.126828	0.132784	0.00833674	-0.0963294	-0.0204733	-0.408487	-0.0876549	-0.0747152	-0.00784666	-0.0367633	-0.0408493	0.220626	-0.230104	-0.0218653	-0.105886	0.023456	-0.0197175	-0.0746408	-0.186286	-0.0183429	-0.0409544	-0.037274	0.0238319	-0.104294	0.193017	-0.117241	-0.0775654	-0.158259	0.0270904	0.184173	0.0405008	0.256307
C9orf24	-0.3906	-3.17522	0.00243441	2.61361	-0.190809	-0.170009	-0.213173	-0.000779783	-0.148534	-0.10192	-0.425309	-0.168635	-0.157192	-0.15091	0.0255225	-0.128502	-0.0578633	-0.423398	-0.251053	-0.245009	-0.171434	-0.191669	-0.152924	-0.0933073	0.0735663	-0.0798249	-0.181275	-0.0116884	-0.235858	-0.13312	-0.168729	-0.377218	-0.239327	-0.198775	-0.11729	-0.115178	-0.162675	-0.18348	-0.377906	-0.167229	0.584034	0.0518295	-0.0967376	-0.0433457	-0.0565729	-0.247203	-0.103217	0.0832363	0.0938294
COL4A4	-0.39055	-3.17474	0.00243779	2.613	0.0282699	0.0891003	0.0584122	-0.00520009	0.189177	0.0790788	0.147546	0.347741	0.209113	0.0964729	-0.0219017	0.215546	0.180866	0.176611	0.327682	0.033197	0.16322	-0.0529265	-0.0118811	0.122243	0.0799164	0.0839353	-0.104422	0.176208	0.0880649	0.0766498	0.166173	0.222961	0.0779031	0.120836	0.0874024	-0.0476112	0.130181	0.290991	0.0460727	0.0820825	0.352439	-0.0469731	0.0640626	-0.146764	0.0885883	0.0246934	0.0476734	0.124733	0.246234
PDE8B	-0.389291	-3.16267	0.00252497	2.59774	-0.119914	0.0556028	-0.17684	-0.0300341	-0.171309	-0.0227138	-0.400576	-0.134407	0.0012749	0.0112634	-0.388863	-0.245111	0.0613407	-0.172121	-0.44733	-0.0365832	-0.311428	-0.046436	0.0240373	-0.0818737	-0.000330477	-0.185419	0.0374188	-0.215302	-0.162233	-0.192924	-0.0946458	-0.139935	0.0196195	0.30883	-0.0527183	-0.01222	-0.0893409	-0.0858752	-0.0246133	0.0382059	-0.165971	-0.0093845	-0.0199169	-0.128991	-0.0851144	0.0374901	-0.0395822	-0.224696	0.355314
ADH1B	-0.389146	-3.16129	0.00253515	2.596	0.0373436	0.0293936	0.0939389	0.164363	0.0712572	-0.155177	-0.424709	0.0748179	-0.0734084	0.0435368	-0.335495	-0.0587089	0.0838436	-0.144646	0.0504862	-0.165244	-0.193085	-0.0305668	-0.0134786	-0.00696758	0.0731826	-0.048057	0.0111316	0.115756	0.0495101	-0.000961936	-0.120638	-0.104961	-0.0813438	0.147451	0.0247227	-0.103022	-0.0207071	-0.254687	0.0982306	-0.0906133	0.339105	0.122277	-0.0690356	0.0861795	0.0119954	-0.059269	0.0433328	-0.0202958	0.0713794
ADD3	-0.389108	-3.16092	0.00253785	2.59553	0.114015	-0.00717368	0.242637	0.157651	0.130308	0.142157	-0.217828	-0.034274	-0.0368801	0.143403	-0.352503	-0.088454	0.125919	-0.107671	-0.29907	0.049105	-0.0535095	-0.309338	-0.00729676	-0.0656919	0.00497697	0.081387	0.00152494	0.0779251	-0.0130861	-0.0972682	0.118832	-0.157646	-0.131499	-0.0351415	0.0650868	0.0679337	0.0736754	0.0785735	-0.0618022	-0.0645912	0.0524596	0.00443081	-0.0281231	-0.00514862	-0.0678934	-0.0182931	0.234127	-0.0182269	0.247494
PODXL2	-0.388373	-3.15389	0.00259022	2.58666	-0.0338253	-0.0746965	0.0514566	-0.0165238	0.141149	-0.171378	-0.124266	0.0535399	0.131437	0.0434859	-0.247476	0.101571	0.289094	-0.108311	-0.119083	-0.0872408	-0.202398	-0.00191586	-0.0100898	-0.0059145	0.010045	0.055334	-0.123342	-0.077042	0.0712833	-0.0985527	-0.0244266	-0.285231	0.139161	-0.342261	-0.227405	0.0636445	0.0951229	-0.203579	-0.103072	0.104253	-0.0369051	0.145831	-0.0245248	0.0266353	-0.444436	-0.113854	0.175046	-0.05767	0.176345
C11orf65	-0.38818	-3.15205	0.00260413	2.58434	0.212493	0.018509	0.0649741	-0.403819	0.153421	-0.0488788	-0.23833	0.234834	-0.0299195	-0.0966819	-0.0631553	-0.298539	-0.0301372	-0.224095	-0.303119	0.0551356	0.151546	-0.167994	-0.107983	-0.135107	0.00690419	0.0240847	-0.240616	-0.153309	-0.000125132	0.0310881	-0.122317	-0.385791	-0.252306	0.0235006	-0.329677	-0.229357	-0.0664419	-0.112415	-0.0643675	-0.15011	0.413538	0.0722386	-0.151109	-0.237965	0.121061	-0.106441	0.236737	0.117742	-0.0630174
CDH23	-0.388154	-3.15179	0.00260605	2.58402	0.00818963	-0.0576908	-0.221195	0.0539314	0.012169	-0.304997	-0.170196	-0.0161485	-0.0112851	-0.181135	-0.316367	-0.176039	-0.113977	-0.141294	-0.190124	-0.102253	-0.256024	-0.172776	-0.122597	-0.18742	-0.089306	-0.124924	-0.0056353	0.0131521	-0.128811	-0.179262	-0.104075	-0.166673	-0.247799	0.137852	-0.0748738	-0.225653	-0.259536	-0.0428101	0.0463617	-0.160794	-0.0216908	-0.0534768	-0.0434313	-0.0237369	-0.165785	-0.0203544	-0.0746215	-0.319901	-0.169023
MRPL24	-0.38751	-3.14565	0.00265294	2.57627	-0.361906	-0.436683	-0.807387	-0.519787	-0.400736	-0.58728	-0.75533	-0.395273	-0.229869	-0.48547	-0.618011	-0.461165	-0.424346	-0.808289	-0.399421	-0.245113	-0.406638	-0.836593	-0.247849	-0.673321	-0.400772	-0.459063	-0.547401	-0.40215	-0.49671	-0.684247	-0.297417	-0.580014	-0.550549	-0.568693	-0.545278	-0.344087	-0.295481	-0.39478	-0.356297	-0.348059	-0.0811526	-0.523805	-0.525976	-0.459406	-0.358841	-0.625604	-0.423993	-0.195039	-0.637973
TTC22	-0.387505	-3.14559	0.00265336	2.5762	0.0287083	-0.188073	-0.107099	-0.204969	-0.038315	-0.168471	-0.39763	-0.141444	-0.133635	-0.20925	-0.20956	-0.109326	-0.151195	-0.299653	-0.129393	-0.121956	-0.0653812	-0.223637	-0.144874	-0.0639285	-0.167924	-0.184874	-0.0827787	-0.120757	-0.11137	-0.207974	-0.136	-0.267817	-0.290842	0.159382	0.00391589	-0.16787	-0.0813596	-0.23775	-0.324798	-0.188271	-0.0938797	-0.147096	-0.0709807	-0.256511	-0.207044	-0.25601	-0.0229712	-0.0701753	0.00507551
FAM135A	-0.38732	-3.14382	0.002667	2.57398	0.0867637	0.0665876	0.0758324	-0.120813	-0.22465	0.181317	-0.167684	0.167112	0.0746432	0.164053	-0.192363	0.304265	0.161066	-0.030166	0.192623	-0.0150066	0.200467	-0.160654	0.0646672	0.0160454	0.0574762	0.0871177	-0.00615487	0.0462599	0.0470184	0.0240982	0.118037	-0.0671911	0.0545214	-0.184061	-0.037034	-0.101408	-0.236006	0.0335733	0.101931	0.065311	-0.0414604	0.286939	0.033078	-0.0765451	-0.0667347	0.00912375	-0.0877738	0.177008	0.139952
SYPL2	-0.387259	-3.14324	0.0026715	2.57325	-0.247708	-0.168128	-0.431734	-0.170225	-0.123763	-0.294299	-0.19271	-0.0958522	-0.0596696	0.0450411	-0.0210582	-0.00681827	0.141655	-0.141502	-0.0510646	0.00745558	-0.175477	-0.223316	-0.0752637	-0.00309119	-0.0393279	-0.235663	-0.100692	-0.0992445	-0.227142	-0.191466	-0.126077	-0.245294	-0.174006	0.00227933	-0.297917	-0.230079	-0.0812537	-0.0623559	-0.372536	-0.079743	-0.220553	0.0879872	-0.0927671	-0.213055	-0.272096	-0.32821	0.0172252	0.0919751	0.105005
HADHB	-0.385696	-3.12834	0.00278925	2.55451	-0.0758765	-0.0263486	-0.150507	0.150498	0.152683	-0.109906	-0.180802	-0.0172023	0.0424121	-0.0626386	-0.246428	0.0879631	0.170661	0.0553483	-0.224626	0.0271578	0.0295718	-0.0333342	0.0513364	0.0848394	0.0876442	0.03548	0.0241615	0.0556935	-0.0225489	0.0628238	0.00809606	-0.0432659	-0.0549588	-0.083074	0.0228018	-0.114331	-0.0191151	0.0237451	-0.113311	0.0196601	0.0795259	-0.00836929	0.0490158	-0.203381	-0.044739	0.0029947	-0.123838	0.243499	0.126824
CORIN	-0.385235	-3.12394	0.00282491	2.54899	0.243214	0.17735	0.398557	0.172054	-0.0512436	0.255908	-0.196752	0.122888	0.195679	0.283925	0.0705433	0.29255	0.375311	-0.039846	-0.312385	0.0570352	0.299025	-0.192221	0.304698	0.173858	0.221217	0.21659	0.108043	-0.0895268	0.00603328	-0.0486806	0.115831	-0.197883	0.0574925	0.235376	0.0803067	0.133308	0.0239035	0.0773169	0.205637	0.0320129	0.393437	0.110416	0.121789	-0.110176	-0.0284121	0.217599	0.279467	0.0922485	0.286689
NDUFS2	-0.38465	-3.11838	0.00287062	2.54202	-0.4114	-0.458672	-0.405836	-0.450778	-0.945137	-0.183804	-0.839418	-0.558242	-0.258801	-0.161535	-0.628549	-0.503172	-0.40517	-0.458991	-0.67966	-0.606486	-0.564231	-0.764423	-0.258496	-0.594289	-0.274763	-0.424411	-0.806127	-0.414902	-0.833097	-0.650636	-0.364842	-0.593923	-0.641988	-0.607788	-0.586498	-0.497298	-0.689441	-0.489877	-0.505594	-0.531752	-0.00291967	-0.695631	-0.932869	-0.732941	-0.271267	-0.611356	-0.412435	-0.286482	-0.298216
LAMC2	-0.384246	-3.11453	0.00290268	2.5372	-0.0803019	-0.184052	0.0669085	0.00749285	-0.0615924	-0.382726	-0.357969	-0.193533	-0.0676088	-0.289346	-0.325407	-0.228293	-0.137607	-0.109234	-0.0888323	-0.0632387	-0.0238287	-0.203123	0.00552031	-0.00213454	-0.205691	-0.0297536	-0.159181	-0.0777282	0.115132	-0.104851	-0.0605584	-0.25423	-0.180921	0.0468682	-0.0931173	-0.268062	-0.094355	0.0294558	-0.0839212	-0.17095	0.14001	0.0138213	-0.0174338	-0.210748	-0.0732724	-0.252216	-0.0943033	-0.025613	0.0174333
PCP4L1	-0.383483	-3.10728	0.00296394	2.52813	-0.0501471	-0.0164641	-0.406332	0.0521166	0.135755	-0.283147	-0.287524	0.0389111	0.138633	0.275854	0.0232561	-0.0576632	0.247693	-0.0621612	-0.0657239	-0.0426473	0.223311	-0.0944075	0.0223042	0.113635	0.0530677	0.0910511	-0.112842	0.0870727	-0.0460912	-0.134289	0.0603144	-0.0896854	-0.277948	-0.00234984	-0.0816864	0.173692	-0.0769888	0.0326632	-0.116964	-0.0569354	-0.0203602	0.173843	0.0344835	0.185681	0.0126571	-0.126185	0.0313306	-0.180657	0.341333
HNRNPUL2	-0.383409	-3.10658	0.00296995	2.52725	-0.142167	0.0151902	-0.265846	-0.56843	-0.428261	-0.395752	-0.791328	-0.594878	-0.181222	-0.366526	-0.337681	-0.403924	-0.198839	-0.329581	-0.510142	-0.178474	-0.215839	-0.245754	-0.418484	-0.40519	-0.167908	-0.282729	-0.3957	-0.222138	-0.423443	-0.379914	-0.396073	-0.458525	-0.513171	-0.185968	-0.290849	-0.922205	-0.17926	-0.231001	-0.209618	-0.314051	-0.133529	0.126977	-0.30892	-0.428125	-0.493327	-0.430293	-0.239802	-0.138443	0.0987315
CADPS	-0.382526	-3.09819	0.00304247	2.51677	0.130478	0.110774	-0.0807304	0.0768684	-0.0628982	0.0124244	-0.19444	-0.0675519	0.0716685	-0.0899699	0.00832127	0.1376	0.249672	-0.0271774	-0.174673	-0.144254	-0.0321267	-0.0652777	0.120508	0.0525558	-0.11496	0.00579619	0.00633316	0.0901796	-0.000789312	-0.0194615	0.0025677	-0.167864	-0.0306482	-0.0638366	-0.0475931	-0.160606	-0.00169423	0.0705551	0.00279015	0.0861715	-0.0127113	0.050139	-0.0143057	0.178086	0.286806	-0.111514	0.133494	0.139118	0.118754
CS	-0.382514	-3.09808	0.00304348	2.51663	-0.716031	-0.281189	-1.1417	-0.444313	-0.885488	-1.3024	-1.18933	-0.654282	-0.543896	-0.449554	-0.476162	-0.85805	0.162784	-0.194162	-0.659825	-0.654895	-1.09202	-0.515733	-0.541898	-0.754525	-0.419234	-0.418665	-0.426586	-1.03791	-0.52477	-0.963315	-0.527478	-0.933243	-0.929056	-0.590084	-0.595314	-0.932252	-0.815866	-0.687691	-0.761422	-0.674634	-0.299012	-0.811635	-0.853809	-0.110329	-1.10609	-0.56336	-0.61486	-0.676708	-0.258956
CPE	-0.38214	-3.09453	0.00307464	2.51221	-0.107722	-0.0231193	-0.00627632	-0.0485771	0.170508	-0.216031	-0.1964	0.0257808	-0.01368	-0.0839104	-0.210736	-0.0808097	0.0166238	-0.00435722	-0.186989	-0.0891097	-0.241827	-0.0961689	0.0206217	-0.078962	0.0562355	-0.0184101	-0.045633	0.00617011	0.117734	-0.0251519	0.00237527	-0.012403	-0.180825	0.142593	-0.244687	-0.00178922	-0.136984	-0.113995	-0.240411	-0.0914063	-0.0728845	0.137293	0.0183824	-0.087831	0.031934	0.000924768	0.0411237	0.0956013	0.216293
FNDC3A	-0.382089	-3.09405	0.00307892	2.5116	0.0194743	0.0877814	-0.0256532	-0.0180005	0.00546661	-0.2998	-0.0191536	0.003952	0.168463	0.0556567	-0.037262	0.13609	0.0236405	0.0109068	-0.139508	0.0350341	-0.389627	-0.0775013	0.00515943	-0.0262563	0.133541	0.0578356	-0.0842171	-0.179418	0.0466336	0.0267326	-0.0560841	-0.113002	-0.106747	-0.0103675	-0.0188149	-0.149146	-0.119568	0.0167946	-0.173057	-0.00813073	0.163668	0.126718	0.0291734	0.22003	-0.127247	0.028921	0.0508187	0.0442887	0.378944
SEPHS2	-0.382014	-3.09334	0.00308523	2.51071	-0.203281	-0.2197	-0.224211	-0.118409	-0.266642	-0.62253	-0.518113	-0.718728	-0.144814	-0.237324	-1.0306	-0.210549	-0.485506	-0.53014	-1.05083	-0.424337	-0.219301	-0.255729	-0.563415	-0.483189	-0.0730134	-0.313915	-0.408146	-0.325879	-0.230476	-0.257823	-0.620215	-0.99964	-0.499016	-0.222259	-0.530723	-0.26634	-0.251787	-0.181066	-0.4687	-0.246614	-0.13144	-0.2981	-0.439477	-0.147102	-0.352422	-0.288403	-0.164609	-0.27385	-0.223638
KCNIP4	-0.380532	-3.0793	0.00321199	2.49323	-0.0305014	0.0326398	0.0347891	-0.0527524	0.0682228	0.192279	-0.226775	0.00390414	0.00218743	0.0270967	-0.0310419	0.0375612	0.168882	-0.0156179	0.18596	0.00028826	0.157158	-0.0947689	0.031966	0.0987151	0.123674	0.0972742	-0.0179371	-0.0588163	0.0908307	0.0160698	0.0435495	-0.132743	0.0811188	-0.0419215	-0.027014	0.0540196	0.0205438	0.12173	-0.013553	0.0191275	-0.0365446	0.233482	-0.0226145	0.0330221	0.114975	0.0118636	0.0836849	0.218321	-0.00300344
DAAM1	-0.379345	-3.06808	0.00331677	2.47928	-0.00774731	-0.0188797	-0.163595	0.0954603	0.0412877	0.0181671	-0.182824	0.25654	0.0645228	0.00448564	-0.361196	0.0435772	0.0281896	0.168054	0.0776985	0.0116865	0.107737	0.00931314	-0.0773205	0.0791693	0.0256095	0.0274206	-0.0232943	0.0249335	-0.0127553	-0.0213005	0.0595226	-0.142937	0.0405311	-0.0779649	-0.019498	0.0320468	0.056165	0.179647	-0.114814	-0.00332774	-0.120482	-0.0707871	0.00824498	-0.170502	-0.0289146	0.137056	0.206292	0.0694199	0.0371488
TMEM45A	-0.379131	-3.06606	0.00333605	2.47677	0.0442806	0.00903507	0.152428	-0.0257325	-0.0216318	-0.197613	-0.0711034	-0.186569	0.275021	0.219944	-0.0325223	0.232022	0.245979	0.0160509	-0.185995	-0.00921761	-0.125958	0.00395329	0.0815224	0.0936355	0.092082	0.138313	0.103788	-0.0292636	-0.0230267	0.0441233	0.124967	0.000946258	0.0163956	0.117913	-0.0128752	-0.22424	-0.00349754	0.0650549	0.00581736	0.179343	0.281653	0.310682	0.0330203	0.188085	0.231385	0.038979	0.00810865	0.00188963	0.115187
GNL3L	-0.379121	-3.06596	0.00333694	2.47665	-1.60432	-1.38684	-1.15109	-1.1086	-0.674476	-1.59817	-1.10124	-1.25152	-0.809325	-1.05374	-1.1389	-1.4669	-0.780576	-1.42565	-0.895194	-1.40496	-1.05368	-1.26314	-1.36758	-1.74553	-1.22217	-1.12082	-0.705616	-1.13183	-1.1209	-1.43233	-1.10063	-1.04417	-1.26934	-1.23111	-1.10551	-1.04767	-1.19981	-1.1228	-0.964335	-1.11891	-0.990041	-1.27911	-1.24857	-1.35112	-0.744092	-0.758689	-1.15709	-1.22869	-1.09449
LONRF1	-0.377638	-3.05197	0.0034729	2.45931	0.219856	0.0885231	0.243049	0.0322815	0.232538	0.104604	-0.097957	0.192771	0.156634	-0.172506	-0.0209504	0.146971	0.447988	0.0982962	0.122686	0.158733	-0.0528762	0.0801264	0.209213	0.0532871	0.150314	0.135105	0.177952	0.216739	0.22189	0.195246	0.102889	-0.0712701	0.174931	0.241412	0.0352378	0.161131	0.161517	0.223289	0.203988	0.0646775	0.163319	0.0867635	0.0433789	0.234792	0.0096842	0.0485279	0.183313	0.151864	0.123014
MYO18B	-0.377348	-3.04924	0.0035	2.45593	0.065865	0.144466	0.00503773	-0.157652	-0.109565	0.0390502	-0.308906	0.164001	0.123592	0.0522121	0.0808834	0.190924	0.176477	-0.0814147	-0.0812697	-0.0129557	-0.100784	-0.0461159	-0.0118234	-0.0521772	0.053429	-0.00792215	-0.168222	-0.0145821	0.110979	0.0103248	-0.0440944	-0.185841	-0.125736	0.155933	-0.0786339	0.026863	-0.116563	0.189336	0.0336117	-0.155876	0.271781	0.0303324	-0.100739	0.0454259	0.0885042	-0.0334639	0.0439005	0.0170739	0.154816
PAF1	-0.376457	-3.04085	0.00358463	2.44556	-1.15461	-0.650038	-0.8636	-0.864386	-1.04312	-1.28336	-1.13477	-0.184807	-0.775796	-0.627502	-1.04412	-0.82948	-0.407087	-1.0135	-0.333911	-0.791402	-1.07671	-1.22411	-1.07485	-0.750991	-0.62728	-0.791152	-0.464958	-0.926899	-0.637317	-1.13591	-0.5869	-1.05453	-0.607049	-0.777838	-0.97666	-1.18349	-1.03886	-0.931613	-0.881537	-1.28442	-0.86435	-0.826323	-1.5348	-0.855463	-0.648883	-0.787909	-0.845117	-0.895596	-0.614879
KCNB2	-0.37621	-3.03853	0.00360836	2.44269	-0.0354706	0.17756	0.145691	0.0586303	0.294698	0.0433089	-0.0779593	-0.0217615	0.141676	0.135934	-0.094058	0.0921369	0.0639889	0.0605063	0.20235	0.0587718	0.0591817	-0.160048	0.0957847	0.0391181	0.0662248	-0.00542339	0.0669878	0.162013	0.114223	-0.0137707	0.0594144	-0.0552019	0.0546514	0.117417	0.0464239	0.00978793	0.0548783	0.1224	0.142927	0.141455	0.0746469	0.192481	0.0215843	0.154866	-0.0872366	0.0189539	-0.0257381	0.0584611	0.115496
MAP3K7CL	-0.374448	-3.02196	0.00378208	2.42227	0.244982	0.139396	0.18967	0.196577	0.162724	0.0800609	-0.184144	0.0327994	0.0742855	0.287546	0.0118967	-0.0582569	0.420168	-0.0320005	-0.175734	0.048874	-0.0720537	-0.0563333	0.0280757	-0.0415431	0.0556993	0.0261124	0.00294923	-0.00997763	-0.0722051	0.0705143	0.132235	-0.109473	-0.0349081	0.0166327	-0.128158	0.0115798	-0.0309645	-0.19892	-0.0636331	-0.00710112	0.105667	-0.0969264	-0.0562349	-0.0492699	0.0860994	0.0235535	0.137509	-0.0144963	0.129067
GTF2H5	-0.3744	-3.02152	0.00378684	2.42172	-0.05985	-0.0871534	-0.438049	-0.145028	-0.158561	-0.192845	-0.181542	-0.271344	0.0916374	-0.0358843	-0.160862	0.0375013	-0.0339247	-0.191615	-0.0258831	-0.156237	-0.353465	-0.153295	-0.015821	-0.0642662	-0.237683	0.0915923	-0.187639	0.0544627	0.0336375	0.00393739	-0.192427	-0.176644	-0.203513	-0.214393	-0.0677051	-0.370911	-0.106179	-0.0699325	-0.179036	-0.134093	0.15079	0.0825209	-0.0606401	-0.272999	-0.0726976	-0.171775	-0.327845	-0.084681	-0.449946
SNCA	-0.374174	-3.01939	0.00380975	2.4191	0.118919	0.170973	0.395113	0.212601	0.232723	0.0988755	-0.306076	0.150929	0.212249	0.0193692	0.127754	0.0923773	0.349228	0.0681251	-0.106712	0.210596	0.1667	0.0973693	0.184596	-0.0477738	0.213194	0.0594728	0.146186	0.0221609	0.212886	0.0460737	0.145691	0.0433272	-0.0461846	-0.0242234	-0.00899318	-0.056948	0.110591	0.0826304	-0.0997104	0.0554945	-0.0281651	0.15772	-0.0192466	0.00634479	-0.158345	0.0732672	0.188299	0.363071	0.187772
SYNPO	-0.374009	-3.01784	0.00382649	2.4172	0.0230129	0.010108	0.0710081	-0.0586214	0.0225069	-0.0524908	-0.292902	-0.0413388	0.245433	0.230398	-0.049097	-0.0418242	0.179555	0.0202431	-0.0404164	0.0881078	0.110386	0.0751906	0.17851	0.0867317	0.156773	0.130703	0.0773471	-0.12971	0.0820481	0.126727	0.181645	0.0479369	-0.184328	0.144975	0.0877345	0.14708	0.115993	0.108218	0.0999389	0.0425364	0.315345	0.080929	0.155526	0.119623	0.213767	0.0080906	-0.0502963	0.234717	0.246302
GMDS	-0.373894	-3.01677	0.00383813	2.41588	0.133356	0.0424955	0.0856533	0.0104705	0.108205	-0.051404	-0.0481131	-0.1034	0.0453106	0.0104442	0.0370482	0.116952	0.0260462	-0.0506928	0.1479	0.0753106	0.0881643	-0.0081632	0.157123	0.00687282	0.0950835	0.0783233	0.00572865	0.0804096	0.00514195	0.12545	0.062105	0.0595402	-0.0122524	0.114719	0.0639995	-0.0414267	-0.00435511	0.207936	0.0600955	0.0443457	0.0901219	0.140736	0.0397435	-0.0249421	0.0587033	0.0648635	0.0878692	-0.0256009	0.232555
C9orf43	-0.373724	-3.01518	0.00385551	2.41392	0.1446	-0.108221	-0.0929391	0.0749488	-0.0542885	0.0420611	-0.598862	-0.046117	0.0970111	0.273573	-0.104827	0.0898241	0.095821	-0.0761337	-0.0936995	0.0612411	0.0707458	-0.0230257	-0.136414	-0.0440875	-0.0213693	0.0522001	-0.124327	0.0548995	-0.0150301	-0.0195302	-0.078353	-0.143818	0.0438942	0.00634769	-0.000379059	-0.109089	0.0263455	0.0188782	-0.137518	-0.00031969	0.110318	-0.0978727	0.0339298	-0.109691	-0.114346	-0.144669	-0.0215246	-0.00998329	-0.0445878
RABAC1	-0.373357	-3.01174	0.00389321	2.40969	-0.00200856	-0.221758	-0.151011	-0.673496	-0.324197	-0.251108	-0.345732	-0.0465416	-0.261141	0.00560286	-0.606926	0.0754609	-0.135928	-0.242051	-0.117092	-0.223465	-0.0303506	-0.437177	-0.246548	-0.163522	0.00956716	-0.188504	-0.0867367	-0.282378	-0.0703605	-0.182973	-0.140834	-0.343371	-0.181402	0.0941718	-0.207019	-0.24978	-0.0786257	0.143232	-0.191795	-0.180984	0.0690622	-0.122455	-0.210563	-0.391491	-0.463884	-0.0463454	-0.159606	-0.0977358	-0.223175
GTF2F2	-0.372129	-3.00024	0.0040218	2.39558	-1.37153	-1.17804	-0.737353	-0.991152	-0.655933	-1.39818	-2.17071	-0.99452	-0.875752	-1.00958	-0.806049	-1.05415	-0.739136	-0.979179	-1.26316	-1.01094	-1.3396	-0.994507	-1.0313	-0.905643	-0.795128	-0.959946	-1.30934	-0.903465	-0.882993	-1.07676	-1.01543	-1.59839	-1.40425	-1.26923	-1.35873	-0.910853	-0.383537	-0.762422	-1.43214	-0.969902	-0.724733	-1.21609	-1.28205	-1.67701	-1.36533	-1.09985	-0.820237	-0.914123	-1.09123
CTHRC1	-0.371611	-2.99538	0.00407725	2.38963	0.0682541	0.0375657	0.0237586	-0.0998606	0.230341	0.0499337	-0.12423	0.116524	-0.0029876	-0.0560534	-0.304417	0.0122482	0.10235	-0.0340371	-0.2774	-0.110244	0.264964	0.0343918	-0.00160676	-0.0723776	-0.0209779	0.0316177	-0.0945893	-0.102055	-0.0308392	-0.0288128	0.00111018	-0.0724457	0.0946923	0.0185755	0.0548755	-0.000745025	0.110292	-0.0655285	0.0268094	-0.00344272	0.14813	0.277549	0.0374378	-0.287187	0.0217586	-0.0496057	-0.159079	0.274814	0.00865397
MEDAG	-0.370774	-2.98756	0.00416814	2.38006	-0.0752319	0.0148265	-0.024539	0.0613059	0.0681323	0.0813631	-0.0701056	0.0648067	-0.177112	0.0787423	-0.0967299	-0.125239	0.246108	0.023594	0.216255	-0.0544309	-0.225453	-0.0599732	0.0359079	0.0309284	-0.0346647	-0.064026	0.020328	0.17091	-0.0205914	-0.085731	0.00790384	-0.115363	-0.162763	0.128525	-0.144539	-0.192793	-0.143484	0.00268786	-0.315053	-0.0846061	0.139438	0.0101424	-0.0113088	0.0981042	-0.0257864	0.00875603	0.0714359	0.271533	0.377023
CHD1L	-0.370626	-2.98618	0.00418438	2.37837	-0.0781683	-0.234956	-0.232443	-0.0964507	-0.0491258	-0.133761	-0.231486	0.0925349	-0.168576	0.152113	-0.156674	-0.0349486	-0.0787703	-0.19528	0.0448243	0.0954196	-0.0371188	-0.128339	0.180704	-0.00667236	-0.0750738	0.0687522	-0.185494	-0.315728	-0.0510696	-0.183119	-0.425884	-0.136332	-0.0658961	-0.224861	-0.0200305	-0.606572	-0.0345423	-0.0152355	-0.296911	-0.00236463	0.194411	-0.0196675	-0.0264128	-0.0560819	0.0305538	-0.225671	-0.0775826	-0.0093915	0.134255
TMEM35B	-0.370521	-2.9852	0.00419587	2.37718	0.177066	-0.0614457	0.028513	0.195674	-0.0173731	-0.069505	-0.242815	-0.048843	0.155934	0.0386419	-0.0416986	0.17601	0.224732	0.00471934	-0.122857	-0.145996	-0.0397625	-0.0742247	-1.40446e-05	0.0577778	0.0733691	-0.0245141	-0.189957	-0.108263	0.0152455	-0.0567502	0.0650833	-0.176222	-0.0990018	0.0350733	-0.0684956	0.027291	0.00653791	0.145507	-0.165362	-0.0646933	-0.100477	0.0566911	0.0464376	-0.0604374	-0.273404	-0.0268025	0.0337478	0.0748159	0.146701
OPTN	-0.370403	-2.9841	0.00420889	2.37583	0.140557	0.0227088	-0.10307	-0.0033286	0.350899	0.0435951	-0.162937	0.291935	0.110875	-0.0873757	-0.0084109	0.111532	0.0500648	0.00641925	-0.124065	0.103398	-0.020214	-0.00851195	0.0926522	-0.139053	0.144141	0.171451	-0.0650044	0.123409	-0.0206981	0.186436	0.040237	0.0603476	0.0857458	0.1086	0.0149458	-0.0244587	-0.00194189	0.252233	-0.137906	0.0532383	0.0398159	0.323073	0.0868767	-0.0816052	0.0112441	0.111984	0.00307432	0.16229	0.112573
LY6G6C	-0.369427	-2.97499	0.00431813	2.3647	0.161087	-0.0761558	0.054585	0.0966332	0.0826037	0.108673	-0.374434	-0.150975	0.00061993	0.136881	-0.334313	0.0877556	0.279273	0.0160681	0.0949447	0.103419	0.00582013	-0.0187531	-0.23001	-0.0324438	0.028642	0.00117509	-0.110413	0.0852972	0.0958452	0.187105	0.128916	-0.0242983	-0.0234177	0.0920431	0.0565221	-0.0391252	0.0596008	0.304111	-0.21519	-0.0346759	-0.0176853	0.188444	0.0534545	0.286834	0.0336522	-0.00472569	0.144834	-0.00950602	0.147669
C12orf60	-0.36905	-2.97147	0.00436098	2.36042	0.160538	-0.0862962	-0.352268	0.0358511	0.10678	-0.00806621	-0.285103	0.0701319	0.197641	0.0853787	0.14604	-0.0595842	0.0908393	-0.0113119	0.132741	-0.0255119	-0.0650737	-0.000891267	0.0671986	0.0852414	0.20729	0.0481573	-0.0714737	0.156844	-0.0307164	0.106407	0.100202	-0.0162346	-0.116446	0.168041	-0.0261998	-0.104746	0.0789248	0.187706	0.159475	0.109878	0.148184	0.00933859	0.0119108	-0.111708	0.0460372	0.132281	0.149181	0.0356024	0.379625
CFAP161	-0.368969	-2.97072	0.00437019	2.3595	-0.277001	0.0106548	-0.00667821	-0.0836256	0.019659	-0.136557	-0.0102203	0.112527	0.0885332	0.036773	-0.170317	-0.0499205	0.0645414	-0.0233124	-0.0370254	-0.0646643	0.103133	-0.0268111	0.0452625	0.0408805	0.124308	0.0212226	-0.232511	0.141212	-0.00162658	0.0703659	-0.0601969	-0.0716616	0.0137849	0.0868384	0.102915	-0.116404	0.107155	0.007134	-0.230285	0.12928	0.39297	0.0633012	-0.000540151	0.0676403	0.041336	0.0143638	0.0998497	-0.238374	-0.118518
ADAMTS3	-0.367853	-2.96032	0.00449945	2.34684	-0.0366966	-0.0445082	-0.220834	-0.20081	-0.112744	0.0294334	-0.318561	-0.185993	-0.00231207	-0.248724	-0.283407	0.0375685	-0.149161	-0.25856	-0.132947	-0.106766	-0.156361	-0.172073	-0.0471932	-0.164621	-0.388768	-0.0536218	-0.115345	-0.214784	-0.0410296	-0.214484	-0.12423	-0.122894	-0.182737	-0.0785757	-0.340608	-0.0349434	-0.162268	-0.0957593	-0.347405	-0.16495	-0.126236	-0.0650283	-0.098981	-0.246996	-0.349474	-0.294137	0.0953395	0.0832489	0.0678483
HHATL	-0.36721	-2.95434	0.00457537	2.33957	0.00840363	0.117893	0.0596111	-0.00846535	-0.175608	-0.167164	-0.0607449	0.0184981	0.0420333	0.0736265	-0.0837746	0.0440114	0.0890982	-0.0872871	0.163237	-0.00583452	-0.0132906	-0.0365916	0.092417	-0.044829	0.0325429	-0.0548806	-0.0693957	-0.00964967	0.0180023	0.0165465	0.0229524	-0.0128363	0.0100372	0.104865	0.0251931	-0.177855	0.0355679	-0.0378754	-0.0691478	0.100112	-0.0655373	0.103883	0.0265292	0.023082	-0.356663	-0.0258598	0.230969	0.094321	0.0846767
HLA-DRA	-0.367103	-2.95335	0.00458817	2.33836	-0.000197953	0.0364071	0.0906197	0.0706659	-0.0513505	0.0646262	0.0608158	0.0408454	0.0106777	-0.0213023	0.0920945	0.0941416	0.170407	0.0355093	0.152294	0.0615865	-0.0416473	0.0248943	0.0292395	0.134307	0.039975	0.0592693	-0.00432074	0.0508512	0.0748276	0.0444892	0.028273	-0.0758808	0.0656836	0.101717	0.0209232	-0.104886	0.0935976	0.0928301	0.0675888	0.0873891	0.258516	0.104997	-0.0110914	-0.249497	-0.0141398	0.0574708	-0.00515329	0.119852	0.0294286
CLUH	-0.366883	-2.9513	0.00461444	2.33588	-0.126038	-0.227327	-0.30678	-0.0705734	-0.270315	-0.0332491	-0.386746	-0.106057	-0.0476966	-0.0740015	-0.374989	-0.0807731	-0.0629766	-0.429324	-0.456182	-0.383295	-0.191152	-0.316445	-0.117812	-0.552172	-0.0121787	-0.204044	-0.292348	-0.226899	-0.194815	-0.253175	-0.31619	-0.270269	-0.127805	-0.0879027	0.0250512	-0.126584	-0.0997764	-0.0562756	-0.356633	-0.1829	-0.18259	-0.353338	-0.536302	-0.182998	0.0401747	-0.0228305	-0.114866	-0.105044	0.0627324
FAM221B	-0.366357	-2.94641	0.00467793	2.32995	0.130402	-0.121877	-0.135856	0.0227983	-0.185669	-0.180997	-0.18679	-0.0204153	-0.119212	-0.119522	-0.24947	-0.0311548	0.0682809	-0.0848264	-0.0574884	0.0907745	-0.102776	-0.0848888	-0.134169	0.0335694	-0.126516	0.0593937	-0.0190679	-0.0205533	-0.0863801	-0.0105441	-0.0177261	-0.142927	-0.0825912	-0.00135099	-0.0958348	0.0514547	0.0354996	0.0924201	-0.0171296	-0.0896368	-0.174288	0.0526276	-0.0936988	-0.15324	-0.0604833	0.0400303	0.136025	0.115224	0.110185
CTSB	-0.366341	-2.94627	0.00467984	2.32977	0.0100367	0.0237065	0.0501291	0.00999877	0.209538	-0.0460537	-0.0609273	0.0781945	-0.019321	0.0455708	0.1556	0.0163784	0.166728	0.0806829	0.124844	0.0117729	0.0583828	-0.0124518	0.272965	0.0799399	0.0738544	0.0345957	0.0743308	0.18205	-0.00210605	0.0738778	0.148661	-0.103669	-0.176832	0.32275	0.0162607	0.024494	-0.0562203	0.0616487	-0.0744837	0.0776613	0.159517	0.126112	0.0107695	-0.229563	-0.0604878	-0.0838415	0.177837	0.0220456	0.122141
PPIG	-0.366338	-2.94624	0.00468017	2.32974	0.103494	0.00374346	0.0662626	0.0302132	0.0559583	-0.0394505	0.252637	-0.0622348	0.0686889	0.0490607	-0.361422	0.049418	0.316676	-0.0321132	0.104155	-0.0478722	0.230844	0.103866	0.0692398	-0.324923	-0.0738744	0.0665434	0.0412943	0.0869904	-0.0264624	-0.150714	0.0282252	0.150397	-0.0969929	0.00338355	0.0200376	-0.194983	-0.0251181	-0.0683354	-0.0746505	-0.0436501	0.21451	-0.11259	0.0368689	-0.00590548	0.10738	0.0308558	-0.0894507	-0.0622895	-0.0580912
CSTF3	-0.366247	-2.9454	0.00469126	2.32871	-1.09448	-0.627646	-0.529585	-1.31666	-0.798284	-1.37322	-1.44351	-1.04936	-0.819985	-1.45274	-0.942562	-0.996991	-0.766552	-1.06852	-1.43269	-0.903738	-0.984673	-0.983372	-1.44355	-1.11678	-1.16771	-0.943208	-1.03057	-1.52748	-0.890571	-0.840076	-1.37343	-1.44882	-0.801872	-1.08946	-1.0666	-1.3241	-1.39368	-0.878919	-1.04832	-1.06363	-0.850165	-1.26589	-1.2933	-0.952013	-1.34286	-0.697853	-1.26374	-0.753188	-0.654506
ADAM18	-0.366098	-2.94401	0.00470946	2.32703	0.353212	0.306461	0.15409	0.252689	0.265263	0.571925	0.155512	0.227192	0.485614	0.0738398	0.0468392	0.194333	0.248966	0.143986	-0.0342034	0.24084	0.288847	0.0855944	0.210113	0.255915	0.193029	0.278584	0.320011	0.273893	0.245271	0.160711	0.247703	0.107605	0.346632	0.175258	0.214267	-0.000628421	0.333712	0.266802	0.166815	0.277904	0.270442	0.19291	0.349283	-0.13659	0.232144	0.13296	0.233742	0.24876	0.332765
MARCKS	-0.365569	-2.9391	0.00477437	2.32108	0.167616	0.125041	0.00676123	-0.0764739	0.31187	-0.11276	-0.493108	0.00451454	0.00801498	0.081616	0.14905	0.256188	-0.104069	-0.295391	-0.458987	-0.135268	-0.423985	-0.181591	0.0131851	-0.0157741	-0.133021	-0.0929226	-0.16504	-0.33432	0.00807255	-0.0587313	-0.0376759	-0.202711	-0.186064	0.156047	-0.0245135	-0.238702	-0.157131	-0.0361937	-0.209875	-0.176926	0.34858	0.155872	-0.107593	-0.127856	-0.258197	-0.190004	0.117164	0.0651547	0.0873442
ARIH2	-0.365223	-2.93589	0.00481731	2.3172	0.142931	0.107328	-0.076913	0.0223431	-0.0873231	-0.0205477	-0.243024	-0.0820741	0.0581929	0.0727535	-0.0443144	-0.107151	0.0423538	-0.212125	0.133296	-0.0380923	0.0423741	-0.0116015	-0.143436	-0.0586885	-0.0749323	0.0865726	-0.236198	-0.192121	-0.185181	-0.0934977	0.0379895	0.0917558	-0.0995555	-0.105043	-0.00750003	-0.100755	-0.0809996	-0.222712	0.0486568	-0.00742593	0.117267	-0.000925563	-0.06706	0.162985	-0.0813531	-0.372844	0.22554	-0.0137312	0.0424763
BRD2	-0.365168	-2.93538	0.00482426	2.31657	-0.000312806	0.0679731	-0.147685	-0.347405	-0.267512	-0.0956669	-0.923466	-0.458253	0.0862155	-0.359223	-0.15412	-0.0746066	-0.0886561	-0.785706	-0.393213	-1.07591	-0.797156	-0.367665	-1.05751	-0.310688	-0.574029	0.214307	0.302876	-0.350406	-0.0992561	-0.175441	-0.611989	-0.517798	-0.0727423	-0.484992	-0.549517	-0.924952	-0.173736	-0.362987	-0.259793	0.187097	0.133464	-0.122612	-0.103177	-0.583661	-0.293042	-0.430338	-0.588492	-0.562859	-0.147754
GSTM3	-0.364636	-2.93044	0.00489098	2.3106	-0.0269218	-0.133764	-0.233672	-0.39424	-0.003755	-0.452127	-0.512699	-0.235499	-0.124665	-0.166668	-0.34035	-0.154623	0.0702094	-0.245166	-0.374292	-0.135808	-0.40489	-0.253022	-0.188832	-0.202533	-0.1303	-0.230904	-0.243635	-0.496866	-0.291623	-0.360233	-0.273656	-0.354943	-0.415684	-0.223714	-0.101697	-0.516471	-0.287307	-0.187098	-0.652804	-0.166037	-0.321788	-0.290162	-0.182665	-0.114372	-0.0662177	-0.157971	0.0164836	-0.16523	-0.420131
ZCCHC4	-0.364503	-2.92922	0.00490771	2.30912	0.0144571	0.0522198	0.0520761	-0.0334402	-0.0701454	-0.0563431	-0.0592635	0.00144801	0.00396455	0.0327574	-0.130057	0.137891	0.210909	-0.0329545	0.106709	-0.0660763	0.0826595	0.0745178	0.081189	-0.00193865	0.106396	0.00479793	0.0363215	0.0571819	-0.0502503	-0.0331882	-0.0262276	-0.0400785	0.0712951	-0.0164503	-0.00545828	-0.0235506	0.00171116	0.128897	0.0366933	0.0183111	-0.0151461	-0.0487731	0.0043556	-0.168028	0.0831162	0.0468916	0.179253	0.117579	0.108971
LLPH	-0.364407	-2.92832	0.00491994	2.30804	-0.874478	-0.47609	-0.966338	-0.373129	-0.378267	-1.39034	-1.62596	-0.644121	-0.465282	-0.366963	-0.0846277	-0.758283	0.108806	-0.646581	-1.07711	-0.774889	-0.524092	-0.492543	-0.296682	-0.698761	-0.0957369	-0.440611	-0.951273	-0.311143	-0.596448	-0.450719	-0.454904	-0.943917	-0.724875	-0.650331	-0.767154	-1.29605	-0.489496	-0.493082	-0.955946	-0.712787	-0.859446	-0.591045	-0.570013	-0.693181	-1.93779	-0.779444	0.257597	-0.618508	-0.755803
MCHR1	-0.364253	-2.9269	0.00493953	2.30631	-0.0825128	-0.0192658	-0.117114	-0.0860263	0.0717978	-0.0161458	-0.26066	-0.115188	-0.0819009	0.0250068	-0.150607	0.144527	0.0465835	-0.123776	-0.222034	0.0127614	-0.101222	-0.0719775	0.156551	-0.0458244	-0.040257	-0.110336	-0.0928689	-0.109083	0.00204857	-0.03543	-0.0750312	-0.0960293	-0.142203	-0.0587058	-0.112277	-0.00593906	0.0810061	0.117751	-0.1301	-0.128774	0.211437	-0.0427301	-0.0927543	-0.125182	-0.349808	-0.148383	0.132419	-0.0764738	0.236392
NDUFA12	-0.364213	-2.92653	0.00494461	2.30587	-0.100807	-0.14016	0.00337531	-0.129715	-0.308594	-0.041851	-0.257674	0.173831	-0.0799912	0.0636738	-0.232893	-0.0308763	0.0622426	-0.182039	-0.123518	0.000267663	0.0122194	-0.202244	-0.0799361	-0.324822	-0.0937339	0.029588	-0.0785468	-0.290023	-0.308329	0.0530781	-0.104363	-0.252335	-0.0681269	-0.0305586	-0.0459888	-0.407942	-0.0645079	-0.0433887	-0.0818662	-0.102098	-0.240285	-0.0984949	-0.170653	-0.163905	-0.206764	-0.0921693	-0.211094	-0.411512	0.0885912
COX11	-0.364025	-2.92479	0.00496859	2.30377	-0.0979686	-0.29356	0.00896142	-0.224432	-0.309008	-0.382356	-0.845377	-0.242561	-0.335115	-0.131367	-0.871528	-0.332673	-0.203034	-0.591364	-0.620861	-0.5185	-0.253707	-1.00615	-0.264078	-0.303001	-0.564973	-0.360724	-0.422769	-0.598992	-0.458613	-0.459788	-0.265491	-0.618598	-0.484648	-0.129805	-0.622325	-0.252106	-0.579736	-0.219271	-0.26284	-0.384647	-0.261317	-0.421729	-0.515271	-1.08057	-0.871974	-0.365331	-0.230135	-0.287663	-0.330795
TTC16	-0.364006	-2.92461	0.00497098	2.30356	-0.0857719	-0.0800352	0.139824	-0.0262354	0.104942	-0.0613914	-0.100839	0.215181	0.0548273	0.0546681	-0.0993531	0.115599	-0.00657116	-0.0239332	-0.00386227	0.0385356	0.0170317	-0.077186	-0.00505173	0.0210441	0.0645986	0.033684	-0.0477669	0.0776002	0.0458582	-0.00158905	0.0300337	-0.0199274	0.02171	0.0174312	0.0576238	-0.0764011	0.0494863	-0.0382433	-0.142653	0.085377	0.160701	0.0546091	0.0811377	0.00132444	0.106065	0.00647175	-0.101941	0.229283	0.152765
TROAP	-0.363741	-2.92215	0.00500513	2.30058	-0.137121	-0.127048	-0.201962	-0.00293631	-0.150011	-0.207507	-0.427171	-0.122278	-0.206227	-0.0382364	-0.313433	-0.0754366	0.0718454	-0.139293	-0.26709	-0.263408	-0.258683	-0.397669	-0.0369813	-0.291442	-0.182194	-0.0731735	-0.0576592	-0.346313	-0.430233	-0.717978	-0.102843	-0.188017	-0.132206	-0.246994	-0.204352	-0.120061	-0.0849548	-0.164184	-0.461403	-0.187932	-0.396326	-0.136478	-0.212108	-0.439512	-0.458938	-0.236335	-0.101435	-0.22771	-0.0528064
MRPS28	-0.363553	-2.92042	0.00502933	2.29849	-0.186027	-0.180218	-0.421587	-0.563224	-0.267117	-0.615065	-0.68086	-0.476454	-0.204339	-0.353833	-0.527267	-0.312203	-0.38196	-0.74926	-0.533873	-0.599258	-0.312144	-0.631264	-0.0908328	-0.523265	-0.459511	-0.633031	-0.43373	-0.625863	-0.482094	-0.503239	-0.499615	-0.594988	-0.296833	-0.261747	-0.447917	-0.446397	-0.36697	-0.56752	-0.561737	-0.249125	0.102537	-0.207794	-0.443385	-0.183037	-0.591262	-0.379772	-0.147371	-0.185082	-0.454245
DCAF11	-0.363336	-2.91841	0.00505748	2.29607	-0.0612459	-0.0360573	0.0220506	-0.170722	0.112576	0.00694635	-0.241762	-0.0818897	-0.0315824	0.0242808	0.00492054	-0.0123673	-0.0598707	-0.104497	0.115547	0.00799849	0.105586	-0.0479875	-0.128984	0.0485514	-0.0820536	-0.0307434	0.00642821	-0.0846354	-0.0792124	-0.0901588	-0.00663173	-0.0895326	-0.139633	-0.0665596	-0.163181	-0.162176	-0.0720934	-0.031107	-0.0603887	-0.139021	0.124314	0.0376612	-0.0821199	-0.0731228	0.0241495	-0.11696	0.0141158	-0.0887385	0.243654
RPUSD3	-0.362705	-2.91257	0.00514007	2.28903	-0.157124	-0.299802	-0.332724	-0.514457	-0.493938	-0.820371	-0.465052	-0.49072	-0.0643557	-0.282622	-0.493923	-0.327753	-0.293774	-0.500423	-0.61542	-0.544652	-0.416445	-0.413896	-0.232202	-0.479026	-0.0591495	-0.174959	-0.297315	-0.118255	-0.163939	-0.152319	-0.303753	-0.679514	-0.282828	-0.311268	-0.239966	-0.30437	-0.432832	-0.288618	-0.416367	-0.303784	0.0277536	-0.554793	-0.634395	-0.248547	-0.22147	-0.224709	-0.195272	-0.36639	-0.354015
MEPCE	-0.362668	-2.91223	0.00514493	2.28862	-1.92814	-1.32318	-1.35551	-1.31671	-1.21358	-2.25167	-2.567	-1.73433	-1.70517	-1.76513	-1.14846	-1.91009	-1.39401	-1.57211	-1.59523	-1.88812	-1.64451	-1.80906	-2.03127	-2.42171	-1.03555	-1.34733	-1.66133	-1.67343	-1.47818	-1.9265	-1.24814	-2.16704	-1.83434	-1.47336	-1.50112	-1.81512	-1.56844	-1.71889	-2.38373	-1.64192	-1.75863	-1.59047	-1.5389	-1.76842	-1.66444	-1.73986	-1.51758	-1.8282	-1.34751
SPAG4	-0.362246	-2.90832	0.005201	2.28391	-0.110105	-0.176481	-0.557487	-0.115297	-0.125515	-0.381528	-0.721936	-0.161673	-0.211082	-0.103243	-0.171785	-0.395958	-0.198456	-0.271015	-0.17247	-0.281005	-0.162928	-0.309271	-0.259341	-0.150921	-0.302014	-0.0110504	-0.725033	-0.252778	0.0245802	-0.187418	-0.210583	-0.276802	-0.404423	0.0085569	-0.250446	-0.163958	0.0100685	-0.0881331	-0.206512	-0.308638	-0.221921	-0.0815497	-0.182043	-0.650976	-0.173807	-0.327126	0.0962861	-0.0350674	-0.0771451
SPTLC1	-0.361678	-2.90308	0.00527717	2.2776	-1.10975	-1.0132	-0.382545	-1.16291	-0.826317	-1.40222	-1.26124	-0.495587	-0.397678	-1.09773	-0.920628	-1.02886	-0.708926	-0.650885	-0.866282	-0.957941	-0.672775	-0.593394	-1.06309	-0.811691	-0.411657	-0.412144	-0.985734	-0.516681	-0.543971	-0.712041	-0.338775	-0.999268	-0.655514	-0.815562	-0.975307	-0.645974	-0.531779	-1.10401	-0.831684	-0.971995	-0.915572	-0.527191	-0.635984	-1.22098	-1.15099	-0.777099	-0.0702139	-0.4776	-0.140352
RNF214	-0.361637	-2.9027	0.00528266	2.27715	-0.235566	-0.169401	-0.243468	-0.191554	-0.331586	-0.103643	-0.624978	-0.170619	0.0213093	-0.0784545	-0.275846	-0.389512	0.0495033	-0.129799	0.17357	0.0077124	0.129967	-0.246849	-0.116085	-0.110405	0.148456	-0.00864343	-0.292645	-0.0265278	-0.0810235	-0.104599	-0.0145429	-0.324538	-0.106678	-0.118856	-0.235238	-0.0468666	-0.405468	0.0111427	-0.149539	-0.251819	0.0171845	-0.313155	-0.145774	-0.073728	-0.215867	-0.187796	0.138822	-0.211618	-0.162908
CHCHD2	-0.36135	-2.90005	0.00532154	2.27396	-1.26173	-0.509981	-0.292767	-1.00062	-0.325104	-1.53526	-1.5458	-0.562071	-0.302227	-0.686511	-0.300051	-0.863409	-0.0231673	-0.516052	-0.806402	-0.988307	-0.732465	-0.504811	-0.608287	-0.672282	-0.333879	-0.600307	-0.770646	-0.357729	-0.754851	-0.750744	-0.645059	-0.962932	-0.59851	-0.456286	-0.821038	-0.556411	-0.83244	-0.939871	-0.777725	-0.649655	-0.404102	-0.999191	-0.686176	-0.620218	-1.83909	-0.875949	-0.262718	-0.866186	-0.605356
LGALS1	-0.360219	-2.88962	0.00547724	2.26144	0.191594	0.029267	0.00171443	0.00740934	0.251	0.163481	-0.124909	0.0332765	0.0590542	0.168233	-0.166742	0.106736	0.111008	0.106667	0.0989924	0.0504139	0.00385431	0.0416701	0.107264	0.0973403	0.0729855	0.0010863	0.0468055	0.1463	0.0963763	0.178302	0.187137	-0.101308	0.133281	0.229541	0.0220817	-0.00745041	0.00793168	0.096744	-0.0425562	0.0597926	0.136184	0.14539	0.0705483	-0.0925672	0.0898011	0.179878	-0.032652	0.10409	0.11476
GABRB3	-0.359863	-2.88634	0.00552708	2.2575	0.0804742	-0.124235	-0.0028127	0.151679	0.0301967	0.0499117	-0.0661792	0.0962714	0.0439771	-0.0401018	-0.322021	-0.11593	0.121587	-0.0651296	-0.0726	0.0456952	-0.175963	-0.0145433	-0.00150093	-0.0772184	-0.0665256	-0.00596976	0.0263038	-0.0667199	-0.06706	-0.164344	0.0327596	-0.127346	0.125687	0.0799525	-0.248524	0.0309204	-0.121553	-0.163464	-0.0349644	0.0207816	0.123811	-0.0262482	-0.0952316	-0.206601	-0.0651556	0.0623758	-0.103632	-0.1455	0.0992033
MYBPHL	-0.359672	-2.88458	0.00555404	2.25539	-0.274966	-0.0892272	-0.823909	-0.21066	-0.0498363	0.0651094	-0.413913	-0.128448	-0.165197	-0.21219	-0.206905	-0.209758	-0.177989	-0.239009	-0.229939	-0.256858	-0.315716	-0.275772	-0.183425	-0.101385	-0.0638354	-0.199949	-0.347234	-0.270807	-0.237075	-0.199052	-0.235785	-0.396799	-0.165876	-0.0886417	-0.408625	-0.585357	-0.343967	-0.223885	-0.451673	-0.119337	-0.0747475	-0.167952	-0.276507	-0.355502	-0.189806	-0.313256	-0.313614	-0.366787	-0.256929
MORN3	-0.358965	-2.87807	0.00565461	2.2476	-0.0182019	0.0433992	-0.0827382	-0.0127766	0.194235	-0.0300883	-0.0779968	0.0216039	0.05002	0.0807058	-0.168561	-0.104354	-0.0221691	-0.0963613	0.277372	0.149981	0.00394146	0.0926269	0.127346	-0.0146258	0.0402917	0.0873698	0.0300223	-0.0466953	0.205966	0.0099955	0.154083	0.0596217	0.155333	0.147749	0.0917365	-0.124665	0.116488	0.0898768	-0.0687488	0.0602778	-0.00606186	0.102341	-0.0094554	-0.0678751	0.126946	0.0164775	0.195413	-0.114475	0.156735
ISCA2	-0.358774	-2.87631	0.00568204	2.2455	-0.833834	-0.754155	-1.03184	-0.748286	-0.857897	-0.959144	-0.743863	-0.794705	-0.621425	-0.761048	-0.752692	-0.500665	-0.415111	-0.90107	-0.865334	-1.06244	-1.34089	-0.850945	-0.448107	-1.0004	-0.659778	-0.55815	-0.914878	-0.572575	-0.645935	-0.818989	-0.49511	-0.587287	-0.935997	-0.414323	-0.761516	-0.682173	-0.74685	-0.687832	-0.596704	-0.636348	-0.121273	-0.879309	-1.20627	-1.27724	-0.998345	-0.554495	-0.637658	-0.440942	-0.285077
WASHC2C	-0.358671	-2.87536	0.00569689	2.24436	-0.241128	-0.305301	-0.249524	-0.577661	-0.0985754	-0.951781	-0.751322	-0.468922	-0.126548	-0.248732	-0.640451	-0.595292	-0.253997	-0.295582	-0.283558	-0.438983	-0.370446	-0.263424	-0.300056	-0.138347	-0.755009	-0.20596	-0.223693	-0.368147	-0.257328	-0.25692	-0.134436	-0.510821	-0.207122	-0.272438	-0.525937	-0.396482	-0.542264	-0.368593	-0.524027	-0.482932	-0.743387	0.015205	-0.269282	-0.181598	-0.218155	-0.36207	0.313433	-0.505197	0.143845
HSPB1	-0.358612	-2.87482	0.00570542	2.24371	0.153634	0.180508	-0.00963557	0.00724963	0.169771	-0.000510821	-0.254485	0.229607	-0.0233025	-0.158492	-0.0975465	0.120025	0.125668	-0.143322	-0.0821879	-0.027269	0.101377	-0.108189	-0.00702101	-0.131567	-0.0135897	-0.0425877	-0.0022762	-0.0852265	-0.0110498	-0.108792	-0.0143866	-0.195871	-0.149629	0.116162	0.00173723	-0.0104776	0.101927	-0.0759272	-0.147715	-0.121307	0.240099	-0.00406975	-0.00485078	-0.128553	0.130046	-0.113469	0.0712473	-0.11865	-0.120804
WDR41	-0.35821	-2.87112	0.00576384	2.23929	-0.00140295	-0.000712433	-0.201322	-0.258669	-0.0704367	-0.0866553	-0.44252	-0.088231	0.0237147	-0.073752	0.0611731	-0.0415165	0.284684	-0.139301	0.165308	0.0161262	0.0239725	-0.172865	-0.270026	-0.200523	-0.0584494	-0.0753882	-0.040801	-0.0489674	-0.0311839	-0.0241499	-0.0768729	-0.335331	-0.0947344	-0.000992526	-0.0604127	-0.144922	-0.0798372	-0.0733914	-0.0472189	-0.102813	0.118859	-0.0343899	-0.14855	0.0952008	-0.181508	-0.0664678	-0.281841	-0.142183	-0.121919
GAD2	-0.357977	-2.86898	0.00579785	2.23673	0.223075	0.132226	0.0527319	0.0259682	0.108804	0.189252	0.0874386	0.123588	0.160562	0.26161	0.134537	0.103562	0.353155	0.135171	-0.00337734	0.211447	0.150309	0.101753	0.204796	0.158458	0.00252818	0.114362	0.111832	0.228838	0.161408	0.0758065	0.0699216	0.118778	0.189872	0.221523	0.116297	0.0987632	0.0842804	0.282968	-0.0375654	0.138459	-0.0124592	0.18898	0.137837	0.0819464	0.158596	0.128321	0.161538	0.18235	0.239815
CEP135	-0.357604	-2.86555	0.00585272	2.23264	-0.178386	-0.166766	-0.0325912	0.0131274	-0.109292	-0.136023	-0.369486	0.158834	-0.175138	0.00307607	-0.371908	-0.0153432	0.00776099	-0.306427	-0.00648515	-0.364777	0.032316	-0.326295	-0.199269	-0.246399	-0.281926	-0.231569	-0.326884	-0.196643	-0.0822778	-0.39919	-0.371128	-0.306705	-0.283216	-0.362829	-0.518663	-0.336331	-0.212579	-0.287694	-0.431557	-0.213189	-0.0121737	-0.451154	-0.311372	-0.487211	-0.128565	-0.355654	-0.115359	-0.327897	-0.394442
UNC13B	-0.357533	-2.8649	0.00586316	2.23187	-0.0436169	-0.256415	-0.092336	-0.00504842	-0.0431243	0.0426798	-0.330151	-0.0303618	-0.0169673	-0.00161887	-0.406001	-0.0338963	0.0482136	-0.272184	-0.0991374	-0.0149504	-0.00564761	-0.0785374	-0.140803	0.11225	-0.0739062	-0.0509974	-0.103397	-0.13368	-0.090782	-0.0339944	-0.0689991	-0.173615	-0.0870879	-0.151945	-0.0813451	-0.196948	-0.1831	0.0663401	-0.159036	-0.0909913	0.0102167	-0.101855	-0.103232	-0.0324189	0.0954202	-0.103061	-0.044467	0.0988343	-0.174682
CCDC85C	-0.35721	-2.86194	0.00591117	2.22833	-0.335069	0.186145	-0.15036	0.0851483	0.34489	-0.0689586	-0.0648259	0.111741	0.0780775	0.140624	-0.20274	0.105053	0.0277776	-0.0969546	0.00623425	0.0972587	0.155234	-0.0147292	0.158835	0.0461563	0.00228136	0.105666	0.0320479	0.104886	0.107867	0.13093	0.0595863	0.0470611	-0.0122364	0.260368	0.107461	-0.0646762	0.107439	0.00960341	-0.338972	-0.0255065	-0.191926	0.0644729	0.114636	0.0921183	-0.0147739	0.128447	0.0591076	0.135513	0.314763
CAMP	-0.356961	-2.85965	0.0059484	2.2256	-0.0921449	0.0098704	0.10338	0.06049	-0.0474668	0.0322096	-0.202991	-0.3247	0.118481	0.233772	-0.0771172	0.078306	0.159918	-0.125247	0.0303319	-0.0459432	0.0848899	-0.148822	0.0136646	-0.00346117	-0.0757278	-0.00398865	0.0223987	0.0288484	-0.0495698	0.054561	-0.0605699	-0.171418	-0.165366	-0.0973568	0.0139478	-0.102734	0.00971084	0.136327	-0.170151	-0.0741721	-0.119795	-0.215672	-0.0605984	0.177365	0.0320996	-0.125727	0.0282377	-0.141933	0.0396824
SPO11	-0.356929	-2.85936	0.00595318	2.22525	0.177428	0.130802	-0.176683	0.0873206	0.358822	-0.0980136	-0.171135	0.146773	-0.0729115	0.249377	0.145326	-0.216961	0.202919	-0.0982026	0.390637	0.0155892	0.21922	0.13048	0.0197528	-0.0779177	0.154049	0.0802382	-0.221098	-0.072799	0.165728	0.161055	0.0805673	-0.00772055	0.140447	-0.0398378	0.141161	0.0197702	0.123343	0.150775	-0.0863521	-0.0379598	0.287816	0.051234	0.0876975	-0.0746669	0.196828	0.0553656	0.108704	0.176609	0.295035
ZFAND4	-0.356658	-2.85687	0.00599395	2.22229	-0.0614998	0.257226	0.194588	0.077759	0.0516594	0.154675	-0.0979044	0.197547	0.172653	0.0356077	0.132125	0.0997694	0.307931	0.0490789	0.0477232	0.136671	0.0907375	-0.0546099	0.0880046	0.135817	0.175822	0.089385	0.236691	0.11649	-0.00583008	0.022459	0.0968446	-0.196029	0.105218	0.0552106	0.120876	0.28866	0.128735	0.183721	-0.00923339	0.165368	0.00641292	-0.0407699	0.0968654	-0.175734	0.22867	0.0494809	0.168936	-0.00885069	0.325097
NOP56	-0.356553	-2.8559	0.00600989	2.22113	-1.70813	-1.5492	-1.93324	-1.10872	-0.960956	-1.57218	-1.70126	-1.32009	-1.40593	-1.99846	-1.73523	-1.41474	-1.02164	-1.83975	-1.54629	-1.57744	-1.19297	-1.36013	-1.60494	-1.63721	-1.66058	-1.40314	-1.4575	-1.89517	-1.98703	-1.43912	-1.62046	-1.36237	-1.56949	-1.49623	-1.75042	-1.29636	-1.43591	-1.72759	-1.51398	-2.0412	-1.35299	-1.24536	-1.81058	-1.21905	-2.32873	-1.88576	-1.33513	-1.65375	-1.50339
FAS	-0.356294	-2.85353	0.00604912	2.21831	0.000123534	-0.102705	-0.0866233	0.118334	-0.0738837	-0.0424181	-0.340683	-0.0477759	-0.0806588	-0.290709	-0.141455	0.016083	0.133431	-0.0883949	-0.280026	0.0200439	-0.0909479	-0.143841	-0.247052	-0.0969811	-0.111716	-0.0611411	-0.147898	-0.0468149	-0.185533	-0.111887	-0.164776	-0.262147	-0.130385	-0.0762219	-0.246342	-0.159669	-0.171937	-0.0676856	-0.000194153	-0.0547748	0.106561	0.0135963	-0.0792532	-0.219667	-0.42608	-0.0913551	-0.129092	-0.177454	-0.186017
CACHD1	-0.356227	-2.85291	0.00605933	2.21758	0.110399	0.13201	-0.0723709	-0.0789983	0.0138829	-0.248713	-0.0469986	-0.02865	0.0853715	-0.113371	-0.0738123	0.211202	0.000481761	0.0500313	-0.324503	0.0721182	0.0713462	0.0591549	-0.086743	0.0789535	-0.161036	-0.023928	0.131569	0.0955558	0.0192251	-0.114122	0.0503545	-0.161867	0.167354	0.331012	0.133242	-0.339609	0.06065	0.00321728	-0.0612245	0.0114946	-0.0987331	0.159098	-0.0248189	-0.209457	-0.172613	-0.0485655	0.0946737	-0.126772	0.354383
CATSPERD	-0.356046	-2.85125	0.00608696	2.2156	-0.0886941	-0.121812	-0.0941776	0.147037	0.0114342	-0.0643782	-0.167655	-0.0414954	-0.0607227	-0.217336	-0.200328	-0.132545	0.022113	-0.0831145	-0.107822	-0.309328	-0.0778846	-0.23297	-0.189544	-0.215797	0.00960487	-0.137391	-0.114315	-0.0514464	-0.0963995	-0.110113	-0.0632799	-0.142526	-0.207049	-0.052319	-0.159859	-0.0519169	-0.00107394	-0.0743295	-0.12192	-0.145918	-0.0815135	-0.0423544	-0.226768	-0.205665	-0.0952367	-0.150907	-0.185368	-0.0809194	-0.115366
TPMT	-0.355993	-2.85077	0.00609508	2.21502	0.0622241	0.189541	0.0845031	-0.0809521	-0.0989636	-0.0693769	-0.138653	0.261037	-0.00381715	0.0509865	0.0954369	0.13999	0.0324341	-0.111224	-0.151114	-0.0426512	0.203533	-0.165369	0.163241	0.158206	0.104457	0.0796523	0.107446	0.178358	0.0624611	-0.0509862	-0.0392649	-0.0753657	-0.0739567	-0.0511788	-0.0516792	-0.11176	-0.108574	0.133266	-0.061086	-0.128569	-0.13034	0.316581	-0.00397822	0.100611	0.17271	-0.124038	0.157079	0.0903204	0.411149
ADAMTS1	-0.355784	-2.84885	0.00612724	2.21274	0.25023	0.0963619	-0.00378366	0.0627731	-0.136837	0.119817	-0.402318	0.092787	0.00773987	0.224174	-0.170174	-0.0131725	0.141082	-0.268322	0.0369435	0.0603409	0.0751554	-0.226194	0.00310189	-0.0121975	-0.0778019	-0.0851581	-0.00756815	-0.0265761	0.07497	0.0573878	-0.0351675	-0.046554	-0.235473	0.0396114	-0.158339	0.0263627	-0.0041118	0.0520178	0.173083	-0.0538988	-0.0254012	0.0833658	-0.00951987	-0.18696	0.172769	-0.0340394	-0.0126464	-0.0480347	0.123217
COL28A1	-0.355654	-2.84765	0.00614727	2.21132	-0.051614	0.0829108	0.0927534	-0.0946778	0.0814145	0.0363944	0.000659436	0.15307	0.168803	-0.0401529	0.030076	0.0359193	0.101757	0.0724416	0.23378	0.141127	0.216532	0.108634	0.167463	0.00779078	0.131132	0.107889	0.0513062	0.181646	0.167222	0.170061	0.150369	0.0547076	0.0457456	0.156498	0.135956	0.0267362	0.135702	0.256206	0.108637	0.0289594	0.218989	0.254943	0.0317048	-0.022749	0.322316	0.144289	0.0131062	0.100386	-0.00477071
STARD3NL	-0.35558	-2.84698	0.00615864	2.21051	-0.0934189	0.0387025	0.184617	0.226167	0.15496	0.332898	-0.102933	0.0755873	0.0084744	-0.133826	0.0929321	0.0144934	0.207454	-0.0615076	-0.115282	-0.119382	0.18681	-0.0730312	0.0342401	0.00637897	0.0551229	0.00165246	-0.0568586	0.0293314	-0.00189842	0.0711933	0.151751	-0.117356	-0.18824	0.0585739	-0.0282163	-0.165465	-0.272	0.0418855	0.0126195	0.0319327	0.0697978	0.360407	-0.0138435	0.18244	-0.0247588	0.0457994	0.0924573	-0.0288386	0.470701
SNX31	-0.355249	-2.84395	0.00620999	2.20691	-0.0515422	0.234823	-0.0368484	0.0905519	0.133589	0.0733066	-0.124445	-0.00130998	0.0114788	-0.0932567	-0.242082	0.0259587	0.0586295	-0.0688511	-0.0965147	-0.167042	0.026023	-0.0784491	0.162829	0.00226749	-0.0347418	-0.110595	0.044451	-0.00585272	0.0136002	0.00628555	0.0585765	-0.0678816	-0.0681203	0.0725148	0.0265139	-0.0491556	-0.0348165	-0.0585593	0.00522835	-0.0247501	-0.0966422	0.287475	0.0196228	0.0450388	0.0473957	0.0242906	0.135974	-0.154148	-0.0326062
SLC5A6	-0.355127	-2.84283	0.00622904	2.20558	-0.0978042	-0.034728	0.130286	-0.0670388	0.245828	-0.151444	-0.44501	0.459799	0.0282322	-0.243789	-0.0634114	0.0455635	-0.0642213	-0.10771	-0.0253396	0.0580917	-0.123694	-0.0773847	0.188761	0.000221388	0.0680623	-0.0186091	-0.0272362	0.143617	0.043545	0.0988382	0.0668046	-0.200005	-0.0676161	0.217532	0.0964566	-0.0847206	0.0250706	-0.0832462	-0.610543	-0.153794	0.114197	0.193265	0.0787863	-0.163799	0.0749605	-0.0562087	0.165157	0.248847	-0.0313269
YY1AP1	-0.354828	-2.84009	0.00627587	2.20233	0.114963	-0.111522	-0.214901	0.264049	0.0356503	-0.16779	-0.429153	-0.175137	0.0631548	0.00417518	-0.243284	-0.212325	0.0446537	-0.243548	0.0118537	-0.0598191	-0.34058	-0.211325	0.0142183	-0.0649039	-0.0535482	-0.0539229	-0.113288	-0.159727	-0.010012	0.0453156	-0.207339	-0.0595624	-0.125704	-0.0788053	-0.219716	-0.218303	-0.00348658	-0.10369	-0.0910226	-0.213408	-0.092554	-0.142283	-0.0348118	-0.236925	0.0394238	-0.313862	-0.0175951	0.0331893	-0.218885
C12orf73	-0.354225	-2.83457	0.00637119	2.19578	-0.0765087	-0.175137	0.0269028	0.123718	-0.17022	-0.144014	-0.01557	0.0898951	0.0589332	-0.171847	-0.068193	0.156349	0.120703	-0.023703	-0.0442264	-0.0571626	0.147473	0.0513586	0.14399	-0.0563706	-0.00313629	-0.0760957	0.000534357	-0.135885	0.0644308	-0.133722	0.103201	-0.180205	-0.0589477	0.01405	-0.00230034	-0.184726	-0.109222	-0.0793167	0.0233213	-0.158071	0.0419323	-0.0226373	-0.029777	0.0914181	-0.109156	-0.103528	0.0122167	-0.166651	-0.0976849
ASTN2	-0.354198	-2.83432	0.00637556	2.19548	-0.0600954	-0.00550762	-0.0908788	0.0872489	0.159511	-0.0065688	-0.20748	0.0578355	0.0810361	0.0574456	0.0554378	0.227876	0.0369585	0.000757628	0.0214182	0.14682	0.108357	0.0674031	0.120487	0.0718384	0.188207	0.0571176	-0.0362619	0.0376484	0.0359049	-0.0498713	0.015699	-0.0507449	0.163459	0.0408957	0.0427441	0.183299	-0.0348169	0.0834011	0.118126	-0.0737218	0.194293	0.172477	0.0780285	-0.0669851	-0.0976022	0.00428448	0.199674	-0.0414613	0.206344
SNURF	-0.354062	-2.83308	0.00639716	2.19401	0.172988	-0.0515661	0.265486	-0.073858	0.126914	0.0524567	-0.020853	-0.166508	0.0243954	0.145449	-0.226033	-0.0720709	0.140058	-0.0437204	0.0633974	-0.126676	-0.0271433	-0.0868127	-0.152145	-0.0998024	0.00199424	0.0434144	-0.0706079	0.0255324	-0.0516853	-0.0926901	-0.0312737	-0.108782	-0.0622546	-0.0517217	-0.0811867	-0.042724	-0.138716	0.0187907	-0.224506	-0.0292659	-0.107029	0.140805	0.00088619	0.0440031	-0.061982	0.056796	0.0627692	-0.117642	-0.0855064
CLEC12A	-0.353926	-2.83183	0.00641897	2.19253	-0.107878	-0.0431191	-0.0260096	-0.093682	-0.0955972	0.147216	-0.188574	0.177018	0.0116001	0.203232	-0.142617	-0.0475327	0.190226	-0.164061	-0.150249	0.0576423	0.217572	-0.0376291	-0.0612282	0.0884936	0.0311895	-0.0635942	0.0105688	0.0587724	-0.010995	-0.0984432	0.0363206	-0.0759532	-0.0815874	-0.114362	-0.153599	-0.0719587	-0.180482	-0.0419698	-0.107312	-0.02447	-0.103191	-0.0927774	-0.0611867	-0.141138	-0.155258	0.0203489	0.101504	0.0184595	0.0962407
PTK2B	-0.353736	-2.83009	0.0064495	2.19047	0.0124597	0.202536	0.0361367	0.121509	0.222729	-0.0331845	-0.129532	0.338055	0.0783026	0.0742794	0.123624	0.200431	0.0658106	0.0897424	0.0784179	0.11577	0.207028	0.108547	0.12007	0.0379559	0.178329	0.051807	0.129207	-0.0115017	0.0850832	0.197473	0.108253	-0.180312	0.0277704	0.290257	0.136595	-0.0973775	0.0756582	0.0670517	0.0844251	0.102118	0.210427	0.0618452	0.0567238	0.175003	-0.0848888	0.0370108	0.12647	0.173797	0.015186
NID2	-0.353646	-2.82927	0.00646401	2.1895	-0.0674518	0.008915	0.0268325	-0.145959	0.0277276	-0.246218	-0.0987893	0.0917492	0.0637713	0.184714	-0.0599592	-0.00209316	-0.0623806	-0.0331442	0.071556	0.0627002	0.0925992	-0.0284034	0.149694	0.0102212	-0.0433925	-0.0220254	0.0231018	0.147224	0.110367	0.00484982	0.017572	-0.0536136	0.189644	0.150224	-0.00681808	-0.0494454	-0.0599843	0.0914648	-0.0250467	-0.00309594	0.151511	0.1262	0.011082	-0.261713	-0.0218896	0.00955425	0.172685	-0.0628229	0.0514869
MAP1B	-0.353063	-2.82395	0.00655854	2.18319	0.0777702	-0.0550074	0.0568434	0.0233036	0.0570514	0.0399203	-0.228632	-0.158065	0.0813368	0.000894351	0.0569698	0.00160644	0.0672936	0.124575	0.272175	0.0508203	-0.106265	-0.0990843	0.125329	0.0110235	-0.0391208	-0.0801365	0.038779	-0.2359	0.0515714	0.0131559	0.0299574	0.0103076	0.0352175	0.207861	0.0358461	-0.103903	-0.0442021	-0.0223553	-0.107915	0.0724653	0.21126	-0.0407294	-0.046181	-0.118489	-0.166917	-0.0726445	-0.00476342	-0.068799	0.237095
IGFBPL1	-0.353	-2.82337	0.00656878	2.18252	0.0886852	-0.0918617	-0.283606	0.0229489	-0.0505928	0.0597853	-0.180774	0.154165	0.00302951	0.188742	-0.203831	0.0102266	0.120964	-0.209918	-0.211918	0.0630454	-0.054213	-0.218542	0.0233097	-0.0814189	0.0909445	-0.0115091	-0.0139438	-0.0488532	-0.0105377	0.0392832	0.0160635	-0.0143328	-0.137728	0.125533	-0.158547	-0.15556	-0.120506	-0.0415691	0.0697614	0.00165499	-0.00362387	0.186565	-0.0252501	0.082434	-0.0393975	-0.0500601	0.0640791	0.117785	-0.0929138
KLLN	-0.352839	-2.82189	0.00659529	2.18077	-0.0441625	-0.0596297	-0.0705791	-0.193337	-0.0641456	-0.248625	-0.415588	-0.0675363	-0.0416198	-0.0709047	-0.119536	-0.0384215	-0.154524	-0.313524	-0.100469	-0.0735217	-0.400574	-0.384749	-0.19893	-0.00198231	-0.0337077	-0.078673	-0.0506032	-0.0394486	-0.0853754	-0.0878504	-0.0467034	-0.265654	-0.141132	-0.0259488	-0.212669	-0.0630193	-0.16762	0.0787815	-0.0789763	-0.186585	0.194231	0.0117746	-0.0366662	-0.0407818	-0.31982	-0.147376	0.0331852	-0.0747182	0.031644
RAG1	-0.352288	-2.81687	0.00668611	2.17483	-0.109486	-0.0519245	-0.209998	0.0660699	-0.0178309	-0.0760877	-0.0988703	-0.010788	0.0768157	-0.137966	-0.00681356	-0.090098	0.0120517	-0.146558	-0.308026	-0.000472132	0.146819	0.0167496	0.0630675	0.0084136	-0.170603	0.0147237	0.109337	-0.0380044	-0.182011	-0.0415843	-0.16989	-0.198131	-0.0544036	-0.158133	-0.188094	-0.310055	-0.0599096	-0.154587	-0.101625	-0.0349319	-0.133188	0.196362	-0.0397468	-0.20609	-0.175855	-0.0816571	-0.0753398	-0.122599	-0.0155952
LPIN3	-0.352155	-2.81565	0.00670831	2.17339	0.0123689	0.174503	0.0922656	-0.242771	-0.0237145	-0.0409694	-0.0593509	-0.00837644	0.0720851	0.0592595	-0.116841	-0.137175	0.0453714	0.116029	-0.115674	0.10241	0.0434315	-0.00170521	0.13142	0.0478986	0.0710288	0.140116	0.0324362	0.0493733	0.170376	0.0125251	0.0163282	0.0479334	0.125099	-0.0149698	0.0226881	-0.101719	0.0589186	0.0401794	0.0788462	0.0402086	0.287701	0.0446776	0.0384527	-0.196119	-0.0572362	0.0863367	0.0396568	0.0957714	0.294022
ELL2	-0.351779	-2.81222	0.00677123	2.16933	-0.0041408	-0.055972	-0.2055	-0.122637	-0.297679	-0.0901563	-0.283455	0.0192265	0.0338253	-0.0405958	-0.324155	-0.211382	0.0735073	-0.139592	-0.0497059	-0.120876	-0.104718	-0.180207	-0.323621	0.00381468	-0.130123	-0.0385683	-0.096887	-0.204132	-0.0706994	-0.24445	-0.282504	-0.406194	-0.0455648	-0.260241	-0.188698	-0.203979	-0.0823857	-0.0831924	-0.353366	-0.0681652	0.127897	-0.0999966	-0.117974	-0.172871	-0.381306	-0.122749	0.21382	-0.212538	-0.301551
KRTAP10-2	-0.351587	-2.81047	0.0068035	2.16727	0.0273732	0.114064	0.267574	0.20036	0.267926	-0.0622903	-0.0540159	-0.0463965	0.205714	0.143768	0.194003	0.128589	0.239928	0.0561667	-0.119122	0.136308	0.238004	0.0149424	0.16811	0.14987	0.126376	0.154153	0.144145	0.169854	0.198476	0.0901381	0.122116	0.0055466	-0.0524568	0.0237619	-0.0149944	0.202209	-0.0099934	0.180261	0.0495368	-0.0170218	0.187113	0.340031	0.0506856	0.152388	0.187892	0.146458	0.10796	-0.0134096	0.271126
SPINK7	-0.351541	-2.81005	0.00681131	2.16677	0.0466644	-0.00523299	-0.257151	0.374813	-0.0392503	-0.151163	-0.0838389	0.0114795	0.171834	0.308099	-0.309116	0.0427449	0.286534	0.0148472	0.220669	0.256281	0.00107339	-0.101161	-0.0428265	0.0966192	-0.0239316	-0.00205886	-0.0899512	0.0546816	-0.110148	0.126966	0.028935	-0.131372	0.336767	0.127794	-0.191657	-0.018048	-0.198377	-0.0667014	0.056463	0.132022	0.0560142	0.00416481	-0.10278	0.118743	-0.0385906	0.0322198	0.191612	0.0420222	0.149902
KCNJ11	-0.351429	-2.80903	0.00683017	2.16557	-0.0883445	0.00809322	0.0519434	-0.0802324	-0.15913	0.102562	-0.337049	0.0123448	0.130941	-0.10503	-0.175887	-0.00109211	-0.252449	0.0324805	-0.0234935	-0.0396864	0.0146582	-0.0416405	0.0249477	0.0172985	-0.0314212	-0.00328922	0.0349188	-0.0155291	-0.151605	0.0127619	-0.0413368	-0.132881	-0.093272	0.18859	-0.163458	-0.0497959	0.0250183	0.0390824	-0.204193	0.00867026	0.366711	0.0217272	0.00366873	-0.371822	-0.0952886	-0.0925245	-0.0359252	0.0517301	-0.0181476
CAV1	-0.35131	-2.80795	0.00685029	2.16429	-0.0208729	0.0580508	-0.0312394	0.103288	0.0703819	-0.116257	0.0959948	0.0967899	0.0391851	0.0600348	-0.383666	0.0808696	0.052341	0.0550081	0.068986	0.0240877	0.0293158	0.122126	0.0224977	0.053069	-0.0352126	0.0663971	0.0670652	0.0378684	0.0464205	0.0308038	0.0220769	0.0458775	-0.170794	0.198187	0.059893	-0.088488	0.0659382	-0.0716297	0.00278988	-0.147654	0.0222447	0.117393	0.0279174	0.166479	0.118029	0.160898	0.142162	-0.0232094	0.0688609
TNIP2	-0.351216	-2.80708	0.00686633	2.16328	0.127811	0.161133	0.145925	0.0920049	0.0588929	0.209147	0.135645	0.193813	0.208208	0.0993329	0.162137	0.0641855	0.299754	0.108659	-0.0654038	0.160913	0.145747	0.16353	0.243625	0.181705	0.0605955	0.243149	0.152784	0.20728	0.0942321	0.0693762	0.0684604	0.0183019	0.0570708	0.165757	0.1361	0.305193	0.104475	0.286487	-0.0137496	0.133595	0.135405	0.195361	0.143523	0.164446	0.272388	0.0334668	0.143708	0.16314	0.409581
VAMP1	-0.351007	-2.80518	0.00690186	2.16103	-0.255083	0.0838424	-0.0760004	0.00577343	-0.0593316	0.00781292	-0.214023	0.0817449	0.0893176	-0.0284793	0.0934308	0.0346008	-0.120048	-0.0745662	-0.185993	0.0823052	0.081083	-0.134996	0.0654907	0.00142341	0.0356001	0.0547303	-0.0549314	-0.0225527	-0.118081	0.076325	0.093229	-0.0675192	-0.00520902	0.207787	0.0223691	-0.113095	-0.032982	0.0579988	0.0397078	-0.0815234	0.244937	0.131397	0.0149616	-0.0352776	-0.0698207	-0.0316673	-0.0105281	0.063318	0.262788
RAB23	-0.350872	-2.80395	0.00692491	2.15959	-0.253515	-0.100015	-0.121218	0.10784	-0.0411917	-0.0545764	-0.0174832	-0.416642	-0.148996	-0.312058	-0.237741	-0.164075	-0.231461	-0.120808	-0.0375711	-0.170322	-0.310694	-0.10739	-0.15003	-0.107827	-0.0173279	-0.130853	-0.0595397	-0.275685	-0.112855	-0.0438642	-0.134433	-0.215418	-0.171959	0.0219964	-0.170493	-0.304873	0.0924218	0.0192229	-0.43731	-0.0582007	-0.0429604	0.0689703	-0.130778	-0.267142	-0.0230323	-0.219255	-0.152083	-0.094714	0.155388
COQ10A	-0.350652	-2.80194	0.00696275	2.15722	0.11562	-0.121393	-0.050834	0.0329205	0.10138	-0.107323	-0.296326	0.0449005	-0.0954808	-0.0712	-0.305082	-0.164118	0.185525	-0.201506	-0.00234772	-0.101869	-0.110391	-0.0710677	0.00242357	-0.0241091	0.0709998	0.0346918	-0.0219463	-0.0186806	-0.0746391	-0.103321	-0.038909	-0.22039	-0.00969106	-0.150526	-0.0671668	0.0664191	-0.107909	-0.0912418	-0.0919147	-0.0204259	0.026204	-0.102194	-0.0982966	-0.133815	-0.278095	-0.0982163	-0.0768353	-0.155747	0.181082
BMP15	-0.350642	-2.80186	0.00696443	2.15711	0.0476303	0.174393	0.134791	0.167692	-0.0121626	0.114797	-0.0197909	0.0865339	0.234127	0.00464585	0.123074	0.148756	0.317948	0.0586227	0.166577	0.0731382	0.108159	-0.000771813	0.0974527	0.0648943	0.0618224	0.0384627	0.175797	0.0305165	0.0848531	0.076415	0.0133489	0.0400715	0.206497	0.0251647	0.0845393	0.0469191	0.146692	0.0988058	0.0401376	0.0757019	0.175106	0.084608	0.0778748	0.0191325	0.0128473	0.0354943	0.1991	0.210029	-0.240756
CHAT	-0.349953	-2.79558	0.00708391	2.14973	0.092693	-0.0606774	-0.153548	0.0307237	0.203953	0.0303758	-0.071567	-0.121897	-0.0520695	-0.0947821	-0.180538	-0.00514935	-0.0259437	-0.0807628	0.0355165	-0.0272313	-0.115662	0.0787431	0.116113	0.0174818	-0.081309	0.00151356	0.0329724	-0.049321	0.0328248	-0.11098	0.0295456	-0.125024	0.080616	0.158314	-0.0529639	-0.0704701	0.00576038	0.00798562	-0.265371	-0.0499703	0.101693	-0.0554365	-0.0117402	-0.173144	0.0376117	-0.0215702	0.0886967	-0.0962982	0.0796543
SCD5	-0.349477	-2.79125	0.00716743	2.14464	-0.0383821	0.0307778	0.0614759	-0.0133487	0.123801	-0.0573222	-0.24742	-0.0120937	0.0642006	0.0118612	-0.0662633	0.1716	0.0381711	-0.0400673	0.0164455	-0.073331	-0.076444	0.053848	-0.21983	-0.0643237	0.0455907	-0.108291	-0.0492839	0.0165784	-0.0265671	-0.0422068	-0.114586	-0.327027	-0.131487	-0.0864035	-0.212674	-0.115434	-0.0628877	-0.00265566	-0.294988	-0.0809921	-0.12942	-0.0194882	-0.0047569	-0.212245	-0.491459	-0.0641927	0.061186	-0.107903	-0.144983
NDUFAB1	-0.349318	-2.7898	0.00719555	2.14294	-0.78422	-0.686312	-0.805751	-0.698378	-1.57334	-0.498965	-1.09409	-0.617883	-0.966122	-0.727962	-0.561064	-0.433455	-0.266244	-1.19942	-1.05873	-0.776995	-0.890793	-0.41174	-0.727254	-1.27773	-0.775093	-0.504501	-0.802788	-1.14278	-0.835285	-0.663147	-0.848802	-1.17736	-1.02789	-0.672304	-0.856865	-0.726631	-0.814388	-0.978157	-0.568828	-0.751657	-0.648894	-0.777135	-1.00525	-1.19603	-0.683517	-0.833633	-1.20403	-0.260226	0.0831959
CNPY4	-0.348728	-2.78444	0.00730073	2.13663	-0.375521	-0.135998	-0.134196	-0.191649	-0.22383	-0.348841	-0.516894	-0.102779	-0.174072	-0.21498	-0.277699	-0.0208247	-0.00527413	-0.251896	-0.105923	-0.203134	-0.115502	-0.350831	-0.183322	-0.214605	-0.12182	-0.180901	-0.245249	-0.140341	-0.0384099	-0.174202	-0.139552	-0.125621	-0.232217	-0.151444	-0.191099	-0.0876183	-0.210958	-0.274034	-0.0974915	-0.275674	-0.12622	-0.0108157	-0.160929	-0.264148	-0.294475	-0.110604	-0.0210378	0.0657763	-0.151004
COG7	-0.348654	-2.78377	0.00731391	2.13585	-0.0106472	-0.494486	-0.271162	-1.11799	-0.681401	-0.237409	-0.419226	-0.102815	-0.31874	-0.197412	-0.64932	0.0501353	-0.116872	-0.214259	-0.310628	-0.344815	-0.262295	-0.761832	-0.394084	-0.491766	-0.307933	-0.154207	-0.406231	-0.297762	-0.145953	-0.444384	-0.189882	-0.483227	-0.531071	-0.193701	-0.292459	-0.292077	-0.572631	-0.265905	-0.134118	-0.218737	-0.169611	-0.301128	-0.605747	-0.766175	-0.532278	-0.203678	-0.186691	-0.209895	-0.0231927
CCND2	-0.348579	-2.78308	0.00732753	2.13504	-0.0597086	-0.111836	-1.05546	-1.14268	-0.418799	-0.551966	-1.09755	-0.0254521	-0.0486431	-0.0238354	-0.909998	-0.0695677	-0.174082	-0.0929371	-0.0462581	-0.219803	-0.160553	-1.11196	-0.0712469	-0.0831919	-0.42489	0.0231656	-0.446473	-0.0423426	-0.0143056	-0.10634	-0.151411	-0.384096	-0.896581	-0.0739513	-0.0909911	-0.37581	-0.705529	-0.00714249	-0.242239	-0.0770919	0.0838859	-0.0973547	-0.202046	-0.295998	-0.414024	-0.187805	-0.307591	-0.0724895	-0.0887149
UPP2	-0.348376	-2.78123	0.00736416	2.13288	0.0412222	-0.102163	-0.214599	-0.13258	-0.241101	-0.132739	-0.208747	-0.0732687	0.0227771	-0.0302669	-0.13793	-0.0192234	-0.117008	-0.137535	0.0530559	0.120498	0.386942	-0.19728	-0.102537	-0.155744	0.0256638	-0.133725	-0.163778	0.0319958	-0.0782464	-0.00627804	-0.117114	-0.168992	-0.157393	0.0899861	-0.0346689	-0.336138	-0.00137135	-0.125267	-0.14477	-0.112328	-0.0467787	-0.040222	-0.0755843	0.0116943	0.104384	-0.106037	-0.00272265	-0.0620389	0.0538429
INHBC	-0.348295	-2.7805	0.00737871	2.13202	-0.0296273	-0.0983436	-0.142709	0.0854292	0.112663	0.0140861	-0.104047	-0.0880313	0.0199038	-0.114578	-0.0154614	-0.193803	0.0945176	-0.147983	-0.0817518	-0.0642249	-0.0632773	-0.207013	-0.0222566	0.0388547	0.0484613	-0.0523358	-0.0145575	-0.240705	-0.104055	0.100214	-0.0669119	-0.16281	-0.274963	-0.134854	-0.0374204	-0.205205	-0.0788638	-0.0938062	-0.210752	-0.108729	-0.0224739	0.0143285	-0.13613	-0.135612	-0.0487978	-0.0895097	-0.140841	-0.0321179	0.268508
TMEM130	-0.34821	-2.77973	0.00739418	2.13111	0.0879552	-0.0280213	-0.108052	-0.389074	0.0540776	-0.244439	-0.565633	0.0370839	-0.124601	0.129842	0.1682	0.184498	-0.00273299	-0.195148	-0.0544904	-0.0156437	-0.226015	-0.170394	-0.111482	-0.173172	0.0571472	-0.0543024	-0.168117	-0.220599	-0.0716281	-0.0984948	-0.0168933	-0.243469	-0.255603	-0.207602	-0.313956	-0.282113	-0.194591	-0.159651	-0.273701	-0.119791	0.10482	-0.213955	-0.109705	-0.193307	-0.247099	-0.0902129	0.0700817	-0.231219	0.171386
C11orf53	-0.348037	-2.77816	0.00742557	2.12927	0.0564433	-0.0268553	-0.310939	-0.0716689	-0.00887932	-0.0115567	-0.453569	-0.0418533	0.0185573	-0.0521749	-0.0490309	-0.294582	-0.0371631	-0.172772	0.0500822	-0.139651	-0.0114919	-0.0114896	0.0789005	-0.025758	0.115355	0.0388421	-0.0139352	-0.0708291	0.0714355	-0.181215	0.0102897	-0.148766	0.103265	-0.0484247	0.0287563	-0.182002	-0.0252407	-0.0452319	0.0857261	-0.00586045	0.0889005	0.0139956	-0.195016	-0.137253	0.0103588	0.0237594	0.0981045	0.0832805	0.157726
CCDC146	-0.34781	-2.7761	0.00746695	2.12686	-0.152692	0.0468168	0.0231936	0.143023	-0.0315548	-0.0268605	-0.21764	-0.0917928	-0.00492649	0.0584523	-0.295666	0.0403353	-0.212178	-0.0966562	-0.291166	0.00389943	0.0164645	-0.140747	-0.0107122	-0.126784	-0.0727929	0.0380819	-0.269171	-0.0415015	0.0358205	0.0318319	-0.067724	-0.169571	-0.092057	-0.0440153	0.0144729	-0.0439362	-0.108707	-0.0479686	-0.202269	-0.0268142	0.132213	0.298747	-0.0488079	-0.0632118	0.104382	-0.0608207	0.152753	-0.185457	0.119271
VANGL1	-0.347657	-2.77471	0.00749493	2.12523	-0.249612	-0.0227596	-0.415315	-0.174343	-0.080464	-0.0870799	-0.181929	0.121552	-0.0865321	-0.0143625	-0.124755	-0.0539975	-0.066519	-0.0834798	0.011295	0.00787306	0.0159044	-0.0723331	-0.0760909	-0.0709682	-0.149649	-0.0525755	-0.0534381	-0.0052238	-0.158452	-0.074454	-0.115464	-0.180369	-0.0538197	-0.173716	-0.230796	-0.228286	-0.0660099	-0.0583799	-0.32537	-0.0465568	-0.199717	-0.0900209	-0.0790183	-0.343063	-0.177266	-0.145652	-0.071695	0.0387241	0.0903476
DIO3	-0.347359	-2.772	0.00754983	2.12206	-0.358333	0.0207758	-0.312709	-0.130397	0.229736	0.0295195	-0.124173	-0.114285	0.0888207	0.132837	-0.302234	-0.0327392	-0.129882	0.0186271	-0.000460063	-0.172563	0.0335194	-0.115935	0.127753	-0.0457536	0.0321256	0.0243806	-0.0859655	0.138177	0.0488267	0.0222915	0.0341157	-0.115823	-0.166934	0.12531	-0.0872487	-0.200309	0.0141371	0.0666248	-0.493716	0.0136843	0.226551	-0.0899661	-0.0125752	0.196532	0.161627	0.0742504	-0.117081	-0.00191703	0.00332428
DZIP1L	-0.347248	-2.771	0.00757035	2.12088	-0.0460499	-0.086684	-0.0508373	-0.0582709	0.179451	-0.0199673	-0.373029	-0.178381	0.0142095	0.117166	0.112441	0.0368856	0.0820053	-0.0557444	0.0242432	0.034384	0.061641	-0.0908427	-0.0358836	0.0550301	0.103593	-0.0282475	-0.0579505	0.0293137	0.0944073	-0.0665676	0.0682433	-0.0674969	-0.0145452	0.078052	-0.0470994	-0.0083011	-0.0564385	-0.0764962	-0.0129827	0.0826898	-0.0978718	0.217231	-0.0456417	-0.112751	-0.0154105	-0.0487701	-0.0138656	-0.0589096	-0.0161536
TENT5C	-0.34572	-2.75714	0.00785788	2.10469	-0.0834756	0.00777543	-0.00984452	-0.0273053	0.157181	0.0612364	-0.0323757	-0.0490645	0.0687281	0.104439	-0.197459	0.0661509	0.206685	0.0431889	-0.0927977	0.0351712	-0.023754	-0.0236663	-0.0431245	0.0891949	0.0259686	-0.0268954	0.0720623	0.187882	-0.0318797	-0.0198575	-0.0783984	0.0187456	-0.0814671	-0.0168667	-0.0719211	-0.135398	0.00102134	0.00920732	-0.100381	0.00744642	0.0696577	0.0766354	0.00551429	-0.174459	-0.0887581	-0.0298744	0.108625	0.00206033	-0.0581076
SOCS4	-0.34476	-2.74845	0.00804328	2.09457	-0.324967	-0.118435	0.0707476	-0.0613697	-0.0738807	-0.0269082	-0.182477	-0.145642	-0.0641391	0.108671	-0.172315	-0.0012794	-0.130339	-0.0892803	0.18499	-0.131449	-0.0616054	-0.141875	-0.174692	-0.107068	-0.0908445	-0.13467	-0.143619	-0.126384	-0.0957951	-0.0283091	-0.0529115	-0.28517	-0.188456	-0.0499432	-0.126556	-0.191233	-0.0604921	-0.0590989	-0.186789	-0.130247	-0.116946	-0.180327	-0.17898	-0.106211	-0.0989967	-0.0216915	-0.0248387	-0.111855	0.00106214
ACKR4	-0.344745	-2.74832	0.00804612	2.09441	-0.396541	-0.242299	-0.202558	0.0987346	-0.181752	-0.0527978	-0.550364	-0.219154	-0.0583147	-0.198125	-0.403509	-0.198256	-0.105363	-0.0258505	-0.271335	0.0678259	-0.127166	-0.29672	-0.0471603	0.121767	-0.0187959	-0.0239233	-0.252847	-0.063558	-0.085312	-0.128465	-0.115855	-0.259677	-0.266641	-0.21957	-0.201923	-0.0403087	-0.200044	-0.0198385	-0.346252	-0.240469	0.00203914	-0.140012	-0.116973	-0.254542	-0.269989	-0.208533	-0.357768	0.052831	0.172105
GLDN	-0.34458	-2.74683	0.00807839	2.09268	-0.0177279	-0.0376362	-0.314	-0.147082	-0.00894884	-0.109517	-0.201143	-0.0153971	-0.00904925	-0.12017	-0.219502	-0.251782	-0.0724633	-0.127595	-0.209394	-0.0018142	-0.0538111	0.0286408	-0.0390171	-0.0356604	0.0260704	-0.0808136	-0.0409582	-0.060641	-0.0769154	-0.160869	-0.0561829	-0.135843	-0.119335	0.0304203	0.00973417	-0.0590798	-0.0831942	-0.0205827	-0.18698	-0.109662	-0.0487205	0.0302198	0.0120982	-0.0124072	0.0310038	0.0256847	-0.0546413	-0.136818	0.138688
TESK1	-0.344127	-2.74273	0.00816759	2.08791	-0.124233	-0.216372	-0.301745	-0.108623	-0.062041	-0.183589	-0.717087	0.0237044	-0.0789901	-0.0536908	-0.388323	-0.0493663	0.100738	-0.133791	-0.231702	-0.186906	-0.134362	-0.17854	-0.0631878	-0.0852472	-0.158093	-0.0401487	-0.0767231	-0.392686	-0.164933	-0.110317	-0.115491	-0.212631	-0.211873	-0.000692745	-0.224409	0.0255679	-0.234644	-0.190556	-0.198044	-0.142159	-0.0983008	0.0136989	-0.10013	-0.0480256	-0.332171	-0.149575	-0.125291	0.0616721	-0.147331
BMS1	-0.3441	-2.74249	0.00817286	2.08763	-1.16336	-0.934814	-0.922349	-0.673919	-0.983164	-0.472089	-0.879793	-1.34283	-0.993426	-1.33197	-1.38124	-1.03562	-1.09397	-1.25573	-0.806614	-1.22222	-1.23581	-1.16807	-1.04749	-1.37335	-1.27421	-0.84673	-1.07594	-0.868993	-1.0827	-1.02594	-0.932772	-1.07951	-1.3993	-1.11491	-1.39434	-1.76991	-1.22187	-0.964788	-1.1844	-1.10075	-0.79903	-0.785512	-1.12518	-1.16563	-0.732767	-1.47736	-0.78287	-1.20364	-1.0379
PI3	-0.34401	-2.74167	0.00819072	2.08668	-0.0921479	0.0841179	0.00420397	0.0448787	0.0830482	-0.120268	0.107124	0.0614768	0.127148	0.338525	0.0386258	-0.121993	0.362961	0.163205	0.321406	0.10629	0.333014	0.0791189	0.110106	0.168157	0.0573795	0.154418	-0.0305993	0.25075	0.164683	0.0616384	0.14472	-0.00656881	0.0853614	0.0428008	0.153779	0.00895876	0.141686	0.176533	0.0512752	0.115531	0.181585	0.0645114	0.0861767	0.0557707	0.0401871	0.0486563	0.0948968	0.271465	0.424824
NDUFA11	-0.343777	-2.73956	0.00823709	2.08423	-0.41593	-0.456874	-0.872015	-0.358471	-0.569699	-0.312236	-0.610094	-0.668177	-0.504183	-0.0951609	-0.800361	-0.401151	-0.462992	-0.524957	-0.698424	-0.70059	-0.546996	-0.80509	-0.313475	-0.67962	-0.346362	-0.528685	-0.485839	-0.244579	-0.672577	-0.551926	-0.2177	-0.535452	-0.597469	-0.347293	-0.728393	-0.671674	-0.822341	-0.706492	-0.586607	-0.724065	-0.302156	-0.666736	-0.873614	-0.56371	-0.470425	-0.474468	-0.475246	-0.357118	-0.112342
ZNF33B	-0.343238	-2.7347	0.00834496	2.07858	-0.15978	-0.070324	-0.124881	0.0678199	-0.00292897	-0.105837	-0.0148947	-0.250098	0.00511514	-0.262184	0.120878	-0.0220643	-0.107873	-0.0986818	0.243182	-0.0279617	0.0643673	-0.0895595	-0.0609821	-0.125638	-0.0190623	0.0207458	-0.149373	-0.0658987	-0.060614	-0.228772	-0.0340974	-0.0886939	-0.00831118	-0.143462	-0.375699	-0.496236	-0.384026	-0.117867	-0.351227	-0.128472	-0.0918599	0.0523832	-0.0710252	0.0930283	-0.0739687	-0.156629	0.382571	0.257357	0.266597
NSD1	-0.342834	-2.73105	0.00842678	2.07434	-0.233256	-0.0996798	-0.101089	-0.261771	-0.134618	-0.20054	-0.137204	-0.182788	-0.175497	0.0431115	-0.3332	-0.0172691	0.213596	0.0886164	-0.0266932	-0.16621	0.0211454	-0.241976	0.0353393	-0.189126	0.341848	-0.0375598	0.116941	-0.0268511	-0.260836	0.0231287	-0.2325	0.0114984	-0.0947598	0.0634955	-0.0187007	-0.138833	-0.237694	0.108026	-0.122954	2.99944e-05	-0.216554	-0.12194	-0.0527222	-0.463188	-0.154608	-0.0497821	-0.257427	0.139766	0.156503
FANCG	-0.342768	-2.73045	0.00844014	2.07365	0.375469	-0.00620991	0.0661922	0.128158	0.312187	-0.0198642	-0.0867541	-0.00572882	0.168981	-0.0138234	-0.0454002	0.134265	0.204277	0.0826754	0.206232	-0.00155284	0.134714	0.123338	0.110554	0.140688	0.053788	0.0482335	0.0848428	-0.00208594	0.0751043	0.12581	0.090773	0.012053	-0.0879259	0.147381	0.0717401	-0.266729	-0.0394185	-0.0638648	0.189931	0.173712	0.117809	-0.00395256	0.0220515	-0.032004	0.107369	0.147487	0.0714026	-0.123172	0.202951
OCLN	-0.342615	-2.72907	0.00847133	2.07205	-0.15041	-0.032872	-0.196413	-0.166963	-0.0624944	-0.208639	-0.171169	-0.0815181	-0.0348956	0.0134857	-0.232799	0.05243	0.00320483	-0.335765	0.118179	-0.28048	-0.153297	-0.0627956	-0.287901	-0.405941	0.121667	-0.287347	-0.127141	-0.176963	-0.222322	-0.218772	-0.0147297	-0.111168	0.033848	-0.158144	-0.226541	-0.0685497	0.00498056	0.007178	-0.357784	-0.0921961	-0.061029	-0.264519	-0.115479	-0.418882	-0.0141356	-0.0934338	-0.174359	0.00262801	-0.149013
HLA-DRB1	-0.342564	-2.72861	0.00848191	2.07151	-0.115237	-0.0393487	0.0452465	0.201423	0.0287286	-0.0459963	-0.223251	-0.135098	0.0255988	0.106692	-0.119221	-0.0136084	0.205162	-0.169974	0.111026	-0.0911694	0.314691	0.0477632	0.211179	0.0581602	0.00277653	0.130398	-0.00115368	0.144005	-0.0256705	0.151306	0.0679957	0.095686	-0.0498466	-0.0209767	0.010689	0.103722	0.0215565	0.0272951	-0.00232055	-0.0569524	-0.0368728	0.123405	0.113675	-0.0598973	0.219643	-0.245564	0.0810845	-0.213533	0.170443
RNF6	-0.342549	-2.72847	0.00848496	2.07135	-0.19801	-0.101803	-0.318979	-0.0602762	-0.153526	-0.388329	-0.835524	-0.00895741	-0.125729	-0.125352	-0.165737	-0.121191	-0.180281	-0.125386	0.207682	-0.14135	-0.0859966	-0.227217	-0.259473	-0.282927	-0.139001	-0.0367852	-0.155829	-0.0941142	-0.164203	-0.0956146	-0.0576742	-0.325445	-0.205945	0.0395764	-0.253053	-0.21194	-0.471216	-0.238277	-0.36116	-0.147018	-0.152112	-0.0722405	-0.19032	-0.0565512	-0.286498	-0.14015	-0.125532	-0.0404614	-0.0651666
CFAP126	-0.342335	-2.72654	0.00852873	2.06912	-0.247294	-0.155213	0.056247	-0.003979	-0.0982211	-0.243508	-0.202052	-0.126803	0.0670419	-0.167488	-0.111754	-0.260167	0.0194188	-0.167962	0.0289628	-0.0274327	-0.222859	-0.196029	-0.192019	-0.0969731	0.0624947	-0.0361646	-0.034903	-0.0322571	-0.083817	-0.00738047	-0.0788767	-0.0700194	-0.165474	-0.105697	-0.0530097	-0.0857425	-0.108261	0.0617068	-0.194226	-0.174218	0.0398934	-0.0881254	-0.100433	0.129305	-0.0123091	-0.220774	0.0161913	-0.14717	0.019855
ZAR1	-0.342148	-2.72486	0.0085672	2.06716	0.205152	0.012376	-0.0802317	-0.238906	-0.0186488	-0.0884939	-0.593491	-0.131631	-0.0956939	-0.133928	-0.0970123	-0.099822	0.0848674	-0.161992	-0.295985	-0.0883517	0.00204799	-0.187637	-0.039766	-0.0540801	-0.108449	-0.0294108	-0.041069	-0.0358675	-0.16998	-0.235217	-0.0488275	-0.253045	-0.163814	0.0743587	-0.355126	0.0733543	-0.253118	0.0314093	-0.0993486	-0.206967	-0.0444003	-0.0578416	-0.156535	-0.322772	-0.504217	-0.169268	-0.0645042	-0.037776	-0.0526674
CLDND2	-0.342071	-2.72416	0.00858315	2.06635	0.0407091	0.199604	-0.266229	-0.167658	0.0388439	0.187126	-0.216592	0.137172	0.0437277	-0.171881	-0.0910111	0.28817	-0.215425	-0.132726	0.10898	0.0109409	0.112859	-0.0835941	-0.0285167	-0.0320715	0.149544	-0.0783314	0.105627	0.126946	0.144037	0.00637796	0.0758488	-0.272052	-0.0962502	-0.0281537	-0.0112591	-0.0810136	-0.0551829	0.102177	0.0174285	-0.224437	0.267717	0.139648	-0.0547294	-0.022576	-0.114377	0.0458349	0.0528936	-0.0879404	0.537007
U2SURP	-0.342043	-2.72391	0.00858891	2.06606	-2.17131	-1.67028	-1.56071	-1.21729	-0.874399	-1.91143	-2.46491	-1.74958	-1.59198	-1.99514	-1.26869	-1.85282	-1.31071	-1.81774	-1.69399	-1.36941	-1.9421	-1.51553	-1.62963	-1.62039	-1.4295	-1.47769	-1.16524	-1.75709	-1.42739	-1.74297	-1.15949	-1.65811	-1.76883	-1.41875	-1.63575	-1.38933	-1.62855	-1.61987	-2.16779	-1.7893	-1.70005	-1.41094	-1.60506	-1.83355	-1.63413	-1.54255	-1.17579	-1.16207	-0.956252
CCNI	-0.341999	-2.72351	0.00859806	2.0656	0.086609	-0.0346616	0.0843704	-0.0397831	0.118664	-0.127167	-0.461177	0.138286	0.130351	0.0854637	-0.155436	0.0235551	0.124855	-0.0859308	0.102394	-0.101421	-0.0963194	-0.181541	0.00926645	-0.0563662	-0.123787	-0.00138135	0.0739874	0.00413132	-0.0662131	-0.0693827	-0.181589	-0.166306	-0.0242785	-0.0186474	-0.266467	-0.249138	-0.101676	-0.0849199	0.0826547	-0.195466	0.0141931	-0.164757	-0.0675043	-0.44606	-0.36035	-0.00866046	-0.0239487	0.0312948	-0.00748314
CELA1	-0.341649	-2.72035	0.00867066	2.06195	-0.112682	-0.196111	-0.215044	-0.156232	0.00461154	-0.125608	-0.366099	-0.0816633	0.03151	-0.0764148	-0.199138	-0.226579	-0.13412	-0.221197	-0.194818	-0.185056	-0.197335	-0.181618	-0.194981	-0.0301678	-0.0359834	-0.0375548	-0.0579993	-0.262367	-0.181765	0.0464722	-0.153463	-0.201461	-0.217456	0.0380987	-0.0603066	-0.248532	0.0283358	-0.0611516	-0.131176	-0.159881	-0.153562	0.0507609	-0.226283	-0.377269	0.0255017	-0.228283	0.121838	-0.311052	-0.0158168
CCDC9B	-0.34161	-2.72	0.00867881	2.06154	0.149212	-0.172765	-0.270141	-0.0348051	0.0966564	-0.0658632	-0.22005	-0.162523	-0.0730011	-0.210044	-0.226803	-0.0957688	0.00387382	-0.0695738	-0.146872	-0.126545	-0.253901	-0.201969	-0.12102	-0.191565	0.0991189	-0.00727319	-0.132642	-0.0240968	-0.137005	-0.0820094	0.00639459	-0.0881769	-0.0370563	0.0686622	-0.00376573	-0.110684	-0.0514738	-0.0633591	-0.203733	-0.179498	-0.481789	0.0110971	-0.151465	-0.293094	-0.209604	-0.137733	-0.0605478	-0.0608916	-0.0250081
TYSND1	-0.341394	-2.71806	0.00872389	2.05929	0.250481	0.141065	-0.134292	-0.197861	0.0817721	-0.122519	-0.4987	0.0884211	0.022184	0.0221271	-0.0628285	0.296113	0.040269	-0.158425	-0.0529784	-0.13744	-0.231102	-0.0654107	-0.0413369	-0.0547688	-0.0186646	-0.0342268	0.0292011	-0.113592	-0.103736	-0.022952	0.0498597	-0.0896584	-0.138167	0.0309961	-0.226075	-0.24062	0.0718312	-0.00299051	-0.00686832	-0.0881969	0.110688	-0.0403255	-0.0948982	0.0432436	0.0229056	-0.0748951	0.266599	-0.0556572	-0.05165
CRISPLD2	-0.341327	-2.71746	0.00873787	2.05859	-0.132014	0.0314414	0.123995	-0.14313	0.0828083	0.0677522	-0.0298258	-0.198018	0.151655	-0.260092	0.21706	0.0176743	0.276894	0.0804896	0.159151	-0.0379008	-0.0335247	-0.180413	-0.0346155	-0.047874	0.0105635	-0.0467443	-0.136602	0.00161728	-0.0124805	0.0719344	-0.0251516	0.0533009	0.00948129	-0.057688	0.0666936	-0.0731616	0.084375	-0.048246	-0.0272141	0.048553	0.20421	0.199523	0.0580119	-0.330686	0.0485513	0.0083643	0.022525	-0.0056636	0.185406
INPP4A	-0.340731	-2.71209	0.00886358	2.05239	-0.329114	-0.132913	-0.0148224	-0.0158274	-0.274166	-0.213837	-0.328969	-0.0552183	-0.0283482	-0.147117	-0.35768	-0.0427153	-0.0223574	-0.0225879	-0.0834573	-0.114317	-0.178985	-0.286587	-0.0933154	-0.142911	0.00121305	-0.177067	-0.000957238	-0.0630622	0.0602146	-0.175071	-0.0819012	-0.123484	-0.0663425	0.161036	-0.21296	-0.330393	-0.119022	-0.141544	-0.154939	-0.227826	-0.029988	-0.107774	-0.0712383	-0.0582662	-0.448075	-0.0916759	-0.1547	-0.2048	-0.157391
P2RY1	-0.340712	-2.71192	0.00886767	2.05219	0.0237565	0.0110328	0.165068	0.0341809	0.00920986	-0.027211	-0.243721	0.218719	0.0760924	0.0448248	0.0303717	-0.0191793	0.0963911	0.0438122	-0.0255702	-0.0413133	-0.0509144	-0.143267	-0.0608594	-0.0111824	0.0842248	-0.00820557	0.0395377	-0.0290287	0.092884	-0.0337153	0.0997922	-0.164766	0.0662769	0.0777517	-0.00593544	0.0733572	0.0711178	0.071989	-0.108143	-0.126155	0.0775464	0.182271	-0.0725514	-0.0551556	-0.120927	-0.00675909	0.0289126	-0.0746978	-0.0120383
LAPTM4B	-0.34047	-2.70974	0.00891926	2.04967	-0.217056	-0.00759215	-0.00802982	0.053165	0.144182	-0.245977	-0.287407	-0.0177203	0.00732363	0.123071	-0.0272685	-0.113862	0.335511	-0.0634611	-0.0181223	-0.0542345	-0.272321	0.139814	-0.0796751	0.110617	-0.0720596	-0.0404607	-0.11062	-0.0973239	-0.017941	-0.0580075	0.00033407	0.0106813	-0.219583	-0.212945	-0.102425	-0.000759999	-0.184701	0.0937319	-0.225697	-0.00768667	0.0870062	0.252833	-0.0444675	-0.0356597	-0.235186	-0.301266	0.148091	-0.00602378	0.131207
PTPN12	-0.340428	-2.70936	0.00892827	2.04923	-0.0361327	0.118728	0.0644296	0.189405	0.182135	-0.247848	-0.0770657	-0.136143	-0.0234126	-0.12991	0.0106725	0.0968166	0.382743	-0.0563572	0.136712	-0.058258	0.275296	-0.0212794	-0.0371466	-0.259612	0.159126	0.146435	0.11467	-0.211132	0.093088	-0.142183	0.0445522	-0.0527302	-0.0627487	0.074561	0.109735	-0.294451	0.153942	0.0331624	-0.0360233	-0.0484532	0.0480139	-0.0561555	-0.0797075	0.400695	-0.0150468	-0.160112	0.0661242	-0.19188	-0.0145421
SERF2	-0.340382	-2.70895	0.008938	2.04876	-0.322873	-0.27836	-0.286429	-0.367992	-0.058465	-0.253346	-0.5557	-0.379546	-0.188692	0.0937072	-0.599164	-0.33123	-0.264916	-0.314981	-0.0734519	-0.385681	-0.283281	-0.214348	-0.17372	-0.216986	-0.332598	-0.293887	-0.272929	-0.263443	-0.522165	-0.244521	-0.203377	-0.502417	-0.309771	-0.158325	-0.324003	-0.34007	-0.454459	-0.406518	-0.431385	-0.313673	-0.334082	-0.270799	-0.338798	-0.0940022	-0.750834	-0.285772	-0.303591	-0.275508	-0.116517
XKRX	-0.340306	-2.70826	0.0089542	2.04797	0.0727636	0.0408338	-0.199103	-0.107864	0.07058	0.0580889	0.0342426	-0.133873	0.0261902	0.303801	-0.0904096	0.0668002	-0.0480613	-0.0819487	-0.00241937	0.0289739	-0.0155152	-0.0699617	0.0378354	0.0896323	0.0498352	0.0488584	-0.0290644	-0.0158695	0.0416147	0.0350622	-0.065676	-0.0345399	0.0839043	-0.0631545	0.103503	0.0822848	0.00794819	-0.0266334	0.0107778	-0.0378918	0.229402	0.234415	0.0547744	0.0106217	-0.0577153	-0.0464077	0.0216806	0.000584514	0.136851
AGER	-0.340202	-2.70732	0.0089766	2.04689	0.0227808	0.155143	0.0445816	0.288731	0.147624	0.14444	0.0366063	0.158379	0.191692	0.130851	0.162091	0.221139	0.265165	0.0673617	0.16137	0.153287	0.214319	0.260139	0.132356	0.150662	0.133129	0.220387	0.186202	0.0404572	0.0985899	0.133202	0.208577	0.0480519	0.149932	0.177145	0.1356	0.0279595	0.201052	0.140515	0.027638	0.137603	0.0418179	-0.0032969	0.153572	0.176845	0.0695049	-0.0139277	0.220563	0.205758	0.2389
NDUFA5	-0.33935	-2.69966	0.00916116	2.03805	-0.310133	-0.159219	-0.386315	-0.27829	-0.158357	-0.287504	-0.804049	-0.590887	-0.0812197	-0.356176	-0.593762	-0.317755	-0.388973	-0.249685	-0.495665	-0.404919	-0.755307	-0.511179	-0.352017	-0.603659	-0.0934633	-0.427148	-0.614632	-0.348568	-0.372548	-0.30937	-0.363976	-0.515156	-0.600236	-0.312303	-0.497569	-0.347541	-0.752263	-0.300198	-0.239906	-0.353638	0.0473696	-0.45431	-0.540091	-0.25881	-0.582245	-0.313438	-0.207905	-0.183667	-0.63957
TRAF5	-0.339343	-2.6996	0.0091626	2.03798	-0.0136683	-0.0478274	0.0334867	-0.0681313	0.0242305	0.0177206	-0.176341	0.0677536	0.00374492	-0.128566	0.0107106	-0.0972815	0.0827934	-0.0830358	0.0342556	-0.0579049	0.143521	-0.045543	0.131109	0.0200953	0.0361934	0.0157326	-0.0443535	0.103965	-0.0119989	0.0709068	0.105831	-0.0180317	-0.0883294	0.124786	-0.0101217	-0.0929131	0.0424453	-0.0699679	-0.0511855	-0.0520112	0.124134	0.234963	0.00348947	0.0520405	-0.13976	-0.0638343	0.116797	0.247871	-0.16339
GPATCH11	-0.338871	-2.69536	0.0092663	2.03309	0.222517	0.224051	0.11595	0.244843	-0.0669073	0.559391	-0.269036	0.0962973	0.175619	0.0879602	0.275669	0.387624	0.26332	-0.0695863	0.276077	-0.0202717	0.18583	-0.145451	0.097467	0.100791	0.177763	0.145085	0.0934253	0.0829462	0.0362648	0.190121	0.106869	-0.0530436	-0.0988075	0.160084	0.134735	0.135743	0.214609	0.138705	0.135634	0.0565339	0.168088	0.187283	0.0560724	0.0957331	0.00843438	0.0267835	0.159065	-0.0202563	0.423158
ATP5PF	-0.338315	-2.69036	0.00938975	2.02735	-0.428802	-0.287786	-0.897187	-0.385964	-0.516481	-0.528251	-0.476493	-0.290307	-0.252428	0.000663208	-0.825076	-0.391102	-0.192283	-0.739779	-0.765034	-0.665597	-0.273617	-0.64877	-0.222008	-0.309411	-0.203629	-0.688064	-0.624631	-0.498317	-0.596861	-0.62933	-0.354933	-0.74184	-0.727335	-0.487191	-0.504484	-0.118663	-0.517514	-0.158419	-0.590888	-0.340816	-0.350658	-0.640064	-0.648897	-0.691369	-0.461215	-0.529362	-0.602824	-0.40753	-0.144707
SLC30A2	-0.338261	-2.68988	0.00940171	2.02679	-0.144953	0.00096458	-0.0251003	0.00398223	-0.0909971	0.211733	-0.0357769	-0.00305354	0.0830114	0.0113708	-0.0855094	0.12145	0.159078	0.00843768	0.123915	-0.0535705	0.145395	0.0227625	0.141735	0.102682	0.0963357	0.0630487	0.119471	-0.0648364	-0.0167075	0.205522	-0.0300745	-0.0171539	0.115832	0.0432957	0.0311236	0.00548817	0.0738154	0.119437	-0.0727641	0.0804519	0.236037	0.137564	0.0583522	0.0818289	0.327401	0.0283029	0.131094	-0.027478	0.096197
TPM4	-0.337638	-2.68428	0.00954189	2.02037	-0.604955	0.0334758	-0.39065	-0.0852089	-0.287993	-0.890062	-0.199522	0.185268	-0.149483	-0.620576	-0.116614	-0.202981	0.0567105	-0.286071	-0.024498	-0.262989	0.00102085	-0.0224477	-0.105275	-0.139784	-0.108827	-0.197792	-0.16913	-0.0498697	-0.163098	-0.277615	-0.188929	-0.222125	-0.141685	-0.300155	-0.263036	-0.205742	-0.422928	-0.296421	-0.278241	-0.168286	-0.290075	-0.197329	-0.242057	-0.102074	-0.651438	-0.399491	0.0109039	-0.341401	0.154131
PEX19	-0.337484	-2.68291	0.00957673	2.01878	-0.383883	-0.371923	-0.0972021	-0.15056	-0.135405	-0.698342	-0.276376	-0.134853	-0.139557	-0.442372	-0.0927627	-0.352059	-0.0591802	-0.265941	-0.0675952	-0.00881712	0.0385323	-0.170729	-0.246055	-0.273943	-0.135485	-0.0721261	-0.348953	-0.185701	-0.0942335	-0.176123	-0.304261	-0.146045	-0.215455	-0.25322	-0.178167	-0.353715	-0.199209	-0.22757	-0.161095	-0.114258	-0.0786059	-0.167244	-0.438404	-0.0216177	-0.0944046	-0.380858	-0.216309	-0.0733139	-0.140644
OSGIN1	-0.337257	-2.68087	0.0096285	2.01644	0.206248	-0.0120856	-0.151392	0.102392	0.100906	0.0479019	0.0408121	0.0490135	0.0927988	0.00531949	0.115447	-0.00351204	0.202397	-0.209239	0.0487957	-0.0144031	0.113512	-0.158913	-0.145065	-0.115425	0.0171401	-0.0133033	-0.0146003	0.157651	0.109965	-0.0333404	-0.0374759	0.0153788	0.0410687	0.210794	0.147321	-0.0979681	0.0908925	0.178993	0.224929	-0.0557513	0.0780208	-0.0538259	-0.0123815	-0.0277283	-0.0299732	0.0755832	0.196185	0.0383569	0.121643
ATP5F1C	-0.337222	-2.68055	0.00963657	2.01608	-0.645578	-0.408101	-1.0723	-0.551489	-0.189645	-0.713877	-0.664327	-0.983656	-0.316057	-0.5643	-0.934682	-0.281997	-0.224417	-0.88246	-0.617024	-0.407763	-0.561446	-0.719038	-0.469637	-0.316417	-0.43301	-0.688096	-0.540378	-0.70714	-0.956213	-0.605872	-0.206929	-0.553732	-0.617155	-0.555734	-0.750286	-0.204461	-0.490856	-0.605607	-0.716469	-0.508644	-0.588248	-0.434998	-0.928057	-0.755782	-0.55117	-0.773513	-0.404534	-0.840806	-0.439028
TRMT2A	-0.33716	-2.67999	0.00965075	2.01544	0.0625184	-0.0978949	0.0392247	-0.415669	-0.237372	-0.0769264	-0.288527	-0.0802806	-0.0635043	-0.17265	-0.263264	-0.0372518	0.159178	-0.705322	-0.0245064	-0.139889	-0.135726	-0.294097	-0.259923	-0.233175	-0.27044	-0.13378	-0.0509676	-0.115988	-0.0524983	-0.11671	-0.0669294	-0.0857016	-0.0792281	0.0554478	-0.0263774	0.0335458	-0.107773	-0.0737342	0.0118405	-0.256384	-0.00536397	-0.0432839	-0.1147	-0.341656	-0.320473	-0.0853949	-0.228799	0.147087	0.221294
SPAG8	-0.337126	-2.67969	0.00965855	2.01509	-0.020762	-0.365317	-0.457285	-0.195065	-0.178509	-0.392479	-0.509338	-0.209939	-0.0886236	-0.289674	-0.0176135	-0.148064	0.106363	-0.151565	-0.0721036	-0.0501633	-0.13843	-0.149997	-0.0898092	-0.221888	-0.0703069	-0.0753088	-0.141265	-0.231018	-0.186943	-0.00202083	-0.0545444	-0.217994	-0.279422	-0.179254	-0.279806	-0.19699	-0.0745173	-0.0814947	-0.270498	-0.099815	0.100422	-0.127484	-0.0888169	-0.168569	-0.11263	-0.135916	-0.078651	-0.0897316	-0.0743686
C16orf58	-0.337125	-2.67968	0.00965868	2.01508	0.21852	0.231638	-0.0571862	0.268682	-0.024389	-0.0893005	-0.0442791	0.215232	0.251623	0.110084	-0.241711	0.163254	0.0385326	0.065281	-0.0393084	0.118502	0.0572859	-0.0209524	0.0673416	-0.000513134	0.0824977	0.131183	-0.146387	-0.0797555	0.0928973	0.157912	0.172622	-0.147406	0.174741	0.18633	0.000556278	-0.0796294	0.147377	-0.0512234	-0.164593	0.196769	0.132752	-0.0305675	0.0191275	0.283125	0.0261503	0.0484827	0.106352	-0.0778745	0.129672
KIN	-0.337055	-2.67905	0.00967473	2.01436	-1.82927	-1.22795	-1.82921	-1.58693	-1.97602	-1.60777	-1.83465	-1.68607	-1.47063	-1.45013	-1.56297	-2.06945	-1.16993	-2.12472	-1.58227	-1.55603	-1.03356	-2.21009	-1.24661	-1.85401	-1.51073	-1.24605	-1.41488	-0.936852	-1.53626	-1.27437	-1.5629	-1.70088	-1.85971	-1.66405	-1.30584	-1.63367	-1.42881	-1.33759	-2.04967	-1.68467	-1.82674	-1.29555	-1.3642	-1.5079	-1.70089	-1.87781	-1.46365	-0.87538	-1.29208
FAM114A1	-0.336756	-2.67637	0.00974343	2.01129	-0.0640079	0.0482086	-0.0825056	0.177958	-0.0447539	-0.1782	0.102601	0.0359766	0.0532606	0.0579781	-0.228318	-0.0459383	0.0398636	-0.0786797	0.132305	-0.0423794	-0.0457735	-0.0699612	-0.0443095	-0.00972743	-0.000876798	0.0113256	0.0939119	0.044879	0.00296927	-0.0881999	-0.0389601	-0.10633	0.0365305	0.0711143	-0.0551091	-0.0502084	-0.0988404	-0.0268957	0.136337	-0.0924408	-0.0958294	0.0409149	-0.0167537	-0.154332	0.019056	-0.0318615	0.0836244	-0.000811375	-0.019203
ANP32A	-0.336719	-2.67605	0.00975183	2.01091	-0.189562	-0.160248	-0.252241	-0.331657	-0.0193308	-0.183122	-0.406282	-0.0466625	-0.121126	-0.506117	-0.101292	-0.247856	-0.357973	-0.109902	-0.0516647	-0.0425016	-0.326349	-0.271564	0.120259	0.0373564	-0.0717429	0.0499329	-0.00708575	-0.0315935	-0.011187	-0.0746258	-0.0932231	-0.143626	-0.273121	0.11958	-0.0991337	-0.184134	-0.0924743	-0.0748122	-0.316763	-0.146516	0.256854	0.0283277	-0.075777	-0.058275	-0.034077	-0.0650297	0.0904741	-0.193805	0.214639
NDUFB4	-0.336507	-2.67414	0.00980098	2.00873	-0.254908	-0.471473	-0.79252	-0.468343	-0.288674	-0.542269	-0.477308	-0.55291	-0.304147	-0.449589	-0.652577	-0.538572	-0.387299	-0.348881	-0.755831	-0.635675	-1.02859	-0.655673	-0.341518	-0.75312	-0.221708	-0.496359	-0.444811	-0.273779	-0.761226	-0.574835	-0.444201	-0.47732	-0.688045	-0.427709	-0.749908	-0.626485	-0.497431	-0.58793	-0.836616	-0.581518	-0.138661	-0.734335	-0.97958	-0.764867	-0.489455	-0.389589	-0.382713	-0.373229	-0.323141
RHOC	-0.336465	-2.67376	0.00981069	2.0083	-0.000189518	-0.054681	-0.0821528	-0.0144438	-0.111843	0.0363334	-0.287932	-0.0472035	-0.00215933	-0.227067	-0.38448	-0.228234	0.0567652	-0.163595	-0.206469	-0.0358807	-0.0895497	-0.176712	-0.24057	-0.269961	-0.226661	-0.160463	-0.149457	-0.229565	-0.179369	-0.224318	-0.0252941	-0.332005	-0.242716	-0.154339	-0.218446	-0.337066	-0.0804776	-0.219652	-0.425746	-0.043404	-0.293971	-0.0689997	-0.187953	-0.112773	-0.195709	-0.233298	-0.120825	-0.189853	-0.051822
MRPL53	-0.336401	-2.67319	0.00982556	2.00764	-0.224203	-0.406537	-0.886737	-1.01496	-0.695377	-0.489245	-1.739	-0.558328	-0.36348	-0.323144	-0.709483	-0.277122	-0.582688	-1.12785	-0.927373	-0.887151	-0.640124	-1.17508	-0.303927	-0.765872	-0.638367	-0.743123	-0.683299	-0.521738	-0.461254	-0.627913	-0.408614	-0.870345	-0.6291	-0.317278	-0.84226	-0.595072	-0.841779	-0.49565	-0.611716	-0.585859	-0.521669	-0.712535	-1.28201	-0.790895	-1.52061	-0.649399	-0.470278	-0.595592	-0.749978
WDR54	-0.336058	-2.67012	0.00990539	2.00413	-0.223776	-0.128183	-0.137631	-0.325148	-0.0929136	-0.424941	-0.610128	0.105595	-0.0583436	0.120642	-0.517369	-0.25473	-0.153907	-0.27656	-0.262036	-0.13166	-0.605627	-0.212138	-0.080083	-0.028884	-0.162331	-0.120792	-0.0316726	-0.0687068	0.0296691	-0.209097	-0.0847223	-0.205696	-0.225069	0.000320821	-0.218738	-0.562938	-0.0035655	-0.280359	-0.474208	-0.17425	-0.0380248	-0.0395938	-0.189223	-0.232581	-0.595577	-0.402786	-0.0923006	-0.0331612	-0.212716
BLNK	-0.335839	-2.66815	0.00995689	2.00188	-0.112475	-0.0288882	0.0465422	0.00370123	0.0513279	0.0516306	-0.211508	-0.0413339	0.00079114	0.0640033	-0.134826	-0.0213264	0.0310535	-0.0783535	0.258852	-0.0535291	-0.0941049	-0.087579	-0.0625022	-0.0836238	-0.0903749	0.00136172	-0.00528382	0.0104971	-0.0330867	-0.0689911	0.0362496	-0.160941	-0.0669538	-0.0811817	-0.0949852	0.0639553	0.0154799	-0.0143316	0.0352329	-0.0126398	0.102111	0.0968519	-0.0283374	-0.126892	0.14105	0.0172072	-0.0348488	-0.0196539	-0.0619131
SEC23A	-0.33571	-2.667	0.00998708	2.00056	-0.248127	0.023233	0.0182986	-0.200136	-0.00630945	-0.12106	-0.115754	0.0402969	-0.092448	-0.0603471	-0.260567	-0.0312645	0.0122639	-1.25188	0.0630002	-0.0420994	-0.151526	-0.149866	-0.0929177	-0.267518	-0.158867	-0.111711	-0.072276	-0.158052	-0.345463	-0.0550205	-0.0599673	-0.00662003	-0.289058	0.107511	0.0376502	-0.310919	-0.0928877	-0.140009	-0.0385437	-0.0447081	-0.0951713	0.213398	-0.252212	-0.108703	-0.185123	-0.108339	0.151267	-0.0234838	0.173964
PDILT	-0.335572	-2.66576	0.0100197	1.99914	0.102492	0.208348	-0.118823	-0.0323433	0.0754911	0.104032	-0.378217	0.0925673	0.16638	-0.00854776	0.122954	0.195326	0.237001	0.0778339	-0.0640118	-0.00429742	0.0927471	0.00461925	-0.0671496	-0.0305979	0.0591056	0.0776698	0.0565082	0.0851472	0.11062	0.0218271	0.116436	-0.12644	0.0925519	0.0334566	0.0134122	0.176604	0.0254327	0.274132	-0.144873	0.0436056	0.0919409	-0.025171	0.0356195	-0.0291664	-0.278636	-0.000267192	-0.117708	-0.00866149	0.277724
TLR1	-0.335464	-2.6648	0.0100452	1.99804	0.0929331	0.0547964	0.36373	0.273496	0.226255	0.149774	0.057357	0.148959	0.269893	0.184328	0.0325478	0.138428	0.235937	0.0579421	-0.0775894	-0.0262769	0.155237	0.0929308	0.146264	0.157832	0.148705	0.0870112	0.110328	0.044253	0.0100989	0.0972995	-0.022654	0.0500579	0.140128	0.251276	0.167629	-0.131375	0.231054	0.107432	0.114108	0.0269683	0.0715023	0.0642351	0.102266	-0.0238248	0.0479562	0.143694	0.15205	0.258277	0.0401616
ZBTB39	-0.335228	-2.66269	0.0101013	1.99562	-0.258674	-0.169011	-0.295157	-0.264467	-0.0257232	-0.511299	-0.803605	-0.331762	-0.149992	-0.225744	-0.0403295	-0.359468	-0.1191	-0.231756	-0.312375	-0.25017	-0.262764	-0.347977	-0.15202	-0.257388	-0.299166	-0.275182	-0.295062	-0.344954	-0.321023	-0.186451	-0.191315	-0.417758	-0.485055	-0.00150763	-0.285138	-0.624797	-0.156598	-0.228376	-0.402695	-0.21978	-0.473167	-0.229491	-0.223955	-0.302749	-0.422926	-0.247242	-0.185257	-0.381044	-0.0180046
KBTBD2	-0.334854	-2.65934	0.0101905	1.9918	-0.413359	-0.178882	-0.763283	-0.181477	-0.0732242	-0.45938	-0.265555	-0.175533	-0.0551252	-0.273542	-0.371217	-0.46561	-0.248785	-0.203543	-0.0433414	-0.100527	-0.183419	-0.521857	-0.109266	-0.21899	-0.390539	-0.432535	-0.846191	-0.158882	-0.212225	-0.121056	-0.134349	-0.207886	-0.350378	0.0325569	-0.180238	-0.864615	-0.950415	-0.392478	-0.839537	-0.231822	-0.0205187	-0.353468	-0.117294	-0.0772278	-0.0236608	-0.0835965	-0.241935	0.0228761	-0.0774997
ABT1	-0.334598	-2.65705	0.010252	1.98919	-1.14977	-1.21915	-0.936249	-1.00253	-1.3141	-0.286554	-1.66711	-0.76724	-1.2203	-1.04639	-0.607819	-0.682358	-0.743886	-1.23943	-1.41575	-1.15672	-0.722031	-1.3768	-0.910035	-1.08823	-0.794272	-0.762845	-1.00585	-0.935576	-1.2435	-1.1381	-1.15476	-1.21449	-1.06931	-0.74846	-1.00498	-1.04578	-0.957125	-0.708975	-1.34854	-0.834757	-0.918566	-0.580115	-1.28714	-1.31434	-0.836132	-1.05429	-1.15695	-0.892209	-0.906309
NSD2	-0.334301	-2.65439	0.0103238	1.98616	-0.128096	-0.181853	-0.129623	-0.344327	0.0526482	-0.00109321	-0.14161	-0.0784525	-0.0666326	-0.144927	-0.169866	0.000793902	0.0943622	-0.0899471	-0.247568	0.0194121	0.220655	0.0273351	0.0204887	-0.131162	-0.0349437	0.0795757	-0.0708716	0.00814293	-0.123551	-0.00605375	-0.0722787	-0.298851	-0.122448	-0.193145	-0.0971837	0.0220705	-0.125373	-0.111524	-0.0245132	-0.0114494	-0.0777896	-0.0685892	-0.0138303	-0.256021	-0.0890755	-0.0442127	0.327743	0.0456493	0.058595
MYOZ3	-0.334123	-2.65281	0.0103668	1.98435	0.12395	0.131441	-0.0959676	0.0766068	0.139249	-0.0572661	-0.141995	-0.0249796	0.108166	0.129948	0.18301	0.0954336	0.196516	0.00499538	0.0284075	0.0301985	0.196487	-0.0716899	0.0760644	0.170573	0.14195	0.0231707	0.0540317	-0.0458446	0.0683897	0.0601978	0.118755	-0.0750007	0.100389	0.166139	-0.0122747	0.0364813	0.119533	0.0335069	-0.072962	-0.0407967	0.053057	0.0672037	0.0282127	-0.0212541	0.140454	-0.0431671	-0.143809	0.104699	0.278569
NFATC4	-0.334056	-2.65221	0.0103832	1.98367	0.145671	-0.0122416	0.0299353	0.0387269	0.15505	-0.0108521	-0.291532	-0.0777973	-0.0282473	0.106636	-0.273658	-0.0846262	-0.0731088	-0.00188727	-0.493133	-0.051662	0.0215117	-0.279578	0.116382	-0.00415849	0.0086672	-0.0164034	0.0652226	-0.315642	-0.167841	-0.139148	-0.0126945	-0.267077	0.0827473	-0.0953625	-0.113488	-0.321059	-0.088901	-0.0891101	-0.166194	-0.100049	0.173818	0.195448	-0.0489936	-0.252646	-0.215365	-0.0990238	0.0997251	-0.165266	-0.0445143
ALK	-0.333975	-2.65148	0.0104031	1.98284	-0.211516	-0.0265712	-0.421714	-0.0765261	-0.185765	0.0391204	-0.19262	-0.0270229	0.0857079	0.0469493	-0.241246	-0.103914	0.01657	-0.0994742	-0.00706962	-0.0689918	0.0244687	-0.137155	0.0779404	0.0909785	-0.130072	-0.00222741	-0.0193136	-0.125714	0.0901074	-0.0665931	-0.0189497	-0.0110652	-0.0832162	0.135674	-0.0714045	0.11917	0.0520622	-0.0664457	-0.0681459	0.0371678	0.0224736	-0.137368	0.00230817	-0.20263	-0.274553	-0.0670395	0.0826329	-0.101744	0.174039
PLAGL1	-0.333551	-2.6477	0.0105068	1.97853	0.147694	0.0496409	-0.0809941	-0.210329	0.0837606	-0.000226444	-0.161795	-0.0997548	-0.00478211	-0.0298706	-0.00790844	0.148872	0.115503	-0.108844	0.0609116	0.0149948	-0.00729697	-0.172225	-0.0660009	-0.027659	-0.0798178	-0.065631	-0.169965	-0.0187999	-0.0295268	0.0712708	-0.050193	-0.0215541	-0.108172	-0.00359739	-0.0635935	-0.0267538	-0.0650477	0.0106179	0.131202	-0.112106	0.06343	-0.12789	0.0031526	-0.216651	0.110031	-0.0147592	-0.0102031	-0.0344155	-0.101104
SUPT5H	-0.333497	-2.64721	0.0105203	1.97797	-1.85712	-1.21568	-1.46063	-1.654	-0.894392	-2.02104	-2.37915	-1.219	-1.25062	-1.26319	-1.24164	-1.67841	-1.09137	-1.90331	-1.2922	-1.44986	-1.20396	-1.36867	-1.30282	-1.45663	-1.75659	-1.08042	-1.06078	-1.01344	-0.956901	-1.80802	-0.964099	-2.02715	-1.75817	-1.26966	-1.64021	-1.54738	-1.52493	-1.68147	-1.8102	-1.4035	-1.61752	-0.750078	-2.36733	-1.35625	-2.39126	-1.33542	-1.30474	-1.23377	-1.06717
STC1	-0.333073	-2.64343	0.010625	1.97367	-0.0422082	0.207572	-0.00161358	-0.04458	0.12606	-0.0295128	-0.172	0.0202433	0.0764873	-0.209677	0.135401	-0.049665	0.325203	0.0262236	0.124601	0.0589848	-0.00339107	0.114359	0.0458073	0.0318653	-0.108505	0.0793521	0.106477	0.116905	-0.0185187	0.0280297	-0.0655544	0.0166288	-0.222102	-0.0455209	-0.00148637	0.0536893	-0.0114483	0.0931398	0.0713745	0.0652019	0.0558138	0.143736	0.0681269	0.0183597	-0.0267395	-0.0230072	0.23756	0.137784	-0.00107073
C11orf1	-0.332846	-2.6414	0.0106815	1.97137	0.0199637	0.0477957	0.0572373	0.140203	0.200173	-0.0319193	-0.211359	-0.00175964	0.181219	0.257594	0.314934	-0.00043383	0.15749	-0.0189968	-0.0395221	0.12551	0.242265	-0.00102795	-0.0170341	0.0653334	0.16287	0.132619	0.0733212	-0.0208849	0.10006	-0.00880722	-0.0129926	0.0949632	-0.262037	0.0177616	0.0706103	0.0472199	-0.101563	0.0336684	0.0190392	-0.00567954	0.141774	0.12468	0.0521786	0.131572	0.298254	0.0779563	0.209707	0.0405918	0.408863
PNPT1	-0.332713	-2.64021	0.010715	1.97001	-0.45122	-0.505049	-0.786272	-0.894511	-0.518368	-0.232748	-1.04277	-0.839308	-0.60426	-0.223685	-0.992204	-0.435194	-0.492048	-0.923841	-0.995556	-0.741537	-0.718828	-0.913208	-0.740719	-1.01129	-1.3905	-0.976714	-0.502192	-1.10506	-0.734885	-0.694532	-0.720678	-1.23071	-0.584155	-0.750794	-0.714164	-0.781813	-0.725083	-1.14118	-1.46481	-0.661839	-0.560167	-1.05168	-0.791779	-0.864691	-0.653832	-0.795378	-0.885761	-0.766075	-0.906017
CCER2	-0.332702	-2.64012	0.0107175	1.96991	0.0202904	0.0989183	-0.104672	-0.010796	0.1661	-0.159936	-0.00437402	0.160627	0.0193795	0.206784	-0.0714194	0.280199	0.307324	0.0393838	-0.234078	-0.0947181	0.0670438	0.0329223	-0.0215893	0.0271825	0.0841101	0.066115	0.214786	-0.125583	0.0504984	-0.0926701	0.0451301	-0.0340352	-0.0271097	0.165656	0.0133317	-0.0550649	0.0906371	0.214896	0.0368685	-0.0262783	0.208307	0.0206899	-0.0536224	0.0820877	0.113068	0.104882	-0.0808512	0.300338	-0.0892452
MYZAP	-0.332438	-2.63776	0.0107838	1.96723	-0.195479	-0.21816	-0.149669	-0.211518	-0.0964728	-0.123187	-0.130866	-0.238398	-0.0931511	-0.24186	-0.238815	-0.189042	-0.00756891	-0.0813686	-0.114257	-0.143952	-0.0673289	-0.0690734	-0.0580942	-0.00517348	-0.0866011	-0.125377	-0.271447	0.024794	-0.10177	-0.168605	0.0247031	-0.268152	-0.243394	-0.158207	-0.117919	-0.486276	-0.00312814	-0.213682	-0.251686	-0.0311628	-0.0774028	-0.0755193	-0.0642891	-0.0383289	-0.154188	-0.109868	-0.246395	-0.216024	0.18508
PRORP	-0.332309	-2.63661	0.0108163	1.96592	-0.349448	-0.44179	-0.276838	-0.383709	-0.461515	-0.0922251	-0.44987	-0.570679	-0.366041	-0.626312	-0.763972	-0.26483	-0.0733275	-0.82974	-0.526276	-0.775072	-0.575385	-0.939098	-0.373272	-0.575986	-0.551189	-0.732082	-0.607164	-0.711923	-0.613783	-0.768409	-0.692162	-0.701734	-0.553159	-0.906447	-0.74658	-0.38771	-0.641684	-0.576695	-0.719968	-0.330816	-0.380763	-0.119354	-0.889275	-0.394733	-0.373008	-0.402583	-0.14679	-0.0315549	-0.543239
CPED1	-0.332185	-2.63551	0.0108477	1.96466	-0.0551922	0.0460881	-0.0140074	-0.0511905	0.0331446	-0.0886828	-0.270478	0.0423637	0.0830404	-0.0787534	-0.177044	0.0255969	0.016254	-0.0144405	-0.0568516	0.0308496	0.21629	-0.0816095	-0.0596421	0.0434252	0.147384	0.0717003	-0.0544256	0.0126298	0.161338	-0.0436732	0.004009	-0.0360871	-0.00792078	-0.0632362	-0.0210554	-0.0894039	-0.0568951	-0.112252	-0.0622649	0.0181559	-0.109868	-0.121128	-0.044619	0.0498482	-0.146222	0.0311383	0.0605871	-0.0464705	-0.131864
DNMT3B	-0.332133	-2.63504	0.010861	1.96413	0.213561	0.0189953	0.0504549	-0.0474874	0.309931	-0.217769	-0.225118	0.193104	0.139239	-0.0483621	0.00592842	0.0214698	0.404655	0.0196131	-0.0984557	0.120231	0.0641124	0.038486	-0.0331368	0.167075	-0.00616884	0.12272	-0.160358	-0.0556443	0.0455951	0.104703	0.0662531	-0.113016	0.159262	-0.127474	0.0850009	-0.121929	0.00454773	0.209029	0.221634	-0.156988	0.0589767	0.00498287	0.069823	0.0276854	0.0126069	0.0351474	-0.183275	0.12798	0.283511
ENSA	-0.331999	-2.63384	0.0108949	1.96278	-0.56728	-0.557591	-0.613826	-0.495631	-0.128653	-0.715882	-0.64701	-0.420668	-0.162256	0.0364235	0.343745	-0.594501	-0.194577	-0.300536	-0.456422	-0.481469	-0.420207	-0.267163	-0.208424	-0.33051	-0.32548	-0.0727746	-0.446708	-0.192604	-0.130935	-0.812324	-0.326237	-0.621815	-0.34886	-0.31114	-0.213408	-0.690664	-0.606531	-0.452083	-0.256199	-1.01071	-0.315883	-0.331146	-0.204362	-0.426395	-0.464842	-0.588013	-0.337941	-0.257484	0.0379094
ARHGAP22	-0.331965	-2.63354	0.0109034	1.96244	0.00427895	0.14908	0.110427	-0.016774	0.193309	0.0480737	-0.101181	-0.111164	0.115514	-0.0826982	0.0155137	-0.050284	0.0184692	-0.0480348	0.0936282	0.0867579	-0.0220025	0.0516482	0.0592321	-0.0205679	0.0303735	0.00959776	0.150534	-0.0426566	0.0654114	-0.0975761	0.121138	-0.00882088	0.0609266	-0.0204076	0.025935	-0.134066	-0.0273259	-0.0572966	-0.21079	-0.0471241	0.175172	-0.00652222	-0.0480255	-0.181792	0.0341798	0.0503421	0.027347	0.000616566	0.0332684
COG6	-0.331133	-2.62613	0.0111166	1.95403	-0.442811	-0.1767	-0.0717364	-0.262714	-0.46895	-0.362194	-0.608639	-0.140256	-0.214635	-0.287197	-0.550473	-0.330071	-0.355034	-0.24704	-0.294524	-0.31413	-0.0865561	-0.361628	-0.368966	-0.192422	-0.52785	-0.234816	-0.128055	-0.245133	-0.365481	-0.394263	-0.305881	-0.4586	-0.448737	-0.0773632	-0.246103	-0.376572	-0.529458	-0.219521	-0.352293	-0.228834	0.0421807	-0.346735	-0.278005	-0.554879	-0.428411	-0.344911	-0.277148	-0.254552	-0.0234849
FBXO3	-0.330287	-2.6186	0.0113371	1.9455	-0.354535	-0.0264434	-0.0146974	0.0648526	-0.0878555	-0.117647	-0.685053	-0.0607122	0.0507224	0.0878917	-0.0158289	-0.0185076	-0.104665	-0.297384	-0.0496326	0.00809913	-0.00625448	-0.0029438	-0.0616657	0.0532854	-0.131583	-0.0114843	-0.185039	-0.276107	-0.195949	-0.0946934	0.021235	-0.329607	-0.0870502	0.115865	-0.20815	-0.0673999	-0.117868	-0.192833	-0.167022	-0.209891	0.188067	0.00510457	-0.132691	-0.430927	-0.137693	-0.220608	0.115789	0.0434671	0.137117
STMN2	-0.330158	-2.61744	0.0113712	1.94419	-0.22187	0.083476	0.147032	0.0412143	0.151544	-0.0584402	-0.535904	-0.093966	-0.016501	-0.241293	-0.106689	0.191438	-0.0846202	-0.191404	-0.258699	0.00251529	0.121091	-0.0980182	0.0181283	-0.000791097	-0.174812	-0.0462727	-0.0921734	-0.0772956	-0.0621242	-0.120132	0.00013541	-0.205245	-0.132707	-0.25554	-0.23846	-0.135347	-0.112074	-0.0741884	-0.0590125	-0.103672	-0.0409832	0.128723	-0.152032	-0.0822137	-0.064668	-0.141958	-0.106045	-0.286076	0.373551
PDE1C	-0.330081	-2.61676	0.0113914	1.94342	-0.220244	-0.0395909	-0.0134621	0.0881742	0.0225396	-0.261724	-0.372484	0.182072	-0.0259816	0.00853397	0.0355681	-0.308346	-0.119912	-0.166366	-0.0413054	-0.130478	-0.143173	-0.128972	0.0192753	-0.102728	0.0414938	-0.0812321	-0.212628	0.0274296	0.039491	-0.279403	-0.0791378	-0.421707	-0.0955255	-0.0114155	-0.141022	0.163596	-0.0607587	-0.0640657	-0.164796	-0.140478	-0.106685	-0.0413119	-0.102797	0.0186246	-0.166644	-0.0674162	0.014497	-0.129015	0.0986237
LUZP1	-0.329953	-2.61562	0.0114252	1.94214	0.0338516	-0.0028066	-0.223963	-0.0331619	0.243843	-0.0697955	-0.369044	-0.122445	-0.127616	-0.132769	-0.0934662	-0.0878351	-0.116651	-0.135683	-0.04835	-0.237443	-0.0735743	0.142732	-0.00451616	0.0873834	-0.161742	0.0151853	-0.0583405	0.0743093	0.0831018	0.0250615	0.0499758	-0.106303	0.0254882	-0.0723685	-0.152029	-0.129665	0.252561	-0.146812	-0.113944	-0.0588215	-0.0218287	0.156504	-0.0551663	-0.109773	-0.253138	-0.300951	0.263303	-0.0185623	0.192496
TATDN3	-0.329633	-2.61278	0.01151	1.93892	0.0880811	-0.152629	0.0100441	-0.0898196	-0.0842971	-0.370722	-0.320111	-0.379351	0.0328866	0.0947681	0.0403553	-0.104561	-0.042032	-0.0938362	-0.0483522	-0.116843	0.000122402	-0.294564	0.0353899	-0.0490934	-0.0800796	0.0673507	-0.129129	0.00576805	-0.0990996	-0.0802509	-0.233175	-0.280954	-0.104059	-0.0649443	-0.0169169	-0.136136	-0.173985	0.011487	-0.142776	-0.124192	0.121694	-0.349684	-0.0611237	-0.116284	-0.469607	-0.0913889	-0.213999	-0.18451	0.0471285
KRTAP15-1	-0.329369	-2.61043	0.0115805	1.93627	-0.113322	-0.137257	0.0511327	-0.148953	0.0630187	-0.282887	-0.315046	-0.357141	-0.0285804	-0.1997	-0.469263	-0.0788544	0.0346849	-0.019861	0.0107386	-0.000818126	-0.0891524	-0.0118244	-0.172657	-0.033284	0.0100818	-0.0948281	-0.186731	-0.072195	-0.175527	-0.0804885	0.0340119	-0.185334	-0.00229414	-0.203799	-0.1352	-0.205823	-0.155226	-0.0199587	-0.393091	-0.0950761	0.011123	0.241203	-0.0333195	-0.0307454	-0.0330419	-0.264444	-0.129307	-0.30766	-0.0910187
GRSF1	-0.329308	-2.60989	0.011597	1.93565	-0.329777	-0.336605	-0.495041	-0.354379	-0.42496	0.00356944	-0.611863	-0.330922	-0.237871	-0.379972	-0.286179	-0.0206372	-0.206852	-0.358543	-0.53589	-0.37743	-0.221692	-0.747361	-0.258579	-0.35714	-0.20724	-0.279902	-0.258099	-0.208089	-0.513836	-0.525144	-0.203303	-0.470155	-0.49227	-0.540162	-0.459619	-0.50209	-0.41035	-0.25001	-0.397358	-0.231408	-0.176011	-0.165046	-0.798392	-0.154795	-0.341444	-0.30373	-0.0747534	0.0223142	0.0589229
GPA33	-0.32899	-2.60706	0.0116826	1.93246	-0.299434	-0.123629	-0.0523517	-0.127366	0.116364	-0.443257	-0.182879	0.0745667	-0.0374461	0.105813	-0.159778	-0.222047	0.030204	-0.0281776	-0.230156	-0.173217	0.124518	-0.0208258	0.0333049	-0.0192273	0.0199862	-0.0177625	-0.170323	-0.0233751	-0.0667927	-0.137425	-0.0704268	-0.192363	-0.070117	0.202521	0.130139	-0.118713	-0.0786508	-0.054992	-0.18085	0.0745065	-0.0492916	-0.122047	-0.00750689	0.0228301	-0.164285	-0.326092	0.0147077	0.0967952	-0.073977
GNG11	-0.328918	-2.60642	0.0117018	1.93175	0.0609982	0.0503084	-0.0722918	0.199215	0.227697	-0.000494183	-0.248252	0.225359	0.026535	-0.132901	-0.448522	0.0635299	0.0373042	-0.00675942	0.041617	-0.0278819	-0.21665	-0.155666	-0.0880728	-0.138741	0.120349	0.0741057	-0.127328	-0.193957	0.0442116	0.0974609	0.035631	-0.137218	-0.175741	-0.0207665	-0.0344576	0.0167218	-0.0952538	-0.00318677	-0.0803891	-0.0517924	0.0573317	-0.092332	-0.129898	0.0091992	0.165997	0.0263299	0.0298168	-0.0882228	-0.13917
C3orf67	-0.328702	-2.6045	0.0117604	1.92958	0.134739	0.0138261	-0.0647871	-1.53787e-07	-0.0184976	0.159878	-0.0602641	0.0915022	0.219493	-0.0175659	0.0305258	0.0922506	0.0738273	-0.0428955	0.0846109	0.0237594	0.178492	-0.256652	0.0753816	-0.127935	0.0263131	0.0743607	-0.0865289	-0.0352446	0.0495504	0.0817757	0.0305225	0.0520472	0.00579532	-0.103545	0.0116107	-0.0214623	0.00662963	0.152506	0.0962375	-0.05356	0.0129488	0.0256258	0.0245707	0.467087	-0.108983	-0.06883	0.107513	-0.113524	0.174438
ITGA7	-0.328309	-2.60101	0.0118674	1.92564	-0.517639	-0.039863	-0.0475475	-0.275792	-0.203395	-0.204847	-0.0821919	-0.20702	-0.0159863	-0.0265112	-0.470786	-0.414401	0.0503502	-0.171658	0.162565	-0.0839577	-0.336622	-0.120718	-0.126977	-0.139752	-0.116331	-0.164582	-0.0467249	-0.253413	-0.251387	-0.163217	-0.0436125	-0.047133	-0.0397374	0.0200738	-0.128474	-0.235456	-0.216239	-0.149861	-0.224734	-0.171933	-0.136561	-0.131183	-0.179059	-0.159677	-0.0515118	-0.195527	-0.131902	-0.248206	-0.139742
LIPM	-0.328129	-2.59942	0.0119166	1.92385	-0.258814	-0.152853	-0.0075053	-0.0140797	-0.0162057	-0.167974	-0.215679	-0.0903835	-0.0858088	-0.0347888	-0.256596	-0.23363	0.16232	-0.0390129	-0.161904	0.0218486	-0.223008	-0.0835664	0.0209296	-0.0243573	-0.249159	-0.0044873	-0.221237	-0.120223	-0.18081	-0.00749276	-0.126985	-0.143185	-0.243191	0.155019	-0.107627	-0.23539	-0.222542	-0.0637234	-0.0691607	-0.107971	0.261572	-0.425715	-0.0533603	-0.101034	0.105978	-0.112818	-0.182638	-0.128649	0.0998452
IFT46	-0.327924	-2.5976	0.011973	1.9218	-0.00583043	-0.0203096	-0.189127	0.116423	0.0562452	0.0105204	0.0158703	-0.191677	0.172195	0.211628	-0.0183115	-0.140436	0.195096	0.0182946	0.0231864	0.0624863	0.0648923	-0.0560604	0.0693145	-0.00939281	-0.0903978	0.0411481	-0.120516	0.121759	0.106196	0.126961	-0.0167995	-0.0431428	0.0258533	0.0263652	0.0120847	-0.062126	-0.0756202	0.0164704	-0.00235454	0.048806	0.265344	0.0741688	0.00762203	-0.0396745	0.0348249	-0.0195575	-0.00937412	0.126039	0.278936
ITGB8	-0.327509	-2.59391	0.0120878	1.91765	-0.197569	-0.0340659	0.0987489	-0.153361	0.127559	-0.306243	-0.259045	0.152856	0.005716	0.145904	-0.0146906	-0.0277117	0.10375	-0.220233	0.131063	0.00535986	0.00949277	-0.0510748	-0.0516564	0.00766207	0.135704	0.0542987	0.0365032	0.12668	0.114941	0.00126147	-0.0655504	0.0104862	0.00263467	-0.0519292	-0.00655717	-0.00824241	0.0278699	0.0420281	0.0268979	-0.126511	0.024099	0.161642	-0.0572922	0.0303542	-0.0102838	0.00550122	0.0616923	0.192233	-0.0958946
RPN2	-0.327498	-2.59382	0.0120907	1.91755	-0.392411	-0.530048	-0.715745	-0.726633	-0.243375	-0.300601	-1.30946	-0.708216	-0.472088	-0.978825	-0.706295	-0.863206	-0.447446	-0.599807	-1.02222	-0.614884	-1.06491	-0.704298	-0.416827	-0.48596	-0.520067	-0.622048	-0.954787	-0.815195	-0.617621	-0.253037	-0.498392	-1.10277	-0.873608	-0.432614	-0.982769	-0.968023	-1.16868	-0.658173	-0.722841	-0.85146	-0.372064	-0.334485	-0.533541	-1.39084	-1.26689	-0.699224	-0.53999	-0.921379	-0.815256
MRC1	-0.327425	-2.59316	0.0121112	1.91681	0.0722214	0.0787697	-0.00935179	0.0525184	0.0602118	0.0428563	-0.148683	-0.0597218	0.177039	0.0522523	-0.0364468	-0.0568702	0.0563708	0.0336605	0.115199	-0.0867214	-0.0656233	0.119596	0.153492	-0.0784503	-0.13847	0.0831539	0.0486621	0.0596608	0.0752983	0.127984	0.0295955	-0.0517368	0.183907	0.110074	0.0861099	0.163853	0.0113044	0.211748	0.0663147	0.0451458	0.168813	0.00867452	0.0235557	0.132584	0.275212	0.052544	0.144349	0.0773221	0.0573946
PAWR	-0.327108	-2.59036	0.0121996	1.91366	0.0546624	0.439522	0.0993134	0.406607	0.558132	0.188908	0.192736	0.229119	0.107494	0.221123	0.0832547	0.398209	0.294471	0.0578287	0.335129	0.0285659	0.0269823	0.398026	0.24189	0.156085	0.0242331	0.0805492	0.409654	-0.0765804	0.180292	0.0649016	0.184643	0.11011	0.256753	0.155525	0.192691	0.0421982	0.346936	0.172987	0.0877203	0.33549	0.0560686	0.392074	0.0950305	0.225104	-0.156501	0.139146	0.331154	0.389812	0.314532
ROR2	-0.326607	-2.58591	0.0123406	1.90866	0.0142566	-0.135901	0.0357539	-0.227601	-0.0284376	-0.0453805	-0.256841	-0.190555	-0.00746397	-0.012408	-0.333328	-0.00915258	0.0106195	-0.138187	-0.106643	-0.0350472	-0.218108	-0.218886	0.030746	-0.101207	-0.200603	-0.016654	-0.0973848	0.017737	0.00854389	-0.0688234	-0.0373187	-0.114334	0.0319415	-0.141256	-0.0964366	-0.221915	0.066576	-0.0677027	-0.0629121	-0.158259	0.235627	-0.182957	-0.0401828	-0.165304	-0.0935722	-0.179112	-0.130556	-0.084531	0.0806153
CCL24	-0.326507	-2.58502	0.012369	1.90767	-0.118046	-0.0329638	0.105029	0.247228	0.00370855	0.162228	-0.0958144	-0.014831	0.00689795	-0.175535	0.0996898	0.119325	0.166542	0.0328781	-0.0237215	-0.0161218	-0.0145084	0.0676413	0.0577932	-0.080862	0.11528	-0.0254889	-0.0922257	-0.137708	-0.0325397	-0.0505051	-0.02957	-0.0773875	-0.109763	-0.0917962	-0.0690581	-0.28636	0.0797034	0.0386366	-0.185141	-0.0221154	0.247619	-0.193764	-0.0970493	-0.239936	0.133824	0.00914067	-0.065231	0.00526766	-0.0482724
ZNF714	-0.326226	-2.58254	0.0124486	1.90488	-0.0272359	-0.0199485	-0.0571984	-0.331005	0.0625853	-0.00942735	-0.420212	-0.153772	-0.204508	-0.195321	-0.375137	-0.02679	0.0715364	-0.17407	-0.188625	-0.144372	0.294898	-0.0395909	-0.089383	0.0936552	-0.125705	-0.0521794	0.131915	-0.133267	-0.169723	-0.0834017	-0.183731	-0.114682	-0.197834	-0.169239	-0.0802934	-0.327651	-0.210856	-0.0626537	-0.26556	-0.299956	-0.0847211	0.0366927	-0.0770274	0.0229696	0.0818126	-0.180249	0.20061	-0.0591562	0.326868
PRG2	-0.326118	-2.58158	0.0124795	1.9038	0.133893	0.0569522	-0.0154867	-0.0368973	0.0927015	-0.100601	0.00740369	0.167595	0.0342999	0.184821	-0.310572	0.150783	0.0365241	0.0402616	0.00511252	-0.0168525	0.109426	-0.0628011	-0.11363	0.00648097	-0.0133312	0.0960251	-0.0212712	0.102786	0.0970823	-0.128099	0.00626484	-0.0601962	-0.0870796	-0.0203314	-0.0967283	-0.265398	0.0430172	-0.000152652	0.0329063	0.0301783	0.162638	0.12087	-0.0313328	-0.0529393	0.166437	-0.0862697	-0.0583968	-0.29959	-0.0317076
ZNF566	-0.325901	-2.57966	0.0125415	1.90165	-0.020539	0.0227498	-0.127811	-0.0297592	-0.234509	0.197924	-0.0693779	0.096193	-0.030648	-0.0993855	-0.43514	0.0279502	-0.0734421	-0.0820093	0.0728705	-0.0710187	-0.142955	-0.0905297	-0.0431311	-0.0933153	0.057363	-0.00702872	0.100214	-0.0295904	-0.115259	-0.140988	-0.0147064	0.0240334	-0.0676475	-0.04619	0.010428	-0.0729039	-0.07558	0.0637363	-0.138951	-0.0168943	0.0238811	0.221699	-0.0505647	-0.288575	-0.0591306	0.0640788	-0.0250061	-0.146764	0.0181463
PPARD	-0.325891	-2.57957	0.0125446	1.90154	0.348889	0.0749326	-0.359627	-0.0985806	0.055915	-0.0145224	-0.535083	-0.112661	0.140012	0.156227	-0.0425587	0.0531037	-0.0334988	-0.109212	-0.0888578	-0.0123632	0.0368771	-0.129555	0.178792	0.0538646	0.118031	0.1054	0.058344	0.00853468	-0.0222356	0.0921561	0.0399168	-0.0530936	0.0104101	0.230677	0.0784032	-0.0308477	0.0334176	0.0141129	-0.157186	0.122972	-0.00852359	0.0479716	-0.0290226	0.0496302	0.0128801	-0.0990937	-0.00622804	-0.00191973	0.0669502
CHCHD1	-0.325741	-2.57824	0.0125875	1.90006	-0.470493	-0.703922	-1.03323	-1.21924	-0.799766	-1.16099	-1.9529	-1.03686	-0.631522	-0.745672	-0.520052	-1.0286	-0.579824	-0.602894	-0.777559	-1.39075	-0.801804	-1.08173	-0.597158	-0.761166	-1.07836	-0.85045	-0.861935	-0.950938	-0.926923	-0.887341	-0.756087	-1.17532	-0.741463	-0.572385	-0.769959	-0.916432	-1.01551	-0.920686	-1.408	-0.982724	-0.941463	-0.791883	-0.714061	-1.10612	-1.7667	-0.953614	-1.03117	-0.834877	-0.584514
PROM1	-0.325654	-2.57747	0.0126125	1.8992	0.0480552	0.0684976	-0.0284496	0.0243221	0.187491	-0.110364	-0.00566518	-0.0296636	0.176508	-0.102758	-0.204124	0.066168	0.156195	0.161386	-0.00529548	0.214478	0.153437	0.0390564	0.15172	0.0752165	0.053951	0.122996	0.106795	0.0373171	0.137027	0.0478933	0.174941	0.0483351	-0.0354534	0.160366	0.0250499	0.124203	0.144549	0.0294568	0.170873	0.0915115	0.0818799	0.126954	0.0927771	0.0361088	0.0715028	0.117548	0.10944	0.157567	0.0983374
TOM1	-0.325575	-2.57678	0.0126352	1.89842	-0.24539	0.0323198	0.305155	0.123295	-0.389355	0.0248435	-0.547515	-0.0845182	0.184659	0.0235856	-0.194557	0.248988	0.0860447	-0.083809	-0.229338	-0.0344603	-0.0671494	-0.310097	-0.245241	-0.069114	-0.130861	0.0743441	-0.0469816	-0.0681655	0.0686429	0.0362802	0.0466811	-0.216661	-0.226739	-0.19879	-0.0876037	-0.0396539	0.0871715	0.0675644	0.283792	-0.0884934	0.322891	-0.172755	-0.0327697	0.00935763	0.107198	0.0191131	-0.0839787	0.296024	0.133747
ARMCX4	-0.325535	-2.57641	0.012647	1.89801	0.252083	0.152682	0.182978	0.324025	0.359726	0.21491	-0.100951	0.148323	0.31178	0.0595864	0.114006	0.153713	0.0830525	0.183432	0.238	0.383113	-0.0120063	-0.0145059	0.113787	0.176107	0.281687	0.141984	0.045094	0.281605	0.213853	0.24446	0.255267	0.091957	0.184009	0.141584	0.176877	0.0742333	0.216743	0.280506	0.161576	0.12651	0.529625	0.372114	0.110416	0.220939	0.352023	0.160186	0.0184403	0.192384	0.160786
DARS2	-0.325421	-2.57541	0.0126798	1.89689	0.0094354	-0.514436	-0.254871	-0.10141	-0.352629	-0.277765	-0.325688	-0.384414	-0.0878608	-0.267671	-0.767904	-0.268868	-0.181264	-0.700449	-0.186854	-0.398599	-0.381389	-0.605245	-0.360267	-0.668867	-0.812738	-0.373475	-0.267025	-0.415727	-0.350891	-0.62436	-0.363338	-0.461836	-0.246064	-0.443709	-0.419026	-0.395032	-0.106136	-0.392232	-0.481301	-0.100183	-0.0252443	-0.495361	-0.842006	-0.187906	-0.23815	-0.328328	-0.415374	-0.0382705	-0.46827
DNAJC9	-0.325383	-2.57507	0.0126908	1.89651	-1.19179	-0.952367	-0.573431	-1.414	-0.490123	-0.736717	-1.23996	-0.680626	-0.348012	-0.424017	-1.06341	-0.678966	-0.697372	-1.63632	-1.44458	-1.09604	-1.26647	-0.364541	-0.93322	-0.76344	-0.262739	-0.236761	-0.751876	-1.76877	-0.125261	-0.856444	-0.616475	-1.78568	-1.62983	-0.802871	-0.981532	-0.842127	-0.853266	-0.86227	-0.608165	-1.29072	-1.01686	-0.912292	-0.543229	-0.669723	-2.44577	-2.45686	-0.582817	-0.776066	-0.546375
TLL2	-0.325374	-2.57499	0.0126934	1.89642	0.14457	0.0359758	0.164888	0.0190561	0.0594558	0.238374	-0.179646	-0.0869347	0.00550297	0.0584991	-0.0492869	-0.0614589	0.0590222	-0.0882052	-0.134788	-0.0437218	-0.0287789	-0.094521	-0.00326185	-0.0203927	0.0542598	-0.00260006	0.00785752	0.122159	-0.0151427	-0.0198357	-0.0176379	-0.0783365	0.02024	0.0533434	0.0631467	-0.0939628	-0.0261599	0.0555462	-0.0267254	-0.0376866	0.157526	-0.0315473	0.000723276	-0.261311	0.110563	0.0403794	0.0615804	-0.14843	0.15453
SNRPB	-0.325339	-2.57468	0.0127037	1.89607	-3.14844	-2.89092	-2.90162	-2.987	-2.93471	-3.04933	-3.2181	-3.27334	-3.05376	-3.40123	-2.95898	-2.98396	-3.01415	-3.0809	-2.95933	-2.88978	-2.52522	-3.07888	-3.38212	-3.4422	-3.03284	-3.13742	-3.23566	-3.25676	-3.08591	-2.91512	-2.37854	-3.04985	-3.39784	-3.09356	-3.28165	-3.89198	-2.96927	-3.02496	-3.09714	-3.30769	-3.01998	-2.75087	-3.01504	-2.58819	-3.15964	-3.23033	-3.15266	-3.57111	-3.00392
HCST	-0.325327	-2.57458	0.0127071	1.89595	-0.103764	-0.00320838	-0.097797	-0.227203	-0.0859129	-0.0999655	-0.0902072	-0.198069	-0.142484	-0.12069	0.0242622	-0.108513	-0.108585	-0.178617	0.0425741	-0.136597	-0.141472	-0.0351373	-0.0831921	-0.0703696	0.0116251	-0.0741336	0.00412001	-0.16618	-0.0462012	-0.118544	-0.0662294	-0.22994	0.0465005	-0.0603296	-0.068894	-0.219017	-0.106272	0.0113932	0.0257273	-0.158351	0.105054	-0.0669806	-0.186922	-0.265418	-0.072296	0.036677	-0.0336659	-0.0049087	0.0287778
UHRF2	-0.325303	-2.57437	0.012714	1.89572	0.0210072	-0.0313992	-0.157846	-0.122335	0.203833	-0.00475366	0.0564142	0.143235	0.0248792	-0.0297699	-0.289627	0.0179811	0.047176	0.0552215	-0.0980958	0.0113985	-0.0508161	-0.0998927	-0.058861	-0.0302653	0.0426249	0.04645	-0.0325929	0.0350459	-0.0979437	0.00506305	-0.0644355	-0.0774333	-0.124545	0.128853	0.0292928	-0.171825	-0.00499759	-0.0443654	0.0919419	0.00884035	0.207716	0.0813986	-0.00681692	-0.260125	-0.178179	-0.011806	-0.151747	-0.127148	0.0679168
SLC25A18	-0.325089	-2.57247	0.0127762	1.8936	-0.0441273	-0.0785154	-0.194173	-0.211328	-0.118571	-0.445041	-0.387975	-0.111472	-0.309163	0.124695	-0.293292	-0.255744	0.0380198	-0.163858	-0.175224	-0.14617	-0.366158	-0.278475	-0.0820614	-0.10857	-0.341384	-0.116315	-0.210865	-0.217526	-0.259357	-0.0517688	-0.0582222	-0.223088	-0.244314	0.0835696	-0.0986295	-0.181041	-0.17156	-0.0506086	-0.18626	-0.191958	-0.183768	-0.148066	-0.13587	-0.0681486	-0.0968167	-0.0732309	-0.0574172	0.0299168	-0.112121
SQSTM1	-0.32504	-2.57204	0.0127906	1.89311	-0.204365	-0.00796692	-0.327321	-0.146123	0.194765	0.0606596	-0.190019	-0.069187	-0.0258972	-0.154664	-0.463354	-0.183751	0.0675175	0.0262657	-0.181238	-0.024703	-0.180081	-0.155319	0.0443449	0.0629594	-0.0982903	-0.052653	-0.10616	-0.12839	-0.00688743	-0.0100467	-0.0986302	-0.0074597	-0.235357	0.0230858	-0.159558	-0.191581	-0.0910882	-0.254039	0.111653	-0.209504	-0.137629	-0.0416667	-0.0748964	-0.052554	0.0991848	-0.0771432	-0.0751455	0.0218085	-0.0800963
RPUSD4	-0.325004	-2.57172	0.0128009	1.89276	0.073135	-0.282193	-0.388296	-0.687129	-0.324156	-0.196167	-0.546752	-0.440513	-0.13221	-0.339329	-0.951395	-0.18548	-0.398734	-0.864669	-0.480067	-0.729783	-0.196929	-1.03353	-0.214026	-0.838996	-0.449549	-0.455332	-0.427556	-0.469451	-0.300473	-0.580839	-0.284794	-0.777873	-0.370609	-0.146732	-0.372566	-0.269667	-0.413419	-0.495882	-0.508385	-0.372822	-0.312641	-0.155404	-0.726903	-0.383081	-0.348174	-0.27537	-0.27959	-0.379969	-0.385547
PDE6C	-0.324985	-2.57155	0.0128067	1.89256	-0.113517	0.15465	-0.076797	-0.121201	0.209648	-0.0782473	-0.299952	-0.107512	-0.0328555	0.084072	0.0369067	0.189269	0.156862	-0.0747855	0.0753719	0.0841502	0.217825	-0.0941486	0.197253	0.153537	0.0748798	0.0418313	0.0515224	-0.143768	0.0303311	-0.0456742	-0.00608183	-0.0303882	0.201826	-0.00808986	-0.0281564	0.243842	0.143749	0.0201561	0.0292759	-0.0168865	0.335502	0.40886	0.0731882	0.0652529	0.103957	-0.0971211	0.179884	-0.0450122	0.0801796
EVC2	-0.324628	-2.56839	0.0129111	1.88904	-0.033268	0.00294103	-0.0510935	0.0178508	-0.00131979	0.146563	-0.0015991	0.10247	0.104325	0.104027	-0.0980772	0.0667933	0.100493	0.0117866	0.102196	0.0678589	0.133259	0.0797279	0.201609	0.0910385	0.0484561	0.0467112	0.0203181	0.157386	0.106079	0.0771991	0.141485	0.000289601	-0.00319316	0.14609	0.0592198	-0.0209497	0.114799	0.11067	0.115592	0.0340023	0.284409	0.0524908	0.0717692	0.0742209	0.16552	0.0445759	0.0583919	0.0578497	0.0827124
TYRO3	-0.324426	-2.56661	0.0129706	1.88704	-0.130379	-0.456379	-0.553422	-0.460438	-0.0472353	-0.754631	-0.646897	-0.361492	-0.295396	-0.222375	-0.359184	-0.578538	-0.281743	-0.406594	-0.296569	-0.339279	-0.14545	-0.256295	-0.424008	-0.144735	-0.355888	-0.13107	-0.405953	-0.288613	-0.265859	-0.204596	-0.265762	-0.481386	-0.279341	-0.0735095	-0.372005	-0.30859	-0.404061	-0.345791	-0.522456	-0.398476	-0.283518	-0.282033	-0.217877	-0.396706	-0.33145	-0.273915	-0.406595	-0.583333	-0.113827
PPIL2	-0.32442	-2.56656	0.0129723	1.88698	-1.54565	-1.14603	-1.5575	-0.874198	-0.83058	-1.44972	-1.20381	-1.07263	-1.30089	-0.17892	-0.709597	-1.67203	-0.38116	-1.5237	-1.79001	-1.21352	-1.81947	-1.43587	-1.22982	-1.3517	-1.54507	-1.22711	-1.1085	-1.22537	-1.20371	-1.39475	-1.45922	-0.997853	-1.54625	-1.30189	-1.55208	-2.00926	-1.33125	-1.15683	-1.97988	-1.85575	-0.41702	-1.06657	-1.43284	-1.15295	-0.822303	-1.167	-1.26379	-1.45569	-0.67901
CACNA1S	-0.324414	-2.5665	0.0129743	1.88692	-0.0676152	-0.26474	-0.321068	-0.243668	0.0355979	-0.342926	-0.286871	-0.218137	0.0163216	-0.128507	-0.230994	-0.240358	-0.0524134	-0.14117	-0.115681	0.0183873	-0.0247477	-0.140707	0.00706559	0.107947	0.0163798	-0.00685999	-0.142937	-0.063222	-0.156522	-0.0379484	-0.0269	-0.192633	-0.166633	0.122816	-0.00024517	-0.178867	-0.22248	0.226957	-0.0420719	-9.51859e-05	0.13791	-0.176755	0.00603482	-0.0944381	-0.247841	-0.253902	-0.192097	-0.102518	-0.10489
SF3B1	-0.32408	-2.56355	0.0130731	1.88362	-2.27665	-1.24891	-1.86748	-1.80756	-1.26016	-1.91566	-2.36889	-1.71807	-1.2912	-0.367919	-1.3513	-2.19017	-0.643199	-2.14575	-1.64804	-1.53914	-2.48457	-2.08789	-1.30232	-2.05726	-0.973494	-1.61297	-1.6826	-1.48319	-0.932839	-1.60888	-0.927248	-1.66805	-1.60131	-1.71165	-1.7554	-1.9796	-2.01302	-1.62476	-0.993777	-2.28725	-1.61094	-1.58445	-1.27684	-1.90063	-2.25809	-2.13219	-2.04823	-0.768936	-1.41467
TARS3	-0.323465	-2.55812	0.0132568	1.87756	-0.0507677	-0.000497906	-0.0870827	0.0303904	-0.0307576	-0.0740565	-0.0631665	0.0752217	0.0495141	0.0267536	-0.0879313	0.00140071	0.0852584	0.113164	0.0559921	-0.00681034	0.0961529	-0.0960768	0.0697907	0.00332724	0.150569	0.0886008	0.000752349	0.0692026	0.0379881	0.155949	0.0308379	-0.087936	-0.10308	-0.104591	-0.0279073	-0.0307535	-0.187813	-0.0362115	-0.10986	0.00510567	0.298017	-0.00373544	0.0382874	0.0480364	-0.0769157	0.0785873	0.0511362	0.0416418	0.0147615
C8orf37	-0.323252	-2.55623	0.0133212	1.87546	0.0294614	0.145809	-0.194643	0.0403178	-0.06581	-0.249765	-0.292648	0.146587	-0.0524322	-0.153479	-0.212186	0.0993577	-0.00228478	-0.0983758	0.187106	-0.0365344	-0.275125	-0.287129	-0.154459	0.0356366	-0.0192968	0.0311984	-0.137436	-0.06241	0.0057424	-0.100319	-0.0136098	-0.17026	0.036136	-0.17222	-0.088673	0.0394767	-0.0805208	-0.018563	-0.202061	-0.126135	0.0511558	-0.104512	-0.152004	-0.226923	-0.0426867	-0.0356938	0.136705	-0.104957	0.0384852
HPS5	-0.323192	-2.5557	0.0133394	1.87486	0.0467956	0.044881	-0.254345	0.0319723	0.32602	0.0197276	-0.337951	0.115201	-0.017538	0.0723328	-0.168093	0.0249907	0.00894112	-0.0921684	-0.422346	-0.0487143	0.078398	-0.248206	0.00429103	0.067056	-0.0827255	0.0042735	-0.0159762	-0.119805	-0.0992897	-0.063225	-0.143841	-0.0311933	-0.0979028	0.00629849	-0.117532	0.0672888	-0.158838	-0.180893	-0.0385132	-0.138611	0.0443268	0.248606	0.0329134	0.00424706	-0.158101	-0.0744322	0.248151	0.0171583	0.0215903
CACTIN	-0.323173	-2.55554	0.0133449	1.87468	-1.95075	-1.41349	-1.15967	-1.91227	-1.86087	-2.27004	-2.24357	-1.60619	-1.34517	-1.4222	-1.41427	-1.88559	-1.82137	-1.32436	-1.69532	-1.74552	-1.78026	-2.15379	-1.43241	-2.35423	-0.859823	-1.14453	-1.76766	-1.23919	-1.30148	-1.51862	-1.17225	-2.01313	-1.4699	-1.38384	-1.15608	-2.5041	-1.7103	-1.35258	-1.82289	-1.55163	-1.74053	-1.36806	-1.51075	-1.0929	-1.43102	-2.00069	-1.46736	-1.50232	-1.34042
PCDHA4	-0.323053	-2.55448	0.0133812	1.8735	-0.291923	-0.188993	0.0798622	0.213558	-0.146515	-0.114971	-0.218558	0.0386289	-0.0781343	-0.0416695	-0.177558	-0.370886	0.137415	-0.231512	-0.56023	-0.0893796	-0.328401	-0.121711	-0.322756	-0.413855	-0.225917	-0.0599915	-0.151545	-0.237707	-0.255143	0.0108465	-0.099188	-0.305455	-0.224681	0.00835032	-0.273434	-0.127149	-0.323471	0.168702	-0.316247	-0.364599	0.0989136	-0.0733339	8.67131e-05	0.0927741	-0.13067	-0.191178	-0.0182488	-0.358978	-0.171076
RGS2	-0.32268	-2.55119	0.0134947	1.86984	0.100361	-0.195328	-0.0335009	-0.117332	-0.243149	-0.243963	-0.318686	-0.244858	-0.11398	0.112201	-0.231566	-0.119121	0.0443256	-0.0633291	-0.0884133	0.0211651	-0.189224	-0.149175	-0.0176635	-0.0622252	-0.0389295	-0.0538373	-0.228189	0.0810203	0.0542339	-0.143382	-0.0577123	-0.246647	0.0511292	-0.100715	-0.213794	-0.404982	-0.188506	-0.041607	-0.0801083	-0.211656	0.225623	-0.354181	-0.123668	-0.0770019	-0.458414	-0.128098	-0.0937525	0.171054	-0.118169
RBL2	-0.322519	-2.54976	0.0135441	1.86825	0.215833	0.0630272	0.135001	0.00226682	0.135775	-0.0818431	-0.288086	0.121903	0.174983	0.0777896	-0.0442131	0.151563	0.0595812	-0.0680597	-0.163069	0.0718954	0.00971588	0.0224028	-0.0964349	0.0016402	0.129719	0.0235996	0.0627155	-0.0282812	0.0710919	-0.0341134	0.0937392	-0.169969	0.0231639	0.211399	-0.0476717	0.158455	0.0433925	0.172396	-0.256067	0.0606597	0.141348	-0.0626648	-0.0201353	-0.0753407	-0.212441	0.0286087	-0.123746	0.148721	0.134586
MRPL33	-0.322336	-2.54815	0.0136001	1.86646	-0.364117	-0.465312	-0.940348	-0.953836	-0.730488	-0.433879	-1.55713	-0.563781	-0.27792	-0.646503	-0.970112	-0.362581	-0.508203	-0.710719	-0.885056	-1.18293	-1.18107	-0.94435	-0.821171	-0.826172	-0.724443	-0.794334	-0.570765	-0.461398	-1.08662	-0.689703	-0.380638	-1.0875	-1.13416	-0.656707	-0.875203	-0.655999	-0.904868	-0.533658	-0.916067	-0.396674	-0.772197	-0.0136475	-1.16672	-1.26874	-1.94866	-0.572022	-0.567248	-0.374046	-0.712756
ASIC4	-0.322333	-2.54812	0.0136012	1.86642	-0.537432	-0.124025	-0.0867492	-0.0479908	0.0950691	-0.134858	-0.19425	-0.00833803	-0.0107085	-0.0645041	-0.0360839	0.0311215	-0.124859	-0.012691	-0.372339	-0.0412221	-0.0061735	-0.127308	-0.0490959	-0.130249	0.056832	0.0575139	-0.0537453	-0.168052	-0.089952	0.0867925	-0.118453	-0.187412	-0.283158	-0.0669371	-0.0647039	-0.0439811	-0.0610837	-0.0564127	-0.338812	-0.025852	0.158746	0.0803092	-0.0434148	0.0888643	0.0185848	-0.180038	-0.116441	-0.0407813	-0.0361427
RNF41	-0.322238	-2.54728	0.0136304	1.86549	-0.24763	-0.0555721	-0.25042	0.0859401	-0.281221	-0.127838	-0.193602	-0.293662	-0.0134342	-0.0894888	-0.0586962	-0.392379	-0.639782	-0.270508	-0.266531	-0.125763	-0.185939	-0.2488	-0.234427	-0.326275	-0.053791	-0.109591	-0.132497	-0.37801	-0.141013	-0.369137	-0.329506	-0.10599	-0.208483	-0.281255	-0.0970357	-0.23835	-0.252071	-0.222336	-0.326771	-0.0448348	-0.183229	0.00390168	-0.1081	-0.657754	-0.258393	-0.281113	0.235401	-0.134079	0.0785605
EIF4G3	-0.32207	-2.5458	0.0136822	1.86384	-0.163952	-0.196358	0.109934	-0.119854	-0.0110602	-0.0310375	-0.423142	0.0449248	-0.136759	0.0410387	-0.141682	-0.0109814	0.343256	-0.109326	0.253058	0.0793394	0.123356	-0.0980237	-0.0329807	0.0189375	-0.130707	0.0384863	-0.00806641	0.159561	-0.0238461	-0.140532	-0.0848156	-0.188961	-0.0443901	-0.195687	-0.0881537	-0.0547361	0.0908288	0.0756466	-0.218665	-0.120774	-0.212732	0.0372548	-0.0653219	-0.333526	0.128831	-0.200387	-0.0107904	-0.0549971	0.0185027
PSME2	-0.321632	-2.54194	0.013818	1.85955	-0.465455	-0.154297	-0.324365	0.00809617	-0.0402646	-0.366444	-0.490014	-0.346051	-0.0243307	-0.522108	-0.260769	-0.241739	-0.155887	-0.0369234	-0.298848	-0.392986	-0.325261	-0.0881313	-0.481989	-0.394119	-0.158154	-0.158753	-0.209975	-0.334677	-0.14433	-0.392904	-0.148729	-0.368366	-0.0985946	-0.316763	-0.287783	-0.521279	-0.422272	-0.343796	-0.4578	-0.0712789	-0.163526	-0.211592	-0.268113	-0.310821	-0.827738	-0.295754	-0.36647	-0.519623	-0.230638
HEY1	-0.321521	-2.54096	0.0138529	1.85846	0.0486979	0.0549038	0.0976358	-0.128389	0.0492675	-0.155753	-0.170936	0.00986438	0.0469245	0.104618	-0.168653	0.0463147	-0.061308	-0.0581549	-0.297268	-0.00693987	-0.0843769	-0.162827	-0.0562624	-0.139075	0.0238858	-0.0175465	-0.0566642	0.00391712	-0.0842678	-0.0625945	-0.0539381	-0.145484	-0.0510391	0.0335675	-0.0231035	0.209456	-0.115552	-0.0835919	-0.0170745	-0.0521164	0.120823	0.110608	-0.0416583	-0.0316092	0.0183143	-0.106463	0.0230023	-0.162838	0.0403388
IRAK4	-0.321435	-2.5402	0.0138796	1.85762	0.0631479	0.153792	-0.160023	-0.126136	-0.0685075	0.148594	-0.0459121	0.428869	0.0119295	0.079268	-0.152596	0.04378	-0.00432849	0.0500935	0.0560863	0.0645197	-0.0660272	0.0239462	0.333114	-0.273952	0.226325	0.142322	0.351459	0.211124	0.0135746	0.0291825	-0.139611	-0.105557	-0.153316	0.2689	-0.138286	-0.193558	0.108116	0.258443	0.105018	0.0475558	0.412328	-0.184149	-0.00590041	-0.388774	0.0194255	-0.00830056	0.0704122	0.171389	0.470403
PRRG2	-0.321143	-2.53763	0.0139713	1.85476	0.0764257	0.0305679	0.0836417	0.167544	0.34035	0.187286	-0.0374108	0.278575	0.112688	0.108866	-0.0503954	0.0178095	0.212403	0.0543261	-0.0750873	0.0452265	0.345294	0.0154946	-0.114796	0.23309	0.14636	0.039962	0.118425	0.109794	0.075511	0.11512	0.23641	0.02314	-0.0144858	-0.0393575	0.0799146	0.0111771	0.129747	0.12391	0.114849	0.0131856	0.254001	0.464553	0.0339096	0.0746168	-0.099609	0.127929	0.273025	-0.0155336	0.094582
PROSER2	-0.32111	-2.53734	0.0139816	1.85444	0.0375007	-0.119024	0.170567	0.115898	-0.0280851	-0.0716032	0.0488554	-0.0415164	0.0674941	-0.15183	-0.29087	-0.0593334	0.0397077	-0.104519	-0.274942	-0.0752792	-0.0302806	-0.170762	0.135635	-0.0466963	-0.0620325	-0.00609458	0.0364527	-0.00546308	-0.0322437	-0.0623814	-0.0212313	-0.0874558	-0.110451	0.0738737	-0.106357	0.00986149	-0.0218263	-0.0541917	-0.243762	-0.0425311	-0.140382	-0.092543	-0.0283221	-0.0602877	0.0843745	-0.129091	0.00197765	-0.0667994	-0.0649859
ZP3	-0.320911	-2.53558	0.0140445	1.8525	-0.071672	0.0668229	-0.209473	0.0827351	-0.0357161	-0.412664	-0.103329	-0.050467	-0.070898	-0.0634931	-0.0194983	-0.124552	0.0170329	-0.137926	-0.188131	-0.27648	-0.200089	0.0417928	-0.329883	-0.36119	-0.191905	-0.0141071	-0.0693587	-0.0375111	0.0450735	-0.300956	-0.0156379	-0.493334	-0.181993	0.0592396	-0.00613803	-0.361935	-0.178709	-0.178543	-0.103043	0.0286401	0.228732	-0.0149926	-0.227167	-0.130326	-0.208022	-0.145074	0.00573458	-0.00232346	-0.343683
NUAK2	-0.320773	-2.53437	0.0140881	1.85115	-0.146719	-0.0776241	-0.087424	0.138251	-0.0444741	-0.295397	-0.247118	0.0355101	-0.0225732	-0.116039	-0.4101	-0.313152	-0.0601663	-0.0846307	-0.122731	-0.0638032	-0.0805631	-0.010188	-0.118434	-0.207086	-0.18657	-0.0424934	-0.0873003	-0.28296	-0.120936	-0.139053	0.0279236	-0.00528967	-0.0292418	0.00539661	0.0851358	0.0180709	0.116746	-0.177487	-0.254889	-0.0285984	0.0639948	0.0560731	-0.0703127	0.082882	-0.182704	-0.11688	0.174956	-0.0608131	-0.18207
TMX1	-0.320664	-2.53341	0.0141227	1.85008	-0.37076	-0.220987	-0.629291	-0.0385864	-0.199594	-0.121932	-0.282433	-0.269954	-0.0100852	0.0541588	-0.387359	-0.217355	-0.209032	-0.143823	-0.352245	-0.184749	-0.169941	-0.185241	-0.294568	-0.0649738	-0.2001	-0.206594	-0.379806	-0.192889	-0.181089	-0.21284	-0.293279	-0.409056	-0.100307	-0.260812	-0.21062	-0.0872069	-0.066212	-0.452224	-0.471155	-0.43139	-0.112587	-0.0915858	-0.243923	-0.229988	-0.24697	-0.331442	-0.18036	-0.156387	-0.171887
MS4A6E	-0.320635	-2.53316	0.0141318	1.8498	0.0518472	0.149427	-0.0147731	0.103063	0.00303041	-0.0810948	-0.0867057	-0.183734	0.0634367	0.0550092	0.000598275	0.177921	0.099974	0.0433291	0.139137	0.00664606	-0.0159235	0.00631189	-0.0677636	0.000634684	0.0889462	0.0800256	0.0106624	0.142958	0.120377	0.139911	0.107339	-0.0293188	0.000410535	0.0718361	-0.0312347	0.0442858	0.0570624	0.0874714	0.0508291	-0.0138943	0.227607	0.118346	-0.00620469	0.0431284	0.143736	0.00577075	0.157969	-0.209072	0.224786
ACAD9	-0.320498	-2.53195	0.0141754	1.84846	-0.0852548	-0.262155	-0.680285	-0.190645	-0.841939	-0.125461	-0.347925	-0.302253	-0.171128	-0.199898	-0.34413	-0.19262	-0.0272564	-0.31378	-0.433723	-0.15015	-0.281322	-0.541124	-0.187139	-0.233974	-0.30959	-0.273395	-0.18317	-0.192303	-0.347705	-0.459308	-0.1613	-0.312435	-0.516608	-0.161794	-0.377811	-0.131633	-0.426631	-0.396071	-0.365633	-0.29564	-0.0336031	-0.117667	-0.544642	-0.456417	-0.180373	-0.20802	0.1125	-0.0915589	-0.0501413
GALNT9	-0.320492	-2.5319	0.0141772	1.84841	-0.0296595	0.0315542	-0.119561	0.0743219	0.00476324	-0.13783	-0.193163	-0.0790286	0.107121	-0.169133	-0.212372	-0.16829	-0.0545504	-0.144111	0.0532322	-0.132175	-0.188965	-0.0870781	-0.0237235	-0.175276	0.123639	-0.100784	-0.0587901	-0.00205692	-0.00500097	-0.0315449	0.0242622	-0.0198202	0.0372214	0.0749728	0.0246651	-0.11154	0.0297634	-0.0401686	0.0931218	-0.0827417	-0.137047	-0.0909598	-0.015334	-0.209998	-0.00520257	-0.131174	-0.148975	-0.064632	0.00862829
ASZ1	-0.320434	-2.53138	0.0141959	1.84784	-0.189872	-0.115007	-0.166426	-0.205972	-0.0548946	-0.299636	-0.437587	-0.0422087	-0.071988	-0.204051	-0.212644	-0.0911859	-0.193692	-0.0743599	-0.0451634	-0.119798	0.0171519	-0.169147	0.0307626	0.0505606	-0.0524438	-0.0642614	-0.194098	-0.0746418	-0.00372541	-0.00834408	-0.0287066	-0.162012	-0.163188	0.086318	-0.0698571	-0.195851	-0.145435	-0.381056	-0.279421	-0.111087	-0.201238	-0.0120409	-0.095159	-0.336394	-0.330837	-0.0174951	-0.120477	0.121679	0.15916
MRPL1	-0.32023	-2.52959	0.0142611	1.84585	-0.360725	-0.218679	-0.285326	-0.220046	0.111017	-0.0596846	-0.709043	-0.153742	-0.0669356	-0.069916	0.022339	-0.130644	-0.0999977	-0.555214	-0.119339	-0.302116	-0.191235	-0.441193	-0.367042	-0.491364	-0.24918	-0.244519	-0.179866	-0.0960514	-0.241485	-0.402418	-0.116915	-0.407696	-0.865618	-0.249077	-0.676267	-0.130022	-0.222466	-0.129691	-0.576638	-0.265217	-0.019492	-0.0841117	-0.544296	-0.26549	-0.749867	-0.344382	-0.35496	-0.0825458	-0.302934
ZC2HC1A	-0.319276	-2.5212	0.0145692	1.83656	0.0943929	0.153526	-0.208307	0.247115	0.243258	0.152004	-0.034602	0.00686819	0.0740547	0.49688	-0.196893	0.0613763	0.304417	-0.0242196	0.10052	0.0514196	0.15206	-0.0688121	0.151988	0.172165	-0.0203871	0.0773777	0.082177	-0.0488006	-0.0300646	0.10591	0.0114257	-0.0213462	-0.0720855	0.0981947	0.0922567	-0.00836649	0.0227675	-0.0227628	0.0806093	0.0519316	-0.118641	0.307625	0.000656858	0.106833	0.134812	0.0539908	0.0116924	0.162312	-0.0131763
BNC1	-0.319197	-2.52051	0.014595	1.8358	-0.196054	-0.0561131	-0.0347239	0.0163753	-0.128311	-0.10674	-0.511142	-0.0648399	-0.00374265	0.0329921	0.135232	-0.221011	-0.153622	-0.213936	-0.0509851	-0.150301	-0.0466914	-0.0820905	0.00498353	-0.0964011	-0.0326866	-0.0629863	-0.362957	0.0190283	-0.104748	-0.112866	-0.0553028	-0.194525	-0.184676	-0.123435	-0.0632465	-0.196645	-0.15749	-0.118672	-0.349755	-0.132362	0.0340747	-0.0713598	-0.0807432	-0.109873	0.0302928	-0.184724	-0.198118	-0.130847	0.136948
SYT6	-0.319047	-2.51918	0.0146442	1.83433	-0.0498078	-0.00669843	-0.0676008	0.126319	0.0435079	-0.00798475	-0.0442757	0.0128447	0.057937	-0.107535	-0.459817	0.0768828	0.013449	-0.0550904	-0.146957	-0.0540234	-0.0960231	0.000500244	-0.0365025	-0.00269933	-0.116428	-0.0404099	0.00771767	-0.114221	0.0124016	-0.0463438	-0.083464	0.0697772	-0.0432564	0.218536	-0.0188034	-0.0824552	0.044588	-0.0693939	-0.216749	-0.0128554	-0.102845	0.010375	-0.0302982	-0.213882	0.239902	-0.0509359	-0.0559045	-0.138879	0.0767377
HMGCLL1	-0.318912	-2.518	0.0146885	1.83302	-0.217235	-0.18368	-0.0390003	-0.165009	-0.213075	0.0489769	-0.155595	-0.0690318	-0.0792881	-0.155422	-0.235066	0.0815279	0.115144	-0.271931	-0.11919	-0.0449647	-0.0648941	-0.182499	-0.173745	0.0330496	-0.287167	-0.0135768	-0.222232	-0.0741873	-0.191876	-0.170341	-0.223084	-0.193387	-0.254316	-0.0484309	-0.0665663	-0.174985	-0.178567	-0.198044	-0.151464	0.0291632	-0.0508268	-0.243596	-0.201923	-0.366178	0.0254704	-0.0953241	-0.0249265	-0.0945885	-0.0381715
SKIV2L	-0.318786	-2.51689	0.0147297	1.83181	-0.236418	-0.0515355	0.0100008	-0.543975	-0.117627	-0.127299	-0.0185276	-0.176144	-0.258115	-0.0882806	-0.346313	-0.156155	-0.275485	-0.892667	-0.132845	-0.209517	0.0120015	-0.559663	-0.258235	-0.372315	-0.334461	-0.194887	-0.167947	-0.233135	-0.172468	-0.144629	-0.305062	-0.454268	-0.239721	-0.0923114	-0.315226	-0.695441	-0.133837	-0.326769	-0.236782	-0.170989	-0.1492	-0.0621364	-0.174972	-0.195367	-0.0712023	-0.224131	0.0819478	-0.101202	-0.00404843
GNG5	-0.318737	-2.51646	0.0147459	1.83133	-0.246764	-0.135886	-0.497859	0.000132833	0.169839	-0.142503	0.05322	0.0805258	-0.16392	0.204317	-0.262375	-0.174694	0.614669	-0.086661	-0.288067	-0.34533	-0.207615	-0.200549	-0.0155323	-0.619865	-0.360512	-0.189544	-0.128797	-0.277579	-0.242948	-0.311693	-0.186058	-0.326234	-0.235714	-0.282114	-0.22881	-0.205595	-0.31392	-0.38476	-0.28822	-0.162417	-0.268039	0.0496906	-0.0960811	-0.475924	-0.225389	-0.342793	-0.101627	-0.124363	-0.682363
KDM4C	-0.318629	-2.51551	0.0147817	1.83027	0.028277	-0.127038	0.0581869	0.240652	0.0743221	-0.0694125	-0.0900938	-0.0681746	0.167928	0.090303	-0.161868	-0.0587483	0.0436446	-0.151837	-0.00942361	-0.0926642	-0.108561	-0.201021	0.0143197	-0.295321	-0.181299	0.0851156	-0.0634419	-0.0216538	-0.0244111	-0.0349628	0.00135753	-0.0439623	0.111946	-0.1989	-0.0984701	-0.181589	0.0269448	0.0192035	-0.00880432	0.024794	-0.027417	0.0510177	-0.0384971	0.0772833	-0.010107	-0.0404999	0.0780223	0.218959	-0.174117
HTR3A	-0.318406	-2.51355	0.0148554	1.82812	-0.0281375	0.0479698	0.0509817	0.215442	0.23437	0.179344	-0.0847405	0.30225	0.137479	0.179167	0.236511	0.283794	0.385536	0.0526267	0.127699	0.0582583	0.33705	-0.0128078	0.0859107	0.111003	0.242562	0.13056	-0.0497008	0.18157	0.135007	0.0711135	0.0933107	-0.00621348	-0.020776	0.0954261	-0.0143441	0.102298	0.0872503	0.187269	0.11892	0.06386	0.228691	0.475402	0.152046	0.0870891	0.187278	0.0605271	0.0656886	0.408109	-0.0941388
NF1	-0.318064	-2.51055	0.0149691	1.8248	-0.156494	0.250181	0.578112	0.0462271	0.0251451	0.0151546	-0.38622	-0.0460444	-0.0577972	-0.036411	0.0185777	-0.0392218	0.144706	-0.742462	-0.167365	-0.322182	-0.0714866	-0.00151514	-0.0427078	-0.7989	-0.0704514	0.173157	0.0534751	0.0928389	-0.134536	-0.192337	0.106896	0.144485	-0.611106	-0.246468	0.0811587	0.0735858	0.081985	0.0915994	0.108987	0.121915	-0.0423621	0.510495	0.00066805	-0.392724	-0.0879155	-0.175615	0.60008	-0.0633066	0.557716
UQCRC1	-0.317791	-2.50815	0.0150604	1.82216	-0.356459	-0.566826	-0.807931	-1.02382	-0.408498	-0.523473	-1.0388	-0.438718	-0.701435	-0.664223	-0.755919	-0.356101	-0.450823	-1.02123	-0.858123	-0.838175	-0.769375	-1.32838	-0.370741	-0.491272	-1.12684	-0.634296	-0.708762	-0.965973	-0.692965	-0.60358	-0.491203	-0.827175	-0.826842	-0.259752	-0.971082	-0.874131	-0.602874	-0.630788	-0.896811	-0.587717	-0.515485	-0.684031	-0.951247	-1.05334	-0.587847	-0.383409	-0.490965	-0.443903	-0.347845
TTPA	-0.31778	-2.50805	0.0150643	1.82205	0.141454	0.0684411	-0.120229	-0.229529	0.0716934	-0.0602503	-0.0806072	-0.0717949	0.083831	0.0678721	-0.136001	0.0450954	0.0188321	-0.0713765	0.250206	-0.073916	-0.01105	-0.0940163	-0.0464487	0.0124099	-0.00272244	-0.104717	0.0161143	0.0867055	-0.0869264	-0.00068639	-0.0717912	-0.0502149	-0.151349	-0.0631869	-0.00542163	-0.0249816	-0.127066	-0.00450979	-0.104756	-0.0806892	0.205806	-0.0245039	-0.051226	0.148052	-0.0598154	0.0415304	-0.0673944	-0.0539523	-0.113256
ANKRD31	-0.31766	-2.507	0.0151045	1.82089	-0.219797	-0.145234	-0.0602701	-0.113018	-0.281309	-0.261143	-0.415905	0.0238719	-0.138298	-0.284869	-0.326037	-0.443336	0.229721	-0.213543	-0.473873	-0.0747026	-0.0841639	-0.267233	-0.290403	-0.0960216	-0.315513	-0.250365	-0.281215	-0.00585386	-0.239256	-0.226674	-0.27958	-0.180043	-0.166079	-0.0226356	-0.289088	-0.0628297	-0.209889	-0.328765	-0.274495	-0.236165	0.163134	-0.118072	-0.103682	-0.161837	-0.180431	-0.207588	-0.121092	-0.0648057	-0.126882
SDHD	-0.317563	-2.50615	0.015137	1.81996	-1.04623	-0.567569	-0.51489	-0.713711	-0.647561	-0.637813	-1.15443	-0.741468	-0.74421	-1.02869	-0.561857	-0.544071	-0.749096	-0.637914	-0.877545	-0.530878	-0.83676	-0.493141	-0.441786	-0.670961	-0.751254	-0.528366	-0.66135	-0.516636	-0.523196	-0.713544	-0.446088	-1.06562	-0.344037	-0.531711	-0.580318	-1.2063	-0.732087	-0.754248	-0.633364	-0.5696	-0.1736	-0.579239	-0.941238	-0.812039	-1.12709	-0.290551	-0.19842	-0.676775	-0.102392
SLC1A3	-0.317534	-2.5059	0.0151469	1.81968	-0.122571	0.0127461	0.0469437	0.0518401	-0.192258	0.139453	-0.106223	-0.0283072	0.0643884	-0.123649	-0.129412	-0.0301398	0.0870263	0.0347059	0.0740247	0.0876953	0.0226928	0.00628717	-0.167099	-0.023298	0.121981	0.0415052	0.0717191	0.0669928	0.058428	-0.0481073	0.0414313	-0.178545	-0.0165928	-0.0177848	-0.100979	0.00852653	-0.0655653	-0.0540495	-0.0351958	0.00248833	0.0649796	-0.088981	-0.0781309	0.0124695	-0.0187522	0.0966293	0.0396685	-0.0633293	0.019402
RNF103	-0.317485	-2.50546	0.0151635	1.8192	-0.473565	-0.105823	-0.401365	-0.149982	-0.244706	-0.397103	-0.505016	-0.249976	-0.222647	-0.201169	-0.234489	-0.134752	-0.066932	-0.0278592	-0.0898047	-0.216518	-0.353477	-0.178544	-0.0776597	-0.159306	-0.159014	-0.0946229	-0.179488	-0.283382	-0.15177	-0.186599	-0.540139	-0.397037	-0.0730283	-0.340259	-0.307703	-0.291242	-0.165575	-0.0225919	-0.283388	-0.265135	-0.0954874	-0.118539	-0.149119	-0.200245	-0.30678	-0.382253	-0.164166	-0.340557	-0.04547
VPS37D	-0.317405	-2.50476	0.0151906	1.81842	-0.192276	-0.0753826	-0.288647	-0.210918	-0.0512588	-0.0492829	-0.174313	-0.0714921	-0.0747716	-0.151471	-0.0682271	-0.0854806	0.0245309	-0.0641804	-0.0450966	-0.0660161	-0.0208154	-0.0993968	-0.165621	-0.0945514	-0.141708	-0.0786495	0.0256594	-0.0737527	0.0392726	-0.103259	-0.0369809	-0.0917184	-0.178187	-0.102052	-0.180762	-0.112728	-0.124298	-0.323372	-0.253572	-0.0560402	-0.0961413	-0.0782567	-0.0434282	-0.146328	0.0363315	-0.0811813	0.137126	-0.0780966	0.0377823
TRAPPC8	-0.317154	-2.50256	0.0152755	1.816	-1.82937	-1.13887	-1.65867	-1.77347	-2.09192	-1.98571	-2.18078	-1.11398	-1.4514	-0.944887	-1.65424	-0.971994	-1.13066	-1.3192	-1.6146	-0.881189	-1.99044	-2.16269	-1.78146	-2.21777	-1.10646	-1.84619	-1.91154	-1.66547	-1.92893	-1.12547	-1.88866	-1.14696	-1.38672	-1.65209	-1.58368	-2.02723	-1.41224	-0.914025	-2.48789	-2.03099	-0.849768	-1.36694	-1.42	-1.59513	-1.81809	-1.86688	-1.58214	-1.2218	-1.02694
LIMK2	-0.316875	-2.50011	0.0153707	1.81331	0.0194714	0.119165	0.0682571	0.304283	0.308652	-0.0554315	0.0753937	0.0752012	0.0637544	0.222408	-0.229288	0.238976	0.0860081	-0.106245	0.249787	0.0488599	0.0459476	0.117922	-0.129479	0.057483	0.0151921	0.0678166	0.0285464	0.213202	0.170086	0.107383	0.109183	0.0702944	0.113081	0.328235	0.0597456	0.10058	0.213575	0.0342986	0.0045079	0.118136	0.00995666	0.137626	0.0271955	0.0129952	0.104932	0.137941	0.0311876	0.121167	0.0682138
CFDP1	-0.316823	-2.49966	0.0153882	1.81281	-0.77567	-0.331041	-0.109871	-0.2917	-0.360437	-0.283947	-0.430355	-0.791922	-0.396658	-0.432959	-0.473684	-0.63222	-0.224011	-0.624547	-0.769548	-0.539196	-0.43759	-0.778877	-0.312706	-0.563761	-0.23309	-0.441853	-0.0685422	-0.466784	-0.465234	-0.442215	-0.31111	-0.439891	-0.301324	-0.203798	-0.365732	-0.586191	-0.669793	-0.516754	-0.572686	-0.364448	-0.239506	-0.271488	-0.410066	-0.881799	-0.706646	-0.213476	-0.443361	-0.224586	-0.350343
TMEM147	-0.316759	-2.4991	0.0154102	1.81219	-0.0595238	-0.0978322	-0.128333	0.0830371	0.0665153	-0.0246205	-0.30515	-0.134833	-0.159107	-0.222433	-0.28303	-0.0841933	-0.0208395	-0.28589	-0.216002	-0.112804	-0.0804817	-0.157343	-0.415947	-0.125092	-0.18016	-0.143957	0.0737942	0.039615	-0.135731	-0.229162	-0.136571	-0.394737	-0.0215646	-0.268062	-0.299715	-0.318299	-0.362194	-0.15639	-0.214345	-0.152759	-0.0879266	-0.112364	-0.224363	-0.15734	-0.34628	0.0460247	-0.198725	-0.0397728	-0.199447
EFCAB11	-0.316729	-2.49884	0.0154204	1.81191	0.0624159	0.0214092	-0.15309	-0.0465687	-0.0045971	0.0863627	-0.170737	-0.105844	-0.0349487	0.318743	-0.219632	0.0674236	-0.122514	-0.012261	0.0178141	0.0220621	0.0650284	0.00575763	0.0160179	0.0237357	-0.00110664	0.0581348	0.0158911	-0.109592	-0.080075	0.080452	0.049917	-0.0956305	-0.0367244	-0.0113179	-0.108789	-0.305687	-0.115727	0.00435475	-0.0884099	0.0313479	0.0803697	-0.0788898	0.0378527	0.109151	0.0141615	0.0193914	0.201929	-0.0787254	0.404701
SPECC1	-0.316614	-2.49783	0.0154598	1.8108	0.0790466	-0.142142	-0.0460894	0.133576	0.171262	-0.0407937	0.10955	0.0383693	0.0868268	0.162296	-0.0355855	0.0933574	0.203698	-0.0112416	0.179738	0.063726	0.0671061	0.0650312	-0.0197841	0.0536958	0.13959	0.132746	-0.00856843	0.0274138	0.0697816	0.00873298	0.0509972	0.020508	0.147083	0.266126	0.0686809	0.0953938	0.0222088	0.0576473	0.0416927	-0.0667801	0.110207	-0.180093	0.0403705	-0.117702	0.178653	0.0753601	0.137458	-0.0553104	0.333275
BUD13	-0.316457	-2.49644	0.015514	1.80928	-0.761894	-0.469177	-0.991437	-0.97192	-0.613025	-1.24208	-1.91674	-0.505774	-0.919934	-1.39588	-0.70983	-0.843632	-0.905329	-1.08329	-0.843274	-0.816007	-1.04401	-1.41184	-0.689532	-0.550854	-0.567531	-0.807224	-0.670181	-0.655629	-0.388453	-1.10144	-0.823849	-1.18743	-1.2798	-0.738984	-1.04941	-1.15826	-0.977195	-0.661677	-0.774108	-0.685145	-0.467271	-0.639797	-1.00675	-0.473102	-0.56244	-0.766191	-0.798044	-0.426781	-0.621177
ZNF76	-0.316357	-2.49557	0.0155483	1.80832	-0.00590648	-0.0436234	-0.180718	-0.0634737	-0.14314	-0.228321	-0.144969	0.0372177	0.0215708	-0.210299	-0.00778469	0.0763986	0.118809	-0.0175124	0.00795481	0.0104381	-0.0140354	-0.0734355	-0.104309	-0.0747069	-0.0214744	-0.00176819	-0.060097	-0.127191	0.0332788	0.0319976	-0.0327667	-0.0540345	0.0826338	0.128638	-0.0729804	-0.230694	0.0326208	-0.0235579	-0.173041	0.0516182	0.100759	-0.374518	-0.0131806	-0.16973	-0.0680462	-0.0787476	-0.0429853	-0.143065	-0.0237246
PLCXD2	-0.316351	-2.49552	0.0155503	1.80826	-0.312873	-0.124793	-0.239857	0.219274	-0.19665	-0.154481	-0.47845	-0.0351703	0.11794	-0.0773271	-0.613536	-0.181248	-0.0562552	-0.077172	-0.0726929	0.000177313	-0.185523	-0.169092	-0.0925519	0.0676552	0.0359294	-0.0696983	-0.122655	-0.132738	-0.0759671	-0.17814	0.00503113	-0.020237	-0.00985138	-0.0547239	-0.133028	-0.173453	-0.0641817	-0.1796	-0.0257864	-0.0185825	0.208505	-0.0276196	-0.0427039	-0.185564	-0.311687	-0.0140734	-0.056378	-0.243589	-0.164123
FAM81A	-0.31566	-2.48947	0.0157901	1.80162	0.105659	0.0686969	0.00714808	0.287078	0.0774652	-0.0819528	-0.179832	-0.0919681	0.140904	0.21654	-0.143285	-0.113023	-0.020351	-0.0246726	-0.000687938	-0.0539193	-0.158119	-0.0177756	0.0889937	0.102861	0.038733	0.138688	-0.080536	-0.044061	0.00531944	-0.053721	-0.00421297	-0.113089	0.0627357	-0.051382	-0.0820221	0.071623	0.0660144	0.128825	-0.143267	-0.0581494	0.144297	0.0784576	-0.0424864	0.0485447	-0.12436	-0.00647576	0.125566	-0.0469146	-0.00765902
DVL3	-0.315512	-2.48816	0.0158421	1.80019	-0.159495	-0.273364	-0.147041	-0.203912	-0.0647582	-0.293601	-0.532162	-0.118469	-0.0388404	-0.0199529	-0.277418	-0.203308	-0.0419719	-0.293401	-0.353719	-0.152624	-0.101912	-0.287347	-0.284008	-0.119041	-0.0722392	-0.0747124	-0.116547	-0.216534	-0.0968828	-0.224527	-0.118176	-0.126211	-0.0397415	-0.0432151	-0.0205483	-0.192124	-0.0404024	-0.14481	-0.23228	-0.0675443	-0.0977095	-0.170364	-0.312155	-0.0511141	-0.175153	-0.249967	-0.0857203	-0.00729746	-0.133922
MRM2	-0.315346	-2.48671	0.0159004	1.79859	-0.38238	-0.265896	-0.518606	-0.643831	-0.554441	-0.691226	-0.400185	-0.0591223	-0.212199	-0.359482	-0.657789	-0.496853	-0.405304	-0.475955	-0.12773	-0.588463	-0.307557	-0.473689	-0.185291	-0.452111	-0.251107	-0.258936	-0.438336	-0.22279	-0.154496	-0.169256	-0.313347	-0.612888	-0.235164	-0.432362	-0.34639	-0.303354	-0.399212	-0.538979	-0.438548	-0.30974	0.102911	-0.322284	-0.577076	-0.174798	-0.171023	-0.248261	-0.45159	-0.279023	0.0183065
VCL	-0.315328	-2.48656	0.0159064	1.79843	-0.453949	-0.329203	-0.0792563	-0.0751084	-0.276705	-0.264634	-0.370147	-0.10544	-0.262976	-0.295925	-0.397307	-0.382913	-0.320195	-0.44467	-0.487917	-0.30598	-0.47581	-0.453982	-0.458516	-0.369935	-0.297488	-0.350452	-0.41548	-0.443446	-0.426907	-0.44486	-0.407332	-0.374868	-0.450684	-0.657081	-0.449423	-0.478016	-0.379575	-0.386559	-0.304959	-0.494892	-0.18264	-0.564827	-0.234582	-0.814097	-0.374049	-0.369608	-0.208923	-0.299539	-0.138556
ZNF461	-0.315276	-2.4861	0.0159249	1.79792	0.0992614	0.239341	0.0682501	0.13249	0.078469	0.287222	0.0963131	0.20534	0.06597	0.165665	-0.055852	0.171046	0.646545	0.0574311	0.0854464	0.0685886	0.0114749	0.183548	-0.0430901	0.136924	0.200418	0.0876697	0.0993945	0.230977	0.113664	0.00120777	0.174424	0.128908	-0.116246	0.00841816	-0.0132656	0.117938	0.0472701	0.158554	0.129824	0.116554	0.434273	-0.107172	0.0322946	0.0840342	-0.0515087	0.169237	0.4897	0.158133	0.292358
SRI	-0.315253	-2.4859	0.0159329	1.79771	0.00854433	-0.158807	-0.171052	-0.1101	-0.124249	0.0108863	-0.217767	-0.0740722	-0.0549594	0.0168182	-0.356586	-0.105462	0.116303	-0.0773398	0.0409587	-0.0874493	-0.0434069	-0.187939	-0.248512	-0.250612	-0.0747063	-0.0613685	-0.311329	-0.178358	0.051803	-0.333584	-0.164973	-0.215991	-0.351997	-0.381833	-0.0949809	-0.151639	-0.239341	-0.335583	-0.221829	-0.328467	0.0396611	-0.122432	-0.171936	-0.197803	-0.432744	-0.177528	-0.185103	0.0379563	-0.217337
PEX11B	-0.315172	-2.48519	0.0159615	1.79693	-0.298738	-0.435007	-0.168188	-0.188677	-0.0810755	-0.527423	-0.277581	-0.305832	-0.0733798	-0.139481	-0.137919	-0.378742	-0.120093	-0.1293	-0.216456	-0.205604	-0.195793	-0.192496	-0.147333	-0.137967	-0.143423	-0.178079	-0.206281	-0.283177	-0.397768	-0.229597	-0.180028	-0.134067	-0.242522	-0.255256	-0.0776202	-0.423433	-0.226194	-0.14772	-0.156233	-0.345351	0.0171928	-0.274511	-0.151149	-0.46289	-0.468862	-0.524607	-0.0440524	-0.0939925	-0.103994
AFAP1	-0.315004	-2.48372	0.0160207	1.79532	-0.0148183	0.123994	-0.0831997	0.0548603	0.218344	0.162659	-0.0530378	0.230142	0.0965529	0.151986	-0.0317011	0.0227886	0.120125	0.061805	0.167235	0.098062	0.165584	0.116372	0.158361	0.114165	0.0728959	0.128337	0.134606	0.0336483	0.0988675	-0.0144942	-0.0192256	0.174188	0.129666	0.0244435	0.0340737	-0.0173687	0.105288	0.155748	0.0903752	0.184377	0.103368	0.0938493	0.105055	-0.0130555	0.0800516	0.0185224	0.254516	0.165187	0.258896
RTN4RL2	-0.314992	-2.48361	0.0160251	1.7952	0.0112704	0.0897081	-0.155327	-0.219111	0.0253199	-0.0762626	-0.609436	-0.0834678	-0.0569946	-0.127182	0.0801451	0.129068	0.00730342	-0.145162	-0.141056	0.0469354	-0.0106071	-0.192273	-0.0235102	-0.244582	-0.0421976	0.00989859	0.0593281	-0.0982085	-0.0764195	-0.132091	-0.0264203	-0.10731	-0.154888	-0.2476	-0.249762	-0.163802	-0.141836	-0.196058	-0.030798	-0.0488705	0.00525479	0.00496072	-0.0810615	-0.0655004	-0.322609	-0.0714222	-0.14241	-0.0618503	0.0579262
KLC2	-0.314988	-2.48358	0.0160266	1.79516	-1.08621	-0.583934	-0.931459	-0.376157	-0.556531	-1.00725	-1.45067	-0.591741	-0.626995	-0.387577	-0.865298	-1.03765	-0.874492	-0.674659	-0.661189	-0.731727	-0.63897	-0.4415	-0.536376	-0.668794	-0.546169	-0.460342	-0.624352	-0.247402	-0.591986	-0.596634	-0.392155	-0.797002	-0.913393	-0.627807	-0.703449	-0.759477	-0.739099	-0.906004	-0.839362	-0.912338	-0.432333	-0.501272	-0.427934	-0.433269	-0.595091	-0.817999	-0.403554	-0.51212	-0.425862
NUBPL	-0.314946	-2.48321	0.0160414	1.79476	-0.319133	-0.225533	-0.0700507	-0.16502	-0.339769	-0.212832	-0.19679	-0.111493	-0.0962919	-0.270482	-0.0172907	-0.260651	0.113822	-0.31085	0.0327021	-0.29188	-0.127738	-0.279861	-0.272985	-0.317514	-0.157332	-0.281812	-0.337073	-0.183161	-0.318617	-0.268555	-0.166473	-0.165839	-0.195062	-0.493444	-0.227877	-0.240077	-0.257348	-0.338987	-0.254554	-0.22677	-0.11311	-0.276561	-0.523458	-0.32498	-0.246258	-0.205931	-0.00726577	-0.0162786	-0.0156892
SEPSECS	-0.314942	-2.48317	0.016043	1.79472	-0.0596334	-0.208791	0.147407	-0.0987412	0.00462012	-0.049963	-0.431321	-0.271639	0.0891107	-0.524985	-0.81153	-0.0685136	-0.133838	-0.402644	-0.605365	-0.079904	0.038875	-0.0193558	-0.286301	-0.324689	-0.0608346	-0.312044	-0.237212	-0.305549	-0.13626	-0.0620088	-0.330365	-0.654595	-0.280448	-0.354913	-0.211944	-0.0740943	-0.0684674	-0.0963293	0.0211243	-0.026864	-0.0984115	-0.484955	-0.344478	0.0512373	-0.130384	-0.0934413	-0.13939	-0.39545	-0.017954
POLM	-0.31494	-2.48316	0.0160436	1.7947	0.0651264	-0.0630477	-0.187089	-0.0741244	0.048514	-0.209023	0.0314236	0.0245872	-0.109878	-0.113339	0.0877878	-0.0336923	-0.0198993	-0.119667	0.138512	-0.142678	0.0529516	-0.371463	-0.0526257	0.00574431	0.021573	-0.00648719	-0.183243	0.064603	-0.0536725	0.0220057	-0.186718	-0.277099	-0.168291	0.0914644	-0.152771	-0.0965891	-0.223381	-0.126064	-0.267871	-0.0928358	0.15829	-0.303929	-0.0925976	-0.167647	-0.223953	0.0351319	-0.128642	-0.172538	0.030358
NENF	-0.314789	-2.48183	0.0160972	1.79325	0.11655	-0.199775	0.0224786	-0.12022	-0.0644996	-0.235527	-0.307371	0.190843	0.0597134	0.0254031	-0.0626409	-0.0351073	0.0882773	-0.078359	-0.133625	-0.0298828	-0.0114037	-0.0792573	-0.000303448	0.151537	0.0803236	0.011343	-0.293344	-0.043088	-0.0188999	-0.020595	-0.271982	-2.45054e-05	0.0416769	0.0435774	-0.0511051	-0.0376276	-0.0651241	-0.0100188	-0.130181	-0.289362	0.221801	-0.140181	-0.101254	-0.14812	-0.327057	-0.131805	0.0742177	0.0120042	-0.0572722
DST	-0.314735	-2.48136	0.0161164	1.79273	0.0286248	0.0103	-0.202733	0.0616554	0.301902	0.251529	-0.290401	0.00419705	0.0649482	0.0782417	0.130329	0.171391	0.133988	-0.0959546	-0.305737	-0.0255444	-0.0156186	-0.253857	0.139448	0.038235	0.0169242	0.141255	-0.0318799	0.170551	-0.118369	0.0691018	0.0566535	-0.0324229	-0.13419	0.173866	0.0409893	0.027882	-0.00726171	0.104181	-0.246093	0.16362	0.196822	0.27091	0.00222843	0.198634	-0.100309	-0.110756	0.122272	0.0893154	0.164642
HMGA1	-0.314517	-2.47945	0.0161941	1.79064	-1.56028	-0.85694	-1.02784	-1.43472	-0.24216	-1.72419	-1.412	-0.484492	-0.980358	-0.488468	-0.892102	-1.41758	-0.80695	-0.603645	-1.27562	-0.782418	-1.36562	-0.63988	-0.677766	-0.785128	-0.980291	-0.716166	-0.858695	-0.775767	-0.878624	-1.09778	-0.44909	-1.12556	-0.802982	-0.881939	-1.0389	-1.11148	-0.915834	-0.916567	-1.72641	-0.833975	-1.13993	-0.851522	-0.738439	-1.47317	-0.996046	-1.06851	-0.729236	-0.842132	-0.670778
FBXO21	-0.314379	-2.47825	0.0162433	1.78932	-0.0596498	-0.070401	0.089298	-0.108085	-0.144511	0.0146791	-0.106691	-0.194902	0.030033	-0.0791006	-0.227631	-0.0508785	0.0376741	-0.098364	0.0861887	-0.0533837	-0.0408521	-0.0873531	0.0928176	-0.132712	-0.110944	-0.00875386	-0.0484569	-0.167926	-0.00435028	-0.0702954	-0.0158865	0.0639127	-0.1536	-0.0361089	-0.127911	-0.175947	-0.223808	-0.0442541	0.0174589	-0.119158	-0.107616	-0.0933328	0.0027861	-0.0782353	0.12488	-0.0597452	-0.079756	0.00505819	0.108561
POLR2B	-0.314356	-2.47805	0.0162514	1.78911	-2.35548	-1.8378	-2.48145	-2.70011	-2.49201	-2.05733	-2.76398	-2.10799	-2.2183	-1.21076	-1.91903	-1.99989	-2.38177	-2.93844	-2.15649	-2.10002	-2.53105	-2.00865	-2.04929	-2.82535	-2.56451	-1.92969	-2.28513	-2.68956	-2.13833	-2.36883	-2.27156	-2.48585	-2.56847	-2.13647	-2.32183	-2.53983	-1.85905	-2.3177	-2.90219	-2.82498	-1.68462	-1.96947	-1.8523	-1.75753	-1.88984	-2.1161	-1.46226	-1.69217	-2.52259
S100A9	-0.314078	-2.47561	0.0163515	1.78644	-0.132894	0.00238799	-0.122583	-0.0599084	0.00822531	0.0383442	-0.0352655	0.0332347	0.101855	-0.0481809	0.183854	-0.0372278	0.325883	0.0810032	0.235969	-0.155609	0.137188	-0.298303	-0.103468	-0.16493	0.152737	-0.00198543	-0.107384	0.0427607	0.0607322	-0.0844929	0.0798992	-0.0317787	-0.251949	-0.206044	0.0172879	-0.204673	-0.068792	0.0486281	-0.15049	-0.0073886	-0.312338	0.154396	0.0182592	0.119919	0.066367	-0.348481	0.0169576	-0.160763	0.1992
SIGLEC12	-0.313662	-2.47198	0.0165017	1.78247	-0.0350324	-0.0591995	0.0501356	0.0481107	0.0503933	-0.0267484	-0.1215	0.0456297	0.13465	-0.0770733	-0.205328	-0.098737	0.0500875	-0.0060965	0.3669	-0.0132986	0.135396	0.0603242	0.0169495	0.104085	0.0367393	-0.0154381	-0.0707618	0.0307503	0.0191197	0.000632373	-0.0229214	-0.0836324	-0.044098	-0.194924	0.0612851	-0.0722367	0.0268551	0.0777011	-0.112086	0.0406087	0.131256	0.0318823	-0.011267	-0.28482	-0.0970743	0.0336753	-0.0779741	0.110613	0.0876872
P2RY10	-0.313632	-2.47172	0.0165124	1.78219	-0.00171047	-0.0540118	-0.128464	-0.0552614	0.0257756	-0.0770215	-0.0937946	0.0610259	-0.0548712	-0.113679	-0.079868	-0.00963833	0.176707	-0.0849294	-0.0170939	-0.103959	-0.254466	-0.116203	-0.0470827	-0.0804543	-0.0250039	-0.091076	-0.0315933	-0.0120513	-0.0496734	-0.0155151	-0.0100952	-0.102806	-0.156205	-0.0382412	0.0323052	-0.118148	-0.0223861	-0.0672726	-0.0212763	-0.18387	0.00568212	0.181036	-0.103556	-0.200043	0.0616839	-0.15376	0.150423	-0.0388776	-0.0870427
DNAJC10	-0.313602	-2.47146	0.0165233	1.7819	-0.0301717	-0.0364786	-0.246218	-0.127202	-0.0573752	-0.0408357	-0.134931	-0.304088	-0.0565527	0.0372421	-0.409947	0.101878	0.163093	-0.0683268	0.15502	-0.022426	-0.14181	-0.127411	-0.134077	-0.052897	-0.0955714	0.00876946	-0.13071	-0.239664	-0.117207	-0.0935025	-0.135074	-0.00871986	-0.158257	-0.186873	-0.065252	-0.0733629	0.054925	-0.0095896	-0.161925	-0.188547	-0.0451408	0.158109	-0.00985656	-0.0965558	-0.24775	-0.0983961	-0.327345	0.0654096	0.137907
MMP1	-0.313438	-2.47002	0.0165831	1.78033	0.156632	0.0651847	0.127517	0.0580968	0.185626	0.0387319	-0.0541479	-0.0191266	0.0537971	0.0809679	0.0452406	-0.0692512	0.0454826	0.0202401	0.217423	0.148401	0.109237	0.000786975	0.0900739	0.00772994	0.0959556	0.0925811	-0.0486279	0.0928835	0.112922	0.0179947	0.117498	-0.0279889	-0.0370004	-0.165761	-0.140989	-0.124923	0.0150795	0.103801	0.06039	-0.0751788	0.115105	0.0697197	0.00138767	-0.123637	0.0611292	0.0232461	0.136591	0.00284778	0.158874
GALNT15	-0.313415	-2.46982	0.0165915	1.78012	-0.0023716	0.0384327	-0.0571308	0.194496	0.204324	0.11668	-0.126321	0.000205367	0.168161	-0.0854289	0.0381682	-0.0186573	0.103154	-0.0224531	0.0957745	0.0293872	0.152402	-0.120418	0.00647062	0.0353265	0.195852	-0.0466941	0.00945094	0.125144	-0.00445123	0.0932327	-0.0348193	-0.00134435	-0.0962882	0.128662	0.0188868	0.0885617	0.0371548	0.0177335	-0.0117905	-0.00691872	0.398707	0.14678	-0.00738043	-0.0315237	0.193755	-0.0410546	0.101978	-0.00784179	-0.200943
SPZ1	-0.313413	-2.4698	0.0165922	1.7801	-0.05667	0.174192	-0.252542	-0.0701093	0.31212	0.183752	-0.386407	-0.0875304	0.0803333	-0.122997	-0.315756	-0.110558	-0.106236	-0.0544904	0.0854267	-0.231796	0.186525	-0.0990816	-0.0839972	-0.0622062	-0.202579	-0.0535571	-0.0248936	-0.0565603	-0.0648688	-0.0800278	-0.0200199	-0.151371	-0.110427	-0.0717753	-0.157347	-0.148888	0.0027259	-0.0350168	-0.148626	0.0572669	-0.0623846	0.0189059	-0.0583042	-0.223023	-0.158001	-0.123876	-0.28129	-0.151588	-0.0190469
DDR2	-0.313386	-2.46957	0.0166019	1.77984	-0.0444252	-0.0599617	0.0272138	0.0173472	0.0426009	-0.109578	-0.314827	-0.120083	0.0606803	0.0126143	0.224751	-0.116717	0.117751	-0.108342	0.0604648	0.0190447	0.028536	-0.154306	-0.109176	-0.11532	0.053248	0.0668496	-0.184248	0.0141161	0.0402089	-0.0607261	-0.0527975	-0.121826	-0.134442	-0.210236	-0.0439293	-0.0753332	-0.0110948	-0.0696139	-0.287076	-0.127954	-0.0160721	0.035882	-0.0258059	-0.00152711	-0.363255	-0.421425	-0.00739693	-0.0319164	0.0373618
CAMK2G	-0.312685	-2.46344	0.0168595	1.77316	0.122775	-0.0725031	-0.426649	0.148695	-0.11453	0.0090992	-0.28459	-0.0460159	0.0837203	-0.147413	-0.0560545	-0.0184062	-0.0511738	-0.17431	-0.296182	-0.129121	-0.229457	0.0434002	-0.134209	-0.0796865	0.016809	-0.0352344	-0.0485799	-0.150692	-0.104648	-0.0647764	-0.1492	-0.0753607	-0.296298	-0.296997	-0.122459	-0.17845	-0.162449	0.0566247	-0.174082	-0.0766816	-0.130254	0.045566	-0.138892	-0.157229	-0.194122	-0.103493	-0.144526	-0.226244	0.095078
CBWD1	-0.312398	-2.46094	0.0169658	1.77043	-0.228038	-0.179019	-0.265516	-0.243247	-0.0988909	-0.376284	-0.560367	-0.178486	-0.120729	-0.337164	-0.447234	-0.1504	-0.250746	-0.123713	-0.477675	-0.229956	-0.244713	-0.287691	-0.368297	-0.0526028	-0.129042	-0.217618	-0.217454	-0.278066	-0.157539	-0.141312	-0.194056	-0.243227	-0.339711	-0.120185	-0.27197	-0.191069	-0.39503	-0.0797732	-0.203701	-0.356719	-0.101544	-0.303826	-0.466979	-0.31469	-0.350031	-0.167411	-0.171808	-0.121598	-0.131408
ZBTB9	-0.312116	-2.45847	0.0170709	1.76774	-0.00525142	-0.267488	-0.0781385	-0.352362	-0.202346	-0.194454	-0.317051	0.0510961	-0.102724	-0.0525272	-0.349359	-0.0908626	-0.0392698	-0.243018	-0.45354	-0.112605	-0.127953	-0.234405	-0.092121	-0.168987	-0.113884	-0.132649	-0.148856	-0.0136325	-0.259026	-0.0477808	-0.174811	-0.142389	-0.0342966	-0.146308	-0.163344	-0.183103	-0.220045	-0.156562	-0.324998	-0.111111	-0.0556135	-0.138063	-0.134018	-0.216545	-0.233053	-0.186224	-0.0172208	-0.0902313	-0.110614
ATP2B4	-0.311868	-2.45631	0.0171637	1.76539	-0.307055	-0.293733	0.0433399	0.0540031	-0.148085	-0.481999	-0.643903	-0.328621	-0.0636552	-0.0494427	-0.395266	-0.334667	-0.0443189	-0.104471	-0.59204	-0.0709773	0.0343061	-0.401721	-0.164943	-0.072384	-0.168763	0.0246879	-0.289966	-0.211701	-0.111779	-0.193739	-0.140942	-0.263256	-0.31215	-0.198283	-0.119876	-0.220944	-0.322357	-0.0758715	-0.536275	-0.0398587	-0.296003	-0.132556	-0.155611	-0.268842	-0.311814	-0.307644	-0.168542	-0.0389692	-0.260816
SLC9B2	-0.311618	-2.45414	0.0172575	1.76302	0.178246	0.147335	0.209491	0.110913	0.214912	0.0783597	-0.035124	0.0916118	0.129218	0.187784	-0.168642	0.0824111	0.0477186	0.0641511	0.120869	0.0653332	0.195678	0.0535108	-0.0223317	0.00576557	0.0847801	0.0829169	-0.0405721	0.0553694	0.15122	0.132388	0.00694683	0.0441837	0.0683427	0.123585	0.0255499	-0.0378451	0.0509806	0.0789283	0.0524746	0.073759	0.29022	0.132776	0.111934	0.0699847	-0.0902934	0.041626	0.192165	0.195237	0.172423
ITPR2	-0.311598	-2.45396	0.0172652	1.76283	-0.0944754	0.0370505	-0.1505	-0.0669736	0.0356576	-0.0601637	0.0144291	-0.0624921	0.00690053	-0.119643	-0.141348	-0.201855	0.217307	-0.0744466	0.30975	-0.0081154	0.155903	-0.104082	0.0686643	0.0162775	-0.107889	-0.0714924	0.126549	-0.048702	-0.0231679	-0.0732237	-0.104821	-0.0337765	-0.00760776	0.0976904	-0.00541495	-0.16502	0.130567	0.00525946	-0.0364195	-0.0042863	0.0547863	-0.0321361	0.0294017	-0.19313	-0.0211312	0.0857038	0.0864435	0.082157	0.0141306
PDE12	-0.311541	-2.45346	0.0172865	1.76229	-0.286922	-0.260213	-0.406956	-0.157103	-0.318716	-0.22001	-0.359364	-0.454922	-0.152136	-0.253996	-0.59402	-0.105287	-0.15018	-0.685	-0.296031	-0.788714	-0.302458	-0.235921	-0.0483123	-0.41072	-0.184846	-0.670957	-0.144598	-0.562942	-0.260315	-0.512488	-0.42778	-0.175167	-0.384547	0.0251952	-0.382106	-0.442923	-0.336512	-0.222801	-0.216889	-0.165549	0.0821723	-0.131842	-0.669248	-0.79185	-0.459497	-0.188893	-0.310142	-0.0503645	-0.125778
MRPL14	-0.311527	-2.45334	0.017292	1.76215	-0.125521	-0.294291	-0.771452	-0.590344	-0.789321	-0.237354	-0.56597	-0.460017	-0.441274	-0.220653	-0.836731	-0.268104	-0.156482	-0.821797	-0.805254	-0.56851	-0.576308	-1.11976	-0.435835	-0.863735	-0.572554	-0.60529	-0.364566	-0.540225	-0.393201	-0.443126	-0.361326	-0.847382	-0.505794	-0.391554	-0.600175	-0.968886	-0.641331	-0.434507	-0.550026	-0.29353	-0.624057	-0.621282	-0.72322	-0.598137	-0.345649	-0.40475	-0.350241	-0.511836	-0.767063
CLRN2	-0.311503	-2.45313	0.0173012	1.76192	0.0105111	0.0366085	0.189077	-0.0906947	0.152383	-0.195373	-0.141799	-0.0298612	-0.0099644	-0.177372	0.0445443	-0.0444794	0.127114	-0.165346	-0.0725433	-0.163761	0.144954	0.118358	0.0887019	-0.0523798	-0.0728047	0.0846198	0.0110166	-0.0113881	0.012878	-0.0989791	-0.0150649	-0.170088	-0.0995924	-0.193977	-0.119003	0.0487488	-0.0450968	-0.0478657	-0.0644605	-0.102274	0.256477	0.0157649	-0.0165954	-0.0463787	-0.0851068	-0.0396128	0.155842	-0.0119974	-0.0432551
RHOA	-0.31133	-2.45162	0.0173667	1.76028	-0.101763	0.222467	0.395145	0.0785991	-0.040227	-0.781727	-0.343692	-0.145883	0.0585424	-0.305393	-0.434623	-0.545844	-0.213728	-0.240382	0.0788542	-0.412384	-0.368073	-0.070604	-0.302092	-0.307995	-0.498336	-0.494518	-0.0629499	-0.944668	-0.360657	-0.121919	-0.327454	-0.29455	-0.370656	-0.349197	-0.265996	-0.47996	-0.266947	-0.49118	-0.256558	-1.24166	-0.0304684	0.208052	-0.268586	-0.156707	-0.268618	-0.293301	-0.11994	0.0678779	-0.219708
GNRH2	-0.31121	-2.45058	0.017412	1.75915	0.0419549	0.0265419	-0.0277177	0.089533	0.00285627	-0.115094	-0.0762739	-0.0611541	0.0361903	-0.0771506	0.124303	0.0363921	-0.0319676	-0.0269248	0.0336588	0.00430355	0.0619261	-0.0586833	-0.0223846	0.0274426	0.0380103	0.0313777	0.097907	0.0332376	-0.0361382	0.10234	-0.00761706	0.000588747	-0.227927	0.080016	0.0123934	-0.101273	-0.00440076	0.0969663	-0.0612162	-0.0790583	0.0280643	-0.00167338	-0.0229315	-0.105216	0.0612382	0.00606754	0.0977979	-0.0929347	0.0434017
ELL3	-0.311195	-2.45045	0.0174176	1.75901	0.00498799	-0.224779	-0.242293	-0.054422	0.0300063	-0.223852	-0.417616	-0.228473	-0.0531063	-0.294617	-0.290544	0.0127697	-0.155883	-0.108553	-0.358228	-0.297803	-0.17897	-0.444109	-0.382028	-0.178834	-0.220648	-0.125634	-0.260928	-0.0860854	-0.163662	-0.246922	-0.179277	-0.170157	-0.236549	-0.117676	-0.296506	-0.323593	-0.242225	-0.00624329	-0.262087	-0.307353	-0.263766	-0.179604	-0.0742757	-0.0291982	-0.568155	-0.174236	-0.233342	-0.286553	-0.186504
BAZ1B	-0.310982	-2.44859	0.0174986	1.757	-0.380165	-0.212642	-0.224948	-0.0719906	-0.377144	-0.553079	-0.712899	-0.0871887	-0.184525	-0.342527	-0.343297	-0.218637	-0.136049	-0.165871	-0.454058	-0.251954	-0.468789	-0.511041	-0.613596	-0.492856	-0.239769	-0.455927	-0.353129	-0.184554	-0.255957	-0.234721	-0.190129	-0.420132	-0.423472	-0.1995	-0.367547	-0.50183	-0.447091	-0.559102	-0.0820491	-0.281658	-0.349602	-0.477122	-0.215558	-0.407522	-0.702562	-0.212202	-0.447039	-0.309424	-0.278459
TAF13	-0.310786	-2.44688	0.0175738	1.75513	-0.650853	-0.274425	-0.873723	-0.396823	-0.253577	-0.385525	-0.521432	-0.695112	-0.561461	-0.743069	-0.29477	-0.429457	-0.211944	-0.677844	-0.51616	-0.587066	-0.690059	-0.92778	-0.604672	-0.458304	-0.357548	-0.717995	-0.529815	-0.366585	-0.593021	-0.626539	-0.689304	-0.4055	-0.565798	-0.473386	-0.682364	-0.988841	-0.700541	-0.69777	-0.887126	-0.54299	-0.776223	-0.712609	-0.893592	-0.432222	-0.65576	-0.635144	-0.893977	-0.524892	-0.206623
FERMT2	-0.310746	-2.44653	0.0175889	1.75476	-0.615867	-0.320223	-0.123624	-0.218869	-0.123238	-0.215341	-0.586499	-0.264543	-0.0808199	-0.462735	-0.491102	-0.160469	0.0407913	-0.219427	-0.648932	-0.128701	-0.401044	-0.2007	-0.356145	-0.00450209	-0.0587195	-0.158265	-0.108515	-0.145629	-0.320269	-0.192486	-0.227722	-0.253862	-0.303287	-0.167633	-0.144476	-0.305485	-0.234388	-0.336938	-0.419759	-0.176479	-0.164968	-0.259384	-0.194219	-0.187969	0.0259099	-0.269491	-0.378621	-0.173825	0.202851
RNF122	-0.310532	-2.44466	0.0176712	1.75273	-0.0895614	0.053651	-0.214614	0.195099	0.049971	0.132243	0.155923	0.139683	-0.0230369	0.231216	-0.0206773	0.0853456	0.334448	0.140128	0.0583868	0.0888217	-0.0138534	0.0924019	0.0269339	0.0143417	-0.0179912	0.0643592	0.154967	0.0292414	-0.0612548	0.0686811	0.0254799	0.0805432	0.149051	0.0186479	0.0401378	0.098786	0.0890421	0.0392241	0.143658	0.0178573	0.259381	0.275854	0.0717701	-0.0570362	0.0202871	0.0439347	0.199806	0.00980486	0.0713018
CCN2	-0.31024	-2.44212	0.0177838	1.74998	0.178142	0.0718174	0.00682926	0.123323	0.232186	0.094735	-0.13004	0.109103	0.196786	0.0843698	0.0364676	0.195533	0.136983	-0.0287522	0.160984	0.123094	0.0949725	-0.0130199	0.134633	0.140107	0.0435828	-0.0271251	-0.0319745	0.104793	0.0320093	0.0832316	0.0951561	0.014651	0.0259671	0.32871	0.123893	0.103066	0.0892831	0.128053	0.0745226	0.0320574	0.296904	-0.0148523	0.0736451	0.062418	-0.11568	0.073262	0.134401	0.196621	0.130137
WDSUB1	-0.309719	-2.43759	0.0179862	1.74506	0.127262	0.0268751	0.143727	0.158691	-0.0538545	-0.18871	-0.516667	-0.0703045	0.0239289	0.104334	0.0415297	0.0223229	0.0240318	-0.0966325	-0.0745679	0.151172	-0.108352	-0.12158	-0.0600669	-0.130384	0.0567679	-0.043141	-0.0920607	0.0485706	-0.0920848	0.0437833	-0.0473622	-0.140373	0.0666782	0.104393	-0.269268	-0.367327	-0.064007	-0.24789	-0.00572916	-0.0925098	0.156445	-0.159576	-0.120698	0.0343701	-0.0391387	-0.0793745	-0.0357219	-0.0326194	0.103342
RRAGD	-0.309569	-2.43628	0.0180451	1.74364	0.0940485	0.107838	-0.125243	-0.00958878	0.0521689	0.0661089	-0.369917	-0.057875	0.0505938	0.0768557	-0.0349981	0.127819	-0.0297434	-0.170427	0.317878	0.0297505	0.0641191	-0.317027	-0.00716324	-0.181342	-0.187675	0.0932166	-0.216209	0.0984096	-0.0922034	-0.216885	-0.0464743	-0.33143	-0.0553985	-0.281107	-0.281064	-0.236978	-0.140108	0.0319546	-0.166254	-0.126895	-0.120644	0.181526	-0.107698	0.0839917	-0.0126895	-0.101845	-0.217942	-0.305771	-0.11932
ADH6	-0.309333	-2.43422	0.0181376	1.74142	0.00263823	0.068031	-0.387801	0.167567	0.168919	-0.252534	-0.0895163	-0.232953	0.0173593	0.201381	-0.431818	-0.0925989	0.141422	-0.0700982	0.314238	0.158803	0.278209	-0.00933748	-0.0178076	0.124947	-0.0393446	0.0832679	-0.00934087	0.0399872	-0.0778877	0.00369879	0.0234911	-0.125256	0.0636902	-0.0499744	0.0542113	-0.0456464	-0.0187616	-0.0141301	-0.00223789	-0.0155882	0.294715	-0.192459	0.00438	-0.13756	0.00195667	-0.0970292	0.00892777	-0.0285594	0.291635
FZD3	-0.309244	-2.43345	0.0181724	1.74059	-0.0911516	0.144254	-0.130158	0.0295681	0.0789248	-0.184727	-0.287321	0.1794	0.0575622	-0.00272592	-0.0254502	0.0737752	0.0254833	-0.00234734	0.0320983	-0.0705973	0.0305335	-0.0697907	0.0832261	-0.13039	-0.0317115	-0.123071	-0.0198431	-0.0233607	-0.104047	0.0410227	0.0220939	-0.0903451	-0.000919034	-0.0696969	0.00713123	0.19392	-0.107116	0.0775803	-0.132059	-0.0937538	-0.0334037	-0.081794	0.0130517	0.0718592	0.0816927	-0.058682	0.0925898	0.206576	0.113417
SMIM20	-0.309042	-2.43169	0.0182525	1.73868	0.0729391	0.0962315	0.104485	0.256021	0.075523	0.00399197	-0.167123	-0.0184397	0.0633486	-0.0740489	0.0254352	0.00916852	0.156007	-0.0668523	0.165009	-0.0637607	0.055699	-0.0295	-0.0134908	0.00828956	0.0111786	0.0187996	-0.0209523	0.0932671	-0.0399576	-0.0432821	-0.0372927	-0.169601	-0.0964747	-0.161207	-0.147559	-0.0999474	-0.104521	0.0453368	0.0538665	-0.113635	0.00214081	-0.00495547	-0.049039	-0.222026	0.10567	-0.0493028	0.118093	0.020946	-0.0392006
MON1A	-0.30904	-2.43168	0.018253	1.73867	-0.320551	-0.0814796	-0.295509	-0.10971	0.0661988	-0.30041	-0.386065	-0.133792	-0.099408	-0.104814	-0.142361	-0.249359	0.0386536	-0.159712	-0.0693581	-0.24112	-0.230348	-0.102686	-0.15553	-0.228264	-0.119416	-0.112065	-0.215082	0.038023	-0.185124	-0.206874	-0.190139	-0.32667	-0.388219	-0.173206	-0.216373	-0.188949	-0.217288	-0.247139	-0.343989	-0.237299	-0.329458	-0.270944	-0.121589	-0.0894082	-0.505331	-0.401961	-0.0893021	-0.0955191	-0.228286
CCL26	-0.308765	-2.42928	0.0183621	1.73608	-0.123261	-0.0934446	-0.0587624	-0.18879	-0.214384	-0.235757	-0.392804	0.0241536	-0.134296	-0.111468	-0.0376422	-0.0692291	-0.105141	-0.259361	-0.460103	-0.123048	-0.211247	-0.258507	-0.10587	-0.24124	-0.0348252	-0.137178	-0.121114	-0.200487	-0.17239	-0.255398	-0.181867	-0.159419	-0.275869	-0.141739	-0.150022	-0.212102	-0.209003	-0.231723	-0.223247	-0.303014	-0.149262	-0.105406	-0.1794	-0.143177	0.011524	-0.136404	-0.0678736	-0.081021	-0.0253263
CATSPER3	-0.30871	-2.4288	0.018384	1.73556	-0.223218	-0.120836	0.0699554	-0.0649111	-0.156908	-0.0300276	-0.120648	-0.0371989	-0.0854586	0.00567556	-0.100235	-0.27591	0.190168	-0.0832916	0.130815	0.0336669	0.170568	-0.16488	-0.0529393	-0.244413	-0.237261	-0.0733396	0.0133986	-0.01979	-0.0770057	-0.176767	0.00235041	0.00205949	-0.183843	-0.00802851	-0.138851	-0.0344074	0.0100629	0.117843	-0.281532	-0.127771	-0.0552071	0.116767	-0.114415	-0.13536	0.104665	-0.0782763	-0.0648192	-0.0696465	0.16515
SIGLEC1	-0.308671	-2.42847	0.0183995	1.73519	-0.230256	0.125426	-0.380786	-0.250656	-0.151308	-0.313534	-0.137499	-0.272921	-0.0865032	-0.058479	0.0190776	-0.116555	0.0232136	-0.0699768	-0.405272	-0.0226954	-0.0696126	-0.108485	-0.0309196	0.0237442	-0.214927	-0.043474	-0.00627427	-0.0367957	-0.0613389	0.0434812	-0.131697	0.00896979	-0.104149	-0.018499	0.000631654	-0.176633	-0.0640515	0.0316693	-0.144065	-0.147887	0.428525	-0.100438	-0.0277887	-0.166072	0.0455091	0.0723085	0.0522487	-0.154354	-0.0552
C15orf48	-0.308451	-2.42656	0.0184871	1.73313	0.213083	0.0414854	-0.324254	-0.0739408	0.202139	0.100674	-0.198166	0.0442026	0.139364	0.173421	0.0714581	0.273176	0.313369	-0.0473611	0.0626146	0.0981862	0.152239	-0.0476442	0.00981616	0.0930605	0.149845	0.0318008	-0.071363	0.0834962	0.0193582	-0.0442413	0.0381677	-0.00681082	0.0745692	-0.0497164	-0.0163156	0.107047	-0.0756697	0.00525248	-0.103318	0.0287047	-0.261794	0.0461909	-0.0197456	0.0725327	-0.0506271	0.0974701	0.1868	0.0657289	0.0304319
ARHGAP20	-0.308162	-2.42404	0.0186029	1.73042	-0.0866515	0.0983943	0.0350052	0.0898175	0.0960157	0.0976331	-0.0586791	0.181523	0.0929247	0.258609	0.158659	-0.0175387	0.178454	-0.0232455	0.184279	0.170845	0.37847	0.147987	0.0798419	0.116164	0.168432	0.142894	0.0729078	-0.0131975	0.148902	0.00096719	0.126484	0.0131616	0.0670466	0.146461	-0.0691094	-0.0332391	0.0425107	0.176744	-0.0120997	-0.0134192	0.0619315	0.0530893	0.0614461	0.175332	0.11978	0.0436794	0.181815	0.334187	0.161363
MRPS31	-0.308148	-2.42392	0.0186086	1.73029	-0.180538	-0.252653	-0.543248	-0.581196	-0.170866	-0.626641	-1.4073	-0.22876	-0.453124	-0.641675	-0.24338	-0.191772	-0.143236	-0.371748	-0.609128	-0.507977	-0.915992	-0.776071	-0.218753	-0.358287	-0.351619	-0.606673	-0.559406	-0.302183	-0.225535	-0.593294	-0.397886	-0.58135	-0.55161	-0.510444	-0.537377	-0.473512	-0.51199	-0.529964	-1.05881	-0.578181	0.153267	-0.40898	-0.831477	-0.271741	-1.00853	-0.3695	-0.76599	0.0195122	-0.104256
LAMTOR5	-0.308128	-2.42375	0.0186166	1.7301	0.103298	-0.123856	-0.0353647	-0.0956588	0.0901335	-0.221832	-0.432447	-0.108631	-0.104732	-0.166818	-0.394167	0.0146684	-0.211414	-0.240798	-0.146988	-0.205311	-0.25514	-0.221299	-0.0605024	-0.25719	-0.218238	-0.208127	-0.135244	-0.0274077	-0.2051	-0.324427	-0.164361	-0.302985	-0.137452	-0.238121	-0.257421	-0.37747	-0.162271	-0.119461	-0.293759	-0.219887	-0.122528	-0.313033	-0.208585	-0.0988726	-0.248834	-0.241888	-0.0892467	0.013676	-0.0573219
PCDHGA11	-0.308049	-2.42306	0.0186487	1.72935	0.0902921	0.0961393	-0.269386	0.272821	0.0421086	-0.0427059	-0.0506886	0.100902	0.0643946	0.219078	-0.201323	-0.079609	0.359226	0.132592	0.277109	0.125005	0.0287255	0.118111	0.00365757	0.0507204	0.167656	0.114272	-0.0739263	0.150102	-0.0353115	0.0502814	0.0601433	-0.0118161	0.206791	-0.0321205	0.0436896	-0.0679115	0.1279	0.100954	0.0948159	0.117623	0.0118081	0.0840434	0.120342	0.206362	-0.0976235	0.0312416	0.260758	0.0452087	0.078387
SLC38A6	-0.308002	-2.42265	0.0186675	1.72891	-0.131073	0.137236	0.2045	0.249735	-0.0423262	0.169211	0.0559149	0.204004	0.122745	0.0401813	-0.178224	0.242768	0.417351	-0.133768	0.00278506	0.240864	0.0725593	-0.107803	0.240504	0.172117	-0.00336438	0.0566056	0.106469	-0.215082	0.160694	-0.142306	0.00862957	0.138576	0.0956761	-0.05245	0.036892	0.147953	-0.157066	0.0941453	-0.0433159	-0.0143111	-0.0795543	-0.0291473	-0.00146453	-0.192527	-0.00939553	0.024175	0.127801	0.0101967	0.403095
URB2	-0.307548	-2.41871	0.0188511	1.72466	-0.925159	-0.765864	-0.453189	-0.524529	-0.348581	-0.200193	-0.42252	-0.595991	-0.586329	-0.571057	-0.811535	-0.506781	-0.398916	-0.999063	-1.29668	-0.556263	-0.957156	-0.766128	-1.24522	-1.18203	-0.852643	-0.531441	-0.760353	-0.634918	-0.762804	-0.836723	-0.92829	-0.757294	-0.919284	-0.721062	-1.03051	-0.878171	-0.735898	-0.581213	-0.589113	-0.687202	-0.692204	-0.454536	-0.820331	-0.904289	-0.284507	-0.752972	-0.562535	-0.642049	-0.556145
PA2G4	-0.307484	-2.41815	0.0188772	1.72406	-0.832991	-0.76045	-0.760456	-1.09415	-0.51103	-1.18606	-0.953408	-0.746344	-0.71778	-0.528982	-1.20171	-0.74099	-0.744856	-0.627458	-0.505225	-0.819559	-0.497072	-0.561348	-0.552992	-0.480421	-0.400248	-0.674913	-0.899175	-0.579559	-0.778956	-0.730215	-0.762276	-0.648741	-0.69756	-0.754422	-0.711365	-1.25124	-0.769804	-0.594228	-1.04644	-0.432552	-0.507052	-0.719124	-0.835713	-0.138856	-0.8572	-0.977115	-0.516706	-0.450264	-0.619744
BORCS8	-0.307396	-2.41738	0.0189132	1.72323	-0.0736322	-0.122985	-0.399957	0.0466698	-0.0213362	-0.262609	-0.373028	0.0642498	-0.203226	-0.0622874	-0.182478	-0.0632855	-0.0620333	-0.124219	-0.410847	-0.17935	-0.175427	-0.343039	-0.238544	-0.27823	-0.0725702	-0.338505	0.0429395	-0.108465	-0.101799	-0.282846	-0.332118	-0.543502	-0.284817	0.0837479	-0.485745	-0.136876	-0.311323	-0.0516881	-0.263304	-0.187924	-0.158907	-0.132794	-0.226294	-0.344123	-1.05585	-0.233502	-0.213447	-0.106219	-0.0498549
SERTAD3	-0.307313	-2.41667	0.0189467	1.72247	-0.115003	0.0233457	0.132579	0.106365	0.340851	-0.201705	-0.351147	-0.00244833	0.034091	0.0632629	0.0450918	-0.12341	0.0423483	-0.216456	-0.0219884	0.120421	0.0727149	-0.0158346	0.0455031	0.0672811	0.0256991	0.0100122	-0.169476	0.0435424	-0.0207461	-0.077792	-0.0504224	-0.160486	-0.113698	-0.166851	-0.136832	0.129316	-0.0734335	0.0797294	-0.147377	0.0297906	0.0384346	0.073317	-0.0968215	-0.122146	0.114675	-0.00579534	0.0990858	0.0847046	0.189506
GSTK1	-0.307292	-2.41648	0.0189556	1.72226	0.120316	-0.0125646	-0.263213	0.0660334	0.0689999	-0.170163	-0.3496	0.242708	-0.0995359	-0.0818646	-0.136679	0.0959742	0.388138	-0.0576513	-0.201707	-0.0542587	0.145964	-0.166187	0.00128871	0.185613	0.0857802	0.0570084	-0.0512961	0.198491	0.00552389	0.0832907	0.0738973	-0.228116	-0.100744	0.158613	-0.102402	0.052745	0.038242	-0.0783474	-0.158298	-0.104146	0.0658904	-0.26567	0.0194513	-0.0953096	-0.159876	-0.00230977	0.170257	0.135179	0.12557
CLPB	-0.307129	-2.41507	0.0190223	1.72074	-0.369781	-0.128278	-0.0636467	-0.362662	-0.0553712	-0.315623	-0.547902	-0.297964	-0.292835	-0.366975	-0.263748	-0.252592	-0.266869	-0.857783	-0.101737	-0.356244	-0.00141847	-0.10127	-0.240411	-0.722967	-0.307292	-0.294803	-0.199095	0.0794154	-0.100169	-0.775606	-0.248156	-0.490501	-0.183372	-0.39609	-0.195929	-0.603775	-0.0296533	-0.395444	-0.772034	-0.0819523	-0.378847	-0.262488	-0.830447	-0.318455	-0.359682	-0.63543	-0.225985	-0.55341	-0.534381
GOPC	-0.307124	-2.41503	0.019024	1.7207	0.0787917	0.0778182	0.0490946	0.0640922	0.032904	0.0812647	-0.0223208	0.22739	0.09059	0.0494452	-0.0476535	0.17358	0.0792257	-0.0107999	0.0872919	0.112048	0.032251	0.0393289	0.184057	0.0276314	0.078167	0.0300985	0.0518159	0.0604566	-0.0782494	0.0107307	-0.0241023	-0.0602244	0.028104	-0.0733259	-0.049605	0.113009	0.080213	0.0166817	0.0258864	0.0389364	0.193679	0.199657	-0.0407115	0.163296	0.0901439	0.0429069	0.163762	-0.0909319	0.124108
OTUD7A	-0.307081	-2.41465	0.0190417	1.72029	0.0974074	-0.168867	-0.155928	-0.210423	-0.12166	-0.306158	-0.245038	-0.0445532	-0.0869835	0.0269738	-0.15512	-0.134784	0.0238296	-0.00867899	0.0661245	-0.062303	-0.0218844	-0.209449	-0.193675	-0.13275	-0.0163081	-0.0632411	-0.207043	-0.165894	-0.0908796	-0.0867264	-0.00770899	-0.245246	-0.190704	0.0739954	-0.186121	-0.184644	-0.304019	0.00591706	-0.0476239	-0.200285	-0.153433	-0.183533	-0.108007	-0.125391	-0.0420663	-0.151388	0.0237965	-0.102465	-0.0888493
AGBL5	-0.30694	-2.41342	0.0190999	1.71897	-0.218332	-0.150265	0.140384	-0.0493353	0.032803	-0.417375	-0.158974	-0.00806422	-0.0570685	0.0380942	-0.0947566	-0.061789	0.0318208	-0.0552008	-0.148337	-0.0411761	-0.073425	-0.067519	0.0391475	-0.065417	-0.107512	-0.064698	-0.0215453	-0.0488196	0.0132843	-0.0563889	0.0245532	-0.0095515	-0.121684	0.106668	-0.0823206	-0.0292364	-0.136083	-0.0708921	-0.350541	-0.0847681	0.142464	0.0342173	-0.0475639	-0.394954	-0.170183	-0.114906	0.0341079	-0.0375451	-0.0705083
AQP3	-0.306706	-2.41139	0.0191962	1.71678	0.066219	-0.0154018	0.132116	-0.0616712	-0.0205456	-0.0984137	-0.180493	0.14736	0.0416969	0.137339	0.311483	0.00656529	0.307338	-0.1877	-0.322866	0.0392396	0.185766	-0.183203	0.0655425	0.106528	0.038606	0.0577264	-0.0426892	-0.213795	-0.0750934	-0.0616057	-0.0305285	0.0194317	0.213896	-0.130581	-0.0838129	-0.092465	0.0874393	0.146858	-0.390166	-0.104712	0.312599	0.0998901	0.0905618	0.215953	0.0905441	-0.100329	0.17508	0.137982	0.392305
SAMD15	-0.306491	-2.40953	0.0192849	1.71478	-0.0792496	0.066193	-0.26522	-0.264595	0.0176222	-0.346653	-0.546419	-0.210735	-0.0265631	0.0893259	-0.0685035	0.0617219	-0.130548	-0.101182	0.0162879	-0.0107355	-0.178254	-0.118788	0.165415	-0.0807136	0.121364	0.0131311	-0.0278293	0.103926	-0.0538792	-0.000150336	0.0267972	-0.14378	-0.0634227	0.0811786	0.0304221	-0.1544	-0.160373	0.0513516	0.0816867	-0.0488179	-0.210172	0.113047	-0.0682267	0.0648009	-0.256577	-0.0053714	-0.0815358	-0.113714	-0.0055581
FAM177A1	-0.306444	-2.40913	0.0193043	1.71434	-0.350959	0.330548	-0.428304	-0.105741	0.173332	-0.372482	-0.637892	-0.352718	-0.0153049	-0.355699	0.404635	0.295732	-0.0633391	-0.461575	0.0472011	-0.127612	-0.477145	-0.411109	-0.110896	-0.0665215	-0.0110065	0.00824185	-0.328958	-0.145547	-0.0589882	-0.0105813	0.0435303	-0.464049	-0.510995	-0.205915	-0.19096	-0.550049	-0.28588	0.270145	-0.266833	-0.199554	-0.17788	-0.142892	-0.2529	-0.153819	-0.14075	-0.195776	-0.348111	-0.0971453	0.0504975
DHRS7B	-0.306366	-2.40845	0.0193367	1.71362	-0.0494288	-0.11781	0.0733427	-0.0686653	-0.178581	-0.323728	-0.561927	-0.0672269	-0.0231507	-0.0633451	-0.149279	-0.00703497	0.0374832	-0.280685	-0.32752	-0.0835354	-0.0528213	-0.228636	-0.15989	-0.1962	-0.0762519	-0.20392	-0.154715	-0.0194229	-0.0608426	-0.130409	-0.104281	-0.155607	-0.0586066	-0.0610226	-0.103133	-0.0191621	-0.119255	-0.0457146	-0.18977	-0.0752118	-0.249587	-0.0858774	-0.103556	-0.0222382	-0.0387231	-0.144467	0.0336644	0.0801867	0.0831401
DMGDH	-0.306336	-2.40818	0.0193494	1.71333	0.034256	0.175404	0.040833	-0.146965	0.0563301	0.011338	-0.181162	0.186817	0.112152	-0.208487	-0.282035	-0.284382	0.0366116	0.000134609	0.0154041	0.181141	0.284113	0.078544	-0.00643825	0.148238	0.148985	0.0925896	-0.00261307	0.0612919	0.12629	-0.13223	0.0273568	0.0537813	0.205143	0.165294	0.134796	0.0265803	-0.0608417	0.00944779	-0.243507	0.0574308	-0.0800148	0.371513	0.0943305	0.167995	-0.0377858	-0.00672303	0.0748435	0.169759	0.431416
POFUT1	-0.306004	-2.40531	0.0194875	1.71024	0.0838294	-0.191927	-0.552465	-0.28538	0.220711	-0.183522	-0.4183	0.012708	-0.127318	-0.0407996	-0.318353	-0.0172063	0.0537959	-0.178079	-0.255793	-0.018493	-0.22361	-0.183318	-0.0536175	-0.12163	-0.0964755	-0.0312859	-0.37119	0.0446411	0.0285006	-0.11316	-0.0786284	-0.253779	-0.142273	0.0570047	-0.118311	-0.0916247	-0.248554	-0.118711	-0.0271778	-0.203288	-0.0709771	-0.0873948	-0.101907	-0.16428	-0.262196	-0.0819896	-0.152213	-0.388829	0.122675
RNASEH2A	-0.30589	-2.40432	0.0195355	1.70918	-0.138569	-0.139787	-0.308387	-0.0450774	-0.246085	-0.312889	-0.208737	-0.3324	-0.0321978	-0.169283	-0.952469	0.0151971	-0.126087	-0.514147	-0.503989	-0.421732	-0.265412	-0.121022	-0.28027	-0.949743	-0.19393	-0.210563	-0.0587502	-0.813017	-0.362247	-0.217473	-0.587462	-0.240828	-0.212219	-0.471016	-0.111761	-0.162405	-0.48306	-0.0605785	-0.213437	-0.182001	-0.239364	-0.213012	-0.626619	0.0749935	-0.250916	-0.148249	-0.232378	-0.583256	-0.379826
GPATCH2L	-0.305827	-2.40377	0.0195618	1.70859	-0.126924	0.156712	-0.161184	0.187965	-0.132023	0.00603998	-0.240549	0.0561874	-0.0542301	0.131396	-0.00467687	0.0852614	-0.0927567	-0.0823685	0.309729	-0.150805	0.117042	-0.0744097	0.0699795	0.115004	-0.0297247	0.0207945	0.0394932	0.111428	0.00488135	0.0435001	0.122747	-0.00733667	-0.114254	0.215639	0.0152637	-0.108955	0.0593805	0.0499809	-0.219785	0.100589	0.134814	-0.0195047	0.0744993	-0.10155	0.0221097	0.007424	0.0648797	0.19336	0.293328
PI16	-0.305766	-2.40324	0.0195874	1.70802	0.00382475	0.0577769	-0.00879337	-0.137756	-0.226644	-0.189354	-0.406612	-0.233688	0.0317515	-0.0494385	-0.427418	-0.112331	-0.248171	-0.117049	0.00208071	-0.0775947	-0.0100895	-0.313383	-0.153803	-0.110969	-0.124543	-0.110998	-0.116779	-0.243237	-0.131229	0.052491	-0.195909	-0.0799536	-0.289819	0.124353	-0.0215153	-0.218696	-0.114619	0.0872013	-0.0184915	-0.163753	-0.158608	-0.0345977	-0.051761	-0.21996	0.00273551	-0.140522	-0.113467	-0.155208	-0.172323
ARHGAP33	-0.30576	-2.40319	0.0195897	1.70797	0.0100914	-0.00201491	-0.236828	0.0528984	-0.0840627	-0.106674	-0.0398386	0.0849223	0.0794728	0.0806661	-0.348805	-0.0542267	0.0723307	-0.0506266	-0.0818252	-0.156218	-0.00595008	-0.0454022	0.0113359	-0.120713	-0.00838875	-0.0878188	0.150262	-0.0564923	-0.026306	-0.0134846	-0.0104061	-0.146787	-0.11586	0.0360379	-0.286501	0.0467262	-0.0307209	-0.0080249	0.0606512	-0.0407417	-0.0540207	-0.243564	-0.0990654	-0.340218	-0.0963459	0.0895596	0.093887	-0.113121	-0.185827
CNNM4	-0.305432	-2.40035	0.019728	1.70492	-0.0521796	0.0283955	-0.0678622	-0.232465	0.285263	-0.109331	-0.16319	-0.0163593	0.0593096	0.00741056	-0.21533	0.159687	-0.055072	-0.0741734	-0.140574	0.00645578	0.00481933	-0.0696388	-0.0503138	0.024188	-0.107963	-0.0322374	0.174417	-0.0707052	-0.0121303	-0.0465745	-0.121276	-0.144409	0.0968609	0.0212226	-0.0854403	-0.167605	0.0356418	-0.0586488	-0.0739344	-0.0364837	-0.0145728	0.0116141	-0.0473042	-0.111722	-0.251848	0.00376872	0.0490132	0.122851	-0.0553166
ANKS1A	-0.305361	-2.39974	0.0197578	1.70426	0.100623	0.176049	0.124109	0.174996	-0.0853989	0.090331	-0.049107	0.236383	0.150666	0.0875915	0.124575	0.171993	0.186347	-0.0384448	-0.00342906	0.0779113	0.229658	-0.0172479	0.0263032	-0.0643775	0.00751266	0.0685725	0.0491308	-0.0737424	0.0194967	0.0792349	0.0395474	0.00603117	-0.00438206	0.0215861	0.138196	0.058373	0.174156	0.107604	-0.117542	0.00943818	0.0390166	0.275436	0.0912075	0.182507	0.0753752	-0.0595547	0.179259	0.293363	0.178462
HAAO	-0.305306	-2.39925	0.0197814	1.70374	-0.061146	-0.0372542	-0.135905	-0.231273	-0.107726	-0.345416	-0.282043	-0.166819	-0.133824	-0.0918859	-0.0877384	-0.0495888	-0.105631	-0.0209967	-0.00230538	-0.00920917	-0.113329	-0.27563	-0.184974	-0.0530132	0.113462	-0.0453399	-0.170405	0.00305023	0.0310621	-0.0777784	-0.145714	-0.132077	-0.059826	-0.20206	-0.0632881	-0.237529	-0.13198	-0.117996	-0.195742	-0.152478	0.14055	-0.175417	-0.10923	-0.44901	-0.260919	-0.224853	0.116914	-0.125056	0.0548245
ME1	-0.305278	-2.39901	0.0197931	1.70349	-0.188403	-0.178375	-0.217397	-0.125547	-0.103099	0.0367924	-0.138866	-0.0378427	-0.0408408	-0.0374793	-0.151962	-0.0463829	0.0493457	-0.200897	-0.10783	-0.145278	-0.0447051	-0.07211	-0.142452	-0.0359892	-0.104438	-0.0560398	-0.348775	0.0111844	-0.0682023	-0.228919	-0.0806688	-0.177073	-0.20433	-0.168238	-0.0852544	-0.244839	-0.258198	0.058311	-0.355364	-0.106797	-0.263632	0.286325	-0.252502	-0.143704	-0.205255	-0.182507	-0.278737	-0.239198	-0.242108
SNRPC	-0.304837	-2.3952	0.0199806	1.69939	-1.2456	-1.35498	-1.17478	-0.752892	-1.56407	-1.25967	-1.52793	-1.49267	-1.26003	-1.3627	-1.46208	-1.37186	-0.836965	-1.56755	-1.3519	-0.891917	-1.63534	-1.79069	-1.03895	-0.848921	-1.296	-1.25863	-1.58776	-1.00971	-1.64325	-1.47021	-1.39751	-1.31948	-1.15411	-1.14655	-1.22661	-1.03156	-1.03371	-0.830618	-0.880349	-1.19057	-1.01003	-0.485389	-1.22352	-1.1451	-0.850988	-1.6167	-1.01124	-1.35493	-0.663386
ANP32E	-0.30444	-2.39176	0.0201507	1.69571	-0.209834	-0.498756	-0.296106	-0.509157	-0.465297	-0.463136	-0.677012	-0.338732	-0.178048	-0.233907	-0.460235	-0.43327	-0.288157	-0.294117	-0.40429	-0.320446	-0.233982	-0.293877	-0.219832	-0.122016	-0.0939241	-0.124976	-0.22776	-0.455287	-0.263299	-0.27096	-0.518999	-0.323414	-0.198278	-0.110675	-0.140534	-0.415115	-0.271875	-0.208255	-0.223323	-0.216458	-0.538933	0.106684	-0.229257	-0.32786	-0.592031	-0.328011	-0.331073	-0.423178	-0.241367
OIT3	-0.304296	-2.39051	0.0202128	1.69437	0.0981014	0.045128	0.0738883	0.0832569	-0.0345748	-0.10346	0.0326883	-0.0880249	0.0709511	0.136702	-0.0973864	0.0652266	0.137454	0.0424749	0.140043	-0.0174308	-0.098019	-0.00179123	-0.0736676	0.0502302	-0.0475287	0.0159693	0.16592	0.026271	0.0287271	-0.0684381	-0.0376157	0.0503152	0.052926	0.00272688	0.0164936	-0.000951039	-0.0165196	0.0046926	-0.0946649	-0.0106062	-0.0639996	0.0493046	0.0386581	-0.191517	-0.0244776	-0.00565265	0.0616435	0.035548	0.141936
SCOC	-0.303895	-2.38704	0.0203863	1.69066	0.198446	0.244374	0.416659	0.153008	0.244444	0.210987	0.0221871	0.23788	0.293398	0.128793	-0.141373	0.226238	0.193998	0.11985	0.341078	0.188225	0.145335	0.0184303	0.050349	-0.0523063	0.188916	0.170482	0.0821364	-0.105593	0.295098	0.158083	0.103547	0.0395667	0.265355	-0.0569349	0.185129	0.277201	0.127485	0.154679	0.122611	0.0686453	0.201611	0.311984	0.143864	0.219009	-0.0196259	0.067035	0.0413913	0.12385	0.164697
HAPLN2	-0.30389	-2.387	0.0203884	1.69062	-0.484032	-0.479935	-0.382295	-0.617232	-0.222451	-0.705475	-1.4124	-0.337479	-0.27581	-0.193894	-0.492591	-0.761604	-0.440752	-0.382792	-0.555479	-0.514683	-0.168852	-0.89102	-0.318916	-0.244814	-0.439637	-0.175615	-0.525014	-0.132162	-0.382091	-0.510496	-0.461731	-0.399763	-0.348119	-0.555868	-0.398034	-0.736792	-0.506108	-0.264451	-0.495313	-0.545188	-0.388523	-0.637882	-0.255759	-0.451118	-0.870826	-1.0404	-0.691992	-0.46764	-0.571253
BDH2	-0.303797	-2.38618	0.0204293	1.68975	-0.0123053	-0.0798193	-0.118713	-0.204558	-0.138667	0.0140614	-0.636663	0.156474	-0.0975877	0.0867263	0.133774	-0.128692	0.0195639	-0.0750633	-0.0666655	-0.108682	0.226238	-0.2607	-0.248507	-0.114142	0.126368	-0.10023	-0.293875	-0.0640834	-0.146121	-0.158258	-0.14022	-0.166392	-0.0668216	-0.176894	-0.260065	-0.247631	-0.0855287	-0.0574458	-0.0971991	-0.213219	0.154854	-0.0819047	-0.0748157	0.0363776	-0.493413	-0.150071	-0.0699602	-0.0481874	-0.207453
OCA2	-0.303617	-2.38463	0.0205075	1.68809	-0.03874	-0.140948	-0.0381185	-0.00451884	0.0768731	0.0568053	-0.0272364	-0.252638	0.0182606	0.0341643	-0.110965	-0.133425	0.112534	-0.145819	0.125569	0.00320654	-0.201604	0.0196596	-0.0469745	-0.107172	-0.0842487	-0.0448162	-0.089525	0.0153756	-0.0292898	-0.162676	0.000504348	-0.170133	-0.210363	0.132138	-0.0810987	-0.141537	-0.0439869	-0.0266372	-0.0900722	-0.0870101	-0.134305	0.00925156	-0.0282949	-0.134809	-0.206128	-0.0365715	0.0813376	-0.225289	-0.0488205
MFAP3	-0.303106	-2.38021	0.0207318	1.68336	0.0602677	-0.161872	0.0412783	0.134431	0.239041	0.204966	-0.190062	0.0261785	-0.022209	-0.0360321	-0.0272152	-0.0516065	0.0446956	0.0183756	0.174859	0.142173	0.12321	-0.064216	-0.0262222	0.10405	0.0560944	0.0623476	-0.00960062	0.249003	0.034089	0.0258291	0.0264654	-0.138608	-0.182218	-0.101775	-0.0559841	0.0623226	-0.175686	0.140663	-0.0943385	-0.163908	0.269957	0.173567	0.0355549	-0.0313296	0.0658234	-0.0229677	-0.115499	-0.0755608	0.192673
IL17RA	-0.302956	-2.37891	0.0207979	1.68198	-0.0772299	-0.00929366	-0.225492	-0.139117	-0.0129105	-0.102046	-0.284831	0.0138935	-0.02378	-0.153015	-0.238359	-0.00265648	0.149096	-0.0675838	-0.239282	-0.0539546	-0.212903	-0.0297447	-0.047526	0.0169506	-0.0485851	-0.125949	-0.0561331	-0.173387	-0.0108001	0.0539236	-0.107491	-0.182066	-0.164007	0.0744077	-5.08964e-05	0.127739	-0.0926826	0.0103103	0.00665554	-0.0774956	0.0366287	-0.0647667	-0.062564	-0.310894	-0.0420757	-0.0242407	0.00342619	-0.0466483	0.0255744
UMOD	-0.30264	-2.37618	0.0209377	1.67907	-0.0253294	0.101603	-0.154101	-0.285605	0.0738033	-0.057457	-0.245152	-0.200078	0.171768	-0.133934	0.0379807	-0.0641344	-0.13851	-0.058092	-0.399122	-0.0246125	-0.193119	-0.143443	0.187751	-0.344757	0.0610221	-0.0475893	0.00370126	-0.0374421	-0.00596627	-0.234245	0.0662649	-0.186029	-0.253908	0.172096	-0.116991	-0.551885	-0.430601	-0.217405	-0.190933	-0.115251	-0.187472	-0.248873	-0.203388	0.215948	-0.123867	-0.0292731	0.0200329	0.194031	0.0798391
MRPS5	-0.302625	-2.37605	0.0209444	1.67893	-0.685984	-0.474545	-1.04739	-1.08256	-1.51023	-0.548569	-1.6463	-0.837851	-0.614654	-0.292056	-0.83677	-0.439332	-0.801173	-1.79503	-0.954886	-0.641268	-0.49811	-1.23502	-0.377125	-1.09009	-0.892456	-1.06033	-0.45097	-0.792615	-0.742609	-1.04907	-0.906433	-1.05704	-1.04396	-1.03354	-0.977731	-0.0981649	-1.03717	-0.982135	-1.02847	-0.614164	-0.453685	-0.58211	-1.35103	-0.552984	-0.562159	-0.728436	-0.182817	-1.05264	0.0653368
UCHL1	-0.302554	-2.37544	0.0209759	1.67828	0.137502	0.0340688	-0.125898	0.149305	0.0687769	-0.0275547	-0.117638	0.0814051	-0.0488649	0.0978078	-0.0136159	0.116914	0.206421	-0.00449644	-0.137516	0.124251	0.332245	0.0551376	-0.043048	0.0401367	-0.0394272	0.088797	-0.0577261	0.114395	0.110977	-0.108231	-0.333911	-0.22562	0.0135891	0.000925818	-0.100973	0.0465475	0.0223357	0.00840244	0.0628374	-0.0346678	0.0936387	0.20868	0.036137	0.379698	-0.366146	-0.0678975	-0.0106942	-0.153178	0.226788
VN1R2	-0.302229	-2.37263	0.0211213	1.67528	-0.107302	-0.026965	-0.107707	-0.0718689	0.0605537	0.0289518	-0.161576	-0.0258933	0.0629451	0.106372	-0.105422	0.1676	-0.105913	-0.218921	0.131074	0.093258	0.149934	-0.107325	0.227059	-0.00054101	0.208622	0.0323263	-0.0532039	-0.0615387	-0.0353982	-0.000326381	-0.101528	-0.220285	-0.309604	-0.271328	0.0981236	0.301348	-0.0946901	0.0482916	-0.075626	0.00534264	-0.171265	0.400838	-0.0747774	-0.671322	0.0601842	0.0239349	0.0109426	0.131763	0.0355477
EEF2KMT	-0.302186	-2.37226	0.0211403	1.67489	-0.952975	-1.02213	-0.977336	-1.28223	-0.88843	-1.62013	-1.88684	-1.08306	-0.80667	-1.03253	-1.10636	-1.2976	-1.11863	-0.606338	-0.874826	-1.09233	-1.76461	-1.19188	-1.13804	-1.16025	-0.849299	-0.895465	-1.15787	-0.894689	-1.01695	-0.78896	-0.956699	-1.24925	-1.28547	-0.605341	-0.8698	-1.31572	-0.859487	-0.802305	-0.914925	-0.957777	-0.883619	-0.888177	-0.918563	-1.18893	-1.71045	-1.0367	-1.41789	-1.19925	-0.916566
ZDHHC5	-0.301965	-2.37035	0.0212396	1.67285	-0.0107591	0.0909501	-0.0173654	-0.0644546	0.169017	0.0717489	-0.175089	0.115114	-0.00161079	0.397168	0.00737836	0.186472	0.066073	-0.0870194	-0.0866129	-0.0236936	-0.218733	-0.142569	0.0124422	-0.0360453	-0.0820266	0.0644336	-0.0642393	-0.0747656	-0.0215593	-0.0359084	0.145421	-0.135526	-0.204157	0.0625346	-0.0796351	0.103368	0.069523	-0.215173	-0.132793	0.134975	0.170561	0.403404	-0.0510705	0.0488751	0.0818317	0.0247574	0.00282439	0.100002	0.568923
CMC2	-0.301929	-2.37004	0.0212556	1.67253	0.187366	0.0277187	-7.52759e-05	0.233168	0.0620016	0.171259	-0.0115395	0.502784	0.0497343	0.00366798	0.114904	0.156831	0.213113	-0.184931	0.58246	0.0871286	0.0498884	-0.0610886	0.190811	-0.0431241	0.14451	-0.00461532	-0.112948	0.0321766	-0.0418127	0.00383732	0.0539373	-0.0763136	0.0178936	-0.0639337	-0.0874422	-0.080773	-0.0773696	0.227874	-0.0217355	0.00719209	0.130415	0.246669	0.00159546	0.088863	-0.0172306	0.109602	0.418694	-0.139337	0.0913273
PLPBP	-0.301783	-2.36878	0.0213215	1.67118	0.28542	0.0306689	-0.218546	0.035321	-0.0224363	-0.0856626	-0.139793	-0.120861	0.0441751	0.0706561	-0.24196	0.122465	0.0125114	-0.114131	0.0875389	0.0361915	-0.0882326	-0.116291	-0.0432706	-0.0453874	-0.0592398	-0.0132942	0.0845173	0.190656	-0.0426138	0.0335265	0.0685896	-0.191241	-0.00439811	0.0393905	-0.0366927	0.036204	-0.205511	-0.161649	0.0955979	0.0722285	0.161882	0.10693	0.0118805	0.0394886	-0.0336267	0.0779083	-0.0232145	0.0136872	0.0942276
THAP6	-0.301692	-2.36799	0.0213628	1.67034	-0.00749735	0.0582543	0.0568872	-0.262901	0.0781132	0.123544	-0.92481	0.17827	0.0967638	0.0330904	-0.128543	0.0772859	0.00118618	-0.264706	0.149691	-0.150008	0.0101204	-0.293211	-0.250449	0.00269631	0.0294438	0.0720636	-0.144007	-0.193971	0.00118587	-0.23021	-0.0693764	-0.13489	-0.0939358	-0.121728	-0.20538	0.0901179	-0.0189771	0.0746929	-0.345718	-0.0747422	-0.281461	0.199525	-0.0492604	-0.19283	-0.31462	-0.13767	0.126819	-0.0713553	0.154428
MTRF1L	-0.301674	-2.36784	0.0213706	1.67018	-0.360008	-0.37363	-0.64097	-1.10333	-0.324933	-0.198837	-0.336549	-0.41464	-0.208785	-0.48685	-0.431886	-0.565207	-0.514379	-0.800366	-0.11761	-0.480028	-0.476646	-0.857628	-0.198635	-0.389218	-0.164651	-0.443803	-0.604108	-0.4271	-0.49117	-0.235573	-0.219995	-0.45914	-0.536993	-0.367619	-0.45822	0.0573294	-0.57144	-0.414343	-0.335066	-0.346125	0.0208052	0.0548752	-0.727871	-0.344956	-0.378255	-0.399068	-0.304694	0.0200017	-0.155936
MAZ	-0.301597	-2.36717	0.0214058	1.66947	0.00266974	0.0242938	-0.0279983	0.0414757	-0.133437	-0.345246	-0.0172284	0.00183161	-0.0782723	-0.015905	-0.113368	0.0680288	0.0511204	-0.236228	-0.125477	-0.100989	-0.10548	-0.112409	-0.0869958	-0.199391	-0.0864292	-0.0629345	-0.126077	-0.0641789	-0.0115234	-0.122069	-0.183831	-0.114233	-0.0219546	0.0467967	-0.103385	-0.13135	-0.0712321	-0.159594	-0.105785	0.0107515	-0.0274291	0.0326117	-0.102098	-0.194105	-0.452951	-0.124014	0.0325567	-0.16692	-0.0988536
TRIB3	-0.301586	-2.36708	0.0214106	1.66937	-0.0124822	0.176484	0.125096	0.0567786	0.156309	0.247365	-0.164071	0.139211	-0.00936764	0.252705	0.099737	-0.0290921	0.15531	-0.113969	0.0269895	0.0198	0.0102733	0.0466326	0.144054	0.0763244	0.0254699	0.12662	0.152397	0.00486718	0.0555315	0.0474469	0.0854688	0.0580587	-0.134299	0.0139088	0.152909	-0.0973385	0.0113286	0.00989971	0.0252159	0.0389321	0.0317144	0.0661721	0.0757935	0.0788993	0.0767909	0.0686939	0.0697559	0.0305439	0.231698
WFDC12	-0.301489	-2.36624	0.0214546	1.66848	0.0152449	-0.124716	-0.0610308	0.258374	0.158917	-0.28669	-0.20573	0.0559377	0.0845326	-0.109979	-0.040625	-0.276635	-0.052715	-0.0874577	-0.0543311	0.0533658	0.10364	-0.117936	0.0416695	0.130648	-0.00755533	0.00627306	-0.0770149	-0.029207	-0.0169251	-0.0236388	-0.0843665	-0.119866	-0.0861931	0.0321314	-0.0227339	0.0930651	-0.026153	-0.00462688	-0.256956	-0.0586021	-0.0353323	-0.129657	-0.00823994	-0.114945	-0.00838956	-0.0229364	0.0479355	0.038319	0.117956
STK17B	-0.301438	-2.3658	0.0214779	1.66801	0.120151	-0.00635096	0.0737171	0.212146	-0.0912616	-0.304484	-0.0800389	0.230575	0.0221562	0.326233	-0.276387	0.0363788	0.364215	0.0142452	-0.214069	0.125193	-0.0969053	-0.060677	-0.0421007	0.184499	-0.108444	0.108749	-0.0121583	-0.060608	0.0453209	0.0950845	-0.0449262	0.091377	-0.0644488	0.0316342	0.124705	-0.0657034	0.223751	0.135268	0.0540761	0.00537216	0.190647	0.187848	-0.0348008	0.0573537	0.103722	0.0260623	0.226013	0.0270392	-0.147497
CTNNA3	-0.301341	-2.36496	0.0215219	1.66712	-0.113401	0.0986501	0.0919955	-0.23894	-0.012688	0.117015	-0.110509	-0.213053	0.036526	0.134299	-0.313378	-0.0120607	0.0429359	-0.0894049	-0.17616	-0.0458901	-0.154107	-0.120524	-0.0582853	-0.0165646	-0.0647038	-0.0601278	0.0483846	-0.0807833	-0.0787748	-0.0841293	0.0073687	-0.0448725	0.0106102	0.0606327	0.0766173	-0.0136955	-0.0445745	-0.0287145	-0.131735	-0.00132319	-0.0161693	0.0133727	0.0099036	-0.0761088	-0.0288653	0.0323481	0.175138	0.0726552	0.0541677
USP53	-0.301166	-2.36345	0.0216016	1.66551	-0.197799	0.0370168	-0.0109649	-0.0913316	-0.166727	0.0422482	-0.230599	-0.0502232	-0.114161	0.0264455	-0.186421	-0.0399706	0.127948	-0.0841421	0.16343	-0.0496615	0.0143796	-0.0308515	0.0174406	-0.0901867	0.080535	-0.00364389	-0.219786	-0.0180347	-0.0771887	0.119916	0.0585416	-0.148098	0.00695774	0.0816385	0.0435743	-0.266287	0.167086	-0.0760324	-0.246766	0.0205864	0.03426	-0.183037	-0.079676	0.0867716	-0.077013	-0.00293767	0.168032	0.00934838	-0.132638
MRFAP1L1	-0.300976	-2.36181	0.0216882	1.66378	-0.0409424	0.0106376	-0.0228978	-0.119401	-0.0743959	-0.30956	-0.338212	0.108053	-0.0558308	-0.0582545	-0.211418	0.153404	-0.0141619	-0.0347645	-0.0474609	-0.208821	0.112978	-0.139844	0.0390306	0.0685993	-0.0528147	0.0175348	-0.0316362	0.105964	-0.0665834	-0.0545011	0.0240442	-0.253558	-0.00988449	0.147939	0.0218668	0.0270904	0.0137422	0.0461047	-0.0609418	-0.167323	0.15046	0.135127	-0.0214042	0.0511286	-0.291906	-0.00779575	0.104133	-0.0100063	0.044889
KIF16B	-0.300971	-2.36177	0.0216907	1.66373	-0.0555281	0.152366	-0.0938097	-0.173597	0.00194328	-0.0208597	-0.123025	-0.0705845	-0.0532815	0.186961	-0.495048	0.0128175	-0.0101228	-0.0412637	-0.129223	-0.0564196	0.213552	-0.0365357	-0.00122986	0.0516268	0.000724379	-0.0126735	-0.358843	0.129564	-0.0467475	0.0291995	-0.0483315	-0.0828898	0.229636	0.209606	-0.128238	-0.0130509	-0.158178	0.0015166	0.00981833	0.0678162	-0.0366062	-0.169463	-0.0112242	-0.171175	-0.0256236	0.0556959	-0.0209814	-0.0544543	0.0114858
FUT1	-0.300929	-2.3614	0.0217099	1.66334	-0.0354618	-0.128285	-0.0812617	-0.0195548	-0.337488	0.0899199	-0.159229	-0.00932916	-0.0363989	-0.0327993	-0.16884	0.04197	-0.00402142	0.00766523	-0.0546203	0.0127971	0.000371855	-0.103105	-0.0463896	-0.0812975	0.0239614	-0.0606362	0.015765	-0.0542914	-0.0736674	-0.130253	-0.0302143	-0.264072	0.0250544	-0.0372369	-0.026216	-0.257079	0.00428145	0.176195	-0.0444399	-0.0799921	0.0732364	0.12475	-0.0865445	0.135811	-0.200132	-0.0212902	0.0192308	-0.0313963	0.0165663
CCNB1IP1	-0.300826	-2.36051	0.0217572	1.6624	-0.104596	-0.354529	-0.30933	-0.0964151	-0.219597	-0.235264	-0.377145	-0.0301961	-0.208839	-0.164891	-0.567499	-0.246129	-0.287772	-0.208189	-0.504461	-0.296086	-0.420045	-0.478862	-0.256671	-0.270378	-0.380027	-0.152289	-0.289236	-0.259772	-0.368666	-0.290429	-0.230352	-0.320167	-0.230726	-0.396382	-0.251181	-0.589096	-0.323891	-0.218602	-0.453838	-0.434958	-0.223489	-0.209769	-0.265972	-0.535845	-0.0844738	-0.220044	-0.125225	-0.276037	0.017277
DNAH9	-0.30081	-2.36038	0.0217643	1.66226	-0.0463757	0.011729	0.0635766	-0.0529444	0.0474027	0.182888	0.0783278	-0.0368617	0.0286645	0.141256	-0.133073	-0.037296	0.0804324	0.0103584	0.176896	0.0168916	0.0536776	0.00571144	0.0164698	-0.0553018	-0.0923042	0.0445208	0.0763638	-0.053976	0.0436887	-0.057924	0.00848357	-0.147966	0.0225404	0.198418	-0.124406	0.065014	-0.138245	0.03962	-0.0631817	0.0363557	-0.228214	0.0389742	-0.0325685	-0.248558	-0.180836	0.141921	0.105282	0.0332851	0.172202
CALHM5	-0.300721	-2.35961	0.0218056	1.66143	0.132757	0.0787782	0.242197	0.0566089	0.140869	0.0842629	0.0431648	0.0610712	0.159781	0.154257	0.00366523	0.238556	0.254676	-0.0653307	0.0285851	0.165565	0.0104387	0.162272	0.143802	0.108689	0.0948197	-0.0063745	0.202912	-0.00452651	0.0708275	0.109957	0.137171	0.0499712	0.0501969	0.083521	0.00925075	-0.140874	0.0554267	0.0250358	-0.00151242	0.00920277	0.120548	0.158567	0.00466719	0.186871	0.0423577	0.0386864	0.212337	0.207403	0.207529
ZNF488	-0.300429	-2.35709	0.0219399	1.65877	-0.0175174	0.107883	0.0309968	-0.19458	0.0680842	-0.153188	-0.0869444	-0.122342	0.0896876	-0.126687	-0.0391063	-0.0758382	0.0972512	-0.00970397	-0.246453	0.0461556	-0.132015	-0.018166	0.0273299	-0.00192845	-0.0875289	-0.0353877	0.173305	0.0704924	0.095098	-0.179965	0.0853188	-0.108835	-0.187592	0.0757172	-0.0067751	-0.0422489	0.0789105	-0.0774853	-0.147177	0.000356609	0.122202	-0.0536776	-0.0346386	-0.0579183	0.0147307	-0.0520172	-0.0137525	-0.118998	0.0733201
SLC14A2	-0.300268	-2.3557	0.0220147	1.65729	0.0651845	0.0366659	0.0633261	0.0873766	0.151607	-0.0248544	-0.0545024	-0.116256	-0.102263	-0.0471122	-0.296493	-0.117175	0.132644	0.00930744	0.229496	-0.0827754	0.101831	-0.0832603	-0.0932692	0.123259	-0.131933	-0.071192	-0.0400905	0.00961463	-0.0789064	-0.0413609	-0.0706105	-0.0214865	-0.0768628	-0.0536496	-0.0214675	-0.159876	-0.161396	0.00524103	-0.0446394	-0.0480319	0.0764776	-0.0129321	-0.0633931	0.00468867	-0.121529	-0.00663399	-0.0106115	-0.049218	0.00801349
VWCE	-0.300212	-2.35522	0.0220406	1.65678	-0.17985	0.0340937	-0.339886	-0.0113188	-0.0151519	-0.29947	-0.311212	-0.0630203	0.0301955	-0.116434	0.00734986	0.179799	0.0543086	-0.0786895	-0.442222	-0.0974337	-0.0683269	-0.226713	-0.0870729	-0.0344677	-0.0729902	-0.033174	-0.103866	-0.0667765	-0.375079	-0.108115	0.0114964	-0.114205	0.0098058	0.0970997	-0.074086	-0.138691	-0.10926	-0.0912651	0.188249	-0.0387684	0.1658	0.105411	-0.0863793	-0.209592	-0.32792	-0.140351	-0.10091	-0.201705	-0.184033
ETNPPL	-0.299939	-2.35286	0.0221677	1.65428	-0.132337	0.0230017	0.161782	-0.0458066	-0.00446319	0.156963	-0.149726	0.098468	-0.0844986	0.305599	-0.351173	-0.132401	0.0508531	-0.110583	-0.0495376	-0.0379514	0.195306	-0.102605	-0.103073	0.0244476	0.091284	0.0166061	-0.0504427	0.110865	-0.00951466	-0.0350518	-0.0697592	-0.114634	-0.00378585	-0.011825	-0.124011	0.0299931	0.0700882	-0.357392	-0.209389	-0.0606119	0.0543944	0.309097	-0.002378	-0.189738	0.0955179	-0.0903551	0.250812	-0.229685	0.275349
CCL22	-0.299775	-2.35145	0.0222442	1.65278	0.20978	0.188035	-0.466004	-0.0655034	0.0822713	0.105094	0.0427933	0.107837	0.0697335	-0.0522101	-0.26265	0.0705454	0.202395	0.0557514	0.0980588	0.14095	-0.0162981	0.135445	0.123709	0.0740942	0.0764682	0.0591775	-0.0669853	-0.0441768	0.0857596	0.0623507	0.0242509	0.0423106	0.052642	0.256508	-0.0107714	0.00147752	-0.00291452	0.317602	-0.107563	0.161146	0.193642	-0.0571166	0.0398323	0.0829965	0.276756	0.105141	0.191452	0.064635	0.275573
TMEM52B	-0.299712	-2.35091	0.0222736	1.65221	-0.231268	0.0119364	0.0327881	0.00730104	-0.0340295	-0.171685	-0.126324	-0.170421	0.00317699	-0.0980647	-0.158525	-0.0470557	-0.00675835	-0.0172456	0.0880113	-0.059178	0.0442111	-0.17684	-0.0428913	0.118298	-0.0557206	0.0516063	-0.00915564	0.0591151	0.00478177	-0.0227612	0.0548601	-0.244263	0.00937226	0.0400505	0.0253406	0.0129086	-0.0560346	0.0888266	-0.244367	0.0116584	-0.0166498	-0.0230984	-0.0481121	-0.134036	-0.122546	-0.0269085	-0.0499009	-0.069198	-0.00027216
CRISP1	-0.299691	-2.35073	0.0222832	1.65202	-0.238609	-0.109233	0.0727496	-0.0514491	-0.0734745	0.0557383	-0.16708	-0.108488	-0.0113316	-0.10335	-0.360126	-0.0169895	-0.087704	-0.136362	-0.312801	-0.0570268	0.066	-0.15963	-0.278854	-0.15615	-0.120304	-0.0451434	-0.32354	-0.122655	-0.13569	-0.0827088	-0.103191	-0.173797	-0.0800895	-0.260262	-0.00720054	-0.613756	-0.310504	-0.0550607	-0.0820634	-0.00911685	-0.133881	0.0420749	-0.0961554	-0.234929	0.0733297	-0.25055	-0.177995	-0.231483	-0.22008
RALB	-0.299481	-2.34892	0.0223817	1.65011	0.118196	-0.06933	0.205313	-0.109627	0.0826494	0.135776	-0.334438	0.106028	0.135624	-0.0519314	0.0246104	0.0952181	-0.0319169	-0.0752388	0.0374656	-0.0288734	-0.104436	-0.126404	0.0882989	-0.0835581	-0.0266498	0.0022565	-0.180707	0.119532	-0.0367633	-0.0826237	0.00796962	0.0622856	-0.0975511	-0.0229375	0.00909125	-0.0358781	0.0332423	0.0475956	-0.153476	-0.0644803	-0.0249454	0.14348	-0.0347107	-0.134448	0.018754	-0.0287581	-0.0793215	0.0871007	0.240608
TRMT9B	-0.299422	-2.34841	0.0224099	1.64956	-0.0333079	0.103913	0.0544816	0.0356549	0.31174	0.0143782	-0.0897979	0.08558	0.0502257	0.0443884	0.0954146	0.0623798	0.0851571	-0.0146695	0.0531963	0.111439	0.111154	-0.00887848	0.154733	0.0198655	0.060507	0.0589099	0.0853479	0.0515009	0.10969	0.0316196	-0.00795171	0.0602805	0.149125	0.159361	0.0281768	-0.0589184	0.0396036	0.08191	0.0338085	0.0933114	-0.109714	0.165291	0.0568517	0.0363367	-0.0330417	-0.0260703	0.172699	-0.00123828	0.219571
WDR46	-0.299353	-2.34782	0.0224422	1.64894	-1.57942	-1.23928	-1.72972	-1.67563	-1.4971	-1.59739	-2.39633	-1.24209	-1.40488	-1.78421	-1.22895	-1.6576	-0.973144	-1.42775	-1.43435	-1.50388	-1.91314	-1.60759	-1.20591	-2.1683	-1.65126	-1.20789	-1.02667	-1.14313	-1.62735	-1.11285	-0.990234	-1.74798	-1.4722	-0.889673	-1.46842	-1.0686	-1.52659	-1.02934	-1.64624	-1.1273	-1.55422	-0.661444	-1.06987	-1.3869	-2.20095	-1.23286	-0.711423	-1.76884	-1.08182
PPP1R14C	-0.299233	-2.34678	0.0224989	1.64784	0.0343612	-0.0409398	0.12468	-0.0556619	0.0743024	0.0177621	-0.486532	0.1634	-0.0175964	0.0265183	-0.0320362	0.159342	0.000498751	-0.0189961	0.0531922	0.00162478	-0.0389524	-0.0447169	-0.265891	-0.0148261	-0.05718	0.0376591	-0.0750879	0.0148109	-0.112339	-0.0407178	0.0568533	-0.0739195	-0.0191241	0.0209497	0.0357728	-0.118155	-0.0502318	0.0236392	-0.0792668	-0.0555463	0.0139347	0.109459	-0.0111986	-0.0174682	-0.122283	-0.112406	-0.163475	-0.0515623	0.155641
MFAP1	-0.299217	-2.34665	0.0225064	1.64769	-2.19291	-1.62516	-2.30088	-2.00231	-1.6447	-1.84136	-2.5604	-2.09233	-1.72533	-1.62892	-1.6648	-1.7397	-2.13037	-1.53399	-1.61086	-1.79597	-2.05908	-1.54904	-1.78843	-1.81722	-2.1489	-1.42806	-1.84542	-1.50021	-1.38758	-1.99095	-1.63027	-2.31428	-1.92434	-1.48071	-1.64742	-2.10552	-1.16585	-1.97698	-1.83082	-2.33882	-1.77322	-1.5576	-1.3995	-2.23198	-2.22431	-2.21674	-1.96046	-1.67559	-1.72809
SLC12A6	-0.298924	-2.34412	0.0226452	1.64502	0.167868	-0.0646936	-0.0373767	0.18428	0.288773	-0.114698	-0.194561	0.11858	0.0172306	-0.0845212	-0.118085	-0.201884	0.0205067	-0.114333	0.0312511	0.00510909	-0.237998	-0.009342	-0.147295	-0.172833	-0.0158133	0.100756	-0.271872	-0.103732	-0.163259	-0.184715	-0.0975016	-0.267304	-0.114993	0.0871223	-0.138616	0.0424986	-0.0658188	-0.00410976	-0.131736	0.0263734	-0.144216	0.114545	-0.0474181	-0.0629747	-0.132497	-0.0136598	-0.02301	-0.165752	-0.132251
CGRRF1	-0.298876	-2.34371	0.0226678	1.64459	-0.0149445	-0.120159	-0.0917474	-0.0422938	-0.173682	0.0440359	-0.170721	0.0476509	-0.00850575	-0.00418984	-0.245359	0.00388185	0.0383162	0.0225395	-0.168028	-0.148728	-0.185001	-0.148485	-0.0850156	-0.00277517	-0.0284054	-0.000874517	-0.0211041	-0.0289517	-0.124921	-0.00791509	0.0590869	-0.20457	0.045805	0.208228	-0.0956533	-0.247836	0.00993169	0.17555	-0.0652428	-0.0532748	-0.0443568	-0.00778884	-0.105785	-0.282457	-0.160787	0.0112124	-0.0694677	-0.00715952	0.103641
RBM48	-0.29883	-2.34332	0.0226896	1.64417	-0.79153	-0.57681	-0.211817	-0.500992	-0.42834	-0.680383	-0.894333	-0.578546	-0.885566	-1.23753	-0.562598	-0.599245	-0.746731	-0.893802	-0.513789	-0.993296	-0.477522	-0.764933	-1.10382	-1.06604	-0.764251	-0.492765	-0.966755	-0.475296	-0.317822	-1.26643	-0.405121	-1.21254	-0.809212	-0.513181	-0.96102	-1.50368	-0.584968	-0.658367	-0.592444	-0.753294	-0.701978	-0.807242	-0.774293	-0.709488	-0.913291	-0.966392	-0.248949	-1.24273	-0.620662
SLAIN2	-0.298819	-2.34322	0.022695	1.64407	-0.160699	-0.0471404	-0.102578	-0.110939	-0.346009	-0.0295158	-0.181368	-0.0862042	-0.00569816	-0.0787641	-0.260276	-0.065666	0.00117786	-0.140023	-0.150153	-0.152083	-0.160771	-0.16294	-0.163909	-0.147188	-0.22227	-0.153833	-0.0501885	-0.138265	-0.0262466	-0.161743	-0.0445257	-0.228684	0.0211043	-0.0337154	-0.146054	-0.139757	-0.364521	-0.20771	-0.0146252	-0.122696	-9.37059e-05	-0.0163155	-0.113723	-0.246404	0.11086	0.0115572	-0.177081	-0.0807327	-0.0319764
PCDHA13	-0.298221	-2.33807	0.0229808	1.63864	-0.0817969	-0.125394	-0.0681255	0.191016	0.045192	0.124195	-0.167802	-0.1057	-0.0121797	-0.078402	-0.130618	-0.0826904	0.0641268	-0.269791	-0.0498677	-0.144387	-0.172967	-0.164822	-0.109672	-0.174875	-0.089877	-0.0876479	-0.054698	-0.0905572	-0.0823176	-0.0187886	-0.0508324	-0.106988	-0.351027	-0.135585	-0.074913	-0.025957	-0.196626	-0.122999	-0.115494	-0.158086	0.0256247	-0.102892	-0.0675077	-0.150454	-0.429472	-0.152767	-0.0500406	-0.081021	-0.136062
C1orf21	-0.298067	-2.33675	0.0230548	1.63724	0.156288	-0.0367323	0.00336874	-0.131443	0.192432	-0.0449931	-0.510336	0.0757189	0.14368	0.0391989	0.0321909	0.151545	-0.027252	0.0627444	0.359423	0.0854653	0.222746	-0.0947441	0.176753	-0.0344506	0.116589	0.0653157	-0.0688004	0.100468	0.038644	-0.0591844	0.0869364	-0.0656813	-0.0365244	-0.140902	-0.140459	0.155333	0.0224106	0.171856	-0.088925	0.00839022	0.09685	0.151346	0.0137327	0.146497	-0.176428	-0.0737468	0.221303	0.137867	0.152231
MSS51	-0.297863	-2.33499	0.0231536	1.63538	0.26767	0.150505	-0.235418	-0.0864646	-0.147246	-0.0847223	-0.156069	-0.030403	0.0828737	-0.179558	-0.320231	-0.0628266	0.154967	-0.127163	0.0497601	0.137913	-0.0431304	0.0640948	-0.0351167	0.123408	-0.0285723	-0.0378447	0.0476484	-0.367814	0.0556619	-0.101111	-0.0620772	-0.13416	-0.0601356	0.0491217	0.165783	-0.165522	-0.0758393	0.0877986	-0.00305513	0.0577152	0.0581625	0.288584	0.0204896	-0.317884	0.0985879	-0.023374	-0.0170115	-0.0564626	0.0631526
PDPR	-0.297555	-2.33234	0.0233031	1.63259	-0.295449	-0.0983323	-0.439884	-0.471698	-0.241431	-0.377829	-0.00994123	-0.394297	-0.385332	-0.46967	-0.649334	-0.200874	-0.276195	-0.287651	-0.425628	-0.291899	-0.0588001	-0.243827	-0.198551	-0.406176	-0.217428	-0.230066	-0.26444	-0.486715	-0.299427	-0.266892	-0.385068	-0.295399	-0.176087	-0.212555	-0.390023	-0.602518	-0.28699	-0.180613	-0.0119948	-0.509559	0.146813	-0.20475	-0.24113	-0.258748	-0.00681314	-0.23386	-0.321007	-0.356277	-0.272249
ALDH1L1	-0.297522	-2.33206	0.023319	1.63229	0.171774	0.0413451	-0.0186071	-0.0397353	-0.0208635	-0.147961	-0.296857	0.120316	0.0295655	0.0121635	0.121065	-0.0326959	0.228345	-0.128581	0.0495651	0.0156755	-0.00724764	-0.0933706	0.0773526	0.137592	0.0920002	0.0349943	-0.00176891	0.126871	-0.00191692	-0.115073	0.0825404	-0.15565	0.125244	0.0961261	0.03113	0.0949451	-0.0552109	-0.117872	0.0289677	0.0275375	0.267565	-0.102206	0.0381527	0.173627	0.128584	0.0256515	0.191569	0.125634	0.159829
TMOD3	-0.29742	-2.33118	0.0233688	1.63136	0.130131	0.208485	0.044223	-0.350553	-0.174956	-0.175879	-0.447803	0.0334439	-0.0137583	-0.048118	-0.135013	0.0175157	0.151547	-0.0570509	-0.164486	-0.282269	-0.185971	-0.0606837	-0.223451	0.00172853	-0.00928587	0.0705062	-0.28515	-0.104224	-0.0736792	-0.102032	0.0439178	-0.00288886	-0.15282	-0.0493763	-0.0211257	-0.273319	-0.152048	0.08465	-0.144753	0.146041	0.0665267	0.158273	-0.0573197	0.0305483	-0.320586	-0.15713	0.0455933	-0.238214	0.155497
VSTM2L	-0.297419	-2.33117	0.0233692	1.63136	-0.241964	0.0215604	0.0665434	0.0238868	0.227826	-0.0971477	-0.171349	0.162354	0.0377519	0.0633525	-0.264608	-0.244109	0.0759292	-0.0870557	0.15085	0.0663437	0.00718961	-0.280173	-0.00012411	-0.0925595	-0.0720578	0.0797613	0.0113422	0.058926	0.0328305	-0.11679	0.0798416	-0.0611568	-0.264221	-0.0367901	-0.142694	-0.0309217	0.0645761	0.0804532	-0.237112	-0.130322	-0.0554351	-0.0646782	0.0187773	-0.0479711	0.26472	0.020852	0.0458091	0.0467505	-0.0851076
AP3S2	-0.297249	-2.32971	0.0234524	1.62981	-0.0556135	-0.141985	-0.128129	-0.169378	0.025182	-0.0442841	-0.622752	0.00376796	-0.123926	-0.124597	-0.153489	-0.0867647	0.00868428	-0.101318	-0.0862038	-0.146396	-0.181541	-0.318059	-0.112744	0.0240939	0.0475649	-0.0978331	-0.264192	-0.0864697	-0.0925216	-0.0154441	-0.0338808	-0.244128	-0.340642	-0.0419929	-0.0368168	-0.252026	-0.219544	-0.17001	-0.147117	-0.197849	-0.00393659	-0.117226	-0.0647898	-0.00643148	-0.454808	-0.190341	-0.0254889	-0.128865	-0.173425
ZSCAN21	-0.296963	-2.32725	0.0235925	1.62723	-0.0826922	-0.0617754	-0.289058	-0.0257939	-0.0997041	-0.297758	0.0239259	-0.161163	-0.156834	-0.162022	-0.147219	-0.114884	-0.0480625	-0.110475	0.148277	-0.128493	-0.0317677	-0.0918783	-0.0736506	-0.0798521	0.0282475	-0.0193128	-0.0734678	-0.0159702	-0.0794932	0.00282098	-0.127338	-0.118726	0.0493908	-0.137245	-0.0713504	-0.457962	-0.0231557	-0.0365649	-0.0566327	-0.00803826	0.0482865	-0.0182089	-0.0876943	-0.241984	-0.189736	-0.0324872	-0.164353	-0.326063	0.0428931
MRPL34	-0.296341	-2.32191	0.0239	1.6216	-0.730617	-0.691607	-0.854624	-1.31827	-1.06917	-0.671925	-1.23284	-1.15974	-0.843107	-0.619492	-0.924893	-0.795854	-0.793386	-1.38604	-1.42511	-1.08634	-0.767775	-0.99173	-0.823106	-0.948812	-1.11928	-0.920754	-0.791501	-0.908751	-1.01185	-1.24019	-0.711191	-1.16242	-1.05402	-1.24475	-1.25727	-1.12564	-1.08455	-0.847824	-1.15458	-0.704487	-0.716311	-0.81658	-1.28517	-0.626515	-1.6857	-0.958275	-0.804385	-0.579933	-0.791877
RCHY1	-0.296338	-2.32188	0.0239016	1.62157	0.0348875	0.0678477	0.179779	0.0650346	-0.241727	-0.0569323	-0.49434	-0.216177	0.014062	-0.522758	0.0799621	0.0228222	0.118276	-0.128601	-0.103865	-0.0056023	-0.706622	-0.224784	-0.0694756	-0.108743	-0.022637	-0.0563319	-0.11432	-0.133765	0.108752	-0.152016	0.0398963	-0.232461	-0.204814	-0.116687	-0.284931	-0.390831	0.171014	0.153856	-0.144984	0.0573764	-0.224405	-0.0580077	-0.112636	-0.20007	-0.51259	-0.0836455	0.00199891	-0.146273	0.261248
MAP2K7	-0.296311	-2.32165	0.0239147	1.62134	-0.250863	0.0468898	-0.340088	0.160583	0.0479776	-0.172544	-0.39676	-0.26484	0.161149	-0.194206	-0.148864	-0.0595401	0.124843	-0.28274	-0.255759	-0.106536	0.0513228	0.0726047	-0.105723	-0.127077	-0.0340686	0.0391768	0.220167	0.0067294	-0.0139747	0.0658926	-0.133588	-0.106075	0.0285528	0.0261284	-0.0558101	-0.377	0.17546	-0.400723	-0.121837	-0.0756351	-0.231943	-0.536577	-0.10771	-0.147667	-0.157846	-0.121928	-0.245858	-0.0983539	0.106201
NIPAL4	-0.296284	-2.32142	0.023928	1.62109	0.24541	-0.0195283	-0.0911301	-0.259109	0.337624	-0.0806071	0.129036	0.0431749	0.0875557	0.102457	-0.227804	0.106796	0.0640846	0.0532127	0.0327581	-0.0657594	-0.010195	-0.0818632	0.125088	0.20849	0.153889	-0.0444387	0.121982	0.102003	0.119696	0.0186141	-0.0622688	0.133834	-0.0459033	0.361399	0.0612175	0.00609698	0.0763727	0.0852183	0.107105	-0.107624	0.211044	-0.0304045	0.0320622	0.0530824	0.126147	0.108651	0.191457	0.0421706	0.0989363
MPV17L	-0.296276	-2.32135	0.0239321	1.62102	-0.0975815	-0.013694	-0.797286	-0.140169	-0.09426	-0.415954	-0.40633	-0.201639	-0.236456	-0.0265673	-0.296602	-0.0939449	-0.0468432	-0.181148	-0.331151	-0.318848	-0.290842	-0.162423	-0.14675	-0.15481	-0.300268	-0.079812	-0.295458	-0.237082	-0.125499	-0.0573059	-0.0855215	-0.249637	-0.321789	0.0557684	-0.161089	-0.0329675	-0.304231	-0.0726809	-0.205462	-0.20402	-0.0478826	-0.26388	-0.180016	-0.0256223	-0.25282	-0.225443	-0.303265	-0.199398	0.129866
NWD2	-0.296092	-2.31977	0.0240241	1.61935	0.127401	0.0706552	-0.253712	0.162711	0.209432	-0.0963887	-0.437655	-0.122947	-0.0181775	0.0628736	-0.314359	0.00580429	0.177465	-0.132734	-0.141168	0.12332	0.276444	-0.126354	0.00795173	-0.110931	-0.0857356	0.0279802	-0.130262	-0.0408805	-0.122622	-0.149261	-0.0864032	-0.18256	0.0147666	-0.165267	-0.033694	-4.63897e-05	0.130577	-0.022568	-0.200097	-0.195017	0.00432379	-0.099532	-0.0814921	-0.053898	-0.0865931	-0.0796453	-0.0015228	-0.00715238	-0.190464
VWA8	-0.295826	-2.31748	0.0241571	1.61696	0.0152468	0.11815	-0.148118	-0.154132	0.116715	-0.386084	-0.0889279	-0.210276	0.0181325	-0.0317003	-0.174704	0.0804194	0.112199	-0.183254	0.0218058	-0.194144	-0.159405	-0.146004	-0.168979	-0.0805172	0.000686071	-0.00982201	-0.185288	0.0572049	0.125296	-0.168124	0.0358561	-0.0786202	-0.430398	0.0266825	-0.179525	-0.0814266	-0.199772	-0.122816	-0.275255	-0.187301	-0.00457898	-0.339537	-0.0990151	0.0325435	0.0536936	-0.0833863	-0.134186	0.091769	-0.0811341
GNAT1	-0.295287	-2.31286	0.0244285	1.6121	-0.0202457	-0.0816347	-0.145295	-0.0726725	-0.274944	-0.223304	-0.441496	-0.197315	0.00398378	0.0481403	-0.221061	0.0228558	0.094591	-0.0821163	0.0615127	-0.179416	-0.109909	-0.0943075	-0.125527	-0.0692036	-0.347736	-0.127938	-0.175107	-0.113301	-0.0826161	0.00219291	-0.0960999	-0.0666056	-0.255312	0.0773848	-0.0289956	0.0228604	-0.133314	-0.0397834	-0.311245	-0.0623127	0.0931091	-0.0117427	-0.0645127	-0.388798	-0.0823511	-0.296942	0.019154	-0.0392219	-0.0611179
DDX18	-0.29528	-2.3128	0.0244319	1.61204	-1.54768	-2.39297	-1.65291	-1.43372	-1.21621	-2.37572	-1.75522	-2.22135	-1.49984	-1.96477	-2.54919	-2.02844	-1.77341	-2.40909	-0.892073	-1.88285	-0.88667	-1.72606	-2.35882	-2.37418	-1.95838	-1.35488	-1.71118	-1.59021	-2.16702	-1.52621	-2.29031	-1.90776	-2.33047	-1.93227	-2.29492	-1.51632	-2.25072	-2.05476	-1.44544	-1.8228	-1.66025	-1.47457	-1.83224	-1.91313	-2.14063	-2.36901	-1.83643	-1.79818	-2.00992
PDLIM4	-0.295261	-2.31263	0.0244418	1.61187	-0.230698	0.142943	-0.11611	0.060261	0.125512	-0.148788	-0.102769	-0.0565389	-0.0468185	0.0982583	0.0447173	0.0604191	0.186427	0.0232006	0.105956	-0.0209498	0.207117	-0.0140791	0.0815097	0.0612889	0.0483789	0.0336188	0.0989825	0.0587181	-0.00112888	0.06692	0.110652	-0.0132089	0.0978176	0.112103	0.0289192	0.0806397	0.153441	-0.0980213	0.0892627	-0.00746289	0.0475072	-0.0834541	0.0500274	0.139418	-0.200075	0.040635	0.0494549	0.125782	0.256846
MRPS22	-0.294999	-2.31039	0.0245747	1.60951	-0.263827	-0.476339	-0.683017	-0.847654	-0.656925	-0.342	-0.97832	-0.608675	-0.406969	-0.420542	-0.383787	-0.548482	-0.491283	-0.911349	-0.75399	-0.993197	-0.705194	-0.824185	-0.465791	-0.909029	-0.666569	-0.717195	-0.451699	-0.678785	-0.679173	-0.775016	-0.559023	-0.839223	-0.664816	-0.587711	-0.621566	-0.668465	-0.348401	-0.732103	-0.957534	-0.616655	-0.538378	-0.655095	-0.866187	-0.955169	-0.579129	-0.577397	-0.566089	-0.457261	-0.256956
DNM1L	-0.294972	-2.31016	0.0245883	1.60927	-0.242114	-0.457038	-0.233119	-0.631176	-0.507093	-0.218461	-0.443588	-0.558987	-0.194304	-0.240628	-0.673442	-0.218667	-0.258215	-1.22644	-0.521488	-0.574537	-0.193243	-0.70194	-0.136756	-1.0733	-0.422873	-0.453824	-0.458784	-0.49276	-0.541301	-0.416212	-0.296745	-0.449835	-0.32337	-0.409238	-0.378829	-0.0828401	-0.428495	-0.712178	-1.02893	-0.215794	-0.788711	-0.204193	-0.633778	-0.340249	-0.414203	-0.586179	-0.333964	-0.525226	-0.306571
CAV3	-0.294919	-2.30971	0.0246152	1.6088	-0.159913	0.0229695	0.0324361	-0.0538057	0.0726997	0.0161036	-0.0586289	0.106239	0.0541491	-0.217474	-0.197735	-0.104978	-0.0861549	0.0303306	0.216892	0.00720303	-0.0292124	-0.0182381	-0.0107676	0.0159725	0.169651	0.0785374	-0.0825547	0.273758	0.0316548	0.0790974	0.0188619	-0.0486359	-0.257871	0.110162	-0.0716624	-0.0974729	0.0436966	0.0453904	0.147771	0.0591748	0.0405811	-0.0629001	0.116637	0.0372441	-0.0812395	0.00336039	-0.0521759	0.0867336	-0.0633169
SIRT2	-0.294881	-2.30938	0.0246346	1.60846	-0.393315	-0.131165	-0.170324	-0.24863	0.0380586	-0.00972223	-0.3324	-0.045811	-0.0239497	-0.0943246	-0.0290865	-0.0780902	-0.101658	-0.251491	0.0433186	-0.136667	-0.126986	-0.102821	-0.229384	-0.18575	-0.0844744	-0.131207	0.0146274	0.037227	-0.0429287	-0.179888	-0.223124	-0.276693	-0.120678	-0.213941	-0.134296	-0.104124	-0.14411	-0.0349687	-0.0367754	-0.110882	0.0515696	0.00317218	-0.150068	-0.133012	-0.462222	-0.0510113	-0.0812929	-0.0526779	-0.104509
PRKCSH	-0.29481	-2.30877	0.0246709	1.60782	0.11064	-0.101068	-0.0907998	-0.0819577	-0.145285	-0.24795	-0.17727	-0.0651395	-0.121388	-0.241331	-0.317107	-0.229789	-0.00833731	-0.20517	-0.199897	-0.267895	-0.135121	-0.260476	-0.155591	-0.156348	-0.102826	-0.259947	0.0845823	-0.100107	-0.154063	-0.088405	-0.0466657	-0.240935	-0.0366604	-0.111565	-0.0611784	-0.273674	-0.189206	0.0796041	-0.152538	-0.154325	-0.198134	-0.0283561	-0.169601	-0.0874079	0.0388524	-0.121194	-0.15105	-0.159935	0.0286894
SLC35A4	-0.294798	-2.30866	0.0246772	1.6077	0.238392	-0.0520868	-0.0166371	0.155519	0.0349927	0.0324129	-0.227755	-0.021809	-0.0500573	0.212324	0.0172547	0.0868451	0.22145	0.073396	-0.269846	0.0191918	0.00258818	-0.182065	-0.0352307	-0.0187142	0.0681894	-0.0116719	0.0365526	-0.0746426	0.041495	-0.0301832	0.0606298	-0.0530264	-0.112931	0.206071	0.0815542	-0.000838062	-0.0573709	0.154756	0.211616	0.0346205	0.429222	0.290988	-0.0417071	-0.145292	0.0792597	-0.0338379	0.230525	0.00535368	0.162373
KRCC1	-0.294585	-2.30684	0.0247861	1.60579	0.102928	0.0258028	-0.254726	-0.0384602	-0.0649133	-0.0581963	-0.126549	-0.021217	-0.0525243	-0.0585197	-0.166459	-0.036958	0.10649	-0.114518	-0.230287	0.0247738	0.0580374	-0.183382	-0.194245	-0.204687	-0.197866	-0.0269644	-0.078078	-0.338572	-0.0655235	-0.0535694	-0.16531	0.06858	-0.16067	-0.261717	-0.123382	-0.179488	-0.0836464	-0.0169672	-0.117926	-0.0493265	0.309197	-0.0806086	-0.0911096	-0.109163	0.0824419	-0.0638569	0.117938	-0.0792114	0.0336362
TUBA4A	-0.29452	-2.30628	0.0248194	1.60521	-0.211584	-0.336016	-0.18664	-0.0876099	0.161336	-0.0834645	-0.32867	-0.219211	-0.0807993	-0.131982	-0.259063	-0.333923	-0.254409	-0.246536	-0.324851	-0.181468	0.186047	-0.19267	-0.324021	-0.260319	-0.0312904	-0.194648	-0.315964	-0.125751	-0.0272981	-0.0888854	-0.186625	-0.254506	-0.296444	-0.0867209	-0.154824	-0.0967243	-0.182127	-0.223576	-0.291845	-0.194164	0.0378206	-0.0939125	-0.164778	-0.0269167	-0.266607	-0.173224	-0.155347	-0.154643	-0.32425
PIK3C2B	-0.294471	-2.30586	0.0248443	1.60477	0.132859	-0.0742972	0.124661	-0.0906915	0.116729	-0.139847	-0.184004	0.036941	0.0799422	-0.0126162	-0.0869686	-0.0242615	0.130262	-0.00428613	-0.0647368	0.0691401	0.00963388	0.0608225	0.168616	0.142407	0.126751	0.115775	0.0572892	0.0118822	0.0348997	0.0590393	0.0593216	0.0396853	0.229539	0.0298401	0.086648	0.0488518	-0.0446377	0.00250369	-0.0561723	0.0559507	-0.0407266	0.0822901	0.0807783	0.0786913	-0.134727	-0.00317158	-0.00196662	0.225312	0.161726
ACKR1	-0.294383	-2.3051	0.0248899	1.60398	-0.0631478	-0.0621089	-0.0956976	0.0876048	0.249219	0.0467234	-0.107761	-0.0381299	0.0791451	-0.0627508	-0.269293	-0.172075	-0.0579628	-0.00961478	-0.0178238	-0.0325891	-0.145859	-0.0768904	-0.0186897	-0.0877606	-0.120901	-0.0594593	0.0137915	-0.144528	-0.0836511	-0.0392662	0.0886669	-0.0614425	-0.12656	8.89144e-05	0.0813964	-0.21774	-0.00673573	0.0599178	-0.122143	0.00113797	-0.00698581	-0.0839275	-0.0425771	0.285672	-0.141147	-0.264024	-0.0851763	-0.0894458	0.0443003
ATXN3	-0.294217	-2.30368	0.0249751	1.60249	-0.331902	-0.0416746	-0.2549	-0.0984254	-0.0173501	-0.150819	-0.172485	-0.124972	0.0929353	0.0786915	-0.194517	0.0552442	0.0770167	-0.0273563	-0.140358	-0.0353789	0.0829667	-0.0955295	-0.130226	-0.0854444	-0.151289	0.00266984	-0.0725602	0.0884858	-0.026908	0.0179939	-0.0539552	-0.126241	0.0388353	-0.00297762	0.0159119	0.119099	0.12951	0.00814137	-0.309444	-0.0589241	-0.0223991	0.0511274	-0.0805279	-0.0196034	0.0778601	-0.0393556	-0.303903	-0.147975	-0.167716
PRIMPOL	-0.294162	-2.30321	0.0250036	1.602	0.245354	0.132993	0.0844715	0.120935	0.187282	0.134182	-0.0230857	0.184904	0.129304	0.160823	0.27436	0.0337829	0.389532	0.0941515	0.137695	0.176698	0.300452	0.0196877	0.162123	0.105903	0.341718	0.221013	-0.00193858	0.193645	0.0967253	0.0975055	0.0987968	-0.0504699	0.0434292	0.0329461	0.0706539	-0.202255	-0.157258	0.0921576	0.169005	0.288797	-0.190167	0.175246	0.162666	0.0875596	0.323493	0.0942144	-0.0336165	-0.000114087	0.281624
ZNF607	-0.294155	-2.30315	0.0250071	1.60194	0.117358	0.0043061	0.302012	-0.10433	-0.0505909	0.189921	-0.159013	-0.122287	0.129411	0.142187	-0.0095084	-0.010577	0.0395042	-0.0305832	-0.054343	0.084484	0.00749199	0.098084	0.11911	-0.0174618	0.123881	0.0860966	-0.00906359	0.0918606	0.0895066	0.0537143	-0.0818242	-0.0399694	0.00554157	0.0469794	-0.0115166	-0.0561332	0.0381387	-0.128326	-0.0316622	0.00977718	0.212528	0.0376202	0.0345809	-0.0458027	-0.147683	-0.0483322	0.145914	0.0247512	0.0161192
PET117	-0.29415	-2.3031	0.0250101	1.60189	-0.0377785	-0.291297	-0.618552	-0.151984	-0.52414	-0.408253	-0.435052	0.448753	-0.0244402	-0.145638	-0.469882	-0.161596	-0.0511745	-0.339995	-0.682705	-0.207128	0.103139	-0.621854	0.0100559	-0.150905	-0.100486	-0.15224	-0.0709266	-0.549205	-0.4197	-0.246597	-0.205741	-0.143294	-0.383119	0.0415167	-0.162896	0.263776	-0.502744	-0.585654	-0.27948	-0.125895	0.0375697	-0.236944	-0.7672	-0.901446	-0.737376	-0.0240159	-0.192832	-0.277943	-0.0532253
TIMM50	-0.294018	-2.30198	0.025078	1.60071	-0.16448	-0.0174493	-0.541687	-0.484989	-0.405607	-0.220902	0.148181	-0.115299	0.0331408	-0.400817	-0.684859	-0.0369149	0.104241	-0.216526	0.234551	0.072457	-0.0188326	-0.222274	-0.0761404	-0.35481	-0.349133	-0.0403738	0.0819479	-0.100971	-0.178174	0.0217283	-0.0334389	-0.139148	-0.0498147	0.00681597	-0.0864923	-0.0601914	-0.106516	-0.185771	-0.152146	-0.066738	-0.13865	-0.371268	-0.184129	-0.254794	-0.00167635	-0.0973399	-0.180819	-0.044494	-0.0218839
AMBN	-0.293952	-2.30141	0.0251123	1.60011	-0.00497681	0.0412609	-0.100691	-0.161934	0.0284818	0.059851	-0.0780223	-0.0302097	-0.124528	-0.0964004	-0.0697543	-0.0711476	0.214209	-0.0702977	-0.0349838	-0.00599733	0.0897871	-0.345672	-0.26021	-0.0382336	-0.0277302	-0.0339514	0.0369968	-0.0736628	0.0024057	-0.189261	-0.0427259	0.04739	-0.00917996	-0.246235	-0.0955834	-0.350557	-0.066093	-0.0483825	-0.0289661	-0.057791	-0.196939	0.17867	-0.0657807	-0.289764	-0.197424	-0.0105775	0.294649	-0.0627873	0.163902
MED28	-0.293834	-2.3004	0.0251735	1.59906	-1.92521	-1.54264	-2.12877	-1.65896	-1.47183	-0.877141	-1.08204	-1.72798	-1.67006	-0.902794	-1.42448	-1.57416	-0.698998	-1.19426	-1.74817	-1.17949	-1.25698	-1.60671	-1.50092	-1.91861	-1.55083	-1.02892	-1.39408	-1.38439	-1.58855	-1.24464	-1.23602	-1.66607	-1.41389	-1.32105	-1.53309	-1.23561	-1.69148	-1.72825	-1.88057	-1.792	-1.4178	-1.66028	-1.09503	-2.45642	-1.63332	-1.67982	-1.34348	-1.91726	-1.1013
TSSK3	-0.293685	-2.29912	0.0252511	1.59772	-0.449456	-0.196578	-0.217456	-0.310319	-0.156133	-0.380224	-0.464643	-0.350001	-0.168619	-0.199272	-0.321612	-0.370079	0.0960757	-0.199122	-0.280116	-0.132956	-0.555001	-0.315864	-0.381796	-0.117814	-0.23057	-0.118743	-0.211886	-0.0143188	-0.259608	-0.196941	-0.107989	-0.160085	-0.193481	-0.215952	-0.254707	-0.553538	-0.297062	-0.27975	-0.345912	-0.325432	-0.369434	-0.112777	-0.172277	-0.230383	-0.318076	-0.334321	-0.373609	-0.306496	-0.35042
TSPYL1	-0.293664	-2.29894	0.025262	1.59753	0.0794896	-0.046743	-0.31719	0.0489394	0.0263786	0.206718	0.0719383	-0.0719079	0.0868205	0.151756	-0.0820981	0.162887	0.1568	0.108074	-0.294333	0.0574043	-0.0176477	0.145206	0.0221541	-0.0551954	-0.0113424	-0.0491726	-0.0715083	0.020046	0.0451395	-0.0200522	0.055471	-0.102187	0.0390323	0.312338	0.0586441	0.00712236	0.00269417	-0.0139202	0.157961	-0.00611871	0.0469626	0.310133	-0.156984	-0.176238	0.0658244	-0.0838253	0.117408	0.0212338	0.000343243
CRIPT	-0.293651	-2.29883	0.0252685	1.59742	-0.401822	-0.108424	-0.213269	-0.305525	-0.235471	-0.215494	-0.17024	0.0511189	-0.148089	-0.353942	0.201708	-0.124689	-0.00220755	-0.791005	-0.472539	-0.146736	-0.184343	-0.473947	-0.226712	-0.447867	-0.31866	0.00685324	-0.25492	-0.169182	0.072284	-0.276765	-0.172072	-0.191064	-0.535975	-0.356229	-0.366857	-0.436397	-0.332293	-0.0927331	-0.330284	-0.330854	-0.0303956	-0.20545	-0.152219	0.167543	-0.140407	-0.00933076	-0.0727113	-0.264986	-0.173838
MCTP1	-0.293554	-2.298	0.025319	1.59655	-0.105739	-0.0722161	-0.149062	-0.0252682	0.099142	0.0381575	-0.323713	-0.451422	-0.0599292	-0.205143	-0.410068	-0.257527	0.00224802	-0.177314	-0.358485	-0.112928	-0.269178	-0.438427	-0.247031	-0.271332	-0.118475	-0.184713	-0.226548	-0.247566	-0.179045	-0.21405	-0.0397187	-0.250815	0.0211422	-0.24527	-0.229577	-0.0105867	-0.0920376	-0.195132	-0.565688	-0.262005	-0.146009	-0.194877	-0.146214	-0.326148	-0.185502	-0.206263	-0.0699127	-0.360062	-0.0599441
POLR2L	-0.293349	-2.29624	0.0254264	1.59472	-2.54268	-3.69762	-3.12364	-3.07449	-2.91541	-3.1633	-3.26602	-3.33446	-3.08953	-2.75211	-3.15284	-2.94384	-3.2683	-3.36988	-3.03347	-3.23842	-2.96809	-3.47247	-2.90332	-3.88521	-3.19766	-2.92569	-3.01431	-3.26642	-3.3318	-3.16325	-3.30957	-3.28178	-3.42666	-3.13038	-2.95635	-3.52552	-3.08234	-3.09855	-3.35561	-3.37133	-2.0861	-2.76051	-3.43055	-3.02202	-3.30074	-3.3919	-3.30798	-3.55715	-2.94001
REXO2	-0.2932	-2.29497	0.0255041	1.59339	-0.0284257	-0.398609	-0.0571563	-0.185003	-0.203557	-0.0189726	-0.308471	-0.165968	-0.103187	-0.118473	0.0309433	-0.137506	-0.00326929	-0.341125	-0.422144	-0.233169	-0.364487	-0.117749	-0.200284	-0.305963	-0.0958654	-0.287558	-0.119168	-0.159114	-0.0574896	-0.282962	-0.332013	-0.488962	-0.172607	-0.140176	-0.150999	-0.258097	-0.261884	-0.139997	-0.0893614	-0.181111	0.0305972	-0.286775	-0.270402	0.0132282	0.0390634	-0.323987	-0.200545	-0.0401779	-0.138504
MMP9	-0.293107	-2.29417	0.0255532	1.59255	0.280221	0.0868227	-0.118705	0.167471	0.294516	0.0106694	-0.137346	0.017626	0.0648563	-0.0162549	-0.0667505	-0.162166	0.0483082	-0.0120161	-0.176861	-0.0379292	0.0252534	0.0708772	0.0468089	0.0475599	-0.0866511	0.0729594	-0.0581662	0.119151	0.144686	-0.0053542	0.0391336	-0.0707253	0.0955169	0.233956	0.0732144	0.0127179	-0.0533543	0.00943322	0.0901483	-0.0332719	-0.0219875	0.175213	-0.00357773	-0.344348	0.0362773	0.00764544	0.0938042	0.0234654	0.057817
NDUFB10	-0.292981	-2.2931	0.0256195	1.59143	-0.413974	-0.906672	-1.04339	-0.63673	-1.03532	-0.627769	-0.0645593	-0.517936	-0.481253	-0.222978	-0.565179	-0.274366	-0.31385	-0.279041	-0.781227	-0.904159	-0.624896	-1.22851	-0.222915	-1.24005	-0.487637	-0.65213	-0.690033	-0.60455	-0.761639	-0.955008	-0.31731	-0.535342	-0.601042	-0.5276	-0.77312	-0.807673	-0.647217	-0.678669	-0.684678	-0.608446	-0.271952	-0.830995	-1.36545	-1.12862	-0.740845	-0.384138	-0.666374	-0.456717	-0.0250394
SLC39A2	-0.292948	-2.29281	0.0256368	1.59114	0.0710178	-0.00411032	-0.0157347	-0.0927766	0.0841581	0.0218323	-0.265468	-0.100226	0.00446085	0.0362846	-0.224897	0.0023263	0.120802	-0.0595416	-0.210743	0.0557935	-0.222676	-0.0958323	0.0708946	-0.0218065	-0.0933038	-0.0864082	0.00570214	0.018236	0.0589647	0.0152168	0.158962	-0.108172	-0.0462641	0.0592878	-0.136686	-0.2013	-0.0114502	0.0189224	0.0179963	-0.0232814	-0.260724	-0.0663441	-0.0959304	-0.0810574	-0.0598814	-0.0338729	0.129586	-0.190994	0.108652
DEFA6	-0.292816	-2.29168	0.0257067	1.58995	0.0781413	0.270114	0.157561	-0.164615	0.194418	0.152839	-0.0846316	0.204188	0.176943	0.308681	0.00718866	0.070725	0.129809	0.145029	0.246358	0.232315	0.177134	0.0696002	0.124229	0.225834	0.1353	0.180911	0.146891	0.187835	0.156711	0.21296	0.131404	0.217177	0.202572	0.0307292	0.128657	0.042702	0.162936	0.119443	-0.0224953	0.114075	0.203488	0.0466474	0.124141	0.122347	0.204894	0.103083	0.292712	0.207774	0.386867
NDRG3	-0.292812	-2.29165	0.0257087	1.58992	0.106199	0.00378259	0.0358407	-0.145174	0.0606241	0.00798566	-0.248883	-0.131851	0.0140201	0.0184899	-0.324703	-0.251863	-0.0992107	-0.251481	-0.0402587	-0.027021	-0.0771859	-0.0780708	0.00231916	0.0091856	-0.187652	-0.0357342	0.0324433	0.0146702	0.0733174	0.0242053	-0.117725	-0.206979	-0.0121465	0.12491	-0.103025	-0.205228	-0.0220895	-0.0490996	-0.0114014	-0.0275959	-0.117568	0.215166	-0.275437	0.0357677	0.145915	-0.0176238	0.150905	0.131474	0.262369
PTAFR	-0.292629	-2.29008	0.0258054	1.58829	-0.0533841	0.0733095	0.170152	0.126015	0.109702	0.229866	0.0408651	0.149206	-0.00566494	0.152322	0.0308493	0.0206885	0.135886	-0.0583869	-0.000627096	0.0954275	-0.188661	0.00136461	-0.0885803	-0.0876275	-0.099863	0.0368424	-0.0998023	-0.168413	-0.0553709	-0.0500122	-0.00620404	-0.0803649	0.0321207	-0.202232	-0.021197	0.0504793	0.0245801	0.166512	-0.0870997	-0.111772	0.197887	0.0364973	-0.0275477	-0.167556	0.0497221	-0.0816924	0.212511	0.022233	0.0347903
ADCYAP1	-0.292629	-2.29008	0.0258057	1.58828	0.103155	0.148962	0.315718	0.024776	0.100223	0.214369	-0.362871	0.0564362	0.138727	0.283085	-0.232014	0.107743	-0.00956152	0.051448	0.149287	0.0322266	0.0962909	-0.0521292	0.0687482	0.203613	0.186997	0.12686	0.0682751	0.233971	0.16528	0.204186	0.225946	-0.0251932	0.10049	0.201915	0.116375	0.133802	0.138666	0.115892	0.0390138	0.139412	0.455672	0.0742301	0.130221	0.136378	0.0666388	0.151541	0.105289	0.174203	0.222538
XKR7	-0.291745	-2.28252	0.0262777	1.58041	-0.62132	-0.166782	-0.352067	-0.200782	0.098146	-0.59321	-0.758895	-0.16009	-0.124084	-0.215659	-0.461035	-0.664347	-0.150522	-0.146243	-0.0716908	-0.168233	-0.194593	-0.113809	-0.193134	-0.170844	-0.172012	-0.139931	-0.572384	0.0828979	-0.106242	-0.229238	-0.160853	-0.33656	-0.24874	-0.0329442	-0.217078	-0.275281	-0.283433	-0.159854	-0.245762	-0.247377	-0.27236	-0.353659	-0.155468	-0.407855	-0.579788	-0.191473	-0.290483	-0.163085	-0.216788
GBA2	-0.291629	-2.28153	0.0263402	1.57938	-0.0699603	-0.0689002	0.110398	0.0337431	0.0891044	-0.135675	-0.186227	-0.00717545	0.0127559	0.141769	0.05382	0.0277131	0.183975	0.00980077	0.150088	-0.00328351	-0.0205956	0.0225995	0.0300453	-0.00647111	-0.103885	0.0658275	-0.0307669	0.0224231	-0.0365018	-0.108138	-0.0928472	-0.149691	-0.012179	-0.206865	-0.119854	-0.0280474	-0.0803123	0.0475072	-0.0209666	-0.0683811	-0.0345548	0.0495763	-0.0629202	-0.0144261	0.0483722	-0.0526168	0.132335	0.0299441	0.00795295
STXBP5L	-0.291619	-2.28144	0.0263455	1.57929	-0.0751259	-0.0734852	-0.245863	0.0800104	-0.0935114	-0.122844	-0.146781	-0.00783834	-0.0039993	0.0716517	0.018554	-0.22629	0.093869	-0.113693	-0.0757462	-0.165421	-0.125089	-0.157215	-0.150024	-0.109544	-0.143493	-0.111603	-0.125369	-0.214586	-0.156752	-0.193809	-0.222365	-0.154575	0.027938	-0.011615	-0.0489345	-0.0470964	-0.0246677	-0.0936906	-0.121692	0.0298653	0.104793	0.0482845	-0.109723	-0.135354	-0.0963841	-0.0327554	0.147406	-0.150134	-0.0911302
CUL1	-0.291396	-2.27953	0.0264663	1.57731	-1.17802	-0.645085	-0.56788	-0.504102	-0.43456	-0.661756	-1.47586	-1.19913	-0.506529	-0.587706	-0.485234	-0.635131	-0.127557	-0.531493	-0.851135	-0.809997	-0.86773	-0.769546	-0.980587	-0.799822	-0.559614	-0.445303	-0.847739	-0.484637	-0.69782	-0.464086	-0.777078	-0.636432	-0.993859	-0.720785	-0.865683	-0.4871	-0.478803	-0.591566	-0.492272	-0.596392	-0.506735	-0.287462	-0.794622	-1.25442	-0.679593	-1.21002	-0.678837	-0.981464	-1.17234
HOPX	-0.291381	-2.2794	0.0264746	1.57717	0.156469	0.0185616	-0.206925	-0.20539	-0.0363547	0.170976	-0.171621	-0.216095	-0.122901	-0.0919522	-0.391773	-0.0601293	-0.0144719	-0.130702	0.105149	0.0173509	-0.00964124	0.0116012	0.0101027	0.0529687	-0.199236	-0.0188926	-0.0337398	0.0466839	-0.0582875	-0.177028	-0.0344262	-0.121503	-0.045647	-0.114503	-0.212727	-0.323542	-0.0964744	-0.0782946	0.0348036	-0.06863	-0.0675784	-0.0568057	-0.0401178	-0.183835	-0.0434612	-0.0974914	-0.0110574	0.104151	-0.0741691
GPR151	-0.291344	-2.27909	0.0264943	1.57685	-0.0784586	-0.163707	-0.0731706	0.0747731	0.069874	-0.0643193	-0.199456	-0.0519298	0.0311279	0.000360096	-0.0739875	-0.0171566	0.245627	-0.0158084	-0.0313504	-0.0616852	0.112266	-0.265454	-0.0573419	-0.16282	-0.11451	-0.0105567	-0.353641	0.061898	0.016719	-0.0156682	0.000195289	0.00105757	-0.047945	-0.205104	-0.0222596	0.04953	-0.275568	-0.209277	0.163975	-0.02167	0.00935841	-0.225217	-0.0472361	-0.363301	-0.0521412	-0.0313786	0.116053	-0.207173	0.0854684
SUMF2	-0.291084	-2.27687	0.0266357	1.57454	0.0624299	-0.0629186	0.325055	-0.117487	0.111784	0.157522	0.00393909	0.135869	0.0792813	0.201426	0.0572179	-0.099268	0.321905	-0.0146447	0.0623803	-0.00962842	0.140328	0.00308358	0.103254	0.021708	0.147778	0.0854002	0.105508	-0.0564259	0.0673659	-0.0525358	-0.0701606	-0.00279568	0.0374072	0.121577	0.00489176	-0.158469	-0.288049	-0.106528	0.170655	-0.0592387	0.183236	-0.121236	0.0314302	0.0107203	0.01132	-0.00295904	0.246275	0.229712	0.143156
RPL6	-0.290707	-2.27365	0.0268413	1.5712	-3.00432	-3.10986	-3.00279	-2.9711	-2.84549	-2.98175	-2.88583	-2.71876	-3.04283	-3.26987	-3.09607	-3.13603	-2.5525	-2.99791	-3.03908	-3.18407	-2.59819	-2.97232	-3.30696	-2.68971	-2.95959	-2.61413	-2.75849	-3.04695	-2.78535	-3.05067	-2.95141	-3.21351	-3.031	-3.00637	-3.04646	-3.18064	-2.91972	-3.00415	-2.93432	-3.23118	-3.03034	-3.1436	-2.93814	-3.01866	-2.77791	-2.67114	-2.4875	-2.65609	-2.72117
HCN3	-0.290666	-2.2733	0.0268639	1.57083	0.00554952	-0.253746	-0.0799953	0.027358	-0.160818	-0.173931	-0.317307	-0.19307	0.114712	-0.20371	0.0535086	-0.0630489	0.372166	-0.132276	-0.0621135	0.0420562	-0.401443	0.0204958	-0.0177542	0.0196494	0.0132009	0.0446106	-0.202392	-0.0783707	-0.107356	0.0472543	-0.106124	-0.130076	-0.0633253	0.0105734	-0.0490576	-0.0396678	-0.12324	0.0947916	-0.209547	0.0805645	0.189639	-0.0286643	-0.0215443	-0.0142168	-0.122248	-0.223009	-0.0775749	-0.0709091	-0.274528
LILRA2	-0.290555	-2.27234	0.0269251	1.56984	0.0763769	0.0322017	0.155286	0.0527681	0.199243	0.172188	-0.0460652	0.0482154	0.183015	0.0967101	-0.00097767	0.165984	0.128941	0.111479	0.01866	0.0924178	0.183507	0.150358	0.11049	0.105467	0.0511273	0.0758986	0.143858	0.0280687	0.12066	0.258767	0.128578	0.0988821	0.0672837	0.192626	0.0859632	0.0685102	0.188495	0.0596943	-0.00128329	0.148921	0.187987	0.26891	0.0915318	0.110308	0.134362	0.166027	0.0576244	0.122989	0.106642
ANXA6	-0.2904	-2.27103	0.0270101	1.56847	0.0803343	0.0384744	-0.114766	0.0600465	-0.0532362	-0.00677242	-0.191116	0.0999094	0.1712	-0.0245358	0.0523568	0.0949336	0.0952673	0.044655	0.0315674	0.00759535	0.0135099	0.124978	-0.0194361	0.126454	0.0270412	0.0413747	-0.0614413	0.0474799	-0.0105965	-0.00656243	0.011167	-0.0307298	0.0929568	0.0342087	0.0531268	0.079684	-0.0277006	0.0124521	0.0325017	0.0589149	-0.0588468	0.134507	0.0834397	-0.394508	0.0856428	-0.03047	0.0921398	-0.13173	0.0906064
HTR7	-0.290361	-2.27069	0.0270317	1.56813	-0.26581	-0.123351	-0.392331	-0.0849368	-0.09425	-0.242542	-0.193788	-0.195169	-0.198403	-0.161028	-0.204978	-0.234026	0.0573039	-0.103118	-0.298658	-0.0177511	-0.267629	-0.143176	-0.163507	-0.043279	-0.206727	-0.0540253	-0.0475879	-0.0529123	-0.121405	-0.150766	-0.0210984	-0.265265	-0.173378	0.0459006	-0.11842	-0.109478	-0.145735	-0.119414	-0.166031	-0.164781	0.0461158	-0.126103	-0.0704501	-0.296183	-0.104756	-0.0877923	-0.131139	-0.296832	-0.154028
FBXO34	-0.290155	-2.26893	0.0271453	1.5663	-0.0561757	0.0764225	-0.072882	0.136828	0.124079	0.203275	-0.107417	0.111186	0.18682	0.173685	0.0277776	0.132477	0.127955	0.00449552	0.0822826	0.142983	0.0795878	0.00723584	0.0829912	0.083861	0.0844704	0.0511244	0.043356	0.195158	0.0621275	-0.0171122	0.0461487	-0.137353	-0.0214539	0.110247	0.0553041	0.0160249	0.121345	0.161756	-0.0952118	0.0888509	-0.014765	-0.0078629	0.0209112	0.22665	0.217306	0.0839543	0.0715951	0.268227	0.127263
BPIFB3	-0.290142	-2.26882	0.0271526	1.56619	-0.201591	0.00707692	-0.114931	-0.164116	0.189256	-0.210939	-0.261178	-0.274766	0.0113553	-0.0803846	-0.191009	-0.218712	0.0439562	-0.0995786	-0.17209	-0.0664075	-0.119128	-0.224833	-0.106862	0.0257286	-0.139899	-0.0734784	-0.281938	0.0678606	-0.00291821	-0.158889	-0.0446371	-0.0900064	-0.165083	-0.18241	-0.10608	-0.0880946	0.0061747	-0.0413539	-0.442612	-0.215213	-0.235374	-0.13412	-0.113249	-0.275566	-0.00230278	-0.172943	-0.287928	-0.18387	-0.141971
PILRB	-0.290041	-2.26796	0.0272083	1.5653	0.0310719	-0.145707	-0.311932	-0.239832	0.190212	0.0191556	-0.679289	0.0147978	0.0264206	-0.153187	-0.24028	-0.156377	-0.10618	-0.246036	0.0550354	-0.142897	-0.127283	-0.27618	-0.0539724	0.0966731	-0.0951264	-0.0837314	-0.190575	-0.0103837	-0.0247909	-0.00599074	-0.0938445	-0.0937554	-0.141812	-0.0119413	-0.144099	-0.402924	-0.284915	-0.213055	-0.289277	-0.181648	0.0267159	-0.319025	-0.137179	0.0229178	-0.240637	-0.0426634	-0.0447191	-0.306352	-0.0629272
PIGU	-0.289981	-2.26745	0.0272418	1.56476	-0.179321	-0.0780435	0.0269137	0.00330506	-0.048989	-0.187782	-0.129079	-0.026062	-0.066965	0.0126396	-0.237093	-0.466175	-0.0696629	-0.247756	0.0184595	-0.16902	-0.119338	-0.356126	-0.30161	-0.156981	-0.264359	-0.129755	-0.404824	-0.16335	-0.0311304	-0.379698	-0.237611	-0.403156	-0.307534	-0.421096	-0.215422	-0.136035	-0.118985	-0.11444	-0.173525	-0.321106	-0.157669	-0.13324	-0.152828	-0.0385309	0.0194035	-0.286432	-0.0517019	-0.207267	-0.00477028
SLC35D3	-0.289761	-2.26557	0.0273643	1.56282	0.184522	0.157597	0.0458229	0.0870764	0.0791152	0.0755616	-0.25361	-0.04778	-0.12769	-0.066772	-0.112525	0.2126	0.0270116	-0.10381	-0.103239	-0.0454724	0.0258506	-0.16634	0.110474	0.102404	-0.0655558	-0.0154552	-0.086647	0.0532738	0.124384	0.0973254	0.0164702	-0.040914	-0.0397815	0.271685	0.0593525	0.0132479	0.0822792	0.0656711	-0.0408568	0.0662929	-0.0406574	0.0754474	0.0556056	-0.128567	0.11517	0.0253591	0.0314786	0.102246	0.176644
COL6A1	-0.289652	-2.26463	0.0274251	1.56185	0.231042	0.0784638	-0.0371168	-0.147151	0.258014	0.0619749	0.0374962	0.230545	0.0466077	0.047398	0.143317	0.106622	0.145586	0.0878451	0.139871	-0.17526	-0.027499	-0.0681646	0.00435846	0.115831	0.167405	0.0782757	0.188704	-0.000207653	-0.121345	0.0734386	0.127048	-0.114817	0.0264483	0.264807	0.138399	-0.137118	0.0770632	0.0574496	0.125966	0.0614576	0.177391	0.0801662	0.0945495	-0.187723	0.0853496	0.106274	0.114443	0.0657385	-0.0829682
SLC22A7	-0.289628	-2.26444	0.027438	1.56165	-0.0138589	-0.119927	-0.376746	-0.204812	-0.0319113	-0.0217935	-0.124809	-0.017554	-0.0451645	-0.106694	-0.205847	-0.0612497	0.0588945	-0.154714	-0.068334	-0.0918729	-0.00744988	-0.111867	-0.0790688	-0.0370115	-0.105168	-0.150455	-0.185426	-0.129359	-0.2509	-0.160641	-0.145468	-0.145547	-0.00883214	-0.216043	-0.235268	-0.217359	-0.0354525	-0.028372	-0.105167	-0.0555005	0.0860517	0.0131985	-0.0495393	-0.0784288	-0.29365	-0.198249	-0.330731	-0.0389118	-0.286298
TBX20	-0.289618	-2.26435	0.0274439	1.56155	0.0482294	0.203849	0.358923	-0.087211	0.0892726	0.20062	-0.00848804	0.136457	0.121955	0.129764	0.0702798	0.0768072	0.112671	-0.057471	-0.209019	0.0842154	0.132311	0.15863	0.113567	-0.00635273	0.125423	0.0833669	0.0433156	0.129489	0.227243	-0.0060453	0.133193	-0.0976471	0.0706949	0.249086	0.153938	-0.0664858	-0.0642379	-0.0315491	0.0153444	0.0169577	0.0677407	-0.094917	0.0330836	0.0304355	0.113487	0.0814819	0.0473787	-0.000251731	0.128596
GPX2	-0.289328	-2.26187	0.0276061	1.55899	-0.195124	-0.119747	-0.191824	-0.252631	0.0206122	-0.325087	-0.423661	-0.0258781	-0.0662915	-0.203171	-0.163781	-0.164172	-0.145363	0.0183012	-0.317297	-0.184899	-0.307831	-0.0647824	-0.16328	0.0207832	-0.222271	-0.085807	-0.048644	-0.145435	-0.193589	-0.188068	-0.0421759	-0.207444	-0.201758	-0.0485037	-0.0754387	-0.0418944	-0.026994	-0.0534949	-0.195912	-0.180831	0.0110828	-0.0547418	-0.108659	-0.0767401	-0.0645281	-0.0731901	0.0336199	-0.0372451	-0.131782
TPH2	-0.289246	-2.26118	0.0276519	1.55828	-0.425421	-0.212759	-0.0376259	-0.0318669	-0.0644426	-0.249948	-0.314927	-0.238875	-0.217135	-0.0830872	-0.144334	-0.138924	0.0529811	-0.156102	0.143285	-0.277704	-0.20108	-0.257903	-0.285898	-0.0742758	0.0406284	-0.0820966	-0.212671	-0.16052	-0.164795	-0.0100686	-0.111976	-0.304398	-0.131865	-0.0511331	-0.292151	-0.146032	-0.12532	-0.119405	-0.0386152	-0.16025	-0.330813	0.0294613	-0.130282	-0.179838	-0.587389	-0.167932	-0.0611689	-0.0103432	0.227633
PRUNE2	-0.289208	-2.26085	0.0276734	1.55794	-0.310632	0.0765775	-0.211649	0.139224	0.127029	-0.0391141	-0.150721	-0.0271257	-0.0333328	-0.131017	0.0190397	-0.0168098	0.0302345	0.0278875	0.131111	-0.0110783	0.00526017	0.0488962	-0.126839	-0.0400923	0.0488156	0.0161044	-0.0143187	0.00784071	0.076828	-0.0458957	-0.0170621	-0.144368	0.310145	0.113567	0.0397393	-0.0951116	-0.0542994	0.164085	0.0363016	0.00353494	0.0773929	0.312552	-0.00374554	-0.140973	0.119445	-0.0812242	0.0635931	-0.142586	-0.0820807
CENPI	-0.289053	-2.25953	0.0277608	1.55657	-1.27687	-0.793728	-0.921663	-0.89669	-0.454171	-1.13788	-0.789363	-1.37592	-0.595173	0.0223828	-0.795396	-1.12816	-0.769735	-0.284913	-0.397993	-0.930445	-0.662251	-0.831774	-0.96502	-0.635952	-1.1072	-0.479255	-0.890197	-0.356713	-0.608252	-0.85488	-0.841916	-0.764302	-0.764865	-0.725918	-0.582488	-0.437377	-0.971951	-0.410429	-1.06379	-0.591448	-0.642638	-0.589256	-0.925561	-1.16222	-1.23041	-0.751485	-0.591072	-0.628012	-0.163895
TDGF1	-0.28903	-2.25933	0.027774	1.55636	-0.77873	-0.406269	-0.825324	-0.7977	-0.392693	-0.750185	-0.675638	-0.375149	-0.229088	-0.318592	-0.392005	-0.737215	-0.322914	-0.196561	-0.605123	-0.45434	-0.457315	-0.403205	-0.168539	-0.101716	-0.123957	-0.261822	-0.57604	-0.188277	-0.402076	-0.641352	-0.537012	-0.457465	-0.606564	-0.526242	-0.415116	-0.508635	-0.304795	-0.124406	-0.429937	-0.675458	-0.0153154	-0.829181	-0.16767	-0.340518	-0.909934	-0.476381	-0.200477	-0.104893	-0.487604
RBM42	-0.288942	-2.25858	0.0278236	1.55559	-0.829035	-0.455958	-0.519431	-0.186405	-1.0152	-0.853791	-0.968054	-0.661603	-0.506432	-0.896364	-0.842044	-0.967272	-0.400071	-0.460362	-0.491703	-0.958343	-0.465816	-1.04183	-0.658904	-0.816673	-0.850121	-0.575943	-0.525682	-0.790119	-0.397866	-0.906654	-0.526018	-0.732219	-0.906088	-0.391366	-0.641034	-0.833128	-0.770037	-0.662093	-0.64297	-0.670935	-0.167751	-0.540452	-0.625859	-0.375197	-0.901915	-0.561166	-0.620063	-0.771585	-0.84943
EDAR	-0.288913	-2.25834	0.0278395	1.55534	0.35667	-0.149095	-0.0215387	0.0851746	-0.107821	0.152316	-0.128563	0.0174583	0.158075	-0.00746124	-0.253095	-0.000241987	0.105601	0.0469596	-0.320816	0.0216533	-0.0197464	-0.0023802	-0.266315	-0.0415592	-0.156842	0.0351164	0.0808967	-0.128638	-0.0368765	-0.0226862	-0.0851511	-0.12459	0.0268709	0.0536464	-0.0472939	-0.242098	0.0171552	0.00859634	0.0233241	0.140686	-0.107601	0.0616789	-0.072001	-0.256368	0.0431873	0.0738238	-0.0701063	-0.263276	0.18839
CHODL	-0.288907	-2.25828	0.0278434	1.55528	-0.364576	-0.0341036	-0.0190831	0.0306071	-0.177327	-0.00554457	-0.229543	-0.0888463	0.0247996	0.0328675	-0.104638	-0.0133128	0.0119624	-0.0475485	-0.215353	-0.0330817	0.0570914	-0.258947	-0.101027	0.0255659	0.0536593	-0.0522684	-0.086095	-0.0546593	-0.13733	-0.0476798	-0.275359	-0.174852	-0.172707	-0.122737	-0.152371	0.0313796	-0.189959	-0.0272822	-0.100998	-0.0640141	-0.0495253	-0.153432	-0.17974	-0.0716397	-0.294679	-0.0442619	0.0352765	-0.309726	-0.0051536
IGFBP7	-0.28889	-2.25814	0.0278525	1.55514	0.13278	-0.00102422	-0.340375	-0.218785	-0.160095	-0.143005	-0.149804	-0.0525679	-0.143984	-0.0643326	-0.0891738	-0.11205	0.0409695	-0.162388	-0.252994	-0.209651	-0.203346	-0.10535	-0.0314333	-0.0608081	-0.0640241	-0.166008	-0.00749562	-0.195952	-0.0682245	-0.226301	-0.12991	-0.108024	-0.129329	0.0218699	-0.169565	-0.140151	-0.107465	-0.0104428	-0.0132087	-0.118573	-0.00573576	-0.0281995	-0.028667	-0.451672	-0.198905	-0.117254	-0.102667	-0.0815527	0.0409667
FPGT	-0.288876	-2.25801	0.0278609	1.555	0.0767041	0.131216	-0.0585716	0.139573	0.0355401	0.229851	-0.0688711	0.126648	0.136675	0.0264712	-0.455308	0.120881	0.200019	-0.00508969	0.0419417	0.131667	0.147802	-0.0104194	0.183784	0.134767	-0.146659	0.094299	-0.108677	0.199379	0.0440076	0.0836237	-0.0344693	0.046638	0.075857	0.191473	0.126603	0.0684745	0.0240071	-0.0164378	0.132848	0.0341985	-0.118201	0.0583733	0.0366417	0.215249	-0.00234844	-0.0249048	0.102923	-0.18217	0.117441
ANXA2R	-0.288824	-2.25758	0.02789	1.55455	-0.347075	-0.234435	0.103318	-0.111971	-0.250082	-0.232048	-0.245279	-0.0261474	-0.120662	0.0353253	-0.396635	-0.0784097	-0.0675233	-0.132914	-0.0451341	-0.368414	-0.170163	-0.185035	-0.246261	-0.274672	0.0870518	-0.0465874	-0.0122732	0.0535655	-0.0913094	-0.204163	-0.0717808	-0.449632	-0.1262	-0.178655	-0.33267	-0.0265457	-0.249572	-0.123152	0.0951758	-0.0106293	0.149945	0.0053109	-0.128421	-0.0597639	-0.525466	-0.0382724	0.117967	-0.106015	-0.000682238
ANKRD23	-0.288703	-2.25654	0.0279589	1.55348	-0.119363	0.0754906	0.0210545	-0.265824	-0.115927	-0.069948	-0.576536	-0.0226609	0.00372308	-0.0169555	-0.213241	0.000325652	-0.145764	-0.218878	0.013158	-0.0549022	-0.104404	-0.155153	-0.151773	-0.184128	-0.0965294	0.0386023	-0.142073	-0.0854406	0.0208551	-0.307248	-0.189732	-0.295029	-0.110478	-0.125745	-0.291426	-0.00883396	-0.130055	-0.0325492	-0.360179	-0.21207	0.112411	-0.260626	-0.134378	0.0425202	-0.300829	-0.104115	-0.138951	-0.0510537	-0.0128801
LIX1L	-0.288568	-2.25539	0.0280351	1.5523	-0.165061	-0.319183	-0.299085	-0.371144	-0.0895384	-0.159354	-0.664912	-0.144407	-0.211191	0.00562075	-0.296074	-0.195642	-0.0295965	-0.209913	-0.163199	-0.0423404	-0.379222	-0.252889	-0.223113	-0.162684	-0.179696	-0.0681011	-0.225947	-0.00307046	-0.229546	-0.225251	-0.150478	-0.193535	-0.120445	-0.194615	-0.208256	-0.259922	-0.19418	-0.108227	-0.175965	-0.264117	-0.104099	-0.224265	-0.17721	-0.122675	-0.22748	-0.210585	-0.41309	-0.138854	-0.11851
ARNTL2	-0.288523	-2.25501	0.0280607	1.5519	0.0206437	-0.0268446	0.130754	-0.0571874	0.0140821	-0.0565323	-0.164038	0.187756	-0.0796742	-0.0602143	-0.0909708	-0.137383	0.0464468	-0.119667	-0.377449	0.0760341	0.0516192	-0.0754415	-0.0635333	-0.109857	-0.0974615	-0.176501	-0.00370153	-0.0689243	-0.132136	-0.0829442	-0.133573	-0.334232	-0.204958	-0.10312	-0.199897	-0.136906	-0.0806602	0.0817608	-0.0866437	-0.0873241	0.0876684	-0.0229585	-0.125871	-0.259896	-0.44928	-0.00579809	-0.027134	-0.144779	0.201189
ITPR3	-0.288488	-2.25471	0.0280805	1.55159	0.0877474	-0.0326581	-0.197192	-0.00332022	0.381691	-0.217981	-0.271305	-0.269577	0.00462443	0.00869754	-0.378594	0.0272125	-0.116482	-0.125733	-0.30984	-0.028501	-0.266085	-0.277391	-0.0462825	-0.130878	-0.124167	-0.08617	0.0263398	0.11727	-0.0597049	0.00614683	0.0265102	-0.0902163	-0.302219	0.25112	-0.0924427	-0.138658	-0.030592	-0.155176	0.131992	0.048647	0.133336	0.0175495	-0.0683422	-0.3774	-0.0427031	-0.162074	-0.0325001	0.144815	0.0192315
ZP2	-0.288452	-2.2544	0.0281013	1.55127	-0.28328	0.0861766	0.102069	-0.449424	0.303615	-0.0152518	-0.123117	-0.167153	-0.0116766	0.030476	-0.0349563	0.0606349	0.165987	0.0191869	0.058598	0.169869	0.0997409	0.0978121	0.0714107	-0.012379	0.0738463	-0.00394521	-0.0574524	-0.171664	0.043781	0.0532363	0.033795	-0.1298	0.137652	0.139298	0.0804343	-0.0615477	0.00652197	-0.095575	0.0426349	0.0653862	0.0829013	0.0254264	0.00420016	-0.27988	-0.260149	0.0752369	0.162079	0.0481886	0.198345
EPS8	-0.288338	-2.25343	0.028166	1.55027	-0.124304	0.0779685	0.0882965	0.326623	0.108313	0.0996341	0.00995525	0.00875962	0.110144	-0.0767474	-0.180543	0.0453528	0.272168	0.116137	0.442189	0.0154784	0.256842	0.0186844	0.0545996	0.0657685	0.0139149	0.097494	-0.00962125	0.191866	0.0752339	0.0296739	-0.0548425	-0.0304394	-0.0947566	0.132347	0.0775694	0.0442383	0.16963	-0.0251803	0.131702	0.0113389	0.260273	0.290082	0.100565	0.259153	0.203051	0.187097	0.118253	0.118126	0.0422051
TFAM	-0.288165	-2.25196	0.0282649	1.54875	-0.273254	-0.583196	-0.687311	-1.16143	-0.787706	-0.36272	-0.346234	-0.421333	-0.388055	-0.520632	-0.85097	-0.552716	-0.476166	-1.13483	-0.868617	-1.08641	-0.671481	-0.8184	-0.500367	-0.657569	-0.817723	-0.716171	-0.396127	-0.5731	-0.39602	-1.13486	-0.492455	-0.746964	-0.672919	-0.532748	-0.836654	-0.782806	-0.575418	-0.537104	-0.619019	-0.329427	-0.408923	-0.210731	-1.09119	-0.831204	-0.657105	-0.437024	-0.367824	-0.382279	-0.649147
DPPA2	-0.288046	-2.25094	0.0283332	1.5477	-0.682096	-0.360946	-0.542384	-0.331025	-0.162264	-0.379303	-0.552774	-0.519314	-0.177787	-0.473893	-0.361733	-0.595356	-0.240322	-0.292508	-0.384697	-0.210579	-0.524566	-0.151725	-0.133631	-0.42004	-0.251065	-0.175212	-0.473559	-0.282655	-0.182738	-0.373751	-0.194673	-0.513047	-0.495905	-0.189773	-0.277941	-0.077345	-0.336514	-0.265553	-0.660615	-0.229635	-0.423061	-0.373728	-0.301398	-0.485578	-0.426629	-0.617008	-0.307	-0.474053	-0.2411
CATSPER1	-0.28797	-2.2503	0.0283767	1.54704	-0.0195064	-0.0383381	-0.54264	0.023981	-0.199585	-0.0705138	-0.279534	-0.300686	-0.00577053	-0.145811	-0.460536	-0.43951	-0.306186	-0.109517	-0.0273122	-0.105629	-0.207941	-0.216566	-0.0166477	-0.249675	-0.178939	-0.144118	-0.045948	-0.239022	-0.156752	-0.17966	-0.0779953	-0.232596	-0.130677	0.0794338	-0.0927286	-0.183079	-0.119944	-0.188831	-0.150483	-0.103207	0.0825378	0.0610823	-0.196201	-0.271996	-0.107233	-0.103748	-0.098698	-0.225651	-0.0993269
MNDA	-0.287908	-2.24977	0.0284124	1.54649	-0.198528	-0.0287552	-0.168506	-0.0507507	-0.163068	-0.0215381	-0.0674794	-0.239231	0.0942223	0.009696	-0.0290439	-0.148315	-0.0427532	-0.0509705	0.010722	0.00326447	-0.093956	0.0257292	0.0253804	-0.0346002	0.0273052	-0.0448716	0.00851495	0.0963225	-0.0646062	-0.0220459	-0.0427639	-0.146968	-0.121306	-0.0173596	0.0719433	-0.238624	-0.0757154	0.0689425	-0.0206822	0.00680789	0.168824	-0.0428728	-0.038438	-0.14284	0.0168085	-0.137051	-0.0848458	-0.134701	0.0160341
GPAT2	-0.287853	-2.2493	0.0284441	1.54601	-0.0632478	-0.414909	-0.620571	-0.395307	0.188033	-0.714742	-0.531206	-0.556596	-0.461332	-0.505138	-0.915583	-0.448175	-0.0353812	-0.16952	0.128266	-0.529934	-0.533495	-0.475853	-0.354324	-0.612737	-0.270157	-0.304908	-0.304703	-0.192385	-0.338377	-0.249714	-0.41521	-0.4508	-0.358048	-0.434704	-0.411135	-0.292381	-0.333309	-0.28205	-0.806011	-0.539889	-0.340214	-0.425662	-0.382622	-0.750038	-0.0781222	-0.289701	-0.54876	-0.295795	-0.390974
TMBIM1	-0.28785	-2.24927	0.0284461	1.54598	0.0777009	-0.117589	-0.272302	0.0529429	-0.0315156	-0.102953	-0.0685655	0.0850117	-0.0726395	-0.0412156	-0.023253	0.0460728	0.00833283	-0.169997	0.0110983	-0.156003	0.0654134	-0.0660558	0.0322936	-0.0953351	-0.0314041	0.00563083	-0.0689682	-0.0773159	-0.183415	-0.0248208	-0.030453	-0.056139	-0.0870636	-0.0367069	0.0339802	-0.115157	-0.107308	-0.230457	-0.181439	-0.0923058	0.0727099	0.0170021	-0.0479776	-0.130734	0.0439753	-0.0402884	-0.0322389	0.0239366	0.0249224
ADAMTS16	-0.287817	-2.24899	0.0284648	1.54569	-0.0251738	0.120233	-0.322535	0.122412	0.176958	0.259028	-0.097963	0.0770344	0.0630094	0.0499505	0.021428	-0.00196264	0.0334586	0.152079	0.285866	0.137998	0.154284	-0.0477633	0.192064	0.1226	0.131072	0.07191	0.154385	0.233584	0.146834	0.1359	0.171653	-0.0967201	-0.0113932	0.358401	0.132531	-0.00954157	0.0920596	-0.0089854	0.0117065	0.0766936	0.295385	0.00942287	0.0951968	0.351441	-0.138403	0.160388	0.0294953	0.0610498	0.283323
OGFOD1	-0.28781	-2.24893	0.0284689	1.54563	-0.364029	0.0666673	-0.224602	-0.139901	-0.0451341	-0.154959	-0.0944793	-0.390854	-0.0719763	-0.269604	-0.19715	-0.117823	-0.154928	-0.326243	-0.345357	-0.130542	-0.141976	0.0548655	-0.128427	-0.128747	-0.0314871	0.011563	-0.0925265	0.0379607	0.00588729	-0.153237	-0.142871	-0.353779	-0.325365	-0.028142	-0.20102	0.0205724	-0.232624	-0.139669	-0.110567	-0.154008	-0.158299	0.248869	-0.0709474	-0.016468	-0.313462	-0.177344	-0.0110418	-0.552793	0.0743939
ZMYND10	-0.287768	-2.24858	0.0284928	1.54526	-0.430855	-0.193294	-0.210906	-0.175429	-0.138895	-0.456259	-0.305486	-0.297173	-0.0347886	-0.197151	-0.24789	-0.160384	-0.0690912	-0.161925	0.0085899	-0.110872	-0.22905	-0.213624	-0.201379	0.0240653	-0.247412	-0.119023	-0.203904	-0.108993	-0.0659073	-0.142847	-0.165473	-0.181136	-0.336882	-0.0682338	-0.113348	-0.183947	-0.19458	-0.0992674	-0.149398	-0.045983	-0.0594784	-0.207878	-0.216011	-0.18682	-0.293908	-0.233975	-0.157124	-0.115608	-0.300507
PPEF1	-0.287508	-2.24636	0.0286432	1.54298	0.239277	0.219562	0.365885	0.349952	0.306503	0.35977	0.139882	0.0474747	0.23423	0.393906	0.00297916	0.287071	0.339039	0.165988	0.203199	0.200118	0.370072	0.134416	0.294116	0.176479	0.139232	0.155564	0.149766	0.225408	0.199791	0.194322	0.238669	0.225869	0.261515	0.273599	0.261467	0.278396	0.229294	0.120444	0.220397	0.182222	0.440888	0.254591	0.209057	0.280986	0.0658498	0.246595	0.591024	0.344106	0.603933
CLIP2	-0.287285	-2.24446	0.0287726	1.54102	-0.123691	0.0608483	0.0475111	0.147168	0.0676538	-0.310422	-0.418551	-0.146234	0.0525724	0.0627586	-0.148906	0.0119901	0.0593482	-0.0458064	0.0209953	-0.0186597	-0.183097	0.0644716	-0.0117082	0.0216709	0.0716045	0.0357443	0.0289664	0.0613189	0.108905	-0.0906991	0.0300656	-0.171268	-0.130163	0.078596	0.00303346	-0.0477079	-0.0650589	0.0538205	-0.144523	0.0634579	-0.0273746	-0.0175892	-0.0238895	-0.310505	-0.0177772	-0.0179417	0.0625893	-0.176733	0.042553
AP1S1	-0.287127	-2.24311	0.0288644	1.53964	-0.262857	0.0776048	0.0795822	-0.00323601	-0.135379	-0.261977	-0.221138	-0.100223	0.0360201	0.0558113	-0.0409971	0.0299571	0.035379	-0.0542125	0.0046481	-0.0049373	0.0614714	0.0790714	-0.0337935	-0.201204	-0.217394	0.0262065	-0.157126	-0.047982	0.130886	-0.099885	0.0151287	-0.0745634	-0.120492	0.017542	-0.139915	-0.0569984	-0.182867	-0.236617	-0.333622	0.0410119	0.423116	0.163146	-0.0589517	-0.0479239	-0.0560221	0.0563517	0.0917138	-0.0646955	-0.120999
ANKRD40	-0.286946	-2.24157	0.0289701	1.53805	-0.364324	-0.474253	-0.481971	-0.00204739	-0.442841	-0.218074	-0.272931	-0.240281	-0.162149	-0.0498736	-0.283358	-0.0882608	0.0639891	-0.497352	0.343079	-0.014881	-0.368454	-0.0338723	-0.1743	-0.429292	-0.168932	-0.0849381	-0.200057	-0.112122	-0.000919297	-0.110047	0.00978588	-0.229249	-0.0844845	-0.189119	-0.0112954	0.0585519	-0.101233	-0.025771	-0.164341	-0.100774	0.0620084	-0.169412	-0.107401	-0.394046	-0.262469	-0.109285	0.0443292	-0.151138	-0.0597099
POLD3	-0.286915	-2.24131	0.0289882	1.53778	-1.82566	-1.63004	-1.38369	-1.8187	-1.67877	-2.41212	-2.23913	-1.99846	-1.82125	-1.76746	-1.93883	-1.74387	-0.81142	-2.01125	-1.79515	-2.02312	-2.35206	-1.40178	-1.95166	-2.43483	-1.44278	-1.09385	-1.64288	-1.81387	-1.65428	-1.99221	-2.11016	-1.76738	-2.16518	-1.90159	-2.22881	-1.79993	-1.51582	-1.55358	-1.47999	-1.67272	-1.91474	-2.21541	-1.8784	-2.27697	-1.64287	-1.7202	-1.57362	-1.97537	-1.67798
CDC27	-0.286848	-2.24074	0.029027	1.5372	-2.79463	-2.12135	-2.45834	-2.31842	-2.32422	-2.58236	-2.63159	-2.47803	-2.26972	-2.88754	-2.61035	-2.45628	-1.90926	-2.26446	-2.10726	-2.52886	-2.5385	-2.13087	-2.36818	-2.8077	-2.28341	-2.46493	-2.36461	-2.22462	-2.29629	-2.36165	-2.51674	-2.20004	-2.38656	-2.33519	-2.34359	-2.93444	-2.32032	-2.66033	-2.82212	-2.45673	-2.21372	-2.71312	-2.29892	-2.07934	-2.5631	-2.15716	-2.3457	-2.76571	-2.40024
XRCC1	-0.286843	-2.2407	0.0290299	1.53716	-0.204342	-0.261155	-0.344572	-0.434335	-0.296595	-0.340694	-0.324901	-0.602356	-0.111644	-0.0390674	-0.287216	-0.270782	-0.177057	-0.0954438	-0.24297	-0.527435	-0.417842	-0.138282	-0.249722	-0.283659	-0.174777	-0.231787	-0.389569	-0.383529	-0.133104	-0.254839	-1.18524	-0.452632	-0.251261	-0.39416	-0.400961	-0.00846996	-0.613548	-0.15723	-0.254741	-0.182193	-0.330051	-0.151395	-0.325016	-0.146113	-0.35317	-0.189154	-0.313471	-0.365712	-0.0267532
PARP10	-0.286778	-2.24014	0.0290684	1.53658	-0.155231	0.00637516	-0.294944	-0.428485	-0.100474	-0.56298	-0.425659	-0.0837494	-0.135168	-0.323113	-0.24636	-0.180186	-0.178588	-0.143743	0.13484	-0.180242	-0.0409418	-0.173749	-0.131832	-0.349298	-0.0804958	-0.181627	-0.354655	-0.0289877	-0.031089	-0.149223	-0.0196381	-0.220596	-0.224861	-0.0302115	-0.109463	-0.37281	-0.0992914	-0.0662094	-0.103369	-0.205117	-0.0167626	-0.134119	-0.168356	-0.0497891	-0.0158775	-0.161782	-0.293939	-0.0706795	-0.220334
SLC2A10	-0.286646	-2.23902	0.0291458	1.53542	0.172986	0.0933693	0.124131	-0.0911677	0.154954	-0.0614341	0.0484318	0.0498459	-0.115177	0.190332	-0.0682201	-0.121067	0.156625	-0.0595321	-0.172658	-0.03124	0.021876	-0.0191921	0.017487	0.125244	0.00343315	0.0215077	0.0584659	-0.0833604	0.0759673	-0.0583954	0.067081	0.042552	0.00968188	0.108298	0.0213131	0.051257	0.110323	-0.0920863	0.0685855	0.017045	0.00205735	0.338436	-0.100724	-0.116618	0.111147	-0.097321	0.026087	0.121871	0.450478
ITGA6	-0.286593	-2.23857	0.0291767	1.53496	0.046336	-0.0246687	-0.122549	0.0110909	0.282387	-0.00696371	-0.369305	-0.147293	0.196337	-0.167418	0.046565	-0.00270965	0.264372	-0.0639442	0.125746	-0.129677	-0.182826	-0.0702506	-0.0430516	-0.131441	-0.056966	-0.100969	-0.156271	0.124712	-0.176818	-0.151883	-0.125004	-0.0632173	-0.111305	-0.0687889	0.0113271	-0.0889479	-0.0360938	-0.183214	-0.21324	0.086977	0.355588	-0.188052	-0.113134	-0.0946766	-0.308667	-0.157362	0.134714	0.0318357	-0.226663
BCL7C	-0.286557	-2.23826	0.029198	1.53465	-0.0178042	0.112805	0.143612	-0.43567	-0.139913	-0.0440371	-0.324873	0.0562797	-0.0603381	0.0185242	-0.117779	-0.0455606	0.134984	-0.0287096	0.124818	0.0305108	-0.131777	-0.184269	0.0197515	0.0338948	-0.100524	0.0637808	-0.267423	-0.113544	0.0200512	-0.140078	-0.147924	-0.29119	-0.00234071	-0.0441888	-0.124283	-0.00282224	-0.0769438	-0.108708	-0.148138	0.0624486	-0.187165	0.0541415	-0.0595704	-0.0678337	0.105736	-0.0883226	0.120889	0.042136	0.0370471
ACTN4	-0.286508	-2.23784	0.0292268	1.53422	0.168341	0.149668	0.24501	-0.0767126	0.293587	0.0710378	-0.508467	-0.169671	0.0936619	0.0221859	-0.167937	0.0351451	0.0174965	-0.158153	0.157198	-0.0042465	0.0900962	-0.0548051	-0.0465803	-0.210984	0.0229206	-0.0683118	-0.0975417	0.00280198	0.136349	-0.0768936	-0.0521289	-0.126533	0.0698178	-0.0925597	-0.0628261	-0.0486317	-0.131482	0.0883876	-0.287567	-0.453798	0.0871709	-0.259205	-0.0738694	0.337153	0.0528327	0.0525282	-0.0254569	0.0510474	0.0573291
HS3ST1	-0.286449	-2.23734	0.0292617	1.5337	0.0271885	0.187795	-0.0507904	0.195934	0.0563737	0.152445	-0.134346	0.22372	0.155205	0.217394	-0.135349	0.115925	0.0613078	0.0219343	0.212628	0.0171608	0.0173204	0.0103916	0.0985375	-0.02091	-0.0202582	0.0599084	0.0824977	0.0140239	0.0673319	0.0906244	0.140898	0.0236962	0.0107274	0.315314	-0.0818398	-0.112648	-0.085303	0.1788	0.0752903	0.0659118	0.171047	0.21527	0.0464096	0.325132	-0.0356509	0.0086929	0.243213	0.224846	0.0363328
ARL6IP5	-0.286223	-2.23542	0.0293949	1.53173	0.182766	-0.0245684	-0.13218	-0.0196478	-0.203303	-0.118254	-0.355527	0.0628908	-0.0511688	0.0777649	-0.119959	0.0811706	0.108809	0.029097	0.467083	-0.0523019	-0.0399988	-0.0805402	-0.209074	-0.0360589	-0.125632	-0.0694763	-0.0163672	0.167512	-0.049704	0.114559	-0.106035	-0.169339	0.0866176	0.229501	-0.0208008	0.0216011	0.0414286	0.0531867	-0.0545273	-0.0645717	0.117108	0.088	-0.0737595	-0.154086	-0.196192	-0.0415555	0.170419	0.12648	-0.139073
ATG16L2	-0.286126	-2.23459	0.0294524	1.53088	0.00113501	-0.0353585	-0.513825	0.0642617	0.0110884	-0.0313087	-0.356828	0.0489454	-0.16931	0.296697	-0.0279741	-0.0955777	0.222897	-0.165397	0.118201	-0.10389	-0.103524	-0.113827	-0.14903	-0.120342	0.00341399	-0.0695663	-0.0624961	-0.107751	-0.0627894	-0.222667	-0.0470354	-0.142589	-0.142149	0.0878494	-0.0551909	-0.180991	0.0981003	0.0130105	-0.109577	-0.140587	-0.110569	-0.0348094	-0.119672	-0.195458	-0.133877	-0.0644821	-0.210194	-0.188491	0.116724
PCED1B	-0.286073	-2.23414	0.0294836	1.53042	-0.155662	-0.131492	-0.186847	0.0857772	-0.018034	-0.301697	-0.679796	0.000887502	0.00965709	0.0224948	-0.113573	-0.413781	-0.0684133	-0.155316	-0.511484	-0.0286547	-0.362432	-0.32331	-0.173093	-0.197071	-0.0823309	-0.122892	-0.0937723	-0.139934	-0.143924	-0.27299	-0.11155	-0.163162	-0.297746	0.109632	-0.363851	-0.258434	-0.242495	-0.280335	-0.563434	-0.23253	0.0354671	-0.0962169	-0.201691	-0.353762	-0.291725	-0.265731	-0.408937	-0.281811	0.0455789
PFDN6	-0.285973	-2.2333	0.0295427	1.52955	-1.34211	-1.33156	-1.65997	-1.33346	-1.1907	-0.875093	-2.06127	-1.02356	-1.23398	-1.15372	-1.58055	-0.93937	-0.917911	-1.49615	-1.39485	-1.25354	-0.82377	-1.82204	-1.49796	-1.33751	-1.18101	-0.881661	-1.3343	-0.91645	-1.35842	-1.35247	-1.36016	-1.87653	-1.23646	-1.64497	-1.25141	-1.49041	-1.524	-1.54823	-0.845764	-1.40178	-1.35102	-1.85811	-1.77636	-1.00161	-1.78576	-1.31933	-1.9584	-1.04043	-0.96323
GFRA3	-0.285788	-2.23172	0.0296529	1.52793	-0.119562	0.00185659	0.0837863	0.149968	-0.158039	-0.274971	-0.0990913	0.0756963	0.164458	-0.0912028	0.0357801	-0.0492391	0.268044	-0.0534056	0.27045	0.0683987	0.0140117	-0.062054	0.0357558	0.0151322	0.0326772	-0.0434124	0.0928454	-0.0347998	0.0675615	0.0162361	0.154703	-0.137345	0.0210207	-0.178583	0.0922931	-0.0835688	0.0653368	0.152489	0.165383	0.0496937	0.00702723	0.13769	0.0193771	0.0195688	-0.080642	0.070217	0.232312	-0.0578014	0.0385707
SCIN	-0.285372	-2.22818	0.0299016	1.5243	-0.122223	-0.102376	0.169105	-0.203631	0.0228031	-0.110114	0.0195597	0.243688	0.0235414	0.0610579	-0.341489	-0.223704	-0.129598	-0.152759	0.210083	0.0648179	0.0876084	-0.347642	-0.133823	-0.0515626	-0.0266646	0.139669	-0.162137	0.053792	0.147979	0.0496386	-0.185782	-0.0579661	-0.0805963	-0.240509	-0.0315943	0.0843652	-0.0631625	-0.0864411	-0.166144	-0.144736	0.180645	-0.143225	-0.00386335	0.035673	-0.238187	-0.0360477	0.183325	-0.0288891	0.222031
PRR3	-0.28533	-2.22783	0.0299266	1.52394	-0.239551	-0.289472	-0.0806012	-0.191456	-0.302036	-0.165592	-0.222181	-0.23197	-0.146187	0.0456196	-0.407391	-0.232601	0.0565433	-0.189451	-0.148624	-0.175136	0.114133	-0.117758	-0.187284	-0.230866	-0.248394	-0.0584365	-0.0327	-0.120334	-0.205876	-0.201372	-0.115343	-0.225454	-0.347628	-0.299645	-0.194581	-0.26132	-0.105594	-0.143985	-0.268127	-0.164406	-0.206814	-0.185145	-0.133466	-0.0483601	-0.292054	-0.203399	0.033206	-0.0208551	-0.133859
CRLS1	-0.285122	-2.22606	0.0300516	1.52213	-0.782643	-0.37363	-1.05357	-0.411995	-0.516487	-0.859553	-0.181387	-0.274878	-0.722969	-0.679978	-0.928464	-0.452791	-0.385941	-1.31159	-0.697636	-0.713323	-0.27899	-0.610872	-0.612398	-1.3351	-0.556909	-0.428663	-0.308842	-0.17672	-0.283564	-0.444248	-0.838226	-0.784851	-0.549409	-0.688397	-0.710748	-0.826398	-0.766247	-0.682833	-0.720484	-0.575634	-0.373787	-0.39052	-0.519787	-0.289626	0.0839269	-0.228915	-0.71465	-0.162927	-0.43687
SEMA5B	-0.285029	-2.22527	0.0301081	1.52132	-0.102598	-0.0472348	-0.21699	-0.0127353	0.0142305	-0.220812	-0.346254	-0.0970807	-0.0349989	-0.0787413	-0.053663	-0.166756	-0.151471	-0.00224749	0.174762	-0.0646169	-0.041618	-0.140023	0.0744885	-0.072716	-0.0448574	-0.0715525	-0.060404	-0.0101214	-0.0773357	-0.154439	-0.0816171	-0.132699	-0.153631	-0.0597343	-0.124107	0.0630653	-0.063205	-0.0866697	-0.157013	-0.0917807	-0.0848984	-0.0781062	-0.0415351	-0.224133	-0.125877	-0.174235	0.0359677	-0.134386	-0.0755511
KIAA1549	-0.284949	-2.22459	0.0301563	1.52062	-0.106588	-0.0372873	0.0174237	0.0407588	-0.0901636	-0.0429196	-0.277717	0.20058	-0.0255589	0.113841	-0.170137	-0.119309	-0.167376	-0.0705043	-0.00976882	-0.121125	0.076553	-0.0877713	-0.0156032	0.0739317	-0.0492225	-0.0242149	-0.131	-0.0906099	0.000434219	0.0876259	0.0611575	-0.0746655	-0.15895	0.241351	0.0517461	-0.24097	-0.166162	-0.165954	-0.239625	-0.0576784	0.0856384	-0.0794316	-0.0153997	-0.0389601	0.0224554	-0.059462	0.0591474	-0.00568767	0.11228
DNPH1	-0.284914	-2.22429	0.0301777	1.52031	0.180815	0.00407957	-0.068741	-0.148538	0.0666064	-0.159519	-0.176077	-0.186929	0.00342636	0.0232452	-0.261092	0.102569	0.0854074	0.158555	-0.0556113	-0.106795	0.144723	-0.0403937	-0.1378	-0.0585433	-0.158342	0.00148541	-0.0477283	0.00912748	-0.0805546	-0.036157	-0.258519	0.0558168	-0.111194	0.0819825	0.00581844	-0.071591	-0.144612	0.166255	-0.038634	-0.0166191	0.0264634	0.000697944	-0.00632991	-0.167174	-0.0905822	-0.0900828	0.103768	0.223353	-0.033383
DNM1	-0.284862	-2.22385	0.0302088	1.51987	-0.389955	-0.145126	-0.176837	-0.221744	-0.131548	-0.324005	-1.05526	-0.283701	-0.0621889	-0.324435	-0.134224	-0.0377661	-0.296723	-0.0529272	-0.281916	-0.327321	-0.43849	-0.190006	-0.125546	-0.132698	-0.173635	-0.134795	-0.174231	0.0332111	-0.014248	-0.0696701	-0.0856106	-0.469459	-0.221704	0.0258346	0.0199002	-0.381333	-0.204795	-0.166396	-0.110051	-0.14662	-0.128298	-0.202554	-0.252268	-0.260174	-0.296848	-0.399548	-0.0150425	0.147566	-0.117419
CASTOR1	-0.284594	-2.22157	0.0303713	1.51754	0.060522	-0.216255	-0.258068	-0.45606	-0.265033	-0.0722019	-0.363464	-0.114222	-0.124456	0.0396921	-0.293163	-0.0583634	0.000448225	-0.0982296	-0.562323	-0.244373	-0.0721735	-0.245171	-0.237095	-0.0201021	-0.265827	-0.131388	-0.193431	-0.184412	-0.213192	-0.29836	-0.325325	-0.221285	-0.153789	-0.107352	-0.0762121	-0.231777	-0.18024	-0.0678585	-0.106708	-0.27645	-0.170237	-0.0465482	-0.195012	-0.47839	-0.290289	-0.124457	-0.177785	-0.0547119	-0.0833125
USP31	-0.28456	-2.22128	0.0303923	1.51724	0.105569	0.0673353	-0.0302561	-0.0104807	0.0833098	-0.0333136	-0.00419196	0.145664	0.0830218	0.0321449	-0.0970225	0.192144	0.0863648	-0.0511778	0.111488	-0.0101465	0.0027052	-0.00467467	0.0933806	0.00144932	-0.00676352	0.0383077	-0.0169349	0.0815623	0.068909	-0.0638197	-0.0266417	0.037738	0.181826	-0.0153983	-0.0256642	0.0824948	0.082591	0.0978558	-0.11369	0.016134	-0.0255326	0.119361	-0.0402185	-0.0279203	-0.238408	0.104909	-0.0253366	0.159473	0.239462
C12orf65	-0.28448	-2.22061	0.0304406	1.51655	-0.0638901	-0.26691	-0.356997	-0.167845	-0.215665	-0.351687	-0.334494	-0.443888	-0.16349	-0.16832	-0.325317	-0.326749	-0.25741	-0.544005	-0.481868	-0.486864	-0.20233	-0.200684	-0.194245	-0.262845	-0.135293	-0.0844828	-0.118579	-0.091293	-0.15154	-0.241098	-0.16893	-0.341241	-0.323298	-0.0932524	-0.171929	-0.506507	-0.306823	-0.259311	-0.204396	-0.233727	0.0263606	-0.33192	-0.421468	-0.239711	-0.109377	-0.195836	-0.234745	-0.138052	0.196683
COX20	-0.284239	-2.21856	0.0305875	1.51446	-0.891389	-0.698969	-0.520578	-0.647436	-0.480863	-1.06487	-0.323142	-0.443554	-0.331293	-0.445157	-1.00182	-0.853325	-0.527409	-0.608947	-0.710322	-0.678297	-0.502812	-0.407878	-0.661496	-0.568096	-0.506914	-0.451275	-0.405068	-0.576191	-0.53735	-0.720828	-0.487961	-0.567669	-0.503115	-0.755354	-0.579111	-0.883827	-0.653423	-0.68096	-0.575263	-0.455539	-0.46728	-0.486649	-0.711458	-0.388487	-0.628062	-0.56492	-0.666864	-0.399057	-0.474473
CLEC9A	-0.284197	-2.2182	0.0306137	1.51408	-0.223535	0.149086	0.131825	0.0414041	-0.0173588	0.245833	0.145228	0.175435	0.0484251	0.0771712	0.0924944	0.132517	0.0948529	-0.0381676	0.103695	0.0735017	0.0866181	0.081395	0.054117	0.135831	0.177286	0.0965654	0.019398	0.0445713	-0.100527	-0.016873	0.0675244	0.183403	-0.0801555	0.0222705	0.0753022	-0.0729015	0.21592	0.357131	0.0734604	0.0230536	0.247397	0.338903	0.0778797	0.301636	0.0792038	0.039381	0.165733	0.0315747	0.212574
EIF3B	-0.284154	-2.21784	0.0306396	1.51372	-2.17408	-2.27586	-2.21165	-2.37828	-1.92215	-2.39801	-2.26996	-1.23708	-2.26487	-1.9854	-1.46824	-2.17121	-2.00622	-2.80239	-2.01891	-1.68712	-2.43577	-2.23384	-1.78466	-2.08544	-1.17899	-1.22369	-2.02156	-1.80877	-1.39112	-1.99213	-1.35205	-2.0538	-2.08641	-1.74487	-2.12608	-2.59487	-1.74001	-2.1015	-1.92709	-1.88618	-1.6365	-1.48533	-1.52852	-1.99422	-2.56724	-2.03996	-1.41667	-1.54656	-2.01338
DIP2A	-0.283988	-2.21643	0.0307416	1.51227	-0.0987525	0.0936959	-0.11966	-0.0874036	0.146586	0.0698061	-0.0641829	0.0581287	-0.00637084	0.0315609	-0.0197416	0.0560136	0.0932668	-0.0152997	0.138535	-0.0323788	0.227607	-0.0523544	-0.00323386	0.0737159	-0.0503367	0.0758884	0.0548567	0.0767676	0.0525883	0.0771502	0.0131666	0.0202828	0.0852188	0.0500639	0.0585317	0.113213	0.0618807	-0.149005	0.00859789	0.0100547	0.0727125	0.131296	0.0137812	0.077108	0.0967642	0.0772723	0.0313771	0.155593	0.0473586
SSC4D	-0.283808	-2.2149	0.0308521	1.51072	-0.163068	-0.0227277	-0.024692	-0.0653997	-0.337908	-0.228798	-0.124056	-0.107272	-0.0438119	-0.195827	-0.377609	0.00880323	-0.0109677	-0.173793	0.316334	-0.0993382	-0.16889	-0.306346	-0.201567	-0.148017	-0.191621	-0.117022	-0.0244427	-0.0897611	0.119754	-0.2971	-0.086171	0.0243573	-0.131277	0.154306	-0.197445	-0.203186	-0.133101	-0.208269	-0.2963	-0.189046	-0.0603006	-0.0249786	-0.134509	-0.127085	-0.0709414	-0.103822	0.0061731	-0.14557	-0.162515
HMBS	-0.283785	-2.2147	0.0308665	1.51051	-0.561411	-0.171791	-0.175768	-0.0778065	-0.27695	-0.268805	-0.191036	-0.185806	-0.141189	-0.170596	-0.46076	-0.448919	0.0366674	-0.156367	-0.394128	-0.240273	0.041237	-0.109931	-0.265359	-0.39694	-0.185393	-0.286142	-0.208823	-0.338557	-0.0655277	-0.164965	-0.0287197	-0.363509	-0.233513	-0.407705	-0.236487	-0.300783	-0.0314908	-0.206235	-0.224597	-0.185549	0.0706714	-0.278974	-0.509156	-0.109925	-0.0205142	-0.140522	-0.419388	-0.16924	-0.140986
CCDC54	-0.283774	-2.21461	0.0308728	1.51042	-0.0145413	0.200998	0.125369	0.242033	0.00587673	0.186352	0.023806	0.00988746	0.172676	-0.00964085	0.254058	0.107746	0.222566	0.0461394	0.283799	0.159965	0.244715	0.0848057	0.095799	0.0949264	-0.0122506	0.204299	0.160615	0.0476876	0.120243	-0.0148049	0.186862	-0.0780073	0.0640419	0.0722287	-0.0612017	0.0673091	0.205758	0.135706	0.171981	0.13394	0.269375	0.205528	0.0598716	-0.103681	0.139579	0.160034	0.213896	-0.00753532	-0.0624046
F2RL3	-0.283609	-2.21321	0.0309751	1.50899	0.0494545	0.192982	0.0555799	0.0974841	0.105908	0.101503	-0.20473	-0.0644104	-0.0522081	0.13799	0.20339	0.10935	0.232686	0.0541968	-0.0402334	0.111511	0.114561	-0.0500702	0.0817217	0.0220071	0.0578084	0.0995009	0.132931	0.0476572	0.185271	0.126229	0.128386	0.0781326	-0.0172936	0.0840773	0.199632	0.199743	0.0585395	0.326445	-0.0119405	-0.0417345	0.226106	0.00491619	0.0196451	0.0233101	0.0307725	-0.0449203	0.114549	0.154958	0.128428
HOXC10	-0.283413	-2.21155	0.0310959	1.5073	-0.563905	-0.241698	-0.213382	-0.197908	0.0223464	-0.49751	-0.72297	-0.458067	-0.220526	-0.422901	-0.350625	-0.632223	-0.158786	-0.175806	-0.590359	-0.250983	-0.278683	-0.28834	-0.137871	-0.130759	-0.162371	-0.276481	-0.300789	-0.28289	-0.210316	-0.256871	-0.239212	-0.319839	-0.207459	-0.0327436	-0.375613	-0.294541	-0.227957	-0.353434	-0.309027	-0.257272	-0.336763	-0.0666637	-0.190205	-0.361295	-0.909349	-0.40429	-0.313057	-0.730663	-0.0802857
RBPMS2	-0.283294	-2.21053	0.0311703	1.50626	-0.0880336	-0.0598885	-0.27112	-0.10408	-0.0268811	0.139454	-0.110631	-0.101651	0.047922	-0.170761	-0.100382	-0.168274	0.0926603	-0.00518953	0.143014	0.0394983	0.0265392	-0.102395	0.0362591	0.0176473	-0.109254	-0.00578597	-0.0924869	-0.0168196	-0.035818	-0.0735757	-0.0249803	0.0286074	-0.0352019	-0.0683174	-0.0171899	-0.0293239	-0.0260044	0.071094	-0.321222	0.00704234	-0.0491569	-0.00162525	-0.0121322	-0.165832	0.131809	-0.0436668	-0.0364951	0.0540465	-0.232828
ZFC3H1	-0.28312	-2.20906	0.0312783	1.50476	-0.541	-0.230109	-0.391008	-0.639148	-0.0568451	-0.816676	-1.35032	-0.441744	-0.0646214	-0.427656	-0.4079	-0.636452	-0.655904	-0.493344	-0.731209	-0.575562	-0.734813	-0.578056	-0.31029	-0.759791	-0.497689	-0.419756	-0.524149	-0.569347	-0.450087	-0.49764	-0.287517	-0.830013	-0.697387	-0.05049	-0.43772	-0.454102	-0.407885	-0.576594	-0.215334	-0.631678	-0.849136	-0.639388	-0.49686	-0.924415	-1.02052	-0.534404	-0.264391	-0.509753	-0.469551
ZNF112	-0.283084	-2.20876	0.0313004	1.50445	0.0639445	-0.146097	-0.391626	-0.165745	-0.0220374	0.0619573	-0.0117093	0.0215984	0.0164973	-0.0211837	-0.0257908	0.0690953	-0.0281454	-0.120294	0.0164165	-0.0408012	-0.05247	-0.00345015	-0.0579575	-0.0739454	0.197882	-0.0158215	0.0968791	0.0503526	-0.139792	0.0520072	5.30422e-05	-0.10015	0.277522	-0.120225	0.0518912	-0.0423844	-0.0574578	0.154699	-0.0603305	0.0439973	0.212809	0.125209	-0.00980602	0.153965	-0.102326	0.0696849	0.160083	0.0466483	0.0107283
ANGPTL1	-0.282857	-2.20683	0.0314422	1.50249	-0.0633218	-0.157884	-0.115487	-0.0339588	-0.0232055	-0.0983684	-0.397753	0.00419958	-0.0793779	0.0390259	0.0808544	-0.139496	0.168043	-0.136238	0.18855	0.0671694	0.107539	-0.0369642	-0.0544636	-0.0225404	-0.148502	0.0825347	-0.0147905	0.143638	0.0258992	-0.0996118	-0.0323704	-0.0226688	0.139379	-0.101242	-0.0272642	-0.00778756	0.0420192	0.0470739	0.0185774	-0.00981988	0.0926245	-0.12197	-0.0163168	0.00223741	-0.200067	-0.375153	0.0324836	-0.0341351	0.318131
NNAT	-0.282753	-2.20595	0.0315076	1.50159	-0.0693401	-0.0297012	0.131161	0.0285765	0.0681454	0.105325	-0.0827723	-0.111294	0.0615144	0.0113177	0.0981503	-0.0792575	0.103546	-0.00727128	0.174342	0.00522153	-0.0817438	-0.144892	-0.0139289	-0.032901	0.00573481	0.101296	0.0579044	-0.00103461	0.116234	0.01987	0.0226611	0.0256931	-0.0463796	-0.184539	-0.0181638	-0.0167924	0.050582	-0.000475773	-0.206289	-0.059184	0.0981143	-0.0496533	-0.0328889	-0.0754522	0.0345597	-0.0124778	0.0699158	0.0760821	0.0738111
CD34	-0.282743	-2.20586	0.0315139	1.5015	-0.036635	0.0535689	-0.0461852	0.117882	0.155302	0.141396	0.133166	0.0167703	0.0656718	0.0942486	0.222981	0.0269399	0.148941	-0.0259019	0.0403612	0.0918583	-0.0189034	0.0035312	0.117303	0.162528	0.115341	0.13984	0.0411214	0.0451098	0.189023	0.0153744	0.241189	0.279252	-0.0212566	0.338769	0.0657564	-0.167918	0.22309	0.158131	0.0775639	0.0101845	0.149665	0.176225	0.0690294	0.0228826	0.0108021	0.0363901	0.180496	0.230179	0.396603
SIAH2	-0.282709	-2.20558	0.0315348	1.50121	0.0485954	0.0623456	-1.84071e-05	0.0563247	0.0189985	-0.0830249	-0.308706	0.044456	0.0406423	0.0477239	0.0304634	0.075269	0.00161085	-0.0369614	-0.0572743	0.0257567	0.108729	-0.186407	0.0449218	0.0105144	0.0133186	0.0212648	-0.042254	-0.143054	0.115052	0.0710296	0.164264	-0.0831456	-0.0132253	0.165706	0.047055	-0.00485377	0.0623197	0.135981	0.161084	0.0383499	-0.00949153	0.0531462	-0.0686232	0.0818735	-0.00617066	0.134312	0.100493	-0.0503079	0.104092
F13A1	-0.282596	-2.20462	0.031606	1.50023	0.0996746	0.00667157	0.0270192	0.15451	0.103326	-0.0524252	-0.0682009	0.0663319	0.27515	-0.180872	0.032681	0.0123407	-0.0763011	-0.022186	0.168675	-0.0721787	0.115918	-0.0185159	0.0700379	0.0439486	0.00466915	0.0905353	-0.012526	-0.0700129	-0.0225781	0.138497	0.0698039	-0.0286278	-0.0857863	0.158561	0.0662901	0.0112037	-0.0311271	0.111495	-0.0230019	0.0379333	0.0602366	0.0151109	-0.00523265	0.196881	-0.0627651	0.0119217	-0.0131288	0.0585763	-0.0549486
DCAF6	-0.282569	-2.20439	0.0316228	1.5	-0.438628	-0.248062	-0.266514	-0.165182	-0.267677	-0.530956	-0.366124	-0.0433005	-0.270657	-0.263995	-0.271846	-0.470955	-0.16338	-0.401882	-0.353702	-0.0623139	0.0196213	-0.426368	-0.127509	-0.313612	-0.205591	-0.0487317	-0.426886	-0.0546042	-0.140548	-0.267761	-0.147054	-0.350369	-0.403291	-0.353841	-0.333061	-0.204433	-0.100141	-0.294202	-0.682225	-0.220649	-0.389179	-0.0203987	-0.123138	-0.0526121	-0.443757	-0.504108	-0.213391	0.0562531	-0.233671
NDUFB11	-0.282495	-2.20376	0.0316697	1.49936	-0.00912759	-0.180641	-0.775712	-0.398548	-0.356162	-0.0123801	-0.424157	-0.103093	-0.268282	0.00839894	-0.288282	0.129173	-0.0559901	-0.234907	-0.482586	-0.416086	-0.619765	-0.963316	-0.0812242	-0.417224	-0.079608	-0.304324	-0.352358	-0.175878	-0.547094	-0.469355	-0.147986	-0.362758	-0.299208	-0.316301	-0.415393	-0.276507	-0.431436	-0.314813	-0.416316	-0.311517	0.0027837	-0.507559	-0.949516	-0.688439	-0.254315	-0.331542	-0.143059	0.0636576	-0.182932
SCNN1B	-0.282479	-2.20363	0.0316794	1.49922	0.00174468	0.0678749	-0.0576595	0.0195555	0.0528575	-0.138866	-0.258587	-0.152354	0.0337716	0.00106196	-0.00615341	0.0953896	0.121534	-0.043552	0.309867	0.119244	-0.0338025	0.00478724	0.0362382	0.0232173	0.0256369	-0.0237542	-0.0468997	-0.0122036	0.118033	0.0525574	0.0773917	-0.0943139	0.0481292	-0.093502	0.00978155	-0.156427	-0.0863424	0.0152497	-0.135982	0.0250919	0.178119	-0.0936672	-0.0886563	-0.0566448	-0.310979	-0.0286777	-0.0332165	-0.0871535	0.128152
C1RL	-0.282368	-2.20268	0.0317496	1.49826	0.0623422	-0.0563256	-0.102487	0.102354	0.0954069	-0.055135	-0.199846	-0.146254	0.0521902	-0.0984766	0.244651	0.00686507	0.0395546	-0.00333683	-0.108258	-0.0225903	0.0903376	0.0164624	-0.00340988	-0.0557546	0.100482	0.0501542	-0.0173223	0.16085	-0.0181964	0.0698326	-0.0583487	-0.219437	-0.121823	-0.0778413	0.0105647	-0.180655	-0.0449842	0.142386	-0.135221	-0.0114096	0.0194383	-0.116341	0.0186469	-0.179297	-0.0262115	-0.0346733	0.0806612	-0.145097	0.0927921
KLHL29	-0.282342	-2.20246	0.0317659	1.49804	-0.0858392	0.0703677	0.0876478	0.0464406	-0.0270374	-0.177463	-0.059882	0.0331	0.0942128	-0.00759569	-0.0892729	0.0342755	0.0266831	-0.0309228	0.0775463	-0.0217071	-0.0765214	0.0474801	0.0464118	0.138289	0.0933289	0.058028	-0.0603231	0.118525	0.0293048	0.0807453	0.0718737	0.00118823	0.0187255	0.0580958	0.0761318	0.0739808	0.149167	0.104782	-0.130578	0.0500057	0.204929	0.166923	-0.0155244	-0.120727	0.103352	0.0680435	0.0735835	0.122019	-0.0926871
CREB3	-0.282285	-2.20198	0.0318018	1.49755	-0.0945043	-0.332604	-0.312175	-0.0429229	-0.177543	-0.274942	-0.655239	-0.00970434	0.0220483	0.0251035	-0.0743928	0.110106	-0.106314	-0.0836362	-0.153555	-0.221707	-0.032238	-0.0939328	-0.181072	-0.0865861	0.123833	-0.0483563	-0.140409	0.0483309	-0.305538	0.00322655	-0.127822	-0.283201	-0.168485	-0.263601	-0.331349	-0.174699	-0.216367	-0.141484	-0.242566	-0.191548	-0.0498936	0.0423521	-0.159903	-0.0408878	-0.324544	-0.00812307	-0.0868461	0.204105	-0.100974
FAM136A	-0.282235	-2.20156	0.0318336	1.49711	-1.05326	-0.566584	-0.369575	-0.69887	-0.706158	-1.00571	-0.582264	-0.478959	-0.447159	-0.48167	-0.436065	-0.735767	-0.443728	-0.888366	-0.911588	-0.571552	-0.490827	-0.177121	-0.392432	-0.97816	-0.519175	-0.530013	-0.479697	-0.495206	-0.326571	-0.568979	-0.556799	-0.664088	-0.386512	-0.179166	-0.521803	-0.686073	-0.50669	-0.476421	-0.548274	-0.40413	-1.06509	-0.36783	-0.632212	-0.875387	-0.79534	-0.606912	-0.262261	-0.573178	-0.502293
TANK	-0.282169	-2.201	0.0318753	1.49655	-0.16386	-0.13276	-0.141543	0.00545638	-0.214308	-0.130486	-0.272099	-0.163611	-0.0114951	-0.435463	-0.429469	-0.23299	0.0909882	-0.0581172	-0.106592	-0.111368	-0.455662	-0.0685718	-0.0866754	-0.156902	-0.099732	-0.0894884	-0.0734821	0.0422132	-0.0138299	-0.0724819	-0.128633	-0.0628708	-0.154989	-0.0404034	-0.131613	-0.104292	-0.0242697	0.0114444	-0.344121	-0.132984	0.291736	-0.0669348	-0.0378339	0.13541	-0.246819	-0.138143	-0.0787208	-0.212952	0.0270166
TTC21B	-0.282002	-2.19958	0.0319809	1.49511	-0.0621169	-0.0960312	-0.130868	0.0598704	0.123764	0.0447443	-0.0469782	-0.0944216	-0.00795907	0.0614523	-0.0359696	0.0793443	0.128943	-0.00534151	0.088982	0.0175312	-0.0601005	-0.0603338	0.166399	0.0489817	0.0215026	-0.00865033	-0.0285151	0.0902326	0.00360412	0.00271167	0.0689422	-0.109612	-0.147752	-0.0449271	-0.0103749	0.0693555	-0.103413	-0.00284178	-0.237327	0.0648615	0.0816832	0.226387	0.0475532	-0.157131	0.0347301	-0.0419673	0.0930472	-0.0463398	-0.120667
SERINC4	-0.281944	-2.19909	0.0320177	1.49461	-0.165788	-0.262901	-0.323691	-0.547904	-0.134606	-0.568073	-0.828203	-0.327784	-0.368211	-0.29255	-0.14335	-0.304276	-0.364567	-0.278084	-0.519476	-0.354861	-0.347733	-0.397011	-0.392203	-0.294447	-0.257657	-0.157954	-0.508119	-0.0412914	-0.315063	-0.364233	-0.316125	-0.424682	-0.470097	-0.338171	-0.406558	-0.365359	-0.260846	-0.271002	-0.300364	-0.388237	-0.410471	-0.210535	-0.210423	-0.412495	-0.236847	-0.228763	-0.270845	-0.421098	-0.16551
AIRE	-0.281903	-2.19875	0.0320437	1.49426	-0.241188	0.140586	-0.0226916	0.0178183	0.272282	0.0549831	-0.114581	0.0246073	0.0947316	0.00127568	-0.00861942	0.101432	-0.0655906	0.0991671	0.214067	0.120794	0.11648	-0.01724	0.0516289	0.0658925	0.0855449	0.0627227	0.0111175	0.0325267	0.0731083	0.0711528	0.0366784	0.00966682	-0.0107194	-0.0480671	-0.0109526	-0.0771918	0.141277	0.0124565	0.136819	0.0886735	0.031824	0.0546282	0.0967811	0.161025	0.0618209	0.138572	0.0706251	0.139397	0.174283
ERVW-1	-0.28171	-2.19711	0.0321665	1.4926	-1.19479	-0.634992	-0.898704	-0.86967	-0.711903	-1.15058	-1.24195	-0.821636	-0.876512	-0.508265	-1.00957	-1.07729	-0.572279	-0.574635	-0.983496	-0.459652	-0.568207	-0.719805	-0.444311	-0.140634	-0.88319	-0.619926	-0.882456	-0.608671	-0.533991	-0.720658	-0.623896	-0.848133	-0.976437	-0.863958	-0.879603	-1.19128	-0.750105	-0.915366	-1.42782	-1.1169	-0.738223	-0.578725	-0.610486	-0.528986	-1.53592	-0.775045	-0.695528	-0.799373	-0.584994
SERP2	-0.281648	-2.19658	0.0322064	1.49206	0.139185	0.111222	-0.292274	0.0853447	0.0875814	0.0185777	-0.0998547	-0.12219	-0.0136552	0.0930105	-0.120853	-0.124064	0.118799	-0.0519564	0.0149567	-0.00452391	0.250023	-0.187273	-0.0710509	0.150491	0.0513621	0.0077216	-0.0901758	0.0304069	-0.275318	-0.00125519	0.0738526	-0.135947	-0.328264	-0.0512292	-0.17367	0.0222744	-0.0490713	0.146491	-0.0974026	-0.0910811	0.23569	-0.265016	-0.0374495	0.191262	0.0533271	-0.0327279	0.267002	-0.459157	0.393693
LCLAT1	-0.281581	-2.19601	0.0322493	1.49148	0.134316	0.0845762	-0.248558	-0.0201754	0.13165	-0.0550777	-0.389787	0.0786573	0.11366	0.137518	0.116127	0.192639	0.111581	0.0235686	0.256501	0.149385	0.158122	-0.0639338	0.238009	0.151998	0.223627	0.140311	0.0695812	0.223037	0.154965	0.0649728	-0.00573124	0.0829896	0.187781	0.20672	0.0255739	0.240289	0.126673	0.228639	-0.0212673	0.0626737	0.0358832	0.274375	0.0663437	-0.101349	-0.0279055	0.0301818	0.186444	-0.0180974	0.0384943
INTS3	-0.281331	-2.19389	0.0324094	1.48933	-2.08481	-1.94596	-2.46309	-2.2226	-2.36092	-1.47822	-2.58564	-1.90953	-2.38361	-2.26093	-2.01043	-2.03096	-1.97861	-1.88896	-2.16253	-2.16997	-1.7407	-2.53059	-1.42689	-2.14811	-2.28149	-2.12468	-1.83285	-1.26649	-2.33559	-1.83706	-2.11735	-1.96691	-1.83987	-1.17746	-2.27204	-1.95309	-1.6061	-1.87151	-1.92376	-1.90493	-0.969948	-1.62896	-2.26464	-2.38604	-2.01974	-2.07101	-1.96225	-1.57599	-1.88631
WDR75	-0.281259	-2.19329	0.0324552	1.48872	-1.78632	-1.54681	-1.48309	-1.7567	-0.878581	-1.58481	-2.25863	-1.24523	-1.54419	-1.13618	-1.21386	-1.16045	-0.969956	-1.57255	-1.40478	-1.64347	-0.956346	-1.95418	-2.06337	-0.837659	-1.49718	-1.40571	-1.37632	-1.59147	-1.00734	-1.33474	-1.21839	-1.84479	-1.39681	-1.09479	-2.11904	-1.21895	-1.28025	-1.86074	-1.25604	-1.13854	-1.5782	-0.8802	-1.86248	-0.962329	-1.89456	-1.23092	-0.674575	-1.52808	-1.42289
DEPP1	-0.281101	-2.19195	0.0325567	1.48736	-0.00447278	0.0695877	-0.456135	-0.15789	-0.0566314	-0.0246612	-0.0645518	-0.0966088	-0.111028	-0.045663	-0.071102	-0.0107217	0.0707179	-0.0704335	0.0703663	0.0472392	-0.0543062	-0.0717276	-0.197566	-0.111506	-0.0191195	-0.00290112	0.114874	-0.130232	-0.0386176	-0.209276	0.0144908	-0.11704	-0.124432	-0.0408051	-0.216504	-0.0581818	-0.110342	-0.0215215	-0.25416	-0.0256655	0.0769109	-0.191984	-0.0861168	0.0108607	0.135674	-0.208988	0.0818748	-0.076119	0.155069
FOXO1	-0.281042	-2.19145	0.0325948	1.48685	-0.032088	-0.0288551	-0.338009	-0.246911	-0.0788636	-0.104763	-0.330732	-0.137438	-0.0969091	-0.136833	-0.308952	-0.231723	-0.0638862	-0.15666	-0.0255917	-0.137877	-0.293306	-0.153605	-0.212373	-0.138433	-0.207131	-0.176817	-0.13487	-0.0376784	-0.224587	-0.132069	-0.185425	-0.277368	-0.300392	0.0609586	-0.221775	-0.0816961	-0.509668	-0.205761	-0.154344	-0.184546	-0.0213262	-0.345651	-0.149888	0.0214777	-0.356876	-0.113169	-0.0704419	-0.17164	0.143312
CFAP36	-0.281018	-2.19125	0.0326106	1.48664	-0.340702	0.204536	0.167668	-0.0995727	0.0678342	0.0129693	-0.130681	0.0440799	-0.0946423	0.0828535	0.210133	-0.0358429	0.742439	-0.020975	0.323318	0.103912	0.0706038	-0.0687848	0.0764164	0.134107	-0.0110875	0.104031	0.109335	0.0235294	0.00857757	0.00594773	-0.0682185	0.0452921	0.0913481	-0.14469	-0.176245	0.0710254	-0.0244492	0.113985	-0.330565	-0.033508	0.479099	0.0108678	0.000539773	-0.00448391	-0.203653	0.0212674	0.103043	-0.247324	0.0379367
EEFSEC	-0.280999	-2.19109	0.0326228	1.48648	-0.000475305	-0.270835	-0.137092	-0.144029	0.101194	-0.317472	-0.502328	-0.362779	-0.116075	-0.282964	-1.12313	-0.293163	-0.284681	-0.496902	-0.443284	-0.458186	-0.573241	-0.0764624	-0.45905	-0.483111	0.0210821	-0.459731	-0.210134	0.0559261	0.0273747	-0.1549	-0.316622	-0.705569	-0.136064	-0.210965	-0.123018	-0.14816	-0.0368542	-0.461137	-0.378241	-0.227939	-0.12824	-0.15236	-0.305459	-0.191492	-0.3161	-0.156993	-0.344664	-0.543133	-0.374729
CCDC13	-0.280975	-2.19089	0.0326381	1.48627	0.0747267	-0.0183849	0.0281912	0.0966798	0.0522923	-0.0250872	-0.225346	0.0178007	0.0964505	0.0382372	0.0399376	0.00283989	0.00497454	-0.0538672	0.191421	-0.0486354	0.11586	-0.123402	-0.0644241	0.00859729	-0.00443109	0.0233357	0.0545017	0.0928969	0.0149868	0.127687	0.100205	-0.0928839	0.0820567	0.0991132	0.0306086	-0.141441	-0.0241809	-0.0172123	0.0540477	0.0480247	-0.0207833	0.179146	-0.0374505	-0.142827	-0.19961	-0.0455073	-0.113342	0.13665	-0.0433008
SLC2A14	-0.280903	-2.19028	0.0326845	1.48566	-0.0240474	-0.0655754	0.00292544	0.163409	0.0690906	-0.264239	-0.0241192	-0.15015	-0.0554801	-0.0972946	-0.168738	-0.129224	0.205923	0.0696794	0.430043	0.0121559	0.234535	0.0749393	-0.269881	-0.317447	0.126974	-0.0331383	-0.0315921	0.104784	-0.000836575	-0.0764287	-0.0373859	-0.0977898	-0.138993	-0.0805869	-0.124806	-0.147678	0.0762755	-0.112185	0.0834283	-0.0488312	0.213811	0.107831	-0.182126	0.0810096	-0.0934144	0.00147338	-0.202222	0.176663	0.252852
MFSD2A	-0.280771	-2.18916	0.0327702	1.48452	-0.249545	-0.0535619	0.0591439	-0.116193	-0.0348543	-0.156586	-0.178288	0.0249809	-0.0428184	-0.209141	-0.17292	-0.0164494	0.109193	-0.0743723	0.0283147	-0.0608904	-0.0106164	-0.107159	-0.281261	-0.0195642	-0.110472	-0.0116924	-0.0457413	-0.0688352	-0.0515547	-0.0980371	0.0978744	-0.134482	-0.116379	-0.0821282	-0.0545525	-0.00133369	0.0395167	-0.129354	-0.217268	0.0512799	-0.108957	0.122661	-0.0510877	0.0911002	-0.0394711	-0.152178	0.0104647	0.129095	0.0766335
DYDC1	-0.280651	-2.18814	0.032848	1.48349	-0.228096	-0.260116	0.0128848	-0.0913748	0.0979097	-0.175254	-0.215692	-0.257939	-0.145222	0.154488	-0.314506	-0.285921	-0.0564313	-0.297981	0.0181653	-0.180945	-0.0772232	-0.218418	-0.249066	-0.326513	-0.0525997	-0.0817448	-0.0596109	-0.166326	-0.124975	-0.185024	-0.115833	-0.124724	-0.299201	-0.240924	-0.136011	-0.118845	-0.00276136	-0.152903	-0.229086	-0.0856775	0.178756	-0.185679	-0.238001	-0.495106	0.00511341	-0.0815352	-0.218945	0.0332985	-0.120653
CIPC	-0.280637	-2.18802	0.0328571	1.48337	-0.113754	0.148498	-0.0294149	0.077447	0.180786	-0.0233592	-0.0738168	0.0404222	0.0504777	0.178747	-0.0807222	0.0665423	0.0186617	-0.0734898	0.0762021	-0.0794624	0.175443	-0.0662459	-0.0599541	0.117613	0.0242006	0.000255335	-0.0604016	-0.0456786	-0.051797	0.0539231	0.109597	-0.0169411	-0.0547191	0.107199	-0.0250297	-0.191833	-0.0609618	-0.00248445	-0.220214	-0.0446014	0.0660444	0.0693433	-0.031119	-0.227161	-0.00299234	-0.0417983	-0.094	-0.00719366	-0.0348779
LAMC1	-0.28063	-2.18797	0.0328614	1.48331	0.0679261	0.109963	0.01625	0.224289	0.241609	-0.05876	-0.0770803	0.175789	0.170492	0.15545	0.250229	0.138668	0.18295	-0.01428	-0.239024	0.0225941	-0.0952119	0.0401782	0.19907	0.00970175	0.158837	0.0769418	-0.0364585	0.0993097	-0.0408143	0.0175753	0.175069	0.0678062	0.151183	0.127378	0.089833	0.0890639	-0.104403	0.143184	-0.060856	0.0556985	0.00155121	0.12658	0.0978186	-0.0122975	0.0444954	-0.0366918	0.0541272	0.245257	0.257791
BCL9	-0.280592	-2.18765	0.0328859	1.48299	-0.194236	-0.196892	0.0615274	0.231392	-0.483814	-0.135469	-0.325177	-0.19347	0.0117141	0.0912653	-0.193214	-0.463733	-0.0826302	-0.0972332	-0.240048	-0.226156	-0.107615	-0.00325696	-0.239655	-0.17214	-0.193102	-0.154413	-0.119468	-0.164793	0.0563488	0.0541036	-0.333073	-0.346652	-0.271306	-0.274069	-0.246546	-0.269421	-0.145394	-0.133598	-0.343686	-0.219341	-0.00984796	0.103084	-0.106423	-0.250963	-0.0248023	-0.258924	-0.202898	-0.371639	-0.204347
HOXA13	-0.280562	-2.18738	0.032906	1.48273	-0.015701	0.0114513	-0.0587574	-0.0142442	-0.0710159	-0.0282757	-0.123789	-0.0205665	0.0219688	-0.242484	-0.0277636	-0.266836	-0.151497	-0.110581	-0.100214	0.0453001	-0.0948687	-0.0823989	0.0234658	-0.0482116	-0.0402164	-0.123051	-0.190827	-0.367966	-0.0896024	-0.0571933	-0.0950654	-0.307505	-0.119386	0.139888	-0.0369942	-0.285288	-0.136994	-0.124674	-0.0845422	-0.138433	0.17857	-0.24219	-0.057813	0.123544	-0.209338	-0.0382073	-0.147477	0.082994	0.0324674
PHYKPL	-0.280431	-2.18628	0.0329907	1.48161	-0.0859754	-0.145722	-0.184106	0.00257295	0.202031	-0.200432	-0.171015	-0.119532	-0.0182879	-0.253531	-0.0697187	-0.178242	-0.0414793	0.00141808	0.0759796	-0.138498	0.0986743	-0.0939113	0.00241775	-0.0083909	-0.11401	-0.0893156	-0.129326	0.0949908	-0.0430412	0.0520171	-0.190408	-0.17836	-0.225892	0.111497	-0.0224902	-0.0232683	-0.273822	-0.0223033	-0.065944	-0.184427	-0.126548	-0.151068	-0.0417287	0.0510385	-0.137237	-0.0291899	-0.00957575	-0.171781	-0.0395135
USP27X	-0.280382	-2.18587	0.0330225	1.48119	0.195063	0.026365	0.106979	-0.0129212	0.120235	-0.110958	-0.242468	0.149885	0.0493842	0.0327094	-0.076947	0.107318	0.0317562	-0.042522	0.12136	-0.0120831	-0.0409177	-0.123901	0.0416117	0.0500041	-0.0101408	-0.0410832	-0.0160762	0.0318488	0.0174926	-0.0330784	-0.00322236	-0.00424045	0.0258008	0.0883925	0.0945836	-0.181745	0.050079	-0.000373768	-0.0136134	-0.00289695	-0.00483618	-0.0667203	0.0148699	-0.0128383	-0.0437517	-0.0355482	0.00662166	-0.0300227	-0.139187
PREX1	-0.280319	-2.18533	0.0330639	1.48065	0.0237497	-0.112242	-0.274442	-0.163672	-5.87569e-05	-0.386719	-0.383305	-0.322875	-0.00977764	-0.0948148	0.0135535	-0.346093	-0.0317837	-0.227763	-0.073084	-0.227726	-0.174967	-0.127961	-0.115566	0.0301053	-0.127647	0.0777581	-0.168926	0.042546	-0.14393	-0.0338128	0.000590566	-0.184329	-0.288409	0.172556	-0.168164	-0.202918	-0.250134	-0.143014	-0.172357	-0.0941233	-0.11739	-0.181743	-0.0534703	-0.245707	0.00683089	-0.0195034	-0.159401	0.14402	-0.182038
CA7	-0.280248	-2.18473	0.0331099	1.48004	-0.139195	-0.0583899	-0.145558	-0.194921	0.0818319	-0.265561	-0.133446	-0.397237	-0.176344	-0.189629	-0.140372	0.00232942	-0.0751217	-0.102329	-0.069735	-0.107202	-0.0300649	-0.220368	-0.179736	-0.315609	0.0103265	-0.126349	-0.226252	-0.122157	-0.0585436	-0.160315	-0.0492518	-0.0768614	-0.332703	-0.137885	-0.0437925	-0.204105	-0.182673	-0.0117292	-0.142187	-0.16383	0.0110504	-0.231416	-0.0352637	-0.123448	-0.384023	-0.230714	-0.0662858	-0.404252	-0.050042
PIGC	-0.28017	-2.18407	0.0331613	1.47937	0.0761263	-0.378588	-0.526648	-0.307464	-0.429775	-0.289831	-0.318533	-0.348259	-0.273752	-0.53001	-0.382395	-0.408531	-0.0493134	-0.311129	-0.117622	-0.196421	-0.143118	-0.593228	-0.365769	-0.0250624	-0.133726	-0.27449	-0.447203	-0.610034	-0.305944	-0.168376	-0.350437	-0.687908	-0.441869	-0.453595	-0.0880275	-0.397664	-0.267013	-0.352928	-0.281891	-0.322423	0.00744136	-0.135775	-0.38536	-0.509951	-0.128411	-0.361739	-0.269725	-0.74427	-0.355987
ERO1B	-0.280026	-2.18286	0.0332552	1.47814	0.0175391	-0.119283	-0.136484	0.102874	0.0902718	0.0831718	-0.217267	-0.0239113	0.121037	0.0391437	0.105767	0.0422811	-0.0596382	-0.219818	0.175848	-0.0618788	0.252865	-0.0100562	-0.11505	-0.0684675	-0.00558987	0.0477078	-0.0413347	-0.112883	-0.0498476	0.07201	-0.00462891	-0.00876253	-0.00686543	-0.0138352	0.0661299	0.0233443	0.071525	-0.107907	-0.115925	-0.0129266	0.393466	-0.0652625	-0.0335492	0.135284	0.158888	-0.017189	0.179386	0.246215	0.0711177
LGR6	-0.279975	-2.18242	0.033289	1.4777	-0.142254	-0.0479312	0.0737942	0.0714941	-0.039262	-0.151714	-0.145364	-0.0358905	0.034833	-0.159332	-0.0428047	-0.148826	-0.0955557	-0.111602	-0.00467573	-0.0585885	-0.132308	0.10296	-0.0779732	0.0285201	-0.0233528	-0.038338	-0.0599205	0.00821021	-0.0253702	-0.0783954	-0.0906478	-0.0617158	-0.137722	0.091425	-0.0387717	-0.128241	-0.0389961	-0.0427531	-0.0272838	0.029628	0.253167	0.0456136	-0.00046027	0.187825	0.0477132	-0.0250237	-0.154819	-0.0599769	0.000623796
KLHDC9	-0.279842	-2.1813	0.033376	1.47657	0.180398	-0.122287	-0.121173	-0.0734824	0.00406818	-0.0111842	-0.477944	-0.176207	-0.00851994	-0.0920769	-0.0895566	-6.97242e-05	0.0240454	-0.0398634	-0.329503	-0.212516	-0.114628	0.0176031	-0.114554	-0.0349591	-0.132512	-0.036606	-0.163804	0.00860267	-0.0763425	-0.0628841	-0.0717898	-0.104647	-0.145947	0.0107002	-0.111044	-0.114408	0.0310614	-0.147115	-0.0369634	-0.164384	-0.0554478	-0.0506867	-0.0733398	-0.0452752	-0.116224	-0.128248	-0.0717985	-0.07863	0.114147
CLDN25	-0.279668	-2.17982	0.0334911	1.47507	-0.0973481	0.00856907	0.207448	0.214017	0.199341	0.0926894	-0.152132	0.0796473	0.0467291	0.108159	-0.105833	0.130388	0.0657978	-0.0113163	0.0545538	0.0145647	0.0245931	0.0250018	0.0504457	0.051161	0.00394615	0.121649	-0.105055	-0.056156	0.0636606	-0.0523592	-0.0848805	-0.0605836	0.150741	-0.029237	-0.0784735	0.0170387	0.0316081	0.219094	-0.151624	-0.0307273	0.0379927	0.144287	0.0108749	0.141647	0.290118	-0.0170044	0.159258	0.0962501	0.051612
CLK3	-0.279616	-2.17939	0.0335251	1.47463	0.0452589	0.0608354	-0.303849	0.0763539	-0.0621091	-0.194798	-0.189519	-0.213303	-0.148043	0.152868	-0.0655184	-0.133921	0.0825347	-0.299383	-0.0809621	-0.0370732	0.0829335	0.301248	0.0317724	-0.140558	-0.468299	-0.0129401	-0.152229	-0.0250319	-0.0467253	-0.0400985	-0.159363	0.0386906	0.0695065	0.244312	0.0346957	0.132639	0.0436422	-0.140302	-0.244768	0.163522	-0.0135108	0.132448	-0.0663818	-0.0588008	0.0851216	-0.000912065	0.0436897	0.00815194	0.274951
NCAM2	-0.2796	-2.17925	0.0335356	1.47449	0.103673	0.156104	0.124951	0.045194	0.103887	0.0333345	-0.0876068	-0.0766382	0.0700124	0.338739	0.00170586	0.0662165	0.216855	-0.061015	-0.00669083	0.146332	0.000734647	-0.0032223	0.051967	0.0422457	0.104729	0.0340816	0.0257527	0.178405	0.0758067	-0.0395207	0.0382164	-0.0409291	0.0652448	0.00608009	-0.131986	-0.0151183	-0.0897578	0.164197	-0.0112599	0.0533353	0.177509	-0.132268	0.0351096	-0.0889679	0.0299371	0.0936685	0.0910578	0.108662	0.105883
TECPR1	-0.279415	-2.17769	0.0336579	1.47291	-0.195405	-0.10302	-0.0245371	-0.198607	-0.113024	-0.290236	-0.0831633	0.0299638	-0.179969	-0.00368838	-0.328296	-0.0393256	-0.0783854	-0.150251	-0.125025	-0.0555511	-0.363897	-0.316664	-0.26786	-0.222852	0.0522358	-0.0629346	-0.192031	-0.147284	-0.0215231	-0.149715	-0.168259	-0.183319	-0.0874382	-0.162898	-0.192	-0.394816	-0.309484	-0.124488	-0.180078	-0.083199	0.0789003	-0.0492747	-0.130937	-0.293329	-0.286089	-0.0793945	-0.240293	-0.0281445	-0.0246638
GPATCH2	-0.279374	-2.17734	0.0336852	1.47256	-0.111088	-0.194763	-0.292104	-0.102472	0.0325636	-0.224577	-0.130829	0.00153121	0.0200642	-0.092502	-0.375892	-0.194283	-0.0723185	-0.248253	-0.235556	0.0127505	-0.0555925	-0.298494	-0.113315	-0.157093	-0.0305982	-0.06912	-0.139291	-0.114799	-0.0985663	-0.183387	-0.117629	-0.146685	-0.136822	-0.147088	-0.0739146	-0.0696976	-0.132922	-0.1932	-0.142389	-0.084035	-0.116689	-0.315042	-0.0977929	-0.0188592	-0.18796	-0.177571	0.0663402	0.153837	-0.106428
RPAP1	-0.27936	-2.17722	0.0336942	1.47244	-2.21149	-2.24561	-2.04956	-1.7027	-1.51006	-2.53591	-1.83064	-2.12885	-1.45135	-1.71517	-2.04317	-1.83734	-1.79221	-1.9853	-1.95852	-1.52705	-1.39797	-1.99345	-0.971676	-1.96211	-2.19007	-1.84711	-1.97689	-2.80226	-1.90228	-2.06985	-1.42241	-1.604	-2.09492	-1.91299	-2.39377	-2.11991	-1.65254	-1.66528	-2.08635	-2.14861	-1.84937	-1.97354	-2.1389	-2.17736	-2.54176	-1.83074	-2.27088	-2.17459	-1.87212
CCDC130	-0.279359	-2.17721	0.0336952	1.47243	-0.701198	-0.424124	-0.843791	-0.540682	-0.390428	-1.05947	-0.638607	-0.506848	-0.557963	-0.308701	-0.850908	-1.19576	-0.327697	-1.05529	-0.606053	-0.680628	-0.809777	-0.556372	-0.769252	-1.26444	-1.1749	-0.495639	-0.475494	-0.401846	-0.737379	-0.648312	-0.617415	-0.976645	-1.09837	-0.529694	-0.256663	-0.899329	-0.530809	-0.833284	-0.760647	-0.696161	-0.624242	-0.777652	-0.700855	-1.18597	-0.70208	-0.800664	-0.510435	-0.778493	-0.786444
ANKS4B	-0.279336	-2.17702	0.0337103	1.47224	-0.117801	0.139377	0.0063668	0.0827296	0.127114	0.017678	0.147305	0.0954899	0.188331	0.156239	0.0157541	0.158261	0.305528	0.0763785	0.453443	0.0941818	-0.0684572	0.235895	0.18112	0.17743	0.114627	0.160274	0.049342	0.0227432	0.0976165	0.134414	0.0789768	0.032049	0.135881	0.14288	0.146413	0.135763	-0.00853965	0.0922649	0.244739	0.174805	0.110631	0.0877417	0.139087	0.0399075	-0.0330709	0.165974	0.20273	0.0486733	0.207692
FABP2	-0.279294	-2.17666	0.0337383	1.47188	-0.0946547	0.152279	0.0718897	-0.128907	0.0401128	-0.312431	0.121932	0.250078	0.0794015	-0.358926	0.0288899	-0.0435842	0.81403	0.014156	0.380752	-0.00283613	0.340335	0.0841466	0.00666408	0.138692	-0.0265255	-0.023748	0.0804482	0.220843	0.0535303	-0.0581034	-0.0860444	0.0787691	0.139248	0.163309	0.112539	0.0880011	0.195959	-0.125545	0.221898	0.0115941	0.089897	0.0851727	-0.0368532	0.21207	-0.0105865	0.0407119	0.152724	-0.235353	0.321658
HPF1	-0.279276	-2.17651	0.0337502	1.47172	-0.0919588	0.00783923	-0.152863	-0.283546	-0.116057	-0.0462061	0.103055	0.0481896	-0.0600108	0.169961	-0.274485	-0.155934	0.0846773	0.127206	0.130023	0.0818786	-0.014382	-0.066261	0.082861	0.0107499	0.0909678	-0.0151683	-0.15984	0.0481854	0.0830785	0.127216	-0.116245	-0.0100895	0.145265	0.0764763	0.00643793	-0.0582292	-0.0588857	-0.0823385	-0.0150898	-0.0125969	0.132091	0.294342	-0.016582	0.271867	0.106187	-0.00204274	0.187035	0.12546	0.27631
RFC3	-0.279248	-2.17628	0.0337684	1.47149	-1.53951	-0.998653	-2.04083	-1.02579	-1.67246	-1.77565	-2.10497	-1.55886	-1.02974	-1.65417	-1.60507	-1.15035	-1.55204	-1.94227	-1.67172	-1.50405	-1.77793	-1.65505	-1.76337	-1.71868	-1.33312	-1.36535	-1.33327	-1.41975	-1.51272	-1.36794	-1.75513	-2.17841	-1.44624	-1.30166	-1.78478	-2.52446	-1.62694	-1.50957	-1.21303	-0.822973	-2.10621	-2.00825	-1.26581	-1.67419	-1.68253	-1.27831	-1.30752	-1.41608	-1.24131
OTOP1	-0.27917	-2.17561	0.0338207	1.47082	-0.918201	-0.55955	-0.868929	-0.678803	-0.56504	-0.803885	-0.74245	-0.555109	-0.560567	-0.727534	-1.14379	-1.00962	-0.623687	-0.488299	-0.592556	-0.777345	-0.724324	-0.419979	-0.655422	-0.950719	-0.460261	-0.540754	-0.713076	-0.412577	-0.47845	-0.628019	-0.455284	-0.429212	-0.893636	-0.718533	-0.820636	-0.905655	-0.597723	-0.591616	-0.67925	-0.843281	-0.644256	-0.472614	-0.509679	-0.306595	-0.370301	-0.667704	-0.754663	-0.369547	-0.339255
ATP5MF	-0.279143	-2.17539	0.0338386	1.47059	-1.56874	-1.329	-1.74869	-1.24445	-1.63832	-1.96604	-1.71294	-1.63189	-1.06115	-1.51808	-1.74065	-1.67811	-1.62284	-1.41507	-1.49995	-1.67185	-2.28108	-1.85527	-1.56045	-1.34369	-1.10128	-1.3087	-1.82712	-1.42639	-1.31142	-1.69971	-1.28658	-1.96168	-1.46651	-1.55909	-1.53368	-1.94878	-1.19375	-1.56387	-1.2811	-1.72813	-1.30629	-1.17461	-1.66612	-1.95181	-1.78791	-1.7642	-1.76043	-1.17195	-2.02382
P2RY13	-0.27899	-2.1741	0.03394	1.46929	0.145729	-0.0775851	0.0975135	0.23772	-0.0185449	0.141344	-0.308476	-0.0516125	0.0801492	0.113766	-0.314322	0.0970348	0.133461	0.0114082	-0.0850443	0.0346595	0.0110091	-0.0104859	0.0437196	0.153123	-0.0236351	0.0641545	0.0594411	0.105584	0.00847974	0.0285549	0.02171	-0.119817	-0.10578	0.0415854	0.0490001	0.0930754	0.0636705	-0.0142021	-0.097101	-0.00251364	0.0806967	0.0265107	0.0233445	-0.00228491	0.0107011	0.0958881	0.0532153	-0.100985	0.16859
EIF2AK1	-0.278975	-2.17397	0.0339502	1.46916	-0.184191	0.06786	0.0231424	0.0114461	-0.194801	0.129786	0.0555784	0.221439	0.140038	0.149943	0.174035	0.04102	0.261365	-0.238534	0.470009	0.237634	-0.119425	0.125317	-0.0102831	-0.187393	0.171256	0.0776999	0.0531478	-0.0700271	0.0964867	0.202967	0.0117548	0.266653	-0.0051354	0.0843505	0.109661	0.0145982	0.161504	0.091207	0.143923	-0.0716588	0.123389	0.209193	-0.00951126	-0.109631	0.124382	0.0944773	0.205767	0.110552	0.215405
MRPL3	-0.278886	-2.17322	0.0340097	1.4684	-0.566669	-0.169897	-0.288907	-1.09267	-0.0369614	-0.281478	-0.774278	-0.592296	-0.445589	-0.700198	-0.637758	-0.533759	-0.29134	-0.377251	-0.290199	-0.793198	-0.536057	-0.487264	-0.283389	-0.442007	-0.418508	-0.607592	-0.428442	-0.407445	-0.359595	-0.727253	-0.437639	-0.643229	-0.275135	-0.497826	-0.62053	-0.373515	-0.842809	-0.0158319	-0.637894	-0.261154	-0.418838	-0.334866	-0.840957	-0.297833	-0.435402	-0.432354	-0.237703	-0.613361	-0.0420711
NDUFB8	-0.278473	-2.16973	0.0342866	1.46488	-0.273375	-0.281743	-1.01612	-0.437655	-0.393165	-0.528032	-0.57084	-0.283213	-0.434621	-0.370279	-0.662899	-0.429994	-0.393197	-0.320076	-0.518378	-0.633825	-1.00869	-0.755106	-0.325877	-0.533504	-0.179927	-0.388345	-0.447721	-0.525703	-0.696515	-0.520965	-0.171769	-0.289559	-0.517991	-0.343407	-0.450139	-0.479883	-0.650603	-0.478251	-0.542451	-0.431476	-0.189954	-0.441797	-0.689467	-0.781402	-0.245987	-0.333608	-0.394642	-0.135462	-0.298746
TAF8	-0.278431	-2.16937	0.0343147	1.46452	-0.594435	-1.0469	-0.733052	-1.16198	-0.855906	-1.00381	-1.62362	-1.09514	-0.993591	-0.980704	-1.11989	-0.679822	-0.862039	-1.01437	-0.981689	-0.93278	-0.444672	-1.00167	-1.3217	-1.17639	-0.950342	-0.594657	-0.909457	-1.09025	-0.852577	-0.623671	-0.635473	-1.14471	-1.34113	-0.760989	-1.25804	-0.964775	-1.10029	-0.864378	-1.12294	-0.192555	-0.852433	-0.486354	-1.29129	-0.920354	-1.93091	-0.722942	-0.816049	-0.667257	-0.200455
SYTL4	-0.278303	-2.16829	0.0344012	1.46343	-0.0101242	-0.0808119	0.199401	-0.0750815	-0.176105	-0.0302654	-0.104669	-0.0226171	-0.0308961	0.0845399	-0.0872774	0.0388657	-0.00946431	-0.0525306	-0.0504902	-0.00859	0.165253	-0.0188377	0.0349333	-0.0173365	0.102823	-0.0273816	-0.134334	-0.000776801	0.00838398	0.0510254	0.0140882	-0.0723615	-0.12061	-0.0757405	0.0558212	-0.0591443	0.095509	-0.0774165	-0.143887	-0.140054	0.246776	-0.0036872	-0.0571624	-0.0601675	0.0787665	-0.0914748	-0.0733782	-0.0757156	0.188347
CLEC4C	-0.278251	-2.16785	0.0344363	1.46298	-0.120342	-0.0772881	-0.183579	0.1113	-0.0187756	0.169912	-0.391585	-0.0675793	0.153362	-0.242904	0.114566	-0.040524	0.148718	-0.0489075	0.0970018	-0.0320404	0.0213792	-0.209752	-0.115339	-0.112337	0.158309	0.138936	0.0085728	0.0427066	-0.0672985	0.0541043	0.0467725	-0.104206	-0.0544563	0.0658171	0.0380745	0.237839	-0.0768661	0.0537453	0.117787	0.0319215	0.20974	-0.196185	-0.031516	-0.120994	0.0823968	0.0906356	0.160161	0.0748901	-0.0196946
DCAF4L1	-0.278168	-2.16715	0.0344919	1.46228	0.0105546	0.116938	0.215395	-0.0254745	-0.0106658	-0.0445056	0.106712	-0.00425568	0.048908	0.126925	-0.103464	0.116867	0.185945	0.0546008	-0.186944	0.0344289	0.0831221	0.0490632	0.00572619	0.0816154	-0.0541029	0.0375581	0.102453	-0.14068	-0.0275399	-0.0516496	0.0419779	-0.0917231	0.0155532	0.252203	-0.0430981	0.12638	-0.0368735	0.119823	0.172209	0.0866929	0.133044	0.040226	0.0159447	-0.246427	0.0648061	0.117154	0.0978903	0.0176449	0.11938
FST	-0.27813	-2.16683	0.0345178	1.46196	0.0131825	0.0434539	0.21515	0.15065	0.0622159	0.0489459	-0.0820888	-0.207578	0.0345059	-0.0298427	-0.130265	-0.0688924	0.0674791	-0.0407155	-0.112919	-0.0239048	-0.0775806	0.0256069	-0.118776	-0.033529	0.00418843	-0.120436	0.0333517	-0.0163197	0.0508776	-0.186826	-0.0717076	-0.164075	0.0116528	0.0775227	-0.168716	-0.00755421	-0.0205086	-0.0573751	0.0668567	0.0644257	-0.0143727	-0.0755404	-0.0753749	-0.024982	0.0381596	-0.0783657	-0.127783	-0.124192	0.181868
BIN3	-0.278027	-2.16596	0.0345871	1.46109	0.00736301	0.217737	0.290676	0.23051	0.32653	-0.0194673	0.0931724	0.325887	0.293623	0.0900058	0.216498	0.190856	0.177052	0.144465	0.316955	0.0843363	0.27443	0.0848605	0.227147	0.11126	0.119604	0.16053	0.168056	0.217186	0.214388	0.224834	0.200435	0.0845352	0.165667	0.27598	0.0580206	0.298542	0.0655753	0.09282	0.00793816	0.183074	0.087418	0.296859	0.155742	0.191012	-0.0503363	0.146649	0.212984	0.319913	0.231786
SYNE4	-0.277681	-2.16304	0.0348223	1.45814	-0.302852	-0.111703	-0.10425	-0.332397	-0.0733692	0.00356661	-0.214662	-0.0897172	-0.149872	-0.149216	-0.183762	-0.0833333	-0.0433361	-0.159795	0.0444219	-0.120766	-0.0802131	0.000946642	-0.157216	-0.00346488	-0.0243048	-0.120461	0.034653	-8.26208e-05	-0.062431	-0.144109	0.025559	-0.198295	-0.119767	-0.0824097	-0.105921	-0.0675723	-0.265031	0.0301543	-0.109395	-0.371722	0.0388629	-0.101121	-0.125835	-0.334832	-0.175938	-0.0265278	-0.0824928	0.0288064	0.116474
RAP2C	-0.277677	-2.163	0.0348253	1.45811	3.64594e-05	0.0337486	-0.361807	0.0841473	0.0891803	0.128782	0.119227	-0.0747122	0.282152	0.170471	-0.150442	0.105892	0.210119	0.178908	0.241193	0.125117	0.179499	0.0968654	0.123522	-0.0186543	0.120893	0.112338	0.0510245	0.0291053	0.144328	0.126071	0.0828289	0.189072	0.127704	0.000488698	0.208321	0.076545	0.30442	-0.0962418	0.160858	0.131975	-0.0162849	0.210561	0.0992119	0.0087173	0.00630976	0.0422229	0.0979746	0.196843	0.231801
CABCOCO1	-0.277569	-2.16209	0.0348987	1.45719	-0.209576	-0.138268	0.208103	-0.0723562	-0.0320979	-0.0211302	-0.227047	-0.379049	-0.0278663	-0.0568142	-0.172492	-0.308495	-0.0505339	-0.128653	0.518419	-0.0506998	-0.197508	-0.189985	-0.344435	-0.267722	-0.0651842	-0.0579037	-0.0180064	0.0189699	-0.0879375	-0.181459	0.103858	-0.212646	-0.19574	-0.17621	-0.0441117	-0.183972	-0.00394368	-0.193191	-0.120543	-0.0665181	-0.0317398	-0.232991	-0.0374204	-0.436429	-0.192982	0.0219055	-0.0363316	-0.147149	-0.014205
AP4E1	-0.277186	-2.15886	0.0351611	1.45394	-0.0415314	0.048532	-0.0104228	-0.127501	0.245622	0.0485686	-0.0598623	0.0499024	-0.0193376	-0.249328	0.0661083	0.144846	-0.00501664	-0.0449714	-0.111893	-0.13472	-0.0369863	-0.0400044	-0.0129549	-0.0689695	-0.166675	-0.0249126	-0.149127	-0.357542	-0.0705166	0.0775655	-0.0439972	-0.0850901	0.0426055	-0.0764132	-0.311737	-0.253329	-0.0193919	0.148131	-0.156164	-0.0644413	0.180735	0.0581874	-0.056942	-0.0679015	-0.0667222	-0.00186924	-0.199245	0.0401982	0.16509
NIM1K	-0.276979	-2.15712	0.0353033	1.45218	-0.190292	0.0533045	-0.12192	-0.48648	0.204299	-0.0905578	0.055162	-0.0983776	-0.0532681	0.0414926	-0.0956929	-0.149298	0.0642117	0.012559	0.0511957	0.0958876	0.0591029	-0.0407494	0.105216	0.143125	0.0752191	0.0496509	0.100949	0.15688	0.0418536	-0.145577	-0.00582958	-0.0223223	-0.153444	0.0531574	-0.155792	-0.00506039	-0.154083	0.0123708	-0.058842	0.0747972	0.146295	0.138191	-0.0128522	-0.231951	-0.0182045	0.0761539	0.0430536	-0.0104029	0.178642
RMDN3	-0.276978	-2.1571	0.0353042	1.45217	-0.472597	-0.119841	0.0703974	-0.0691159	-0.0795587	-0.0914915	-0.201102	-0.0408885	-0.0985635	-0.274877	-0.272201	-0.070239	-0.0972367	-0.101411	-0.0916031	-0.124824	-0.071991	-0.271714	-0.140789	-0.280279	-0.10483	0.00462176	-0.155748	-0.195161	-0.119582	-0.12929	-0.129641	-0.102367	-0.0432714	-0.299688	-0.145054	-0.0513206	-0.131621	-0.109	-0.577671	-0.312318	0.0596992	0.00117132	-0.125478	-0.189534	0.170446	-0.0744467	-0.0331789	-0.181328	-0.30849
XRCC6	-0.276944	-2.15682	0.0353276	1.45189	-1.91181	-1.29029	-0.960724	-1.15893	-1.30165	-1.78973	-0.973474	-1.88495	-1.30086	-1.21668	-1.48426	-1.77672	-1.57052	-1.94653	-1.5979	-1.76908	-1.43567	-1.97975	-1.71501	-1.98918	-1.865	-1.69418	-1.64481	-1.40358	-1.66234	-1.55456	-1.51417	-1.91579	-1.70963	-1.68912	-1.93896	-1.97164	-1.4858	-1.86959	-1.66172	-1.94064	-0.975495	-1.56727	-1.48827	-1.56066	-1.51902	-1.63811	-1.15618	-1.15751	-1.85513
SLC30A4	-0.276868	-2.15618	0.03538	1.45124	0.0517335	0.0187109	0.0274043	-0.238005	0.110814	0.192057	-0.173606	-0.207359	0.0480721	0.0474382	-0.122649	0.0813408	-0.00774927	-0.0739729	-0.0446632	0.0669935	0.0470353	0.0681295	-0.114059	0.0464391	0.00369781	0.065445	-0.00606584	-0.0995832	-0.00975772	-0.112009	0.043345	-0.0587669	-0.011668	-0.0548903	-0.0661472	0.152767	-0.0669892	-0.114248	-0.0671117	0.0582278	-0.0243066	-0.0178825	-0.0381366	0.132005	-0.222252	0.0537696	0.265481	0.094228	0.123423
RIN3	-0.276831	-2.15587	0.0354055	1.45093	-0.589649	-0.117352	-0.25721	0.164395	0.21055	-0.0398524	-0.0253541	-0.0958742	-0.0296126	0.0142046	-0.0988576	-0.168811	0.036223	-0.0225297	-0.320213	-0.0494778	-0.12261	-0.000355282	-0.0826797	0.0469611	-0.169052	-0.0139275	-0.0428684	0.0389314	0.0165365	-0.00554395	-0.0203741	-0.0185185	-0.0624492	-0.00598317	0.0687331	-0.106437	0.0743466	-0.0668175	-0.160915	-0.0269836	0.0756619	0.0632531	-0.0104987	-0.173357	0.140241	0.00991429	-0.0266644	0.022982	0.0724321
TPM3	-0.276629	-2.15417	0.0355447	1.44923	-0.0502082	-0.207494	0.0105344	-0.113754	-0.000861836	-0.255666	-0.04289	0.091118	0.0187153	-0.079816	-0.125983	-0.0237456	-0.115605	-0.0329668	-0.178465	-0.0727448	-0.0374201	-0.255975	-0.237875	-0.133843	-0.159744	-0.0295806	-0.146265	-0.182601	-0.252158	-0.707177	-0.0288601	-0.163146	-0.246056	-0.156338	-0.105545	-0.134782	0.0290816	0.00132997	-0.518495	-0.0613226	-0.00164149	0.150179	-0.0566458	-0.108265	-0.233599	-0.147343	-0.242679	-0.131035	-0.0239389
TRIM55	-0.276582	-2.15377	0.0355774	1.44883	0.149176	-0.0732992	-0.0894034	0.080547	-0.0183881	-0.255784	-0.229385	-0.151702	0.0913991	0.113762	-0.178809	-0.0516452	0.0304706	-0.0847936	0.0970166	-0.0493251	-0.0387866	-0.0676023	0.0502743	-0.0161005	0.052901	-0.125587	-0.108808	0.0398655	0.00640259	-0.1158	-0.0576669	-0.0933685	-0.128558	-0.0839888	-0.178867	0.0817585	-0.0566873	-0.0289868	0.00603695	0.00936365	0.0457384	0.133867	-0.0601841	-0.224946	-0.112413	-0.0361035	-0.0587725	-0.206137	-0.214225
ERC1	-0.276574	-2.1537	0.0355833	1.44875	-0.22322	-0.1751	-0.267014	-0.0408504	0.13272	-0.0156846	-0.0577202	0.0526936	0.107484	0.0216345	-0.30233	-0.134588	0.0440221	-0.0707925	-0.0918552	0.026359	0.114469	-0.130195	0.0603025	-0.0532727	0.00541064	0.0269994	-0.0208168	0.0705267	-0.169856	0.132847	-0.0917936	0.00291825	-0.0161042	0.0698613	0.100543	0.25007	-0.0076407	0.0653384	-0.292526	-0.105936	0.156816	-0.0194028	0.00503319	-0.180237	-0.0138456	-0.00348256	-0.15889	-0.0455795	0.0703925
IFFO1	-0.27655	-2.1535	0.0355997	1.44855	-0.132939	0.00545075	0.0363356	0.0844522	-0.168112	0.0654156	-0.219145	0.0419784	-0.080636	-0.281629	-0.00902869	-0.0526897	-0.0696571	-0.0428008	0.279599	-0.0808299	0.103236	-0.26727	0.0495163	-0.181902	-0.144951	-0.0369154	-0.0303133	0.0888363	-0.0893882	0.0141724	0.139608	-0.251481	0.0841126	-0.0432932	-0.0141168	-0.0377867	-0.165003	-0.029191	-0.096466	-0.09912	-0.0707074	-0.0143563	-0.0358131	-0.346214	-0.00308276	-0.118034	-0.0203539	-0.00437975	0.219394
WDR83OS	-0.276454	-2.15269	0.0356666	1.44774	0.0025511	-0.147069	-0.288238	-0.0621158	-0.242164	-0.233399	-0.583691	-0.0719223	-0.343746	-0.570929	-0.546341	-0.147388	-0.321047	-0.383014	0.128267	-0.312854	-0.415607	-0.433961	-0.330618	-0.479315	0.153297	-0.315012	-0.00857008	0.0735272	-0.263772	-0.171093	-0.298222	-0.486467	-0.181508	-0.0190781	-0.248545	-0.350385	-0.0380942	-0.159645	-0.103187	-0.421305	-0.124963	-0.295663	-0.238932	0.00644175	-0.434298	-0.246073	-0.109547	-0.0915605	-0.275413
PGAP4	-0.276365	-2.15194	0.0357284	1.44699	0.0880685	-0.0301926	0.183681	-0.000210812	0.165035	0.179909	-0.0855912	0.194693	0.080537	0.0048078	-0.156222	0.0212718	-0.0278062	-0.0194984	0.191849	-0.0161316	-0.0718325	0.0429585	0.052205	0.0720362	0.0333348	0.0657693	-0.0516578	0.0124072	0.133858	0.075501	0.13309	-0.126228	0.0180423	0.201549	0.119807	-0.0319641	0.0634193	0.16539	0.137528	0.0842381	0.42652	-0.0371307	0.0990291	0.0327746	0.211165	0.0898995	0.0971852	0.0238707	0.159973
PDZD3	-0.276249	-2.15096	0.0358089	1.44601	-0.356603	-0.0725396	-0.160115	-0.174976	-0.193192	-0.00828097	-0.600638	-0.110716	-0.0299282	-0.225368	-0.153562	-0.355138	-0.0812801	-0.191885	0.0520202	-0.257344	-0.234698	-0.375421	-0.199422	-0.07063	-0.00968511	-0.133909	-0.289491	-0.0859026	-0.160682	-0.0821669	-0.109264	-0.191087	-0.306809	-0.137207	-0.227315	-0.00834745	-0.221757	-0.141088	-0.2933	-0.286878	0.0552983	-0.197766	-0.174975	-0.120375	0.132906	-0.185169	-0.185729	0.0145133	-0.228522
HPRT1	-0.276195	-2.15051	0.0358466	1.44555	-0.119186	0.161047	0.127059	-0.0572608	0.156759	0.0517769	-0.296267	-0.0969897	0.00304295	-0.0719614	0.375462	0.12059	0.288681	-0.164302	-0.0851677	-0.099021	-0.0284654	-0.140941	0.00664846	0.0130597	0.109583	0.000775982	-0.0798393	-0.0944327	-0.0174141	0.114629	0.142374	-0.371759	-0.0998145	0.0120963	-0.071741	-0.169204	-0.135624	-0.0137364	0.0493712	-0.0832683	-0.0861376	-0.292254	-0.144252	-0.0810619	0.0263873	-0.0436904	-0.0586233	0.162046	-0.0190579
FBXO33	-0.276133	-2.14998	0.0358902	1.44502	-0.00106902	0.0169533	0.288976	-0.0387064	-0.0966054	-0.0592182	-0.213065	-0.31701	-0.0475925	0.0377138	0.106091	0.240676	0.0808186	-0.256376	0.300038	-0.0979332	-0.061551	-0.179693	-0.0491005	-0.00446371	0.00563962	0.0021132	0.090347	-0.20074	-0.152553	-0.0998173	-0.0740652	-0.23005	0.035861	-0.00027822	-0.112437	-0.273542	0.018394	-0.18193	0.0289072	-0.0511653	-0.029407	0.138566	-0.0793248	-0.402588	-0.119143	0.046861	-0.00651682	-0.0116137	-0.0902872
ZNF80	-0.276117	-2.14985	0.0359012	1.44489	-0.004824	-0.0572813	-0.0910084	-0.0506421	-0.145378	-0.135154	-0.109498	-0.253948	0.0334461	0.119934	-0.0150607	-0.066389	0.0301833	0.0200628	-0.00505404	0.151667	-0.124179	0.043679	-0.250699	-0.034726	-0.113627	-0.039625	-0.0786155	-0.138267	0.0801929	-0.0563002	0.0242551	-0.116854	0.0896273	0.00646164	-0.0463373	-0.0496371	-0.0155765	0.0125686	-0.0117403	-0.00669765	0.224171	0.0880058	-0.0435824	-0.150238	0.0869916	0.103494	0.116674	-0.194639	0.127601
RHOD	-0.276035	-2.14916	0.0359586	1.4442	-0.156557	-0.164997	-0.313542	-0.211339	-0.227234	-0.143942	-0.812397	-0.306284	-0.121307	-0.203071	-0.216657	-0.00285391	-0.18656	-0.189558	-0.165837	-0.146399	-0.318065	-0.305104	-0.0538826	-0.197681	-0.10729	-0.145467	-0.388518	0.00477646	-0.169446	-0.234783	-0.0134434	-0.253183	-0.24477	-0.0147262	-0.198608	-0.200986	-0.204468	-0.230128	0.0180387	-0.265168	-0.184993	-0.215716	-0.25315	-0.325181	-0.112348	-0.210778	-0.0726963	-0.170933	0.00746477
CYSLTR1	-0.275929	-2.14826	0.0360329	1.4433	0.155799	0.149946	-0.108936	0.23437	0.025587	0.0259193	-0.189232	-0.0102651	0.0868408	-0.0445693	0.248344	0.0137606	0.103267	-0.0443937	0.305238	-0.0298838	-0.119422	-0.133556	0.188347	0.0773057	0.144786	0.0378319	-0.104931	0.0859614	0.0869505	-0.0400678	0.097053	0.00166716	-0.122062	-0.214013	0.00371923	0.0581008	0.123655	0.0625762	-0.0884037	-0.0725656	0.215033	0.212228	0.0306073	-0.0451148	-0.111049	-0.0868605	0.423327	-0.061807	0.300768
EDN1	-0.275922	-2.1482	0.0360379	1.44324	0.0793448	-0.0130819	-0.0236379	-0.0188427	0.0578447	-0.0586719	0.0290135	0.208908	0.0570409	0.101142	0.0215578	0.0468294	0.148516	0.0499361	-0.142721	0.0258503	0.25163	-0.0874712	0.176309	0.078242	0.0254335	0.0913418	-0.0300927	0.0570073	-0.0640489	0.0159418	0.00939601	0.0160939	-0.123485	0.0174792	0.0575222	0.0431681	0.0574195	0.0267434	-0.0705248	0.0102314	0.0923591	-0.122142	-0.0211332	0.261461	0.19566	-0.0507864	0.140151	-0.25749	0.126185
TDRD12	-0.275879	-2.14784	0.0360681	1.44288	0.119685	0.113618	0.150338	0.217999	0.0671315	0.0591912	-0.18959	0.149751	0.0382303	0.146847	0.0377067	-0.0292164	-0.0487065	-0.143868	0.335801	-0.0146374	0.291859	-0.09358	-0.0828864	-0.0376198	0.0441974	0.0141623	-0.0206659	0.0845535	0.115085	-0.0495915	0.0779146	-0.182053	-0.0511918	-0.0710818	-0.0600346	-0.0211469	0.0792752	-0.0434165	-0.0164277	0.0340086	-0.118735	0.173065	0.0315374	-0.0224757	0.17688	0.122455	0.488121	0.121408	0.382956
ADGRL4	-0.275852	-2.14762	0.0360865	1.44265	0.152074	0.0894021	-0.0336327	0.158718	0.080706	0.182163	0.0474701	0.225706	0.329735	0.235054	0.184839	0.308485	0.243347	-0.116339	0.0661589	0.142622	0.433942	-0.0269883	-0.00283738	0.00806223	0.10853	0.0865612	-0.0619749	0.0537817	0.0683371	0.0795967	0.04585	0.106554	0.00412751	0.00911122	0.0882759	0.102779	0.020563	0.0266303	0.0260613	-0.00547526	0.0315043	0.156895	-0.0399544	0.00100441	0.156868	-0.0234502	0.345155	0.161346	-0.112938
ARSA	-0.275807	-2.14723	0.0361184	1.44227	-0.337757	-0.220922	-0.287665	-0.0697958	-0.194619	-0.768325	-0.483012	0.201083	-0.356593	-0.268973	-0.460617	-0.0516641	-0.0680116	-0.135311	-0.122607	-0.334883	-0.192685	-0.170913	-0.202878	0.0194535	-0.21049	-0.23561	-0.141603	-0.0461162	-0.0173681	-0.0103556	-0.200817	-0.259382	-0.146304	0.319976	-0.0735037	-0.129572	-0.246281	-0.17975	-0.103512	-0.365598	-0.382685	0.206459	-0.0102113	-0.506793	-0.5725	-0.12112	-0.105404	-0.228445	0.167076
EMC9	-0.275779	-2.147	0.0361377	1.44204	0.100467	0.072048	-0.0262402	0.0454431	-0.0546145	-0.0278786	-0.275291	-0.303475	0.0235052	-0.108085	-0.528399	0.0639164	-0.342333	-0.138652	0.00660781	-0.0276484	-0.0328874	0.0753226	0.0208148	-0.160936	-0.0586705	-0.0246777	0.0850374	0.028803	-0.141171	-0.158386	-0.0217292	-0.251549	-0.0758926	0.0869409	-0.174648	-0.415091	-0.0406335	-0.105451	-0.0219176	-0.0366618	-0.209053	-0.116326	-0.179266	-0.0231425	-0.160989	-0.0277686	0.000775567	-0.0279115	0.149429
FEM1C	-0.275762	-2.14685	0.0361501	1.44189	0.132757	-0.0295584	-0.356018	-0.440252	0.140142	0.00134376	-0.175185	0.287529	0.129688	-0.198358	0.0216078	0.256325	0.231224	-0.0439102	0.0501219	0.0704595	0.0329351	-0.0640973	-0.0695431	0.0171179	-0.179039	-0.211877	-0.0118534	-0.0322056	0.0280598	-0.0164978	-0.118526	-0.171984	-0.110108	-0.139753	-0.0664699	0.178295	0.0538623	-0.0426024	0.00577124	-0.298644	0.26446	-0.127787	0.0048251	-0.061916	-0.108649	0.0282359	0.104707	-0.381797	0.42117
LAMTOR4	-0.275678	-2.14615	0.0362086	1.44119	-0.565784	-0.262933	-0.303996	-0.561991	-0.0748434	-0.635608	-1.29164	-0.197769	-0.297583	-0.103778	-0.10176	-0.304103	-0.413933	-0.42866	-0.659005	-0.309993	-0.380671	-0.484434	-0.246982	-0.383458	-0.155779	-0.224799	-0.735552	-0.459847	-0.369054	-0.34096	-0.550631	-0.825055	-0.613136	-0.456812	-0.555564	-0.383682	-0.5021	-0.279779	-0.450088	-0.426088	-0.266704	-0.430406	-0.39567	-0.475413	-1.00604	-0.393152	-0.40004	-0.224038	-0.458762
ARMT1	-0.275077	-2.14109	0.0366337	1.43612	0.0320958	0.1487	0.073243	0.339756	0.138232	0.132691	0.0919806	0.0103777	0.157539	-0.323266	0.101013	0.0919952	0.241256	0.0181328	0.0246384	0.0455529	-0.177922	-0.045901	0.00738142	-0.113293	0.0683846	0.13252	-0.0147754	0.102902	0.0494962	-0.0499927	0.0441897	0.00858624	-0.00238058	0.0548963	0.0279541	-0.486736	-0.219025	0.00900843	0.0707248	-0.0524538	0.0728866	0.10436	-0.11218	0.0623815	0.349034	0.100634	-0.167943	0.265561	0.39422
TENM1	-0.275029	-2.14068	0.036668	1.43571	0.0344095	0.0950353	-0.0512418	-0.254542	0.211993	0.11737	-0.0293655	0.168121	0.218055	0.302063	-0.104757	0.17238	0.287784	0.0262105	0.0497276	0.116966	0.0705642	-0.0206562	0.107468	0.101837	0.0669579	0.174917	0.0467065	0.0506892	0.179992	0.0685922	0.113781	0.10501	0.0938748	0.226934	0.157416	0.252887	0.0311054	0.101234	0.190227	-0.0382804	0.0314283	-0.0398487	0.0643412	-0.0210466	-0.0359979	-0.00182044	0.222814	0.151948	0.103571
HSPD1	-0.275024	-2.14064	0.0366713	1.43567	-1.2282	-2.13277	-1.71896	-2.00542	-2.16215	-1.8384	-1.54489	-1.66616	-1.20485	-2.08763	-1.51316	-1.5812	-1.26721	-1.39565	-1.49161	-1.64741	-1.52367	-2.02336	-1.20631	-1.84847	-1.83756	-1.35015	-1.52875	-2.25275	-1.32456	-1.58634	-1.76995	-2.01617	-1.7089	-1.56335	-1.75058	-1.36562	-1.63373	-1.84925	-2.33782	-1.18181	-1.90449	-1.37192	-1.64934	-1.61383	-1.7669	-1.73931	-1.66367	-1.62063	-1.22023
ASPG	-0.274911	-2.13969	0.0367517	1.43472	0.140692	-0.0553266	-0.154521	-0.110741	0.208696	-0.139827	-0.495106	-0.0487559	0.18922	0.0231175	0.063154	0.00575437	-0.0454963	0.0226169	0.0199579	-0.00951363	-0.141114	-0.172045	0.135795	0.0547278	0.0862128	0.0371003	-0.0683723	0.0483201	0.0147702	0.170288	0.01894	-0.233488	-0.240707	0.123489	-0.00277866	-0.0952691	-0.0568327	0.0334724	-0.000208102	0.0613892	0.317541	-0.119392	-0.0315528	-0.0208384	-0.109645	-0.0473598	-0.196259	-0.0124811	-0.0568922
ZNF347	-0.274817	-2.13889	0.0368191	1.43393	0.0501662	0.131812	0.0549272	0.326914	0.0498522	0.0904522	-0.0508869	0.0987579	0.17116	0.0579594	0.172151	0.0867351	0.129505	-0.0937003	0.222874	0.0384193	0.0176177	0.0416002	0.189009	0.15826	0.176804	0.161948	0.298696	0.0979671	0.200494	0.0709769	0.10324	0.18999	0.147818	0.166051	0.0588889	0.087339	0.196646	0.0541848	0.212834	0.104938	0.212793	0.193882	0.110067	0.0352009	0.204807	0.135605	0.413826	0.26021	0.121931
RET	-0.274781	-2.13859	0.0368446	1.43363	-0.0137149	-0.0625309	0.157269	-0.196865	-0.185657	0.116766	-0.112629	-0.231623	-0.0186048	0.372586	-0.0944439	-0.0134891	0.062025	-0.259271	-0.10568	0.0955195	-0.192385	-0.12634	-0.0763725	-0.12332	-0.015168	-0.170845	-0.0174772	-0.0915178	0.0233767	-0.281567	0.010783	-0.160517	-0.0505346	0.223424	-0.070838	-0.0931807	-0.00986897	-0.0353241	-0.168779	-0.0714272	0.26647	-0.00464553	-0.0799258	-0.046615	0.0612326	-0.0788806	-0.0146755	-0.279958	0.014525
TSGA13	-0.274773	-2.13853	0.0368502	1.43356	0.0168758	-0.0157779	-0.12953	0.0699549	0.377916	0.0152041	-0.211212	0.0381506	-0.000276232	0.0348009	-0.00713785	-0.0105355	-0.0312115	-0.0140887	-0.0646812	0.0189603	-0.13758	-0.0271765	-0.116877	0.0185016	0.0437844	-0.0542518	-0.0255679	0.042709	0.0489867	-5.10667e-05	0.0502148	-0.237931	0.128537	0.0338277	-0.0535219	0.087258	-0.0407423	0.0895047	-0.228455	-0.0835291	-0.0121368	0.136338	-0.0402164	-0.0716055	0.014042	0.0265016	0.130994	-0.000432683	0.13211
MAPK9	-0.274744	-2.13828	0.0368712	1.43331	0.225464	0.390391	-0.0421168	0.183424	0.0443497	0.183363	-0.0591661	0.0684095	0.0511783	0.32902	0.110908	0.170719	0.41653	0.0972434	0.172869	0.197362	0.346855	0.25357	0.188352	0.328585	0.149455	0.284664	0.18869	0.294535	0.216119	0.238831	0.168815	0.109942	-0.00365297	0.314537	0.229537	0.347968	0.127375	0.186535	0.214615	0.114466	0.0834023	0.449907	0.246105	0.220086	0.282345	0.121728	0.367682	0.173369	0.601362
TTBK2	-0.274728	-2.13815	0.0368822	1.43318	0.165954	-0.109134	0.093777	0.106146	-0.0653235	0.186764	-0.231873	-0.051454	0.0818084	0.0768647	-0.234867	0.124717	0.122183	-0.00568084	0.259496	-0.0669541	-0.210268	0.0431573	0.0501899	0.0358851	0.171961	0.0561435	-0.0161563	0.0162781	0.00725144	-0.0140573	0.14625	-0.0616636	0.0486228	0.137839	0.066801	0.0281132	0.0957234	0.151053	-0.097537	0.0434758	0.215156	-0.115928	-0.0646668	-0.0853844	0.130575	0.00313959	0.109848	-0.0897025	0.0421173
THUMPD1	-0.274596	-2.13703	0.036977	1.43207	-0.0391067	-0.146743	-0.379745	-0.0282491	-0.337511	-0.210819	-0.224354	-0.128115	-0.233806	0.0953275	0.0708698	-0.128221	-0.0571385	-1.11117	-0.340127	-0.287685	-0.0501535	-0.166763	-0.156844	-0.257601	-0.144242	-0.111745	-0.199668	-0.313337	-0.200873	-0.234896	-0.480329	-0.606181	-0.17135	-0.132929	-0.129819	-0.224366	-0.107283	-0.380343	-0.198119	-0.237347	-0.175758	-0.375344	-0.227894	-0.321662	-0.179944	-0.21848	-0.0794126	-0.146316	-0.272505
PHLDA2	-0.274488	-2.13613	0.0370542	1.43116	0.168997	-0.0721962	0.0355517	-0.402387	0.0140586	-0.339512	-0.42104	0.0493833	-0.196731	-0.175619	-0.00185478	0.0748006	0.0726814	-0.0239451	-0.189597	-0.295746	-0.12016	-0.37547	-0.02484	-0.177953	-0.0275239	0.162168	-0.132536	-0.144406	-0.18339	0.00402144	0.0223597	-0.129061	-0.123272	0.154404	-0.109414	-0.115323	-0.125791	-0.0594427	0.00436672	-0.144587	0.00612166	-0.16049	-0.124895	-0.212936	0.061964	-0.0900868	-0.00507534	-0.0931669	-0.139526
YAF2	-0.274478	-2.13605	0.0370612	1.43108	-0.0298107	-0.0317311	-0.126516	-0.012558	-0.107709	-0.0788717	-0.278226	-0.0766839	-0.0235911	-0.0664709	-0.147238	0.00223031	-0.0672712	-0.066038	-0.161321	-0.0280531	-0.0341319	-0.17331	-0.145492	-0.140519	0.0901081	-0.149551	-0.145607	-0.141946	-0.177306	-0.155208	-0.0613556	-0.35658	-0.257322	-0.192021	-0.126885	0.0153144	-0.0656694	-0.0248451	-0.13109	-0.0766478	-0.0399531	-0.168536	-0.203548	0.252152	-0.200726	-0.134771	-0.29908	-0.0298284	0.405158
VTCN1	-0.274421	-2.13556	0.0371022	1.4306	-0.409707	-0.0154729	-0.41994	-0.345619	-0.414095	-0.0605628	-0.637209	-0.411692	-0.24051	0.222064	-0.379758	-0.180915	-0.169095	-0.17392	-0.216782	-0.189011	-0.566108	-0.445297	0.0732823	-0.0994513	-0.34847	-0.213924	-0.425441	-0.140046	-0.254865	-0.308191	-0.318605	-0.35494	-0.172416	-0.492051	-0.456633	-0.546635	-0.195892	-0.270592	-0.530958	-0.205819	-0.0766422	-0.190432	-0.371881	-0.2794	-0.399465	-0.390852	-0.13561	-0.394801	-0.153292
ADAL	-0.273981	-2.13186	0.0374195	1.4269	-0.0887707	-0.0445966	0.0106608	-0.264951	-0.0080464	0.13884	-0.0349788	0.00691573	-0.118313	-0.01057	-0.228314	-0.128404	0.0973849	-0.149435	0.267709	0.0996011	-0.125385	-0.0964709	-0.0716862	-0.0369161	-0.100856	-0.0676381	-0.0266384	-0.124631	-0.0350008	-0.186288	-0.0781414	-0.0575326	-0.0524094	-0.00346343	-0.143953	-0.0638422	0.0367995	-0.0236082	-0.189327	-0.0938061	-0.0971897	0.236105	-0.0675671	-0.0159804	0.0483078	-0.0311428	-0.209899	-0.236564	0.170569
ZNF596	-0.273957	-2.13166	0.0374366	1.4267	0.244556	0.063984	-0.170148	0.223764	0.0942217	0.217516	0.0169128	0.123083	-0.0174253	-0.0917628	-0.122437	-0.00796519	0.272835	-0.0128208	0.345615	-0.0270218	0.184036	-0.124246	-0.0413266	0.126181	0.0858604	0.0692829	-0.153295	0.170422	0.0729736	0.137795	-0.00567356	0.0400495	-0.157706	0.0558164	-0.276309	0.0914223	-0.0492875	-0.212594	0.0374917	0.052116	0.250498	0.600099	-0.00453852	0.0899947	0.0322163	0.0117643	0.179528	0.201822	0.0608025
ADAM2	-0.273868	-2.13091	0.0375012	1.42595	0.0542605	0.0456019	-0.0530356	-0.180588	0.141862	0.0987455	-0.170047	-0.134564	0.00143535	0.448297	0.0133376	-0.0434788	-0.0187397	-0.127012	-0.232896	0.104029	0.368886	-0.0242591	-0.0131117	-0.045576	-0.173714	0.0618574	0.041263	0.129598	-0.063459	-0.038209	-0.000673229	0.0115336	-0.209887	0.0610801	-0.0356315	0.0851174	-0.117956	0.0872525	-0.0785107	-0.0953215	0.123948	0.0151377	0.0260835	-0.0872815	0.199069	-0.0898699	0.0914041	-0.00623288	0.784569
MAN2A2	-0.273815	-2.13047	0.0375393	1.42551	0.0972207	0.0456645	0.282758	0.144675	0.010274	-0.124765	-0.143228	0.144222	0.106737	-0.0257056	-0.296313	-0.018296	-0.011836	0.0603109	0.261643	0.130787	0.0563099	0.0329379	0.133797	0.153828	0.0544923	0.103384	0.0519804	0.0882187	0.0213133	0.196473	0.103583	0.107844	-0.052923	0.244609	0.110782	-0.114278	-0.0512385	0.109249	-0.132641	0.0390983	0.313117	-0.00969793	0.08421	-0.00250633	0.0980715	0.0298002	0.0441078	0.101885	0.00635521
CBX1	-0.273811	-2.13043	0.0375425	1.42548	-0.701777	-1.06508	-0.373835	-0.370879	-0.511349	-1.13208	-1.41047	-0.601022	-0.481504	-0.413084	-0.4465	-0.767364	-0.399581	-0.293722	-0.318415	-0.451724	-0.4104	-0.361083	-0.183778	-0.496501	-0.252314	-0.33169	-0.562096	-0.402295	-0.531122	-0.576923	-0.437695	-0.703895	-0.518254	-0.7838	-0.401583	-0.69258	-0.617044	-0.362451	-0.8889	-0.892286	-0.542387	-0.318917	-0.503298	-0.573643	-1.19215	-1.03976	-0.352748	-0.446605	-0.0637581
DDX58	-0.273689	-2.1294	0.037631	1.42445	0.121479	-0.105406	-0.174494	0.0951818	0.150725	-0.342917	-0.535697	0.0346483	0.0223333	0.151903	0.0204279	0.0118688	0.129271	-0.0476455	0.0598465	-0.0332949	-0.0140759	-0.0655046	-0.00143205	0.013173	-0.0205887	0.123752	0.083151	-0.025723	-0.0269142	0.0425098	-0.0134554	-0.271166	-0.00415504	0.143181	-0.0858657	0.0595235	-0.100508	-0.00255026	0.16392	-0.0923891	-0.00608718	-0.0196057	-0.0400436	-0.154276	-0.37247	0.0923006	0.106655	0.159274	-0.0570036
LST1	-0.27362	-2.12882	0.0376809	1.42388	-1.15604	-1.15331	-0.894187	-0.539893	-0.938404	-0.78839	-0.938172	-0.960516	-0.862405	-0.812729	-1.34689	-1.357	-0.880045	-0.963488	-0.50371	-1.01528	-0.60438	-0.924092	-0.86335	-1.06956	-0.95487	-0.811289	-1.12463	-0.868633	-0.837903	-0.92662	-0.679905	-0.980157	-1.28834	-0.92523	-0.891861	-1.17811	-1.01403	-0.783602	-0.869425	-0.912428	-1.33761	-0.995665	-0.875018	-0.996831	-0.871737	-1.12763	-0.712206	-1.10091	-0.639562
NANOG	-0.273399	-2.12697	0.0378416	1.42203	-0.614883	-0.0588959	-0.375287	-0.172649	-0.0460962	-0.406329	-0.519908	0.235186	-0.00324469	0.207791	-0.378779	-0.559779	0.066653	-0.103159	-0.219804	-0.284092	0.144414	-0.00263688	-0.136143	-0.16825	-0.271695	-0.158975	-0.158638	-0.129288	-0.107818	-0.227502	-0.261486	-0.222669	-0.051469	-0.117119	-0.152835	-0.295252	-0.0699131	-0.1439	-0.7752	-0.212731	-0.30659	-0.475396	-0.15885	-0.0735647	0.189588	-0.232722	-0.312612	0.0853298	0.20002
FGFBP1	-0.273229	-2.12554	0.0379661	1.4206	0.0658094	0.114241	0.233757	0.0631298	0.0978576	-0.111809	-0.0771332	-0.0426956	0.0776948	0.111865	-0.0460426	-0.0580656	0.122148	0.093462	0.0761603	-0.0205056	0.0574985	0.0379187	0.214296	0.134988	0.0530799	0.149255	0.0727716	0.179854	0.0800796	0.0857703	0.142457	-0.0912114	0.0483118	0.232469	0.00811972	0.125628	0.0947931	0.0806256	0.0395998	0.0684371	-0.00732701	0.194341	0.0669608	-0.0449156	0.174607	0.118711	0.0354639	0.192006	0.0437663
TRIM14	-0.2731	-2.12445	0.0380608	1.41952	-0.0187171	-0.162976	-0.266174	0.114743	-0.164698	-0.15483	-0.52329	0.0114718	-0.0444315	0.0972867	-0.0835137	-0.10281	-0.0491952	-0.220286	-0.0345062	-0.0137135	-0.0838787	-0.200372	-0.217856	-0.0840874	-0.101614	-0.0541245	-0.240227	-0.152874	0.0365619	-0.139844	-0.133028	-0.340876	-0.15189	-0.0948944	-0.130591	-0.0117611	-0.194051	-0.0344922	-0.207829	-0.190806	0.0521197	0.296536	-0.0574998	-0.14796	-0.0457155	-0.268027	-0.210303	-0.158728	-0.223063
TAGLN2	-0.273081	-2.12429	0.0380744	1.41937	-0.220903	-0.27725	-0.00383836	-0.132648	-0.0172004	-0.129148	-0.175461	0.226487	-0.0657288	0.0563745	-0.21323	-0.376008	-0.0334841	-0.093934	-0.281377	-0.0351353	-0.2179	-0.191709	-0.0205299	-0.104472	-0.117901	-0.0426214	-0.229937	-0.142576	-0.144881	-0.18921	-0.228894	-0.319883	-0.286763	-0.407296	-0.100181	0.00755909	-0.152952	-0.111103	-0.0598208	-0.15872	-0.0366756	0.00689756	-0.25422	-0.250006	-0.0419555	-0.264894	-0.00692685	0.0831634	-0.177404
XKR6	-0.272936	-2.12307	0.038181	1.41815	-0.128562	0.0673617	0.052422	0.190546	0.174396	0.0206826	-0.105739	0.0528971	0.0578101	0.00551249	-0.0384588	0.0185803	0.161539	-0.0247381	0.0458017	0.0809031	-0.0498596	-0.0482549	0.111355	-0.034714	0.0442711	0.0760332	-0.00904795	0.0276911	0.0364559	0.0594694	0.0470045	-0.0660608	-0.0790395	0.0470036	0.0116701	0.0332927	-0.0837025	-0.123163	-0.0900105	0.103301	0.0798852	0.0756404	0.0232268	0.211793	-0.106906	-0.0272713	-0.0620117	0.0950357	-0.102468
ZNF155	-0.272656	-2.12072	0.0383875	1.41581	-0.179818	-0.069004	-0.146395	0.187291	-0.0848197	-0.0900236	-0.247086	-0.109633	-0.102388	0.12332	-0.180313	-0.119776	-0.235078	-0.193197	0.0522899	-0.0871312	-0.0950249	-0.0131766	-0.0827888	-0.117255	0.0917234	-0.0288168	-0.0237092	-0.0368751	-0.136588	-0.196203	-0.143377	-0.196245	-0.211549	-0.287742	-0.108389	-0.432659	0.0397767	-0.0536532	-0.18917	-0.068318	0.0361044	0.0602209	-0.183276	0.0227617	-0.131375	-0.0571823	0.178298	0.108854	-0.323014
MRPL4	-0.272649	-2.12067	0.0383922	1.41576	-0.288835	-0.647143	-0.962034	-1.23046	-1.15488	-0.53015	-0.88964	-0.772442	-0.493954	-0.958446	-0.643633	-0.49803	-0.741216	-0.763455	-0.993966	-1.22851	-0.736648	-1.19985	-0.530494	-1.43051	-0.797719	-0.804049	-0.530712	-0.913251	-0.784482	-0.997552	-0.660065	-1.01119	-0.792565	-0.501977	-0.806237	-1.06951	-0.838953	-0.612219	-0.83443	-0.458648	-0.613523	-0.907501	-0.877976	-0.925987	-0.997666	-0.460014	-0.685538	-0.435936	-0.939666
ISG20L2	-0.27257	-2.12	0.0384509	1.41509	-1.03119	-0.946284	-0.953355	-0.900195	-1.43019	-1.3416	-1.41864	-0.778595	-1.06652	-1.03593	-0.680469	-1.08372	-0.763926	-1.3532	-0.38874	-1.4118	-0.662228	-1.0059	-1.41742	-1.42938	-0.956597	-0.99711	-1.23741	-0.679176	-1.17519	-1.27861	-0.980683	-1.04625	-1.36523	-0.926071	-1.21302	-1.06331	-1.51937	-0.984487	-1.07678	-1.10927	-0.647397	-0.753651	-1.23056	-0.845351	-1.16683	-1.13249	-0.901478	-1.05799	-1.02892
NUP62CL	-0.272405	-2.11861	0.0385728	1.41372	0.157075	0.0674632	0.339589	0.0522698	0.0305231	0.304866	-0.127154	0.0979806	-0.00676797	0.281661	-0.196813	0.118258	0.341556	0.0103901	0.125577	0.117508	0.202431	-0.17005	0.21764	0.0786788	0.0208953	0.143914	-0.0444219	0.0292718	0.0932047	0.147219	0.0805876	0.101664	0.0749455	0.129326	0.199626	0.151056	-0.0751428	0.0414158	0.0317945	0.0226773	-0.0997104	0.232738	0.0504119	0.194509	0.0224827	0.0727084	0.0507911	0.0588741	0.172239
MLYCD	-0.27231	-2.11781	0.0386435	1.41292	0.177468	0.12744	0.243036	0.0349853	0.114922	0.0547544	-0.11395	0.0576969	0.167648	0.041262	0.101267	0.130956	0.0402861	-0.0766278	0.156718	0.148058	0.404364	0.131621	0.118974	0.0419153	0.193821	0.0949783	0.00184429	-0.0196985	0.055116	0.0378464	0.0302623	-0.100999	-0.0798959	0.308821	0.106213	0.0873404	-0.00810934	0.374895	0.118363	-0.0312081	0.038898	-0.0562761	0.132629	0.114354	-0.0727018	0.0868004	0.541482	0.0559992	0.153136
RINT1	-0.272145	-2.11643	0.0387663	1.41155	-0.781135	-0.928004	-1.12229	-0.43121	-0.749627	-0.965226	-0.89197	-1.06073	-0.842544	-0.964317	-1.19796	-0.600981	-0.723373	-0.888194	-0.746072	-1.11308	-1.11623	-1.14152	-0.21533	-0.561537	-0.639522	-0.936659	-0.780517	-0.912798	-0.719818	-0.609937	-0.674352	-0.903886	-0.718457	-0.568024	-0.606058	-0.901397	-0.716184	-1.05261	-0.930668	-0.974143	-0.601886	-0.644461	-0.709294	-1.45845	-0.801011	-0.623675	-0.781573	-1.12064	-0.27535
LCORL	-0.272073	-2.11582	0.0388198	1.41095	0.133704	0.0791849	0.195112	0.204594	0.202503	-0.133508	-0.139387	0.19522	0.176825	0.111504	0.0302574	0.297135	0.30406	0.110059	0.371826	0.126148	0.382485	0.0474629	0.0650352	0.0844729	0.10876	0.201629	-0.00936477	0.269076	0.147481	0.0964972	0.108178	0.144465	0.118074	-0.0222755	0.00175999	0.00811323	0.0544602	0.0519774	0.198239	0.112366	-0.170899	0.220349	0.144108	-0.0851983	-0.204116	0.186725	0.146572	0.276797	-0.0024783
NTF3	-0.272063	-2.11574	0.0388271	1.41086	-0.467027	-0.174609	-0.0708219	0.00422829	0.183057	-0.23354	-0.250074	-0.254776	-0.0952593	-0.236861	-0.0624743	-0.336893	0.00203161	-0.0122022	-0.287573	0.0207585	0.0681142	-0.155308	-0.02787	-0.0721486	-0.0538718	-0.0545483	0.00818057	-0.0892462	-0.0748612	-0.0440444	-0.0454475	-0.138028	-0.118937	-0.00544515	-0.135246	-0.193071	-0.0172076	-0.0668099	-0.28786	-0.0778498	0.0683658	-0.0105435	-0.063779	0.0499864	-0.0245495	-0.22837	-0.156596	-0.0889793	-0.0838874
SLC6A17	-0.272063	-2.11574	0.0388275	1.41086	-0.113049	-0.149945	0.0015336	-0.29003	0.071486	-0.0469681	-0.492853	-0.2088	-0.109793	-0.0736659	-0.2297	-0.0220892	-0.11805	-0.224599	-0.223162	-0.0594412	-0.186298	-0.176152	-0.173117	-0.150502	-0.0559648	-0.281596	-0.249194	-0.0776707	-0.22586	-0.20438	-0.230359	-0.337886	-0.18614	-0.189935	-0.311508	-0.361138	-0.155526	-0.0630055	-0.348762	-0.261355	-0.0190835	0.0579008	-0.172879	-0.21077	-0.229158	-0.232905	-0.318816	-0.0561142	0.133476
GUSB	-0.271992	-2.11514	0.0388804	1.41027	0.039824	0.00612847	-0.52068	-0.00968674	-0.0299969	-0.108475	-0.411446	-0.048198	0.00195269	-0.114654	0.0183447	-0.131453	-0.0170409	-0.0493703	-0.299395	-0.0409304	-0.145576	0.00263891	-0.0615993	-0.0880055	-0.0266269	-0.0825067	-0.106101	-0.0817751	-0.0901735	-0.195247	-0.0783248	-0.139059	-0.107582	-0.00837491	-0.187067	-0.224449	-0.282565	-0.27887	0.00496001	-0.0968942	-0.0859299	-0.0934967	-0.0769018	-0.304064	0.0107294	0.0067504	-0.156549	-0.0128671	-0.0669172
ARL9	-0.271702	-2.11271	0.0390971	1.40786	-0.0898885	-0.0472548	0.110574	-0.00934402	-0.121711	0.187495	-0.297902	0.1011	0.11253	0.164312	-0.205742	0.0625141	0.171022	0.0178279	-0.0287783	0.147411	0.0738857	0.0217068	0.215208	0.052206	-0.0383833	0.0573815	0.128009	-0.0360551	-0.00577061	-0.124006	-0.000323413	-0.00185103	-0.104156	0.0423654	-0.177269	-0.0512847	-0.123526	-0.119912	0.0324878	-0.0494313	-0.194828	-0.0212404	-0.0128422	-0.126537	0.00211108	-0.0781987	0.213035	0.163345	0.0455784
BMF	-0.271698	-2.11267	0.0391001	1.40782	-0.360562	-0.309278	-0.281528	-0.569745	-0.0474037	-0.364559	-0.860912	-0.40681	-0.260169	-0.453663	-0.44833	-0.535893	-0.357924	-0.5147	-0.245601	-0.427881	-0.308187	-0.585317	-0.471566	-0.489767	-0.527596	-0.378785	-0.499861	-0.19148	-0.254931	-0.533361	-0.30236	-0.41923	-0.236429	-0.613813	-0.51229	-0.293912	-0.309554	-0.359764	-0.629578	-0.591456	-0.542789	-0.323542	-0.355685	-0.492444	-0.633602	-0.256919	-0.434837	-0.234839	-0.599061
RTKN	-0.271662	-2.11237	0.0391271	1.40752	-0.310908	0.0394139	-0.0267235	0.0542278	0.205858	-0.0649888	-0.556586	-0.0920014	0.0120681	0.187965	-0.106548	0.0202519	0.108393	-0.151694	-0.099289	-0.205489	-0.363255	-0.157717	0.0379334	-0.115089	-0.0309841	-0.00761908	-0.144233	-0.368184	-0.158413	-0.101909	0.0494759	-0.182664	-0.180909	-0.0799715	-0.098408	0.148199	-0.228028	-0.23141	-0.491922	-0.182033	-0.205978	0.255912	-0.0897214	0.133001	-0.0653692	-0.210138	0.0643382	-0.00128875	-0.187127
SLC1A2	-0.271355	-2.1098	0.0393575	1.40497	-0.175615	-0.0665479	0.142489	-0.125352	-0.0190249	-0.0451676	-0.0323327	-0.233813	0.0442208	0.157837	-0.0259769	0.157348	-0.022166	-0.00326731	-0.0648112	-0.0617995	0.0949871	0.159102	-0.0139081	-0.00236873	-0.0250675	-0.0364081	-0.0490322	-0.0986145	-0.0604207	-0.0350503	-0.032153	-0.294793	-0.0534073	-0.0183401	-0.129149	-0.240214	-0.151423	-0.15359	-0.0780005	-0.0349783	-0.0267186	0.137272	-0.0720418	-0.0973677	0.0649304	-0.0719143	0.0528938	-0.0630874	0.00324395
ZNF736	-0.271343	-2.1097	0.0393665	1.40487	-0.388422	-0.0545552	0.0115936	-0.0719142	-0.101534	0.00392507	-0.169833	0.0768797	-0.22061	-0.187617	-0.232393	-0.281139	0.203413	-0.200897	0.242287	-0.0696879	-0.177766	-0.164541	0.0234685	-0.0579427	0.015473	-0.064422	-0.106222	0.0320735	-0.0123201	-0.200265	-0.0459366	-0.0624032	-0.26655	-0.182095	-0.315664	-0.30875	-0.198053	-0.135826	-0.215386	-0.111637	-0.000902845	-0.221114	-0.1783	0.0778666	0.194279	-0.0461892	0.0537474	-0.146731	-0.0262019
TMEM69	-0.271331	-2.10959	0.0393761	1.40477	-0.291493	-0.088183	-0.00180626	-0.331094	-0.101611	-0.327319	-0.42063	0.0141218	-0.0414193	0.186622	-0.181959	-0.0945502	0.0585049	0.00527523	-0.1965	-0.273482	-0.179494	-0.0993986	-0.0592175	-0.0936979	-0.223519	-0.203566	-0.171615	-0.0562627	-0.0228606	-0.240508	-0.138822	-0.0081073	0.0202539	-0.0311134	-0.0368553	-0.355196	-0.0591839	-0.0660029	-0.158509	-0.113385	-0.487973	0.15382	-0.0721367	-0.0552151	-0.492938	-0.163177	0.171134	-0.326304	-0.0864313
GJD4	-0.271243	-2.10886	0.0394421	1.40404	-0.0674004	-0.00700315	0.00884658	0.083716	-0.132207	-0.264586	-0.219735	-0.159543	-0.027268	-0.0363351	-0.11423	-0.177611	-0.0063591	-0.089737	-0.337754	-0.151738	-0.044959	-0.181239	-0.0728778	0.00457847	-0.210398	-0.0368535	-0.0843722	-0.0486829	0.0324668	-0.0527028	-0.00757519	-0.295628	-0.0440376	-0.0771276	-0.176635	0.0219302	-0.176869	0.154467	-0.258939	-0.00814931	-0.167181	-0.00541047	-0.0605514	0.0119987	0.117127	-0.139265	-0.110675	-0.0233244	-0.0248059
HOXD3	-0.271091	-2.10758	0.0395574	1.40277	0.0515159	0.0778271	-0.140803	0.153554	0.0444692	0.053711	0.00949509	-0.0198071	-0.0294787	-0.237153	0.161172	0.05871	0.239702	0.0583292	0.219371	-0.0112991	0.0966728	0.0138907	0.199524	0.0553724	-0.00581362	0.15093	-0.0460279	0.00910332	-0.0873096	0.0626419	0.0390897	-0.0458016	0.0702883	-0.265131	-0.0644536	-0.0733694	-0.0275705	-0.0269106	-0.103521	0.0286769	0.397258	-0.0309391	0.0473115	-0.257303	0.00523636	-0.0156808	-0.0588287	-0.0315506	0.0637657
TMCO3	-0.271014	-2.10693	0.0396156	1.40213	0.0951016	-0.00563131	0.205811	-0.375271	-0.0889973	-0.512833	-0.275972	-0.219349	0.0936413	0.0181678	-0.0714802	-0.27283	-0.0176291	-0.153826	-0.129965	-0.174864	-0.270885	-0.652831	0.00486502	0.0177429	-0.0717497	-0.0411168	-0.330116	-0.00835292	-0.098172	0.0289603	-0.0385213	-0.108005	-0.037643	-0.034482	-0.126246	0.0513025	-0.152213	0.00217039	-0.15184	-0.13636	0.104323	-0.183546	-0.0808347	-0.0675001	-0.00278576	-0.0215528	-0.026382	0.354404	-0.0298129
[truncated: 16,662 more rows]
[truncated: 13 more columns]

## Sheet: CRC Dep vs Expression
cell_line	r (Pearson)	t-score	p-value	LOG P	C10	C2BBE1	C75	C80	C84	C99	CCK81	CL11	COLO201	COLO320	COLO678	DLD1	ECC4	GP5D	HCC56	HCT116	HCT15	HT115	HT29	HT55	JVE127	JVE253	KM12	KP363T	LOVO	LS1034	LS123	LS180	LS411N	LS513	MDST8	NCIH716	NCIH747	OUMS23	RCM1	RKO	SNU1033	SNU1544	SNU503	SNU61	SNU81	SNUC1	SNUC4	SNUC5	SW1116
[truncated: 11,874 more rows]
[truncated: 10 more columns]
