# Supplementary material for: The histone modifier KAT2A presents a selective target in a subset of well-differentiated microsatellite-stable colorectal cancers
Source: Cell Death Differ. 2025 Mar 27;32(7):1259–72. doi: 10.1038/s41418-025-01479-7 (PMC12284170; doi:10.1038/s41418-025-01479-7)
Supplement: Supplementary file 3 — Supplementary Table 2 [file 41418_2025_1479_MOESM3_ESM.xlsx]

## Sheet: DEG
Gene	Median No	Median Yes	Ratio Yes/No	Log2 FC	TTEST	Log TTEST	C10	C75	CCK81	COLO320	DLD1	HCC56	HCT15	KM12	KP363T	LOVO	LS411N	NCIH716	NCIH747	RKO	SNU1033	SW1463	SW403	SW948	C84	COLO201	HT29	OUMS23	RCM1	SNU61	SNUC1	SW1116	SW626	SW837	T84	TT1TKB
KAT2A Dep							-0.0730758	-0.0930675	0.0192026	0.117082	-0.0248186	-0.0551812	0.024737	-0.0814454	0.0246829	0.123754	0.137812	-0.0964351	-0.0835073	-0.0777492	-0.0196011	-0.0958506	-0.0843816	-0.00367053	-0.407065	-0.713476	-0.467938	-0.530685	-0.42401	-0.464808	-0.569286	-0.425941	-0.440075	-0.463175	-0.54963	-0.562977
							No	No	No	No	No	No	No	No	No	No	No	No	No	No	No	No	No	No	Yes	Yes	Yes	Yes	Yes	Yes	Yes	Yes	Yes	Yes	Yes	Yes
									MSI		MSI		MSI	MSI		MSI	MSI			MSI
SLC38A5	0.933553	6.25798	40.0695	5.32443	0.0225411	1.64703	0.485427	6.14425	0.879706	0.454176	0.263034	0.163499	0.31034	0.941106	6.93156	6.68173	0.925999	0.669027	0.790772	6.7366	6.37955	7.01022	4.93593	2.75061	7.31904	1.09085	6.33753	0.201634	7.08831	4.09677	6.19928	7.32742	5.04352	5.88435	6.31669	6.9197
KRT23	1.51074	6.50209	31.8087	4.99135	0.00317759	2.4979	1.48543	3.27798	1.61353	0.275007	0.0565835	5.88728	0.0285692	0.201634	0	0.0703893	1.53605	0.0565835	8.84577	0.0285692	7.51057	5.488	8.39352	6.08958	6.6585	4.9241	1.37851	6.56788	9.32166	5.28429	7.5397	9.08736	6.4363	9.34904	6.26679	2.33914
PRAP1	1.61036	6.38203	27.3159	4.77167	0.00117314	2.93065	0.226509	7.70155	4.77136	0	0	6.77268	2.42223	1.45943	0	0.0426443	1.76129	0.275007	0.15056	0.0565835	6.77215	7.36492	7.1811	5.8301	9.17577	6.59156	3.50208	8.03194	7.58526	5.46336	6.54024	6.67172	3.74953	6.22381	4.5292	5.89676
MSLN	0.823381	5.31549	22.504	4.49211	0.000464442	3.33307	0.201634	0.124328	0.432959	0.0976108	2.40871	2.15704	0.443607	0.790772	1.30451	3.81967	0.594549	0.250962	6.11894	0.0285692	6.88264	3.97269	4.3067	0.85599	4.87823	5.75275	2.91839	3.0268	7.29177	5.80038	2.98003	7.25134	5.99571	5.91145	2.01078	4.1811
IFI27	5.71868	10.2089	22.4745	4.49022	0.00546454	2.26245	5.12267	10.1198	4.02857	1.31615	4.74524	8.15487	1.36737	1.84398	10.9245	7.18031	2.17632	1.99639	8.13468	6.3147	4.04089	7.93109	7.97928	6.9279	10.4826	11.1943	5.38853	4.22342	10.1951	12.1183	4.0036	7.63568	9.88827	10.2227	10.6141	10.6988
BST2	1.81667	6.13463	19.945	4.31796	0.0317244	1.49861	0.815575	0.298658	1.27501	1.41143	0.333424	3.42895	0.422233	1.39506	9.00829	7.63154	2.53854	1.69599	2.90111	8.21917	2.33628	2.04264	1.93734	0.111031	8.06829	7.6409	6.64544	7.00944	2.75061	6.93605	0.378512	2.03914	0.992768	5.62381	8.19012	4.33628
GCNT3	2.00201	6.24949	18.9941	4.24748	0.0197079	1.70536	6.47135	1.90304	1.42223	0.0703893	1.37851	1.02857	0.0840643	6.19061	2.31325	7.6091	1.86394	2.10098	3.75275	0.0426443	2.39506	5.66647	4.44758	1.55582	7.09571	3.62994	7.355	1.07724	7.96376	6.28466	3.05311	6.21432	0.0976108	6.57168	4.97636	7.4582
CDX1	1.76009	5.75279	15.9193	3.9927	0.218121	0.661303	0.0426443	6.25361	7.06899	0.15056	0.0565835	7.89227	0	4.24031	0.62293	2.89724	0.0840643	0.0285692	0.389567	0	4.79597	7.8426	7.91916	6.28854	8.17398	0.0703893	1.83996	3.58736	5.67497	5.83719	7.49905	6.40871	0.903038	2.21412	6.39832	5.83061
TACSTD2	2.3676	6.19128	14.1593	3.82368	0.0780812	1.10745	10.5565	1.01436	1.39506	0.757023	6.76075	3.54967	5.58346	0.823749	0.137504	0.565597	5.73525	0.641546	7.29425	0.275007	7.8247	2.9486	3.12598	1.7866	2.84599	7.10203	3.34056	8.16078	8.38185	6.3443	0.575312	2.80323	6.5935	7.62059	3.66448	6.03826
KRT20	4.01256	7.59156	11.9504	3.57899	0.0159609	1.79694	0.378512	7.97436	4.51602	0.704872	6.08151	6.8716	0.124328	1.18903	0	4.01614	1.93734	0.0565835	9.81501	0.0703893	4.94251	8.42408	4.00899	7.63023	9.20083	4.69042	7.36466	0.163499	7.81845	7.33298	7.24346	8.29329	10.5056	2.10434	8.7139	9.37517
AKAP12	1.64077	5.06545	10.7381	3.42467	0.0355861	1.44872	1.22651	0.0565835	0.298658	3.48929	1.91839	1.43296	3.82477	1.51602	3.49442	3.42089	0.15056	0.15056	4.337	6.03012	5.96763	1.76553	0.823749	0.321928	2.0321	4.99503	1.26903	5.14405	7.5766	1.31615	0.137504	6.6388	6.84461	5.13586	5.35226	3.32912
IFI6	4.26418	7.60014	10.0978	3.33597	0.00476881	2.32159	2.80529	4.34979	0.454176	4.8475	4.76447	3.90785	4.23189	3.80839	6.63604	4.29646	5.45681	4.71094	5.68061	1.79909	6.44278	3.48156	3.63227	0.887525	6.17373	8.66658	2.11437	10.3158	8.29393	7.05344	2.49825	4.67976	5.74012	8.14685	8.56784	8.62073
SLC2A3	1.7073	4.87871	9.00929	3.17141	0.115332	0.938052	2.55336	0.15056	0.0285692	0.176323	3.64386	1.01436	7.7385	0.137504	2.48543	4.19771	0.0426443	1.38957	8.22081	2.02503	8.33816	2.83996	0.641546	1.25701	2.35896	0.15056	0.15056	9.64524	7.11749	2.35332	0.0703893	3.72356	9.15916	7.01803	6.03386	7.8226
EEF1A2	1.29219	4.26944	7.87485	2.97725	0.0830195	1.08082	6.63125	0.321928	0.555816	0.799087	6.56742	2.32193	2.22651	0.400538	0.0285692	6.04133	0.275007	9.31331	4.37504	0.201634	4.38198	1.33342	1.25096	0.454176	4.17712	1.82782	5.42391	4.36177	4.67694	6.00203	2.28096	3.22805	6.78188	9.05287	0.411426	3.98277
IGFBP6	2.03194	4.99587	7.80243	2.96392	0.00846862	2.07219	1.28688	0.0703893	0.400538	0.910733	3.15543	0.555816	1.85599	2.20789	6.12639	2.95047	1.83592	3.0635	5.5373	5.51223	6.40378	2.44361	1.38405	0.847997	3.58496	6.37695	6.2589	2.63227	5.25663	2.57773	0.978196	4.93168	7.01569	5.69488	4.926	5.06005
PPP1R14D	1.14845	4.07891	7.62352	2.93046	0.00718621	2.1435	1.22651	5.38059	3.90207	0	3.19061	5.49313	0.526069	0.163499	0.137504	0.321928	0.495695	0.432959	1.07039	0	3.7137	4.44294	5.43496	3.14568	6.0217	3.07895	1.81558	2.42761	5.76235	5.39712	5.17871	5.66732	3.14078	3.51223	4.64559	2.46467
GJB1	0.504494	3.40095	7.44594	2.89645	0.34466	0.462609	0.0426443	5.19259	4.7866	0.687061	0.0976108	6.31542	0.0565835	0.226509	0.0840643	0.275007	4.38612	0.321928	0.0285692	0.0426443	2.89142	4.52607	6.27538	3.41278	4.14486	6.15967	5.58736	0.124328	4.61765	3.42895	2.28096	3.37295	0.495695	0.748461	4.83086	0.443607
DKK1	1.37084	4.25467	7.38104	2.88382	0.193425	0.713487	7.0813	0.0703893	0.333424	2.03914	0.124328	1.29278	3.9855	0.505891	0.0976108	6.77452	0.344828	5.53169	8.61886	0.475085	6.33914	1.4489	1.51602	0.475085	4.68762	0.226509	5.32337	0.526069	2.22651	3.82171	1.10434	3.28836	7.59522	5.15218	6.98766	6.48382
BMP7	1.80694	4.67397	7.29561	2.86703	0.0125865	1.9001	0.432959	0.389567	3.70266	0.669027	0	6.55228	0.263034	4.07125	0.454176	3.33056	5.21839	0.137504	0.0976108	0.0703893	6.20848	5.47216	2.94486	4.63865	2.91648	6.45368	0.0703893	7.48784	5.28392	3.95884	6.22843	5.34696	4.63865	4.70929	4.29866	3.84398
SLC7A7	1.85939	4.69812	7.15387	2.83872	0.00165709	2.78065	1.64155	2.61589	3.1177	0.887525	5.08704	0.695994	5.7137	0.871844	1.16993	6.32283	2.07724	0.356144	1.51096	0.356144	3.25852	3.68706	4.12019	1.48027	4.73118	3.50208	3.7137	6.63416	4.47832	6.68243	3.47638	6.04111	1.19535	7.63691	4.66505	7.4475
SULF2	1.87094	4.65811	6.90275	2.78717	0.0745193	1.12773	1.40599	1.98914	1.05658	0.238787	1.26303	6.02414	1.29278	6.10035	2.5509	5.94953	4.63343	1.53107	0.659925	0.111031	5.86419	3.62059	2.22959	1.75275	1.96347	7.72731	6.53621	4.84699	4.86096	2.09424	0.613532	5.61941	2.48543	5.76739	4.46923	2.94673
EDAR	0.778766	3.53119	6.73846	2.75242	0.0177044	1.75192	0.0565835	1.02148	0.0565835	1.31615	1.31615	3.22033	0.536053	0.367371	0	1.15056	0.238787	0.0143553	0.443607	0.0285692	3.96625	2.12763	3.02857	2.79494	0.910733	3.04089	0.0285692	4.19456	4.46205	1.28688	0.773996	4.14323	4.50906	4.75435	1.07724	4.02148
PI3	1.89643	4.59973	6.51292	2.70331	0.00990228	2.00426	0.15056	1.03562	0.333424	0.263034	3.06005	3.90689	0.263034	0.659925	5.57803	5.29793	2.5435	0.176323	2.1375	0	1.65535	7.74416	2.6017	3.67469	6.85562	0.565597	4.65535	3.14078	3.07724	6.61456	4.54411	4.39712	1.44361	6.95222	5.77716	7.29131
UNC13D	1.26821	3.95746	6.44975	2.68924	0.0292017	1.53459	5.92172	0.0840643	0.565597	1.03562	5.61088	1.852	5.58045	0.722466	2.27798	1.5008	0.739848	0.400538	6.70335	0.748461	4.84649	0.918386	1.82782	1	1.89918	5.01748	3.42895	4.93216	4.19849	4.25927	1.54597	3.7939	3.19377	7.31615	3.38957	4.12102
DPEP1	1.20855	3.89733	6.44766	2.68878	0.632315	0.199067	0.111031	6.25984	8.58954	0.83996	1.29278	8.49001	4.96671	0.0285692	0	0.0703893	0.963474	1.12433	0.189034	0.111031	7.69523	7.83536	10.1852	6.7451	4.0505	2.54102	4.8339	0.83996	7.61589	3.40599	7.91779	6.38939	3.74416	0.411426	3.36597	5.08831
IFIT3	1.12037	3.76814	6.26699	2.64777	0.0400443	1.39746	4.08576	2.52105	0.495695	0.516015	1.84398	1.07724	1.58976	0.176323	6.62848	3.44626	0.83996	0.443607	5.90231	0.765535	1.1635	1.5008	0.790772	0.124328	2.97085	4.80168	1.70929	0.650765	4.3067	5.29939	0.641546	3.22959	1.36177	5.26529	5.87922	5.49121
EMP1	3.20195	5.83579	6.20678	2.63385	0.00449657	2.34712	7.04428	1.26903	1.1177	0.485427	5.09761	2.65992	2.79909	2.63923	6.73985	3.84599	2.17632	0.464668	7.6962	3.853	5.15056	4.60288	3.58015	2.82375	5.93829	4.26454	3.48929	6.20144	5.22072	5.83188	3.20945	5.83971	7.4797	5.18587	6.66846	7.40438
TGFBI	5.82131	8.43164	6.10644	2.61033	0.00244925	2.61097	6.64803	4.50208	0.823749	1.34483	7.41185	9.93617	1.36737	4.24717	5.5245	6.11811	2.57531	3.53978	9.20036	0.400538	7.61051	7.00169	9.31843	6.45631	8.53204	8.33123	4.53107	8.3171	9.00177	5.63285	7.52348	9.32605	8.60463	10.2976	7.76547	8.89691
TIMP2	3.29404	5.87731	5.99298	2.58327	0.0363111	1.43996	5.93758	0.454176	1.40054	5.73335	5.77083	3.26903	5.71699	0.765535	5.87946	3.65421	2.65764	0.765535	7.91409	0.333424	5.12267	3.31904	2.12102	2.97453	4.56194	6.59365	3.10434	6.0492	6.61265	5.15056	0.678072	5.70543	6.83137	6.24413	4.61412	6.20046
CLIC3	0.719812	3.30082	5.9836	2.58101	0.00319136	2.49602	2.70929	0.238787	0.613532	0.0840643	3.23573	0.505891	2.94673	0.111031	0.632268	2.30451	0.516015	0.807355	3.5373	0.201634	4.22033	0.189034	1.11103	2.8679	1.9855	2.46467	4.27798	6.61883	4.23955	2.83188	3.76977	2.02857	5.83693	5.48446	0.85599	2.16672
GABRE	2.22017	4.77658	5.88242	2.55641	0.00263369	2.57944	0.0285692	1.64616	0.584963	0.0840643	0.790772	5.11728	2.24184	0	1.54597	4.15462	2.88753	3.26303	5.58286	0.0426443	3.72901	2.19849	4.62234	3.25852	3.46336	4.33199	4.52105	5.0321	7.01502	2.36177	5.87701	5.36842	1.21412	7.14995	5.42358	3.2555
TNNI3	0.886238	3.4387	5.86634	2.55246	0.0208576	1.68074	2.16027	1.45943	4.43496	0.15056	0.536053	3.25096	0.201634	0.641546	2.17313	0.367371	0.163499	1.95606	0.163499	3.81147	1.13093	0.613532	0.214125	1.95233	5.2604	1.85997	3.69153	4.98504	3.99005	0.713696	1.87971	0	3.18587	5.09887	0.992768	3.82883
COL9A3	1.79934	4.347	5.84687	2.54766	0.0545078	1.26354	0.0565835	1.87184	1.45943	0.641546	2.4489	4.16027	1.44361	1.40599	0.31034	0.910733	1.72683	4.70155	1.36737	4.76447	5.17353	2.76129	6.24679	3.67129	1.77821	5.16511	4.80064	5.70099	8.16073	0.713696	3.89336	1.60881	5.07211	8.22997	1.9855	3.43829
WNT11	1.28385	3.82014	5.80097	2.53629	0.00409522	2.38772	0.0703893	1.5656	1.26903	5.39369	0.356144	1.29866	0.632268	1.45943	0.454176	3.82579	2.1635	1.42761	0.0426443	0.963474	5.42156	0.782409	0.9855	3.76765	2.17632	5.13627	3.93074	3.83086	3.80941	2.16993	7.33074	5.73173	2.15381	8.01725	3.10434	1.77821
BAMBI	3.00791	5.52719	5.73296	2.51928	0.0433291	1.36322	0.333424	1.51602	1.20163	5.05441	4.37016	2.43563	4.9905	4.52669	1.42223	4.47573	2.69822	6.11458	3.50335	1.32769	7.55788	2.49825	3.31759	2.43829	2.926	6.69919	0.773996	8.60633	6.34216	3.67582	5.31615	4.47184	7.71246	5.75596	2.42761	5.73823
HPGD	2.53183	5.01891	5.6064	2.48707	0.00161004	2.79316	4.14486	3.46205	0.948601	1.36737	4.61235	0.475085	3.28096	2.12102	0.238787	6.32553	1.87971	6.12143	5.84323	0.0976108	2.30451	2.75916	2.27798	4.07039	3.63227	6.3679	4.35262	2.20789	4.81865	5.23611	4.37921	6.88582	4.50462	7.85985	5.21917	7.30478
TRIM29	2.90912	5.3903	5.58352	2.48117	0.00150993	2.82104	1.58976	0.298658	2.52105	0.485427	4.32769	6.88179	1.07039	0.176323	3.47508	3.52732	3.29719	0.356144	6.00338	0.0840643	3.33342	1.8679	4.85898	3.7301	2.41684	5.27947	5.52826	5.23917	5.53481	4.58436	2.75702	6.0847	5.50112	6.11728	3.0321	6.43279
CEACAM6	3.09311	5.57018	5.56767	2.47707	0.27603	0.559043	10.3119	3.72137	3.32625	0.163499	0.910733	8.32773	0.31034	2.33342	2.85997	4.95	2.1177	0.765535	6.26435	0.0426443	5.37782	5.31397	6.96035	2.08746	8.49985	1.18903	4.11853	0.757023	6.72451	4.68257	6.7362	7.39051	1.76977	2.95606	6.64429	6.45779
S100A4	5.41037	7.88554	5.56034	2.47517	0.00157399	2.803	4.80632	2.75702	6.36492	2.83794	5.2521	6.50287	3.19061	5.56864	3.87774	7.59208	7.57418	7.33351	4.86394	0.722466	7.35297	6.17652	7.05983	3.44493	8.58007	13.4371	9.55584	8.37173	5.87603	6.30834	5.75409	8.31565	7.86059	6.47395	7.91049	6.85823
APOL1	1.19302	3.65973	5.5278	2.46671	0.0408056	1.38928	3.06005	0.344828	0.9855	0.176323	3.47119	2.31325	2.06695	0.978196	5.54102	4.89239	1.81147	0.895303	5.08108	0.0703893	0.85599	0.807355	1.40054	0.526069	4.88996	5.19889	3.63575	0.505891	3.6837	4.17712	0.536053	3.16832	2.03914	7.51373	4.63807	2.15056
PXDC1	0.888136	3.34517	5.49088	2.45704	0.00257781	2.58875	3.59216	0.137504	0.9855	0.124328	2.99277	0.790772	2.65764	0.0565835	0	3.71589	0.111031	0.214125	3.89142	0.0565835	3.59574	1.1177	0.659925	1.40054	2.01436	0.0703893	3.54473	5.45582	4.0036	3.19849	3.13422	3.03914	2.36177	3.92125	3.89142	3.49185
OASL	1.2979	3.68786	5.24146	2.38997	0.0266098	1.57496	2.73985	1.60881	0.85599	0.111031	1.22033	1.45418	0.454176	0.83996	5.72901	3.98368	1.25096	0.214125	4.83794	0.0285692	1.34483	2.03562	1.43296	0.992768	3.65764	4.10434	1.45943	0.15056	3.92125	4.93263	2.84197	3.71809	0.847997	4.39094	5.90087	2.52105
MX1	2.24164	4.63156	5.24127	2.38992	0.0373436	1.42778	1.83996	2.12433	1.17632	0.411426	1.71809	1.94111	3.29572	1.02857	5.25323	4.88069	2.35896	0.214125	4.39575	2.80735	3.01257	3.02326	2.72028	1.73985	4.08321	6.45401	1.29278	0.411426	5.17991	6.12039	1.28688	3.41143	1.99639	6.55259	7.12257	7.07146
ISG15	4.52002	6.8855	5.15324	2.36548	0.000890962	3.05014	4.55397	4.36317	3.56803	2.82782	7.46842	4.2149	6.70791	4.48607	6.98083	6.41988	3.94111	3.82579	6.82858	6.78424	6.58661	3.6792	4.56194	2.57531	7.08268	7.68103	6.10518	6.6343	6.81506	6.95594	5.49121	5.54813	5.33628	7.95303	7.23141	8.18423
PMEPA1	1.96641	4.31839	5.10526	2.35198	0.00631328	2.19975	4.47249	0.201634	0.238787	0.895303	1.58976	5.7021	0.189034	3.36457	2.20163	3.27798	2.86394	1.22033	5.33664	0.124328	5.18031	1.73118	3.42761	0.669027	3.27202	8.42702	4.02326	2.04963	5.24831	3.30889	2.38405	6.05897	5.11603	6.31016	4.61353	2.85798
TNNC1	2.3714	4.71675	5.08183	2.34535	0.238238	0.622989	2.62761	1.38405	0.782409	1.70487	9.37371	1.65535	8.28082	2.43829	5.22072	5.36247	2.11103	0.485427	1.55582	0.238787	6.65635	4.07211	2.30451	3.02148	5.67327	0.948601	2.43029	5.31868	3.41143	6.20046	5.28096	3.79286	4.25399	5.17951	2.95977	5.24108
CDA	2.91641	5.25841	5.07003	2.34199	0.00175702	2.75522	2.92979	1.30451	2.83592	0.201634	3.08406	3.77926	1.02148	0.464668	4.28762	2.90304	2.63459	0.356144	5.62615	0	5.20516	4.25701	5.0505	2.9982	5.39746	6.02303	2.18903	6.02081	6.14405	4.38543	2.41684	4.29719	5.8475	5.11936	3.56803	5.63459
ANKRD40CL	1.21928	3.55928	5.06304	2.34	0.141354	0.849692	0	5.48768	3.4019	0.0143553	0.0565835	3.20789	0.0426443	0.344828	0.15056	1.47508	4.29131	0.963474	0.176323	0	1.89918	4.60526	5.36527	2.96162	5.615	1.73118	1.0072	0.687061	4.10518	4.52607	4.74631	3.58376	0.0976108	1.86394	3.53481	4.4489
ARHGDIB	2.23417	4.56033	5.01466	2.32615	0.391803	0.406932	10.447	0.286881	5.33914	0.713696	2.22651	2.13422	0.871844	1.15056	6.1058	1.80323	1.7866	4.42761	8.11286	0.275007	4.88947	3.22651	3.11103	2.24184	1.44361	5.67525	5.43463	4.54473	1.64155	5.66676	1.38957	3.27202	4.57592	3.67016	5.80941	4.90977
SERPINE2	3.81075	6.13634	5.01269	2.32558	0.000608319	3.21587	1.27501	3.98459	4.0635	1.83592	4.73985	3.63691	1.65535	0.575312	2.09424	7.19584	3.30597	5.07253	1.84398	0.632268	5.49538	4.74846	4.34483	5.91839	6.43413	7.33235	2.29278	6.26885	5.25437	4.6893	6.66534	6.73809	6.00383	5.62	5.14405	7.92896
INPP5D	0.45229	2.75442	4.93184	2.30213	0.141295	0.849873	0.214125	0.0143553	4.53543	0.176323	0.641546	2.99277	0.83996	0.176323	0.263034	4.20006	0.124328	0.0565835	3.98368	0.176323	0.238787	0.941106	5.33056	3.84599	0.0285692	5.5404	3.6837	0.823749	5.26454	2.48027	4.10266	3.66221	3.02857	0.613532	0.704872	2.04614
TNFAIP2	1.76118	4.05874	4.91625	2.29756	0.25529	0.592966	8.71174	0.799087	0.432959	1.1177	0.918386	1.18903	0.62293	0.516015	7.66299	2.14405	1.10434	6.18982	5.73904	4.05311	4.63517	1.77821	4.70321	1.74416	0.963474	4.02857	5.90953	5.85898	4.05485	5.76633	0.992768	5.95652	3.16672	7.59694	0.454176	4.06264
LCN2	4.97388	7.25877	4.87327	2.28489	0.375946	0.424875	9.3651	8.2829	4.4019	1.37295	6.65091	4.87823	3.13914	2.44361	10.4928	3.46597	5.06953	0.389567	10.7768	0.275007	7.79455	5.65249	4.7366	5.39025	4.57652	7.24945	7.2681	0.669027	10.472	8.97358	6.47784	8.21004	7.78274	8.33575	4.52544	1.02857
AZGP1	2.60277	4.8377	4.7074	2.23493	0.170403	0.768523	0.0426443	4.08576	3.78136	0.263034	0.176323	6.99141	0.263034	2.03562	3.16993	0.641546	7.16249	0.356144	0.9855	0.0565835	5.47086	3.81352	6.98834	6.67044	4.86394	7.23161	5.22381	0.250962	5.71534	1.74846	5.86047	4.21335	4.81147	2.0072	5.71946	2.58736
CBS	0.99584	3.22783	4.69781	2.23199	0.119687	0.921951	0.956057	3.65306	4.6605	7.13709	0	2.22959	0.238787	0.250962	0	0.731183	0.189034	3.33771	0.226509	0.0840643	3.93074	1.1635	1.22651	1.03562	3.61706	1.53107	0.176323	6.64544	0.475085	4.31179	5.33985	3.77926	2.58736	3.31325	0.389567	3.14241
SLC2A1	5.66741	7.89292	4.67676	2.22551	0.000619859	3.20771	7.31551	3.30159	4.57531	5.13299	7.85125	4.5472	6.7086	4.5656	5.48382	5.20594	4.79961	5.91073	6.14445	3.90689	8.61235	7.4776	5.851	6.37816	7.48631	8.9297	7.25248	8.97327	9.72137	6.14832	5.98778	7.91313	8.8662	7.87271	5.66221	7.96399
AOC1	2.28244	4.50508	4.66748	2.22264	0.0101182	1.9949	2.04614	5.21878	3.93829	0.0565835	0.124328	3.99639	0.0565835	0.0565835	2.28096	2.28392	3	0.0426443	0.62293	0.0840643	6.29499	4.70984	6.24527	6.08406	5.58496	7.62637	3.56438	2.35614	5.59753	3.91552	6.48478	4.55336	4.45681	4.04439	2.37295	4.70598
RGCC	1.79792	3.99832	4.59607	2.2004	0.00320973	2.49353	2.53605	2.67129	0.400538	2.35614	1.51602	1.85599	0.918386	1.04963	0.333424	2.84599	2.25096	0.15056	3.89433	0	4.60407	1.65992	1.73985	3.72465	4.25248	5.17433	2.13422	4.98048	6.66519	1.55582	3.07553	5.31904	3.74416	2.87381	1.31034	5.7845
KLK6	3.53416	5.71054	4.52018	2.17638	0.0239234	1.62118	1.13093	0.0426443	3.54226	0.15056	7.15228	7.83656	5.32984	4.38128	1.4489	0.226509	6.97085	0.124328	6.1914	0.0426443	8.9021	3.52607	3.851	1.67356	3.6893	9.21272	7.27612	5.09001	10.2837	5.25739	2.0072	8.45022	6.1637	8.61736	4.24945	2.17632
BMP4	5.89564	8.0631	4.49231	2.16746	0.0206641	1.68478	4.66278	3.52982	4.62	3.20006	8.97166	7.01156	8.52082	5.90448	2.6893	8.69975	7.39532	3.73769	3.12928	1.04963	8.71459	7.19899	8.15866	5.88679	5.3107	8.90204	8.00977	8.57406	8.62677	4.20633	8.93528	8.03249	9.12438	6.69766	6.10601	8.09371
MPP1	1.74379	3.90384	4.46932	2.16005	0.0250123	1.60185	1.43829	2.90689	1.4489	5.38819	2.48027	1.85997	3.70819	0.250962	2.98368	1.62761	0.536053	0.669027	2.94298	0	1.25701	2.69153	6.10873	1.1375	2.8679	4.38681	0.163499	5.732	3.77294	3.03386	5.988	4.03474	2.90304	5.23611	1.33914	5.64847
GUCY2C	1.2754	3.4353	4.46882	2.15989	0.478326	0.320276	0.0285692	5.31361	4.87431	0.0426443	0.226509	4.58796	0.0426443	0.201634	0.0143553	1.18903	1.36177	2.0635	0	0	3.23113	5.10056	4.60763	5.59991	5.00045	0.0285692	0.0976108	1.37851	2.85	4.61294	4.4121	4.02059	0.0565835	0.111031	5.53978	4.8125
SP6	1.58973	3.71434	4.36084	2.12461	6.81613e-06	5.16646	0.422233	1.76553	2.97453	1.02148	0.879706	1.58015	1.42761	0.250962	1.15056	1.59932	1.76977	0.0976108	2.01078	0.933573	2.30159	3.25852	3.17951	2.96901	2.84398	3.64731	3.48027	6.77821	3.91934	4.07211	4.57773	3.12763	3.13093	5.63691	3.78136	3.40735
KLK10	3.27127	5.35902	4.25087	2.08776	0.0419551	1.37721	0.344828	0.201634	0.941106	0.0840643	5.38957	6.28392	3.2765	4.75168	3.26604	3.92029	4.91695	0.0976108	6.48269	0.0703893	5.11478	5.87086	1.07039	1.73118	4.44758	5.42122	4.749	1.1635	7.89524	5.48575	2.74846	5.29682	7.31161	7.86925	5.70044	0.695994
DDX60	1.13619	3.20369	4.1916	2.0675	0.0231458	1.63553	2.40054	2.08406	1.36737	0.641546	1.54597	0.555816	0.948601	0.948601	3.39506	2.24489	0.356144	1.28688	4.11353	0.831877	0.9855	0.799087	1.85599	0.678072	3.10434	3.30305	0.400538	0.15056	4.2854	4.01436	0.722466	2.73985	1.79494	5.3978	4.81455	4.78084
ETS1	1.37525	3.43064	4.15656	2.05539	0.0435353	1.36116	3.0635	0.378512	0.15056	0.333424	1.67356	0.970854	0.863938	0.31034	5.64789	1.65076	1.10434	0.389567	4.58436	5.09466	3.41007	2.58736	1.64616	0.575312	1.15056	5.34092	2.9241	4.42358	3.40054	1.45943	0.111031	3.34767	4.77979	4.38681	3.46074	3.8846
FBXO2	0.772589	2.82736	4.15476	2.05477	0.152102	0.817866	0.226509	0.0285692	0.454176	0.400538	2.01078	0.422233	2.66676	0.0976108	3.77716	2.72683	0.941106	0.111031	3.3505	0.321928	4.57894	2.73118	0.604071	1.81558	2.79077	3.74308	0.111031	4.8802	2.86394	0.31034	0.0703893	0.555816	4.11437	5.98459	0.948601	4.24945
FABP1	3.00346	5.02139	4.05002	2.01793	0.418732	0.378063	2.10769	11.2984	8.4355	0	0.286881	6.43095	0.111031	2.7866	0	3.39232	3.22033	0.111031	0	0.31034	8.52482	8.53111	7.72758	9.45103	13.8076	0.903038	4.7241	0.0703893	3.67469	6.53372	12.8682	5.31868	0	0.201634	8.21878	8.83848
OAS3	3.38806	5.39919	4.03099	2.01113	0.0578667	1.23757	3.74739	3.89336	2.10434	0.555816	5.11894	3.36877	4.68313	1.96717	5.20281	4.9279	3.19849	1.85599	5.27687	2.89336	3.07553	2.96717	3.96532	3.40735	5.42626	6.10748	3.44626	0.799087	5.55857	5.41988	3.42626	3.52732	3.51602	6.02658	6.85449	5.37851
CADPS	1.32671	3.32305	3.98986	1.99634	0.188188	0.725409	0.0285692	3.3147	4.26978	0.163499	3.87184	4.38267	1.09761	0	0.0143553	0.823749	3.90593	1.55582	0.263034	0	0.863938	2.04264	3.81352	4.10182	5.11686	0.0426443	0.111031	4.21335	3.29278	1.75702	5.66534	3.35332	0	2.03562	4.1334	5.2724
CLDN3	5.00891	7.00052	3.97682	1.99161	0.0485011	1.31425	4.39917	6.31325	7.29921	0.400538	3.24945	8.05197	4.84549	4.57894	0.847997	4.70708	5.17233	0.948601	7.15603	0.226509	6.63052	7.51017	7.46385	6.63212	6.15805	5.86913	6.97945	7.52356	8.26167	3.75168	7.49977	7.02159	5.06609	7.10077	8.5345	3.33342
GSTM3	3.12011	5.10007	3.94481	1.97996	0.321477	0.492851	4.0917	1.18269	0.887525	5.42425	9.49305	1.46467	8.82572	0.505891	0	3.78869	0.176323	0.650765	8.57217	5.4266	5.14323	6.29774	1.82782	2.45154	2.7761	0.731183	0.613532	4.91552	4.95373	5.92813	7.45418	2.58976	5.24641	8.57958	6.88166	6.16148
RDX	1.91633	3.88389	3.91107	1.96757	0.567739	0.245852	7.80703	1.29866	1.04963	5.52136	5.68061	1.53107	5.83061	0.389567	0	4.69209	0.298658	5.84699	7.08651	0.15056	4.80478	2.30159	1.21412	0.659925	1.25096	0.432959	4.15056	6.67511	4.08746	2.73118	0.400538	2.90881	5.02901	7.42777	3.68032	4.98732
LYPD6B	1.36606	3.32818	3.89634	1.96212	0.0310177	1.50839	1.42761	0.201634	0.978196	1.47508	3.45943	1.7866	1.43829	3.97269	0.687061	3.21257	3.72901	0.0285692	0.0840643	0	1.30451	0.189034	0.298658	2.48543	3.45943	0.765535	1.04963	7.5051	3.46858	2.18269	3.19692	1.4489	4.3427	5.23649	0.163499	4.54164
PLAAT4	1.54563	3.48671	3.83994	1.94108	0.25597	0.59181	9.52435	2.81147	0.0565835	0.298658	3.91265	0.443607	0.545968	4.05137	4.52105	5.2709	2.80941	0.250962	5.44758	0.163499	1.0635	2.0072	1.08406	0.526069	2.76553	2.13093	4.20789	1.24489	2.62059	6.51602	0.505891	5.17911	0.722466	7.34074	4.56438	4.32769
FOLR1	1.23745	3.17804	3.83863	1.94059	0.0153863	1.81287	2.22342	0.0285692	1.0635	0.575312	3.44228	2.88753	1.38405	0.0703893	1.09085	3.73552	0.584963	0.226509	2.55336	0.0976108	4.9982	2.92979	0.367371	1.52105	2.74846	2.35896	2.43563	9.05444	3.99005	4.35966	1.66903	2.19219	3.60763	4.10014	0.765535	6.24812
NRSN2	1.28513	3.21424	3.80818	1.9291	0.184206	0.734696	4.64731	1.56071	0.367371	5.52482	1.07039	1.08406	0.367371	1.35614	0.454176	0.555816	0.910733	5.56407	1.95233	0.201634	4.05485	2.08406	1.21412	1.61824	1.32769	5.06005	3.13422	4.37643	1.33342	3.29425	0.831877	2.32481	3.6241	3.29719	0.238787	4.16912
COL17A1	4.27673	6.19975	3.79214	1.92301	0.0728591	1.13752	4.43162	5.62965	2.79077	0.176323	3.49185	4.12184	0.367371	5.23649	7.26425	4.95513	3.31325	0.575312	8.15345	0.0703893	4.67638	4.0365	6.1177	5.84725	7.5738	2.04614	4.47054	2.96717	6.72492	5.95954	6.63285	7.82114	3.88947	4.06264	6.46205	6.43996
P3H2	0.847329	2.74923	3.73706	1.9019	0.00371814	2.42967	2.15381	0.0703893	0.137504	0.137504	1.36177	1.0635	0.15056	0.189034	2.26604	5.70929	0.176323	0.389567	0.731183	0.137504	2.50843	0.970854	0.9855	0.963474	2.40054	0.695994	2.08066	2.64847	2.85	3.30451	1.03562	4.32337	1.37295	3.15866	3.70266	3.21878
VIL1	5.29569	7.19336	3.72611	1.89767	0.00620134	2.20751	2.73335	6.28633	7.44427	0.432959	2.25399	8.51373	5.59634	3.78764	2.42761	4.99503	6.91946	2.71149	0.613532	0.505891	6.1532	7.41388	8.37417	8.19702	7.12236	8.21242	6.60866	7.62629	7.75128	6.97223	8.03579	6.4843	3.69265	7.26435	7.96093	6.37243
EPS8L1	3.36701	5.24498	3.67557	1.87797	0.00103726	2.98411	6.01859	1.58015	2.9222	1.26303	4.851	4.89966	3.22497	3.31179	4.61648	1.30451	2.95047	3.14405	5.69488	2.53107	5.20789	3.95977	4.01525	3.42223	5.05311	5.59066	7.16017	5.26153	6.74201	3.21101	3.87184	5.22843	5.05485	5.71012	5.51696	4.94767
EDN1	1.595	3.47165	3.67221	1.87665	0.00506358	2.29554	3.21568	0.454176	0.757023	0.111031	1.79494	2.01078	0.910733	0.189034	3.51854	3.14078	0.226509	0.863938	4.17233	0	2.89724	2.34767	1.39506	1.80735	3.70929	2.20477	4.13093	1.49057	2.89724	2.81558	0.367371	3.93357	4.53232	3.58856	4.51791	3.35473
CAPN12	0.601538	2.46841	3.64742	1.86688	0.0417381	1.37947	1.37295	0.226509	4.83491	0.176323	0.163499	4.8674	0.263034	2.93734	1.66448	0.687061	0.516015	0.0976108	1.12433	0.367371	3.35332	0.214125	0.286881	3.1811	2.44626	3.74953	4.93074	3.57046	3.9486	0.516015	1.5509	2.34483	2.49057	2.5509	0.807355	2.41143
HOXB8	3.05687	4.91816	3.63333	1.86129	0.0249833	1.60235	0.432959	0.978196	2.64386	0.0976108	4.85499	5.72601	4.3875	1.38957	0.475085	3.46989	2.07724	4.69766	6.76845	2.12433	5.75969	5.65019	2.4957	5.43663	3.22959	4.15381	5.22149	5.13422	5.54597	2.83592	4.7021	4.35966	5.84046	5.61589	6.06501	3.81352
SLC6A20	1.57917	3.41541	3.57079	1.83624	0.202855	0.692815	0.0143553	4.60822	3.40463	0.0426443	3.44095	1.33914	1.48027	4.60229	1.47508	3.99367	2.34199	0.0143553	1.67807	0.0143553	1.48027	5.93546	1.25096	3.75061	4.95838	0.0426443	1.72247	0.163499	4.34056	2.06005	2.97085	5.47021	2.53356	4.97177	5.14241	3.85997
PYCARD	2.54827	4.36839	3.53112	1.82013	0.0801574	1.09606	3.59694	3.28096	0.722466	0.432959	0.0426443	6.71809	0.298658	0.722466	3.45812	1.81558	0.485427	0.275007	6.14649	0.641546	4.5008	5.35896	7.20447	5.90833	2.79077	6.13996	5.80245	0.201634	4.8802	3.98732	5.81044	4.73498	3.58976	5.40259	3.79805	4.0018
PHLDB2	2.89035	4.67099	3.4358	1.78065	0.213148	0.671318	3.38543	0.0840643	0.422233	4.88509	4.25626	2.42761	2.81352	0.790772	5.82629	4.57592	0.400538	3.38405	7.63292	0.250962	3.84699	2.5435	0.584963	2.96717	1.26903	0.367371	0.321928	5.62293	4.21023	5.6865	1.33342	4.15381	7.75094	5.13175	5.55336	6.30797
WNT10A	0.898922	2.67102	3.41549	1.77209	0.0218285	1.66098	0.505891	0.0976108	0.214125	0.163499	1.61353	1.1177	1.07039	0	2.12433	0.871844	0.536053	4.99594	2.33342	0.925999	3.51728	0.83996	1.25096	0.214125	1.45418	0.367371	2.41414	1.05658	3.15543	1.4489	0.948601	3.98823	5.52795	4.16591	2.9279	3.99729
EPSTI1	1.80924	3.5518	3.3463	1.74257	0.0545418	1.26327	1.61824	4.11437	1.65992	1.94111	0.992768	1.11103	0.298658	0.516015	2.45681	2.74416	1.7866	0.286881	1.83188	0	3.36877	3.59335	3.95513	2.62761	2.99458	6.06996	0.485427	0.555816	5.32193	3.79181	3.97911	3.87873	1.40054	1.96347	4.06781	3.31179
TSPAN8	7.43131	9.16659	3.32945	1.73528	0.242424	0.615424	3.30743	9.67463	6.00293	3.0993	7.3658	9.9993	4.30451	7.79149	1.70929	9.72122	8.4694	6.04155	6.16007	0.0840643	7.49681	10.5089	8.57141	9.23431	10.7217	6.46858	9.01086	2.43296	8.71891	9.50098	9.38905	9.32231	3.18269	6.50255	10.0528	9.64474
GPX2	7.01689	8.75139	3.32765	1.7345	0.180563	0.743372	2.60644	10.5926	6.42291	0.565597	0.9855	9.17677	0.678072	8.29779	2.05658	7.61088	8.50156	2.6893	0.847997	0.704872	8.04669	10.4656	10.3766	9.45648	9.11142	9.84325	9.84035	2.70266	9.03408	8.49085	10.4354	8.57803	1.53107	3.38267	8.92475	6.29002
SEMA3B	2.62846	4.34954	3.29682	1.72108	0.0211436	1.67482	2.69377	1.16993	2.09424	2.4489	5.16631	2.488	4.02148	3.58015	0.275007	4.52482	2.56316	2.21723	4.76235	0.176323	4.72192	3.40463	2.4489	5.29131	5.06738	4.11686	4.43229	4.01792	7.64731	2.17951	2.42761	5.76155	7.20467	6.34643	4.26679	2.08066
IFITM1	5.49301	7.18992	3.24204	1.6969	0.199536	0.699979	6.02348	7.77433	8.84681	7.48848	3.93074	9.07767	4.80839	1.20163	9.13743	4.96255	1.848	1.64155	4.39163	1.04264	4.05658	8.05441	7.10192	7.92985	8.59615	2.50335	1.91073	7.88062	6.32373	9.45224	8.95681	6.49201	4.7666	6.49921	9.57943	9.2294
AIFM3	1.07666	2.77303	3.24085	1.69637	0.170206	0.769025	0.970854	3.61117	5.88264	0.226509	0.0976108	4.43896	0.475085	0.400538	1.1177	1.03562	2.83592	0.111031	0.831877	0.356144	2.54102	3.78241	4.83137	3.76765	2.72028	2.86987	4.14241	2.24184	3.83693	1.85599	5.62615	3.15056	0.815575	2.82579	1.87578	2.58256
SPON2	0.700269	2.39236	3.23125	1.69209	0.0754492	1.12235	1.02857	0.137504	3.92884	0.505891	0.555816	2.33342	0.815575	0.505891	0.176323	1.29278	0.0976108	4.55766	0.584963	0.411426	3.15704	1.29866	4.76129	0.163499	1.58496	6.06264	1.5008	2.67582	5.12474	1.36737	4.65134	2.5008	2.28392	2.98914	0.704872	0.356144
S100P	8.20621	9.88145	3.19373	1.67524	0.0489958	1.30984	9.34791	9.57166	6.75929	1.29278	10.536	8.68229	1.41684	12.0151	0.757023	8.59193	9.94707	7.37408	5.23726	0.941106	8.34886	8.06356	9.43715	7.22593	10.2291	10.0025	10.2116	7.92291	9.76037	10.1698	10.1785	8.47078	5.01569	6.81147	8.63793	10.3447
TCN2	1.21968	2.88459	3.17094	1.66491	0.00168242	2.77407	2.73335	0.925999	0.62293	0.0840643	3.50589	1.10434	0.941106	0.536053	3.20006	1.17632	0.389567	1.26303	2.06005	0.0285692	2.15381	2.52857	2.80323	2.24184	3.3505	3.59455	3.53232	3.33771	1.99639	2.14405	1.49057	2.58015	2.40599	3.25701	1.89918	3.18903
EMP3	2.71573	4.37442	3.15729	1.65869	0.514757	0.288398	4.83289	1.88753	2.28096	5.29499	1.9855	1.28688	1.60881	1.9855	7.95327	2.81558	2.94111	7.6233	2.91265	6.3837	4.93687	2.61589	2.07382	2.30451	4.20163	4.5472	1.73118	4.56621	5.01033	2.23573	0.807355	4.1416	6.69335	5.07211	2.96717	6.12784
GALC	1.96203	3.60945	3.13273	1.64742	0.0949478	1.02252	3.40463	0.0285692	0.163499	0.250962	5.01525	1.43829	3.854	0.226509	3.1127	0.0840643	4.19298	3.02857	3.84599	0.0143553	2.52607	0.238787	1.45418	2.46989	4.77294	1.46989	0.0143553	3.9982	1.85997	5.54844	3.22342	5.11686	0.495695	3.99548	2.87381	3.99548
RAB32	2.19265	3.82909	3.10899	1.63645	0.0365207	1.43746	3.38267	6.02037	4.07724	0.111031	0.443607	1.95233	1.774	0.250962	0	3.68482	2.43296	0.31034	4.38819	0.0976108	4.01078	0.464668	2.57289	2.99639	3.45943	0.85599	2.24489	1.02857	4.20711	5.48478	3.76871	2.68032	3.88947	5.26491	5.05918	4.58376
LGALS9	2.46864	4.09892	3.09574	1.63028	0.0751019	1.12435	6.76885	4.83137	2.03562	0.659925	0.613532	5.9782	0.137504	0.400538	3.52857	2.61824	3.8748	0.189034	5.99977	0.137504	1.64616	2.31904	6.14832	3.19219	4.06609	6.47849	4.37643	2.53107	4.54597	6.18309	1.45943	4.13175	3.67243	4.35685	3.9644	3.26754
MMP14	3.61023	5.2341	3.08199	1.62386	0.0222387	1.65289	3.849	0.799087	1.86394	0.948601	2.69377	3.84398	3.45812	0.963474	4.39575	4.22265	4.0917	0.895303	2.89142	2.95047	5.92671	3.7866	5.45812	3.76235	1.13093	6.57516	1.774	7.5818	6.08236	4.46597	4.68706	5.16551	5.30268	5.87036	2.93546	6.48253
KRT18	9.93522	11.5491	3.06075	1.61389	0.000956142	3.01948	11.2961	9.83537	8.80835	6.80413	12.038	10.2131	11.3469	9.63612	9.83368	10.5298	10.0351	7.4417	11.6685	6.02923	11.8588	11.1153	9.57626	8.94942	11.5202	11.3107	11.5999	11.4863	11.7466	10.6168	11.0821	11.0223	12.0467	11.578	11.579	12.0955
ABCG2	1.48932	3.09314	3.03948	1.60382	0.168377	0.773717	1.0072	0.0426443	0.0143553	0.594549	1.73985	0.378512	1.23879	3.851	0.189034	3.61824	4.8525	0.799087	1.86394	0.454176	2.37573	2.04963	4.54659	3.09255	3.85	0.0703893	4.11437	7.81288	2.33628	4.09085	1.26903	1.9782	0.0840643	4.0045	0.505891	4.82018
MSN	1.00982	2.60702	3.02556	1.5972	0.192529	0.715503	0.536053	0.163499	1.12433	0.773996	0.250962	4.53232	0.731183	0.526069	3.05658	4.98368	1.20163	6.45598	0.799087	0.895303	1.33914	2.09761	2.44095	0.464668	0.464668	2.48285	7.10518	5.82248	2.73118	0.378512	0.378512	1.67807	4.13832	4.28318	1.15056	3.36457
DCBLD2	3.74299	5.32992	3.00409	1.58693	0.161111	0.792876	5.79649	2.28392	3.42895	3.24641	4.01436	3.80116	4.39163	2.78869	7.38345	2.7845	0.344828	4.92884	9.09632	3.54844	6.57622	3.68482	2.3505	3.87381	4.22265	6.93298	5.15299	2.4489	7.74349	3.84699	1.07724	5.50684	9.24029	7.16249	5.6585	4.77189
LARP6	1.46985	3.05218	2.99453	1.58233	0.185776	0.731011	3.03386	1.30451	0.584963	3.67469	0.887525	2.47768	1.45943	0.0426443	0.782409	4.72955	2.31904	2.96162	1.48027	0.0840643	3.93452	0.505891	0.516015	3.99729	3.50208	2.44095	1.91456	3.21878	4.19061	0	0.505891	1.29278	3.7137	5.09212	2.88557	3.64962
HSPG2	3.58968	5.17183	2.99416	1.58215	0.0573058	1.2418	5.12557	1.5656	3.36877	4.8334	4.13422	4.01525	4.0365	3.5741	2.96532	3.01257	5.0063	1.91073	6.51712	2.21723	5.14527	3.60526	3.52231	3.12267	3.35755	7.07532	6.53356	5.78607	4.81916	3.15866	2.09761	5.77083	3.68032	6.58961	5.5245	3.95699
KLK8	0.993551	2.56787	2.97794	1.57431	0.036601	1.43651	0	0	1.08406	0.0840643	0.903038	3.68145	0.163499	2.48027	2.66221	0	3.47897	0	5.34554	0.176323	6.69056	1.18269	0.214125	1.96717	4.67751	6.51238	2.38128	6.03408	5.71287	0.910733	0.378512	2.54597	2.58976	6.12019	2.03914	1.48543
SLCO1B3	2.195	3.764	2.96698	1.569	0.142445	0.846353	0.0285692	4.85449	0.0703893	0.0143553	5.03606	0.790772	4.27873	6.75942	3.75489	5.29205	4.28096	0.238787	0.0426443	1.22651	3.1635	0.15056	0.189034	4.68706	4.95884	2.97636	2.14731	0.0285692	5.0505	3.88069	4.28244	3.64731	6.70099	2.1177	5.91001	2.30451
CDKN2A	3.33861	4.90657	2.96485	1.56796	0.0782345	1.1066	0	0.505891	0.925999	5.37608	0.163499	2.74201	0.321928	7.38621	5.06437	3.42626	3.25096	6.54612	7.25068	0.536053	8.26209	6.02081	1.94111	5.10685	4.18587	6.87172	7.48261	6.40616	6.24012	3.56925	1.95606	5.22458	4.58856	6.63677	4.20867	3.85499
DDX60L	2.40187	3.96429	2.95348	1.56241	0.114227	0.942233	3.61235	2.39232	1.5509	3.4019	2.5435	1.32769	2.55336	2.21412	4.19377	2.66676	0.545968	2.20789	4.93876	2.41143	2.36737	0.992768	2.41954	1.34483	2.848	4.42492	1.53107	0.226509	4.54782	3.57168	0.389567	4.12019	5.65392	5.28021	4.32984	3.80839
TMEM139	4.17612	5.73609	2.94847	1.55997	0.000664571	3.17746	4.33342	4.853	4.01881	0.713696	4.96901	4.70321	3.32337	3.8846	3.20945	5.02768	3.23726	2.58736	5.63343	0.214125	5.83213	4.71973	3.904	5.68032	5.47735	7.03056	5.57622	3.54473	5.94369	5.75409	4.79909	5.91791	6.81417	5.96809	5.37921	5.71809
NXN	3.10922	4.6673	2.94461	1.55808	0.280424	0.552185	4.24031	0.111031	1.1635	0.411426	5.18982	1.60407	4.57168	3.12928	3.08916	4.12681	4.63401	0.356144	4.52857	0.992768	5.0781	1.94486	2.76129	5.01792	0.83996	5.91433	5.11478	4.8535	5.23649	2.62527	0.0840643	4.50779	5.95791	4.8268	0.910733	4.25927
RUBCNL	0.801513	2.35198	2.92913	1.55047	0.285994	0.543643	0	3.14078	3.82782	0.475085	0.871844	6.87873	0.356144	0.0285692	0.731183	0.189034	2.93734	0.0143553	0.887525	0.0285692	0.454176	4.16591	5.10559	2.71809	3.29425	0.978196	0.214125	2.41414	3.488	2.24184	5.58826	3.90689	2.28983	1.11103	3.10601	1.71809
IL2RG	1.9373	3.48638	2.92631	1.54908	0.101682	0.992755	0.201634	3.09424	1.9486	0.201634	2.09424	4.7252	0.594549	0.250962	1.75702	3.69042	1.926	0.704872	4.89869	0.0285692	1.50589	6.36212	6.34678	2.14405	3.45549	0.526069	0.454176	3.51728	5.20516	5.82197	2.37295	3.94392	2.88753	2.76553	6.24413	6.99084
CCL20	1.49787	3.04336	2.91904	1.54549	0.162007	0.790466	2.17313	6.01592	1	0	1.46467	2.03914	0.137504	1.0072	5.97591	0.536053	2.75275	0.176323	0.687061	0.432959	1.75275	3.90881	1.9855	1.53107	4.80323	1.04963	0.887525	0.321928	4.08661	3.61353	3.4019	5.43463	2.68482	1	3.94017	2.34483
MYO7B	1.39547	2.93844	2.91394	1.54297	0.507919	0.294206	0	4.27724	2.57289	0.0426443	0.0840643	4.79338	0.0426443	0.238787	0.0426443	1.7137	1.07724	4.21101	0	0	2.48285	4.42828	5.26566	5.07382	4.58075	0.992768	1.33914	0.31034	4.24869	3.26153	2.8679	3.8125	0.0143553	1.61353	3.57289	3.00899
SLCO2B1	1.27376	2.81577	2.91201	1.54201	0.0698914	1.15558	0.0143553	2.17632	2.99458	0.0840643	0.85599	2.95047	0.201634	0.31034	0.0285692	2.08746	2.96347	0.0565835	0.0703893	0.0143553	1.69153	4.72901	3.63343	3.69599	2.68482	5.52293	1.25701	5.17832	2.98732	3.77821	2.42492	2.46728	0.0976108	0.0565835	2.94673	3.8885
CD55	4.2573	5.79001	2.89329	1.53271	0.050592	1.29592	7.24508	4.24108	2.88947	4.16027	6.25229	3.30889	5.87553	7.14068	4.87332	5.65134	4.07211	0.815575	6.79883	3.14568	4.35614	4.27352	1.20789	4.22728	6.07682	2.47249	4.59932	7.58436	6.04614	5.53387	4.59932	5.37573	6.1635	5.29939	6.7987	7.94638
PPL	3.44377	4.97587	2.89206	1.5321	0.00893918	2.0487	5.71342	0.910733	1.94486	1.28688	5.39335	3.66903	5.72792	2.61589	2.43029	3.07211	3.51096	0.757023	6.68454	0.31034	5.33807	3.48156	4.15623	3.40599	2.33914	6.29112	4.54905	5.62264	5.87504	4.15543	4.31542	5.45878	5.34589	6.41903	4.60585	4.06178
KRT80	3.39936	4.93054	2.89022	1.53118	0.0487884	1.31168	5.39746	0.815575	0.594549	0.201634	6.14954	3.25399	5.10182	1.96347	5.1177	3.91552	2.53356	0.565597	7.90653	0.201634	5.29462	3.76447	2.35614	3.54473	2.96717	6.7811	4.21023	1.22033	5.20516	4.65592	3.32481	5.86592	6.88826	7.76964	5.37643	3.73877
ARHGAP29	1.8597	3.38587	2.8802	1.52617	0.27294	0.563932	2.72247	0.0285692	1.20163	1.4489	4.37712	1.83188	3.4019	2.9486	4.46401	3.49057	1.03562	0.411426	5.66363	1.75702	3.45943	1.79494	0.903038	1.88753	1.14405	1.0072	4.06264	5.06781	3.35896	3.04439	0.286881	2.05311	5.01659	3.41278	3.852	4.07211
S100A14	7.28388	8.80901	2.87812	1.52513	0.0487684	1.31186	3.08576	7.6732	6.49249	0.992768	8.90629	8.54913	7.14486	8.64032	4.27128	9.08039	8.60303	0.555816	5.73958	0.659925	6.31958	7.90207	8.02741	7.42291	9.77431	3.84599	6.37556	8.87295	8.8627	9.09624	9.58171	6.66206	6.69014	6.72969	8.75532	9.64634
NABP1	3.1135	4.62756	2.85613	1.51406	0.0947483	1.02343	5.96324	4.62234	2.38405	3.0635	4.58316	2.8953	3.1635	2.98914	4.67299	2.14405	1.91839	2.43296	6.35491	5.49538	4.57652	3.28392	2.52857	2.74846	4.14405	3.06867	2.37016	5.46565	6.32805	2.72901	4.42021	4.83491	5.21878	5.67271	4.15543	5.61471
CDHR5	1.27229	2.7802	2.84398	1.50791	0.149486	0.825398	0.0143553	2.53605	1.51602	0.286881	0.214125	4.43095	0.739848	1.02857	0	0.485427	2.10769	4.68818	0.378512	0.389567	2.22651	2.49313	4.62176	3.33485	3.65764	0.62293	2.72247	0.250962	4.25626	2.83794	4.45549	3.74201	0.807355	2.34767	3.43029	1.94111
SEMA7A	0.876931	2.38296	2.84027	1.50603	0.137417	0.861959	1.47508	0.0285692	0.201634	0.62293	1.28688	2.12102	1.13093	0.0976108	1.69599	2.15056	0.613532	0.238787	3.27202	5.85499	3.90689	0.286881	0.286881	0.475085	1.9855	2.26003	0.400538	3.01792	3.67469	0.895303	0.263034	2.68032	4.98868	2.50589	3.1635	1.36737
CRYBG2	3.00985	4.51341	2.83542	1.50356	0.000390816	3.40803	3.80529	1.91073	1.95606	1.59932	5.22574	2.95791	5.16912	2.72683	1.52105	3.15543	2.59455	0.0976108	3.06178	0.137504	4.20867	3.69599	3.26454	3.79181	4.38543	4.42156	3.14241	5.58135	4.60526	3.74201	4.69321	3.86295	4.72901	4.60999	4.22805	4.90063
KRT8	10.3027	11.8027	2.82844	1.50001	0.000855413	3.06782	11.2688	10.1085	8.8809	6.84323	11.7513	10.6506	11.134	10.4305	9.23864	10.8466	10.1749	7.80071	12.0678	5.34199	12.0291	11.4636	10.0579	9.089	11.6565	12.3622	12.0031	11.7772	12.0478	10.4205	11.6011	11.1366	12.2238	12.0019	11.8282	11.716
CAPG	5.88801	7.38526	2.82304	1.49725	0.00709613	2.14898	5.89215	5.88387	5.49665	2.59455	5.93121	5.01257	3.4957	7.40854	7.73863	7.04133	3.71809	4.77452	8.33244	5.43996	7.99729	5.4614	6.22226	6.93086	7.22429	6.59783	7.38733	6.65435	8.3805	7.98345	4.62059	6.8426	7.38319	8.41219	7.7117	7.59148
FOXQ1	3.2475	4.74263	2.81889	1.49513	0.0102265	1.99028	2.58976	3.53107	0.378512	0.0840643	5.83744	4.86691	4.08151	3.03034	2.01436	4.49889	4.12019	0.0840643	4.62877	0.0285692	5.1631	2.64847	3.46467	2.5008	4.49249	6.15725	5.16631	3.10098	6.46923	2.21412	4.99503	3.74524	4.99277	5.36632	3.75596	3.90497
DDX58	1.40425	2.89257	2.8056	1.48831	0.0266694	1.57399	3.33771	1.25701	0.970854	0.505891	2.45154	2.47768	2.89724	1.47508	3.65421	2.57531	1.09761	0.613532	4.07468	1.59932	1.25096	1.33342	1.18903	1.08406	2.49825	4.17073	1.43829	1.79909	3.28688	3.37573	0.739848	2.48543	2.40871	4.18507	3.94298	4.39094
LGALS4	6.35161	7.83852	2.80289	1.48691	0.368876	0.43312	1.52105	9.91331	10.3401	0.0285692	2.10769	10.0197	0.604071	8.41549	0.201634	6.25134	8.56913	1.1177	0.286881	0.555816	6.45187	9.64704	9.35746	9.90448	10.6091	6.72	10.0055	1.20163	7.82279	9.12897	10.223	7.85425	1.03562	3.77926	9.26033	1.93734
STC2	3.4087	4.89292	2.79767	1.48423	0.32771	0.48451	1.98185	5.44559	4.78188	3.91839	0	4.76235	0.163499	0.0976108	0.0143553	3.68482	2.94486	3.13258	5.75836	0.0703893	5.00225	1.1635	4.63923	3.73552	4.95093	0.356144	0.163499	5.90448	5.1981	5.41718	4.49506	1.98914	0.124328	4.83491	5.02459	5.73037
TFAP2C	0.992477	2.4511	2.74845	1.45862	0.172681	0.762756	4.68426	0.124328	0.731183	2	3.66221	2.33056	3.18745	0.895303	0.963474	0.0565835	1.02148	0.189034	3.8885	0.137504	1.83592	0.263034	0.731183	1.50589	1.63227	3.46858	0.367371	6.28873	1.93357	3.96532	2.14731	2.75489	0	0.286881	2.75916	3.79286
CLIC5	1.15299	2.60943	2.74431	1.45645	0.0216442	1.66466	4.10936	2.01078	0.454176	0.0703893	3.48156	3.23113	1.10434	0.0565835	0.333424	4.65707	0.475085	0.0143553	3.65535	0	2.5509	3.67243	0.722466	1.20163	2.53854	1.86394	2.02857	3.66221	4.13175	2.27501	2.53854	3.48929	1.52105	4.01881	2.68032	4.5097
SP110	1.93755	3.39084	2.73833	1.45329	0.112677	0.948165	3.68594	2.90497	0.594549	1.33914	3.66221	1.60407	3.20633	1.57046	5.37504	2.74416	0.903038	1.19535	4.43363	1.74416	0.62293	2.13093	3.66107	1.64616	3.05485	4.04352	2.65764	1.848	3.72683	4.83441	0.765535	2.48285	1.7137	4.54782	4.30889	4.67469
CGAS	1.12123	2.56023	2.71133	1.439	0.271535	0.566174	2.70708	1.37851	0.298658	0.0285692	0.847997	0.739848	0.137504	2.82985	3.49442	3.4957	0.189034	1.4957	3.70487	4.04701	3.71809	0.124328	0.83996	0.863938	1.57531	3.24031	2.81558	0.189034	3.17792	2.1635	2.69822	2.42223	0.0703893	4.04439	3.99458	1.21412
RBMS1	2.18552	3.62279	2.70808	1.43727	0.103559	0.98481	4.71205	1.52105	0.137504	1.47508	2.85	0.669027	1.18903	3.27053	3.62176	3.4019	0.378512	4.39094	4.43162	0.0976108	4.75649	1	0.925999	3.45549	2.77821	3.91073	3.33485	5.95373	2.6893	0.669027	0.903038	2.64155	4.28688	4.59574	4.10601	4.31976
ANXA9	2.38162	3.81225	2.69566	1.43064	0.0249125	1.60358	1.94486	0.807355	2.68257	1.10434	4.38543	3.31615	3.59096	0.604071	0.773996	1.15056	3.33771	0.464668	4.31542	0.298658	4.71534	2.08066	4.25172	3.76871	2.75275	3.65306	4.19219	3.75168	4.44692	4.26978	4.28318	2.58976	1.36177	5.66391	2.36177	3.87283
LAMC2	3.92035	5.3442	2.68302	1.42386	0.0687418	1.16278	6.51665	1.9855	1.26303	0.669027	4.66562	4.58436	3.30597	3.70155	7.89851	2.98368	2.82782	0.956057	7.30241	0.263034	6.63445	4.99503	4.69377	4.13914	4.26828	5.72547	2.37573	5.31615	5.38957	4.38336	3.851	5.76049	5.37226	5.19889	7.34367	6.1058
CDKN2B	1.85299	3.27632	2.68205	1.42333	0.0113891	1.94351	0	2.16993	0.400538	0.321928	1.31034	0.807355	0.978196	2.31904	3.16511	2.21412	1.53605	2.91839	4.85599	3.10266	3.852	2.42223	0.321928	0.687061	2.57289	4.35191	2.25701	3.25399	3.44758	2	1.98914	3.29866	3.77926	3.86394	1.26903	4.18982
SLC7A8	3.88481	5.3064	2.67879	1.42158	0.0382881	1.41694	0.604071	1.23879	6.0036	6.89057	5.44029	4.5741	3.09085	0.226509	1.77821	3.98094	3.78869	0.575312	0.124328	0.0426443	4.86839	4.06953	4.99322	4.8485	2.49057	5.93852	0.495695	7.10434	5.24717	4.25323	6.26472	5.70293	4.66107	4.24717	5.36562	5.73227
MERTK	1.54786	2.95971	2.66078	1.41185	0.180655	0.743149	4.52168	3.32769	1.9782	2.12763	2.14405	1.45418	1.64155	0.650765	3.5741	1.29278	1.26303	0.0285692	0.378512	0.948601	2.91456	0.831877	1.15704	2.89918	1.69153	1.5656	0.298658	4.52544	3.851	2.94673	0.62293	1.81558	3.20789	3.08406	3.25248	2.97269
AKR1C3	4.22569	5.63187	2.65035	1.40618	0.423381	0.373269	1.43296	7.58834	1.87184	0.757023	3.34056	4.86641	1.04963	3.58496	1.4489	6.13873	5.40769	10.8168	1.23879	0.111031	5.31361	8.61809	8.78973	6.77913	5.10266	7.38128	6.21859	2.04614	5.97797	6.36194	9.16284	6.41329	0.575312	3.16511	5.01659	5.28577
EVA1C	2.3764	3.77743	2.64091	1.40104	0.0748676	1.12571	2.53107	1.76553	1.26903	0.0426443	3.88166	1.3505	4.67469	2.27202	0.807355	4.12928	2.86987	0.367371	3.54967	2.74846	3.35896	1.69599	2.42223	2.33056	1.80323	1.8953	2.48543	0.432959	4.71425	2.72901	4.34127	4.07724	3.82477	4.9241	4.41481	3.7301
CAV2	2.88013	4.2732	2.62638	1.39308	0.132448	0.877956	5.61324	0.238787	0.863938	1.47508	4.31687	1.29866	4.6837	4.60466	5.46401	5.87995	2.18903	0.887525	6.17592	2.06005	5.82604	2.92029	1.48027	2.83996	3.02148	6.08513	3.61824	2.67582	5.0955	3.69042	2.51349	4.88996	7.63278	5.62994	2.14731	4.85599
CCDC9B	3.0865	4.47884	2.62504	1.39234	0.108802	0.963361	3.64616	0.695994	3.06867	1.4489	2.10769	5.50048	0.176323	2.88362	3.48156	4.34199	3.35755	4.1177	5.52388	0.0840643	4.72683	1.28688	3.10434	3.0635	1.91839	6.17493	4.21645	1.56071	6.15704	2.22651	5.11686	4.41481	5.14608	5.56468	4.54288	1.17632
HKDC1	3.65731	5.04089	2.60914	1.38357	0.0298068	1.52568	0.0143553	0.695994	5.46401	0.111031	0.0976108	5.59604	0.0285692	4.10518	4.1643	3.20945	4.81967	2.71809	3.20163	0.0426443	4.40327	6.23515	5.64184	4.54782	4.92029	5.90689	4.39506	0.238787	5.60703	4.55152	4.72629	5.79155	5.16148	5.19613	5.9697	3.58976
PARP9	3.33399	4.71411	2.60291	1.38012	0.0207416	1.68316	5.26115	3.77083	2.49057	1.71809	3.94673	3.38405	4.21101	2.64155	5.09677	4.10685	3.24031	1.21412	4.65478	2.10434	3.28392	3.15218	4.05572	2.60407	4.3799	5.21607	3.0018	3.18903	5.38853	5.88166	2.18269	4.09677	3.98732	5.04832	5.49729	5.76155
IL18	4.60438	5.98415	2.60228	1.37978	0.0612453	1.21293	5.30925	6.51617	0.687061	0.238787	7.58466	2.70929	5.38647	5.11811	6.47037	5.57077	3.46597	2.05658	5.38094	0.275007	4.87676	4.33199	2.91456	2.21101	6.39129	4.29719	2.14405	1.26303	5.95373	6.85412	4.52669	5.94369	7.31506	7.77906	6.01458	7.83775
B3GALT5	0.721512	2.09868	2.59758	1.37717	0.0919952	1.03623	0.669027	0.0703893	0.485427	0.0565835	1.02148	2.53854	0.0143553	3.51728	0.516015	4.65821	0.773996	1.84398	4.65363	0.0143553	2.3978	1.29278	0.575312	0.584963	1.73118	6.7237	1.74846	0.0976108	3.07553	4.03826	0.748461	3.26153	4.52482	1.08406	2.4489	1.39506
ABCC2	1.14192	2.50974	2.58082	1.36783	0.228293	0.641508	0.790772	0.925999	1.22033	0.163499	0.411426	1.37295	0.250962	2.85	0.536053	1.98185	2.39506	5.20984	0.748461	1.0635	3.17951	3.74201	3.87971	0.214125	2.85599	4.82171	0.250962	4.30232	2.1635	1.35614	0.475085	4.20711	0.0840643	0.83996	5.7666	3.47119
MUC20	4.51793	5.88214	2.57435	1.36421	0.07854	1.10491	7.02148	5.04745	2.76765	1.96717	5.59156	7.37147	4.30305	1.5509	3.82069	0.722466	4.73281	0.0565835	8.28007	0.124328	5.8679	5.29902	6.47135	4.18824	6.4957	6.10538	4.94813	2.22342	7.01581	5.87603	4.7148	6.29002	3.82069	6.48043	5.88826	5.79753
IFI35	3.92174	5.28055	2.56474	1.35881	0.361466	0.441932	4.94111	4.31615	2.87381	3.39369	2.91456	3.18587	3.19535	5.46826	4.72137	4.23113	4.66448	3.09424	5.79857	3.61235	3.5509	3.31325	5.11228	5.03122	5.15137	6.38146	3.41414	1.13093	5.40973	6.21529	3.98277	4.27277	1.74416	5.69153	6.1079	5.65935
DSC2	3.22033	4.57165	2.55145	1.35132	0.00137806	2.86073	4.07296	3.09085	4.78921	0.344828	1.82782	4.30889	4.63517	3.91073	2.10434	3.22342	3.21723	0.604071	2.8339	0.0976108	3.07211	3.29572	4.45943	4.1127	4.87725	3.96532	3.35755	6.13381	3.40327	5.03122	4.26604	3.57168	4.0054	5.15745	5.22381	5.41481
PTPN13	1.29647	2.64384	2.54447	1.34737	0.250513	0.60117	3.24184	0	1.4489	2.90304	3.76553	2.36737	2.90304	0.0565835	2.01078	4.91504	1.14405	0.275007	0.464668	0.0285692	0.389567	0.333424	0.275007	4.10685	3.09085	0.0976108	2.0036	2.73985	1.68257	2.65076	3.4019	3.24945	0.0285692	4.42895	2.63691	1.90689
ALDH1A3	2.19423	3.53666	2.53578	1.34243	0.988473	0.00503523	7.62527	0.111031	1.88362	0.454176	2.96532	1.90304	2.48543	3.79077	8.95262	7.24612	5.25776	0.454176	8.41519	0.555816	6.13484	1.59455	1.88753	1.09761	2.37573	5.53574	2.53107	0.963474	3.853	4.41752	1.59932	4.83086	1.64155	7.14995	3.22033	3.91169
MYOF	4.98203	6.31993	2.52784	1.33791	0.0718054	1.14384	6.93687	3.90881	1.89142	0.31034	7.0505	4.67976	6.37591	5.28429	7.48212	6.51806	5.35191	2.37016	8.03012	1.04963	5.95606	4.17871	4.20242	4.22497	4.55582	6.40412	4.21179	5.99526	6.20026	6.37834	3.77926	7.00282	6.32553	6.92232	6.99605	6.31433
BCL2L15	3.13467	4.45911	2.50437	1.32444	0.478947	0.319712	4.61765	5.34341	2.62994	1.5509	3.49185	4.59395	3.37016	2.89918	2.47508	1.47508	1.93357	2.32193	2.83996	0.432959	6.01569	3.83895	5.67497	3.63459	4.81198	4.34837	1.89142	0.0143553	5.53761	4.56986	4.27798	4.23036	4.71094	5.11145	5.25927	0.356144
HEPH	2.68158	3.99824	2.49089	1.31666	0.180298	0.744008	0.0285692	4.32841	5.2211	0.0703893	2.46205	5.59574	0.0426443	1.44361	0	4.94064	3.49185	0.464668	0.0703893	0.0143553	2.90111	5.19731	5.20867	5.59932	5.58496	0.0976108	3.59574	4.12267	3.36036	5.33414	3.87381	5.14241	0	1.926	6.94907	5.14812
ANXA1	6.12587	7.4352	2.47826	1.30933	0.0697891	1.15621	10.4568	2.26303	3.37851	5.66874	8.09355	4.90159	6.39077	8.96075	7.91427	6.91337	4.27798	5.86096	10.322	5.06566	9.34134	5.75328	3.46336	6.43413	6.61971	7.51381	7.35658	7.15421	8.03579	6.83378	8.25295	6.57818	11.3425	6.30706	7.95803	8.52576
ABCC3	5.01521	6.32174	2.47346	1.30653	0.119677	0.92199	4.68257	5.06695	4.3505	0.344828	5.36457	5.49697	4.1102	5.34696	4.75596	5.20672	5.29646	4.26303	4.96347	0.137504	4.22651	5.35826	6.61941	6.234	5.23611	7.38896	7.45984	1.32193	6.4872	4.91121	6.35808	6.65664	3.69377	6.2854	6.43879	4.78712
AHNAK	5.13654	6.43406	2.45806	1.29752	0.00886389	2.05238	4.64097	2.74416	2.99639	0.687061	6.25493	5.26566	7.16289	4.57168	5.16832	6.17752	4.58376	4.50335	7.1536	5.75355	5.7057	4.58135	5.10476	5.70487	4.03914	6.73485	6.75569	6.38543	6.48269	5.28466	5.58826	6.2937	6.66192	7.57524	7.23879	5.76792
MT1G	2.46775	3.76231	2.45302	1.29456	0.410057	0.387155	0.978196	1.82782	9.24291	3.71918	0.422233	1.85997	0	0.321928	5.92267	5.73769	8.76245	3.48671	0.895303	0.321928	5.69683	9.60576	0.422233	3.07553	3.98732	4.79442	3.46728	2.58496	3.5373	6.2854	0.411426	3.48414	6.39506	5.58767	3.25399	7.30497
C19orf33	7.64351	8.93527	2.44828	1.29177	0.0124845	1.90363	9.6632	8.68612	5.17632	0.536053	8.98285	7.30287	7.49977	9.38234	9.14713	8.16536	5.20124	2.09424	9.62948	5.02459	7.78725	7.42274	5.84373	8.89573	9.52994	9.00834	9.95765	7.2294	7.90394	9.63267	7.20144	8.4477	10.2855	8.8622	8.56362	9.74455
IL22RA1	2.15211	3.44256	2.44605	1.29045	0.00951057	2.02179	1.89918	2.16672	2.01436	0.0285692	2.75489	3.73552	2.1375	2.83188	1.0635	3.12928	2.3978	0.0143553	1.58015	0.137504	2.01078	3.75702	3.9364	2.87971	4.33128	2.96532	4.61589	1.31034	3.76765	2.98732	4.40803	3.79494	1.58015	3.62059	3.26454	2.9542
SEMA5A	0.933494	2.21859	2.43699	1.2851	0.385626	0.413833	0.526069	2.70044	0.163499	3.9991	2.4957	0.565597	0.948601	0.0143553	0.0703893	2.34199	0.704872	0.0143553	2.69377	0.0143553	2.1635	0.918386	2.22033	2.41143	2.19535	0.0143553	0.0976108	2.25096	0.669027	2.24184	3.58736	3.44361	0.903038	2.30159	3.35332	0.632268
CD74	1.67801	2.9606	2.43276	1.28259	0.577076	0.238767	4.26379	0.367371	1.66448	1.36737	1.46467	1.58976	1.73118	0.863938	6.416	1.69153	1.90689	0.933573	6.87369	0.604071	6.45566	4.33557	3.8679	0.454176	3.65535	2.41414	1.69599	2.72901	3.853	3.80116	0.286881	3.19219	6.27202	8.03793	0.823749	0.226509
AKR1C1	1.63166	2.91347	2.43143	1.28181	0.156314	0.806001	0.807355	4.51979	1.74846	0.464668	0.286881	0.400538	0.367371	1.42761	0.650765	4.15623	1.58976	6.56178	2.87184	0.286881	1.67356	5.86592	4.37434	1.95977	2.84197	5.85922	3.00899	2.27798	3.46858	2.62761	4.43363	2.45943	1.05658	3.04614	2.93357	2.89336
FZD7	2.37113	3.65234	2.43042	1.28121	0.0106113	1.97423	1.12433	3.37573	3.8268	2.82782	3.37156	1.70929	2.29866	1.0072	2.82171	3.18903	2.44361	0.565597	2.02148	0.85599	2.78241	1.38957	2.24489	3.86592	3.7939	3.98732	2.26903	5.66562	1.82782	3.39369	3.52857	4.10182	1.86394	4.31252	2.76553	3.7761
SCRN1	3.93535	5.2042	2.4097	1.26885	0.176554	0.753122	5.11811	2.36737	1.50589	3.91743	5.22843	3.38543	6.05181	3.58015	5.55244	4.53605	4.86196	0.847997	7.35676	0.15056	5.5741	1.31034	1.12433	3.95327	3.90014	5.70266	4.21257	5.48349	3.24793	5.30561	0.443607	4.64674	6.51349	5.28614	5.50748	5.12226
GASK1B	1.35312	2.61582	2.39943	1.26269	0.520981	0.283178	3.64501	4.15866	2.82782	1.13093	4.53978	0.485427	0.201634	3.01078	0.704872	0.124328	4.82324	0.847997	0.443607	0.0976108	3.34341	1.57531	0.275007	1.774	4.1643	3.10601	3.83794	0.286881	0.933573	2.31325	2.91839	3.19061	0.815575	0.367371	1.69153	3.42223
USH1C	4.5528	5.81436	2.39754	1.26155	0.0577451	1.23848	0.0285692	4.0365	6.10161	0.575312	0.250962	7.47062	0.0565835	3.60644	3.01436	5.0691	5.38198	5.12309	0.0565835	0.0565835	5.43329	6.25001	7.26566	7.31225	5.69349	7.4358	5.93522	1.04963	6.69933	5.39197	6.33646	6.26003	2.96901	4.86938	6.74335	5.3906
HOXB3	3.78962	5.0495	2.39475	1.25988	0.0887674	1.05175	3.77189	2.17951	3.80735	3.21568	5.99955	6.37521	4.9782	2.05658	2.08746	4.64386	2.30451	4.33199	7.52403	3.58736	5.30378	3.48027	3.76022	6.29774	3.43962	5.39883	6.22304	3.68032	6.58916	3.81044	4.8748	5.22419	6.28355	5.70957	4.87184	4.66789
SLC35E4	1.29572	2.54469	2.37671	1.24897	0.0174957	1.75707	0.757023	2.71589	1.01436	1.29278	1.18903	1.76553	1.29866	0.641546	0.948601	2.92029	1.25701	1.15056	1.15704	2.88753	2.85	2.57046	2.93168	2.40599	2.76977	2.79701	2.45943	1.35614	3.32337	1.31034	3.81865	2.1635	3.07553	2.29866	2.62994	2.08406
PARP14	3.72077	4.96964	2.37656	1.24887	0.522614	0.281819	4.8953	3.23573	3.84699	2.0036	4.61941	3.45943	5.20242	3.18903	4.92647	4.38612	4.45154	1.848	5.64039	3.35473	2.96532	3.59455	4.05832	3.34908	3.77926	5.02281	3.99186	0.124328	5.27538	5.16872	1.852	5.1643	3.36317	5.94369	5.76633	4.91648
GJB5	0.290748	1.53958	2.37649	1.24883	0.206077	0.68597	3.83794	0.0285692	2.21101	0.0565835	0.176323	0.214125	0.124328	1	0.214125	1.81147	2.57289	0.0285692	0.85599	0.0285692	0.367371	0.910733	3.61471	0.0976108	0.782409	1.47508	0	2.74846	3.37434	1.60407	0.594549	2.27798	0.263034	1.15056	2.02503	2.38957
ADM	2.75166	3.99575	2.36869	1.24409	0.167463	0.776081	2.74416	2.04963	0.356144	0.992768	5.03738	1.82782	2.27202	2.55336	6.644	3.926	1.42761	1.86394	6.83933	2.75916	4.26078	4.77452	3.84097	3.65191	2.5435	5.02813	2.26003	4.1375	4.70819	3.73769	2.38405	3.854	5.50239	5.6879	4.69988	3.32337
POF1B	4.24811	5.49113	2.36694	1.24302	0.616134	0.210325	3.42626	5.67129	5.56102	0.0976108	3.55336	6.13504	0.111031	5.25512	3.51349	4.70929	4.35544	3.78241	4.14078	0.0426443	3.11103	5.27984	6.89881	7.02403	5.87283	3.59932	5.79935	0.773996	4.65363	6.00293	6.61191	5.34767	1.62761	0.879706	6.58256	5.63459
ANXA3	6.10061	7.33797	2.35767	1.23736	0.00759184	2.11965	6.29572	6.04155	2.78031	1.38957	8.6014	6.47102	7.68194	7.57334	7.27519	5.60555	5.00585	0.584963	7.87811	0.111031	6.6008	5.45976	5.17951	6.15967	7.46017	7.95489	6.46516	6.63764	7.8327	6.5806	5.93499	7.21578	8.10318	8.25555	6.91049	7.51602
ZNF185	2.38516	3.62039	2.35419	1.23523	0.201653	0.695394	6.78725	1.9486	4.3067	0.956057	3.81967	1.53107	3.13914	0.0703893	6.83162	3.04963	1.05658	0.85599	7.03309	0.176323	2.89918	1.15056	1.79494	2.82171	1.67356	3.7761	2.98368	1.95977	4.50653	4.84046	2.93168	4.03474	4.18587	7.19623	3.46467	2.5509
AKR1C2	1.67181	2.90412	2.34942	1.2323	0.251087	0.600175	1.23879	5.2604	2.77821	0.516015	0.713696	0.695994	0.941106	0.613532	0.298658	4.79494	2.08066	6.97808	1.36177	0.344828	1.98185	4.17153	4.34625	3.88362	3.81762	6.33753	3.5008	2.04963	1.48543	3.62527	7.24479	1.7866	0.879706	1.90304	2.30743	4.15462
EPS8L2	5.75488	6.98633	2.34801	1.23144	0.0496972	1.30367	6.84887	3.77189	5.98778	0.887525	7.98715	7.06674	6.8098	3.55213	4.69098	5.52199	5.13955	2.488	8.40267	0.847997	6.71342	5.39163	6.3067	6.78097	4.58075	7.51759	7.42727	7.19918	7.30031	4.97269	6.12557	6.77347	6.59305	7.64494	7.22217	5.13586
PPP1R1B	4.89374	6.12463	2.34712	1.23089	0.634111	0.197835	4.19771	9.38545	8.01898	0.505891	0.111031	5.58976	0.0565835	6.62264	0.823749	6.46989	7.69808	0.83996	0.201634	0.0285692	3.99277	8.06851	8.58939	8.61607	7.85343	6.18468	4.63343	2.12433	6.75756	7.29471	8.62721	6.06458	1.54102	1.53605	7.09561	0.367371
ANXA2	9.34564	10.5722	2.34001	1.22652	0.00483357	2.31573	10.7074	9.17045	8.04647	3.28983	10.7743	9.41479	10.5395	10.4624	9.96967	9.85527	9.2765	9.03119	11.0402	9.0514	10.0278	9.23014	9.10724	8.92172	10.5278	11.6189	10.6165	10.4741	11.005	10.4226	10.4536	9.68259	11.0851	11.0825	10.3185	10.7551
MUC13	5.96682	7.19305	2.33956	1.22623	0.0747699	1.12627	0.464668	8.33798	7.36999	0.250962	4.70099	7.99786	1.9855	4.24108	5.75061	6.14078	6.61545	7.87486	4.90304	0.0565835	5.79286	7.5932	8.81564	7.33985	8.34634	6.12516	5.92624	5.6094	6.68804	8.14491	7.71864	7.67433	3.19061	6.71177	7.95902	7.90533
ABLIM3	1.21391	2.43918	2.33799	1.22527	0.0260514	1.58417	3.40463	0.0143553	0.0143553	0.0143553	1.31615	0.238787	0.0426443	0.367371	2.08746	1.33914	1.18903	0.0285692	5.36352	0.0840643	1.95233	1.23879	1.30451	1.47508	2.47508	5.41819	3.61941	0.378512	4.28392	1.0635	0.632268	3.96993	2.70487	2.40327	1.90689	1.44361
BDKRB2	0.917962	2.13747	2.32867	1.21951	0.099748	1.0011	0.632268	0.526069	1.02857	0.0143553	3.16511	1.36177	1.98185	0.0426443	0.782409	1.72683	0.495695	1.95977	0.454176	0	0.807355	3.18903	2.31615	2.88557	2.14731	3.31325	0.0426443	2.12763	2.15704	2.56803	2.28392	3.20477	0.594549	1.73118	1.44361	1.61353
CEACAM5	3.19912	4.41548	2.3236	1.21636	0.471707	0.326328	3.39643	8.2294	4.61176	0.275007	1.44361	8.5932	0.298658	2.53854	1.63691	5.62732	3.58135	0.286881	1.52105	0.0285692	6.82845	7.60333	8.16817	3.0018	9.36995	1.07039	2.50589	0.201634	4.31179	4.51916	9.13502	6.9438	0.757023	2.38957	8.30857	6.11645
SPINK1	3.18845	4.40478	2.32355	1.21633	0.6373	0.195656	4.35403	10.4789	3.40054	0.111031	1.64616	6.83706	0.321928	0.695994	4.33342	2.97636	2.07039	0.659925	0.584963	0	7.39849	4.1152	7.87621	4.99005	8.03199	0.765535	7.824	1.28688	5.49697	5.05788	5.79468	3.66221	0.238787	0.275007	5.96717	3.75168
RNASET2	5.2117	6.42624	2.32066	1.21454	0.00834828	2.0784	3.65076	4.08151	6.5572	5.8824	5.1206	5.64097	5.14853	3.83996	4.44162	5.15623	5.67044	4.34341	5.26716	4.14975	5.41312	6.12164	6.49633	5.76394	4.72083	4.98277	7.05832	6.1813	6.07189	6.61235	6.60274	6.66263	4.47249	6.56301	7.20516	6.28947
SGK1	2.6643	3.87819	2.31962	1.21389	0.122254	0.912738	4.84298	1.46989	3.50462	2.74846	3.77505	2.84398	1.39506	2.02148	6.96544	1.42761	1.27501	0.505891	3.52356	2.33056	3.28096	2.58015	3.58376	2.31904	3.41954	4.64155	4.10434	4.41346	2.51854	2.03914	2.40327	3.9542	2.5435	4.19061	3.9542	3.80219
PLEKHA4	2.21554	3.42415	2.31115	1.20861	0.00688693	2.16197	0.111031	0.124328	2.23573	1.94111	3.39917	3.12433	3.65421	0.790772	2.63227	0.9855	1.29866	4.25776	3.35191	2.19535	2.32769	2.41684	2	0.669027	3.82579	4.07468	1.38957	4.51159	3.28392	2.05658	4.11936	2.36177	3.13258	3.56438	2.76129	3.7939
VAMP5	2.406	3.61371	2.3097	1.20771	0.121938	0.913861	3.17153	1.03562	0.356144	0.0976108	2.54597	1.25096	2.11103	1.41143	6.22863	3.7301	1.29278	5.03254	4.83946	0.15056	2.26604	4.00809	3.45286	2.91648	3.69933	5.4957	4.0063	3.03738	3.54597	3.68145	2.0321	3.07553	1.26303	4.95699	2.06695	4.21801
TNFRSF21	4.585	5.78845	2.30289	1.20345	0.0335259	1.47462	6.6669	3.16832	3.9222	3.07553	6.16832	4.98641	4.97269	4.39917	5.60021	4.77083	3.94298	4.1235	6.20535	1.97453	5.90304	5.08831	4.12019	4.33557	4.40531	6.05507	6.20574	6.11437	5.69572	4.10266	4.31397	5.29278	5.16792	6.03364	6.16611	5.88118
AHNAK2	2.02192	3.21961	2.29373	1.1977	0.142785	0.845316	5.6094	0.201634	0.400538	0.475085	2.75489	0.356144	0.464668	2.25096	5.50239	3.41143	1.95977	2.83794	4.0365	1.02857	2.79077	2.08406	1.53605	1.09085	3.851	4.67073	0.485427	0.871844	5.53574	2.76341	0.847997	4.97131	2.70487	4.9331	2.27501	3.67582
TSPAN1	4.88478	6.07667	2.28453	1.19189	0.243685	0.613171	8.47921	5.74093	5.08194	0.632268	7.50668	7.08098	4.01792	3.38267	6.09993	3.48156	3.10266	3.61706	7.5611	0.389567	6.34234	6.28614	4.39232	4.68762	7.34713	3.44095	7.8031	1.56071	6.74052	5.07852	5.6091	6.04461	7.38879	6.10873	7.40812	4.83289
PLAUR	4.49716	5.68084	2.27156	1.18369	0.131188	0.882107	4.98959	2.76765	3.11103	3.12433	5.33949	4.44095	6.13894	4.06953	7.98122	3.5509	3.98277	2.18269	5.80193	5.86394	5.46107	4.57531	3.71589	4.55336	5.94509	5.36352	4.76235	4.05572	6.06953	3.57046	2.926	5.60733	6.82553	6.14771	6.47151	5.75435
LYPD3	1.03893	2.21692	2.26262	1.17799	0.0162374	1.78948	2.09424	0.124328	0.411426	0.443607	1.33342	0.516015	0.411426	1.24489	2.0036	1.0635	0.731183	0.214125	3.80529	0.226509	2.67582	1.01436	2.87971	1.98185	2.1177	6.14098	0.565597	5.73633	2.01436	1.76977	3.05658	2.54597	2.31615	1.91839	1.61824	2.73552
RFLNA	1.244	2.42008	2.25962	1.17608	0.605465	0.217911	0.454176	3.84398	2.16027	0.189034	0.111031	1.58496	0	2.07039	2.79286	3.66107	0.0426443	0.765535	0.604071	0.0143553	0.903038	2.9279	4.86691	3.19849	2.76977	0.238787	0.111031	3.61589	1.1635	3.01436	2.87184	2.98368	0.0285692	0.748461	3.99095	2.07039
MELTF	3.37343	4.54936	2.25938	1.17593	0.235869	0.62733	2.7866	1.77821	2.67356	4.18269	0.545968	3.51728	2.25701	2.28688	4.18903	4.48929	4.36597	0.536053	6.70846	3.22959	5.1102	2.65764	3.86196	4.04614	4.84549	7.01	1.97453	1.27501	6.58721	2.94298	0.83996	5.43796	4.25323	5.45352	5.8301	3.29719
AFAP1L2	1.01757	2.19323	2.25896	1.17566	0.0712891	1.14698	1.04963	0.454176	2.32193	0.9855	0.782409	2.30743	0.536053	0.214125	3.23266	3.52857	2.90881	0.0976108	2.9279	0.0285692	3.99367	0.516015	1.81967	0.739848	1.58976	6.48462	3.29131	3.90304	3.34908	1.63227	1.79909	3.39917	1.61824	2.58736	0.83996	1.04264
BCL9L	3.54314	4.7137	2.25099	1.17056	0.107623	0.968093	4.70543	1.10434	3.79909	2.31325	3.9364	5.32301	3.82171	3.35896	2.85997	3.2555	4.17073	3.46597	6.38733	2.05658	4.85549	3.25096	3.51096	3.57531	1.69599	6.17592	5.06048	5.47476	5.62176	2.92979	3.73227	3.89918	4.59096	5.38543	4.83643	3.81455
NES	2.19323	3.363	2.24975	1.16977	0.0922702	1.03494	1.93357	0.137504	3.64155	2.47508	0.163499	2.63923	0.613532	0.189034	3.06523	2.23266	1.34483	2.25701	2.28688	2.01078	4.13586	0.678072	2.79701	2.15381	3.83794	5.91193	0.250962	3.46597	3.26003	1.61824	0.83996	0.956057	4.57289	3.75168	3.03914	3.62176
PDGFB	1.61898	2.78764	2.24803	1.16866	0.0359554	1.44424	2.12433	0.918386	1.5509	0.0565835	3.25248	1.54102	3.04089	0.0426443	2.53107	1.98914	2.21101	0.443607	4.38612	0.0143553	3.67469	0.526069	1.09085	1.68706	1.16993	3.45681	2.7866	2.91073	3.46336	1.49057	1.33914	2.78869	5.64068	3.59096	2.07039	2.51602
PTPRU	2.58107	3.74969	2.24796	1.16862	0.263728	0.578844	4.55152	0.201634	1.66448	2.41954	4.15623	1.4489	4.79597	0.85599	2.68706	5.06609	4.01703	4.23726	3.34483	3.26003	2.47508	0.411426	1.28688	1.0635	1.07039	3.52231	0.0976108	6.35403	4.03298	4.02591	2.94298	3.69822	1.22033	5.47314	4.64097	3.80116
PLAU	2.4302	3.59794	2.24661	1.16775	0.761365	0.118407	9.73618	1.43296	0.536053	0.925999	3.66221	4.04264	3.71918	0.669027	9.63936	2.29572	1.15056	1.57046	6.06242	2.41414	4.76553	4.98914	2.44626	0.765535	1.29278	5.63778	0.454176	3.31325	5.89918	1.75702	2.79909	3.88264	5.90376	5.13996	5.15218	2.4957
AMIGO2	2.39639	3.56345	2.24554	1.16706	0.0616736	1.2099	5.38509	0.367371	0.124328	0.137504	4.26679	0.555816	0.475085	1.34483	3.38957	3.03034	0.555816	4.09845	2.67582	0.124328	3.69822	2.62059	2.50589	2.28688	3.68594	6.14731	3.96993	0.163499	2.47768	2.97269	2.66448	6.07189	0.321928	5.52544	3.44095	3.88166
PRSS22	3.77018	4.93708	2.24528	1.16689	0.0175425	1.75591	5.87012	3.1177	3.75168	0.111031	6.12495	5.46041	3.47379	4.33628	3.07553	2.16993	3.78869	0.189034	5.35896	5.2817	6.45467	3.72683	4.72683	3.70598	3.9991	7.48768	4.92742	6.13258	6.6858	3.93263	4.0045	4.91217	5.41853	4.71534	4.94673	6.30852
MYEOV	4.03093	5.19334	2.23831	1.16241	0.0157613	1.80241	3.92315	0.565597	2.40327	0.214125	5.63517	5.08916	1.87184	3.18269	4.77768	5.67553	3.97269	4.08916	6.21296	4.89433	5.60999	5.34163	3.37016	2.15704	4.0009	6.36667	5.61971	2.85798	6.47508	4.43095	4.90641	5.48027	7.01569	6.1918	4.71973	4.7148
LOXL1	0.931969	2.0903	2.23199	1.15833	0.165677	0.780738	4.0063	0.176323	0.333424	0.650765	0.584963	1.37295	0.226509	4.337	3.23573	0.333424	1.15056	0.594549	1	0.464668	2.36177	0.863938	1.04963	1.09085	0.970854	3.46989	2.6017	1.91456	3.69153	2.28096	0.0840643	0.823749	3.29131	2.26604	0.545968	1.79077
LTBP3	3.85637	5.00198	2.2124	1.14561	0.171189	0.766523	5.88044	0.992768	4.57228	5.41312	3.62877	3.22959	3.53481	3.58135	3.83794	4.5435	3.77505	5.47444	6.42492	4.79129	6.37191	2.03914	3.8748	3.7939	2.13422	6.95687	6.1469	5.54936	7.60066	2.81967	3.96255	5.34518	4.65878	6.91349	4.23726	4.21412
RASGRF2	1.00718	2.14999	2.20811	1.14281	0.271433	0.566337	1.16993	1.1635	0.815575	0.378512	2.62994	0.555816	1	3.56682	2.67129	3.1375	0.0565835	0.0426443	0.0976108	0.0565835	0.669027	2.0072	1.01436	2.38405	1.69599	0.0285692	2.42223	2.07039	0.545968	1.4957	2.37851	2.22959	0.0426443	3.14893	2.37573	2.58256
TM4SF5	2.1232	3.26213	2.20218	1.13893	0.391708	0.407038	0	5.05355	1.70044	0.0976108	0.632268	4.58316	0.475085	1.1177	0.250962	2.54597	4.44162	4.50526	0.0840643	0	3.13093	4.50589	5.20085	4.90833	5.46205	3.16672	0.604071	1.67356	4.21023	3.9982	3.03738	3.35755	0.15056	1.85599	4.12516	4.28021
PCOLCE2	1.43663	2.57533	2.20182	1.1387	0.138812	0.857572	0.659925	1.61824	1.34483	4.12184	1.36737	1.90304	1.50589	0.0976108	0	4.41481	2.17313	0.333424	0.62293	0	1.70487	1.91456	0.545968	2.40871	3.59694	0.0840643	1.8679	3.72792	2.29866	1.26303	0.201634	0.378512	2.852	3.71809	2.926	5.24527
SLFN5	1.31915	2.45777	2.20171	1.13862	0.172407	0.763444	5.32265	0.0565835	0.0703893	0.124328	0.0143553	0.85599	0.0565835	2.46205	3.91743	2.02148	1.54102	1.02148	4.4822	1.96717	0.790772	1.7866	1.1375	1.5008	0.555816	0.0565835	1.93734	3.41143	3.3978	3.19849	0.773996	2.28096	3.60881	5.19022	2.63459	1.90304
TTC22	1.53137	2.66612	2.1958	1.13475	0.0113022	1.94684	2.17951	1.9855	1.07724	0.0143553	0.0426443	0.62293	0.0143553	0.275007	2.30743	3.91073	0.748461	0.0285692	2.55582	0	3.0036	2.95791	3.0321	2.74416	2.73769	2.59455	3.36177	1.37295	3.02857	2.28392	2.774	2.77821	1.44361	2.1177	3.5656	2.38128
CLRN3	3.8701	4.99925	2.1873	1.12915	0.0503579	1.29793	0.0703893	6.2292	3.95047	0	0	5.77004	0	3.99548	0	3.55827	4.2891	5.56803	0.0426443	0	3.78973	4.81096	6.393	4.97728	5.9148	5.05311	4.45154	2.30451	5.03826	5.78293	5.32445	4.91886	0.400538	4.86047	5.11853	4.96023
PCSK5	0.909016	2.0372	2.18584	1.12819	0.0233636	1.63146	1.37851	0.31034	0.782409	0.0285692	0.201634	2.33914	0.526069	1.89142	0.0143553	1.93734	2.33914	0.0285692	0.111031	1.03562	3.56682	1.88362	1.53605	0.485427	0.895303	3.3505	2.64155	2.82782	3.13258	1.29866	0.0285692	1.88362	4.84398	2.06005	1.52607	2.01436
MSX2	3.03957	4.1567	2.16916	1.11714	0.0119863	1.92132	2.34483	3.76235	1.88362	0.575312	4.10936	4.15056	3.0036	2.0321	1.05658	3.17153	3.07553	0.704872	3.15381	0.871844	3.92979	0.0285692	3.60526	3.22805	4.4489	4.765	1.09761	6.86134	4.36387	3.12928	5.70736	4.40735	3.94953	2.28096	3.82171	2.8339
TLDC2	2.04058	3.15418	2.16385	1.1136	0.274052	0.562167	0.757023	3.05311	2.54597	0.613532	1.8953	3.22033	2.18587	1.5656	1.32769	1.68706	2.52105	1.43829	1.70487	1.46989	3.14731	4.18507	4.89385	3.79701	4.51538	4.28318	0.454176	0.226509	3.98094	2.72465	3.34341	3.07724	3.31034	3.23113	2.65076	2.6017
SDR42E1	1.10656	2.21837	2.16116	1.1118	0.136409	0.865158	1.33342	0.526069	3.46858	0.0143553	0.815575	2.62761	2.19219	0.0703893	3.03386	0.0143553	0.0285692	0	3.74093	0.0143553	2.14405	2.69153	2.02857	0.879706	1.49057	3.61589	2.82782	2.31904	2.1177	2.38405	1.16993	0.0143553	2.53356	2.88362	1.32193	2.06005
MYO1A	3.05756	4.16044	2.14783	1.10288	0.694516	0.158318	0.0565835	4.33485	5.57501	0.0840643	0.687061	3.63227	0.526069	0.584963	0.201634	5.33914	4.22574	5.75489	0	0.124328	2.48285	4.99232	6.20144	5.68089	5.11894	0.189034	0.422233	2.53854	4.18666	4.45154	5.56163	5.05658	0.0426443	1.29866	4.67412	4.13422
ATP10B	1.95285	3.05354	2.14457	1.10069	0.26967	0.569167	0.516015	5.20633	2.50589	0.0143553	0.0143553	5.20867	0.0285692	0.526069	0.124328	5.23917	1.81147	0.31034	2.09424	0	2.16993	3.71699	3.54597	4.13011	6.01703	0.250962	2.21101	0.137504	2.28392	3.01792	4.88069	5.37226	0.0426443	3.1375	4.60703	3.08916
IRF7	2.77873	3.8782	2.14276	1.09947	0.00131671	2.88051	3.97728	1.71809	1.80323	0.83996	4.67751	3.69599	3.8679	2.98914	2.93923	2.44361	2.61824	2.1375	3.89627	2.13422	3.06695	1.58496	3.26454	2.5435	2.7845	5.74255	4.36247	3.69377	5.2292	3.52105	2.9542	4.06264	3.65421	4.83693	5.28096	3.29572
SMAD7	2.36676	3.46578	2.14208	1.09901	0.0141145	1.85034	3.90785	2.32481	1.64616	0.871844	4.8674	2.01792	3.90207	0.83996	1.68257	4.53916	1.75275	4.15056	3.23419	0.485427	2.75702	1.40054	3.57894	2.40871	2.64386	4.14568	3.37573	3.55582	2.65306	3.25701	4.90256	2.98185	4.04701	4.95093	2.9279	3.78136
ANO1	2.32866	3.42735	2.14161	1.0987	0.153052	0.815161	3.55213	0	0.695994	0.31034	0.344828	0.31034	0.321928	4.42962	3.18269	3.93546	5.16027	3.60526	5.02547	0.111031	3.67469	1.28096	2.93923	1.71809	1.28096	8.14369	4.94953	3.37573	6.02614	2.67129	0.782409	5.15906	0.176323	5.69711	3.47897	0.545968
SDCBP2	2.39917	3.4972	2.14062	1.09803	0.00864649	2.06316	1.69153	2.3978	1.04963	1.34483	2.40054	3.08576	1.01436	2.51096	2.73985	1.28688	1.85599	0.31034	3.64731	1.0635	4.19535	4.98596	4.63865	2.79701	4.24641	6.63445	2.75275	1.81147	4.37434	3.02326	3.77821	4.30305	3.37016	3.40463	3.58976	3.15866
EPHA1	3.95181	5.04829	2.13832	1.09648	0.0217479	1.66258	3.76871	3.72901	5.1534	0.650765	4.13093	3.854	4.04963	3.66789	3.19219	6.20261	3.57046	0.263034	4.59276	2.48027	4.72792	4.85947	4.59455	5.51412	4.32265	4.774	5.17153	6.20692	3.69711	4.1643	5.63807	5.37295	3.43162	4.92505	5.6097	5.2114
PAQR8	2.3556	3.4498	2.13495	1.0942	0.180193	0.744263	1.75702	4.07553	4.26379	3.56925	0.823749	2.39506	0.475085	2.31615	1.70044	4.17073	4.20085	2.63459	1.61353	0.731183	2.14078	1.24489	3.84599	4.0268	4.27947	3.34625	0.970854	2.06005	2.72247	4.16912	4.17153	2.67356	1.33342	5.30816	4.22419	3.55336
AREG	6.19087	7.28429	2.13379	1.09342	0.211864	0.673943	4.11853	5.93026	5.35579	0.422233	9.08736	7.60999	5.18943	8.1152	7.07906	5.50875	6.35738	0.464668	6.02436	0.356144	7.55444	6.85985	7.09191	7.31316	6.98823	9.28253	7.04745	1.05658	8.34492	4.02945	4.55704	7.52113	9.00652	7.00562	7.60844	8.95344
NRP1	2.43763	3.53053	2.13302	1.0929	0.223753	0.650231	5.45943	0.739848	0.124328	0.344828	4.36947	2.89336	1.80323	3.62644	4.53294	2.36177	1.774	7.11072	3.28688	2.51349	3.62059	1.20163	0.790772	0.604071	1.94111	4.53232	2.19219	5.53667	4.5509	4.23802	0.722466	2.51349	5.68089	4.05745	3.0036	2.05658
GSN	4.77928	5.87043	2.13045	1.09116	0.14275	0.845422	8.71239	4.53294	3.03034	3.60881	5.98664	5.20711	4.15947	3.55336	6.3726	4.75275	4.10266	7.32211	6.54055	2.0036	6.75449	4.80581	4.1416	5.99639	5.79338	8.43596	6.60348	7.18418	6.18408	4.53169	3.57046	5.71039	6.69265	5.88289	4.48607	5.85798
ATP9A	3.4208	4.51188	2.13034	1.09108	0.00768681	2.11425	3.40463	3.15543	2.58496	3.33199	3.89239	4.56255	3.26303	2.38957	3.74953	3.43696	3.16027	5.58286	4.80426	1.45418	4.36947	2.71589	5.57289	3.91934	3.91743	5.75489	5.33985	3.05137	5.25776	4.23036	4.01525	5.53605	4.48027	5.94696	4.5435	3.96255
GPRC5A	6.0295	7.12037	2.13003	1.09087	0.0160684	1.79403	9.38974	3.73985	3.08406	0.378512	6.63967	6.55566	4.35191	5.91719	6.1418	6.85412	6.27854	0.545968	9.09856	0.526069	6.80774	6.15906	4.86096	5.24489	7.3482	6.37452	5.86071	5.32337	7.71795	6.98071	5.36527	7.26003	6.5016	8.40723	8.61519	7.71191
TMPRSS4	4.75433	5.84503	2.12976	1.09069	0.0403588	1.39406	8.09945	7.04505	3.84499	0.214125	1.93734	6.33128	1.18269	4.62994	2.37016	2.70266	5.32841	0.124328	4.87873	0.176323	6.03694	6.56148	6.77109	7.30797	6.8249	7.5941	4.98687	4.55704	6.7699	5.59455	7.40335	6.0955	2.98368	6.61147	4.91265	5.28207
FGFBP1	3.34966	4.43875	2.1274	1.08909	0.16545	0.781332	3.23726	4.43496	2.77821	4.64155	5.51979	3.46205	4.62293	1.90304	2.78241	3.50716	2.83188	0.0703893	4.47184	0	5.55796	4.24489	2.17951	3.19535	6.05832	0.321928	0.903038	4.36527	6.30542	4.51223	4.03474	3.59335	6.17592	5.25814	5.37016	4.26828
RHOU	2.24703	3.33526	2.12613	1.08823	0.0391742	1.407	1.04264	2.81147	2.1635	0.773996	3.58736	2.42223	1.88753	4.25172	0.485427	3.44095	2.74201	0.367371	1.52607	0.137504	2.06695	2.33056	4.67638	5.15137	3.55336	2.35896	3.28096	7.15117	2.82375	3.38957	4.14649	2.25399	1.36737	3.0197	3.82171	5.7845
GGT6	1.14669	2.2339	2.12464	1.08722	0.99224	0.00338311	0.782409	4.73227	3.61117	0.344828	2.01792	3.91361	4.94439	0.111031	0	0.0976108	1.51096	0	0.238787	0.0143553	0.0703893	3.26454	4.29205	4.10769	2.20477	0.0703893	2.65992	0.0285692	1.43829	3.62176	2.78869	3.57894	0.0976108	2.26303	3.86196	0.0143553
GOLGA7B	0.448891	1.53331	2.12052	1.08442	0.691567	0.160166	3.37851	0.226509	0.189034	0.0285692	1.04264	3.53605	0.226509	0.275007	3.21257	0.176323	0.400538	0.443607	0.454176	0.0285692	1.64616	2.5435	3.05485	2.04963	1.68257	2.58256	0.31034	0.0976108	2.0635	0.333424	2.48543	1.9855	2.70266	1	0.641546	1.38405
NOS3	1.6276	2.708	2.11462	1.0804	0.0592282	1.22747	0.782409	2.78241	3.65076	0.163499	0.201634	3.72901	0.0426443	0.495695	3.07382	4.90063	0.941106	1.1177	0.704872	4.37086	2.79909	4.59096	2.1375	0.214125	4.18666	2.68482	2.64386	3.78555	4.06953	1.46467	4.91121	2.27501	3.70155	2.21723	2.73118	1.78241
OAS1	4.61812	5.69571	2.11051	1.07759	0.0655935	1.18314	5.02281	6.80568	3.0268	0.163499	4.79597	4.89724	2.44361	2.20789	4.94111	4.51979	3.34625	1.71809	5.05137	0.226509	3.83086	4.71644	5.82579	5.44261	7.76228	6.03386	3.58496	1.08406	6.05702	6.35966	5.32157	3.93452	3.31034	5.35755	7.3147	6.1299
MAB21L4	1.30144	2.37663	2.107	1.07519	0.310814	0.5075	5.42021	0.111031	0.226509	0.0976108	3.7761	4.20945	4.73444	0.111031	1.20163	1.22651	1.32193	0.0976108	4.24031	0	5.00854	3.79286	3.80529	1.28096	1.07724	4.68762	2.1635	1.16993	5.10476	1.99277	2.58976	3.12928	5.61765	4.45022	1.8679	1.53605
NOXO1	0.850841	1.92409	2.10416	1.07325	0.216897	0.663746	0.15056	0.454176	1.09761	0	0.201634	4.97728	0.536053	0.604071	0.0285692	0.0976108	3.24336	1.18269	2.74201	0.111031	3.09761	2.0321	3.41007	3.98185	0.948601	4.02857	4.19771	1.32193	4.31615	0.992768	3.849	2.14731	1.92979	1.04264	1.91839	0.485427
ENC1	5.19537	6.26524	2.09924	1.06987	0.00177683	2.75035	5.64731	4.60644	3.14078	3.60999	6.28263	5.37365	7.06372	3.488	2.76553	6.40071	5.75141	5.21762	6.00675	4.12019	5.36597	4.57168	5.17313	4.42089	5.81686	6.22342	6.96405	7.62702	6.30706	4.69655	6.07874	5.17871	6.64976	7.47573	5.60999	6.34216
EPDR1	3.1435	4.21324	2.09906	1.06974	0.453017	0.343885	1.28688	4.63865	1.76129	0.201634	5.58976	3.98094	4.90497	0.201634	3.74846	4.73335	0.263034	2.09085	2.53854	0.0426443	3.96901	1.83592	4.08916	5.22033	4.33056	5.4663	0.137504	0.0976108	4.86245	0	3.65306	4.33985	5.51728	3.54597	4.96901	4.09592
STAT1	5.21969	6.28408	2.09129	1.06439	0.0338929	1.46989	6.49057	5.31723	5.12474	4.09085	6.1815	5.09845	6.01725	3.40054	7.02004	5.02724	4.68201	5.14405	6.29756	3.68145	5.32048	5.48864	5.26266	5.17672	5.97865	6.95884	4.88264	6.22458	6.34359	6.4441	4.64731	4.89336	5.40122	6.67271	6.5421	7.09339
TYMP	1.80109	2.86394	2.08906	1.06285	0.0889134	1.05103	1.87971	0.782409	1.63691	0.887525	0.475085	1.64155	0.505891	1.72247	3.74524	3.71589	2.76765	2.30743	2.46205	3.39094	2.59694	1.23266	2.4489	1.50589	3.62059	2.86196	1.40599	3.36317	3.54226	2.14405	1.78241	2.86592	0.807355	3.36737	3.39232	2.30451
TINAGL1	5.499	6.56028	2.08678	1.06128	0.00587242	2.23118	5.34163	3.92315	4.62761	0.555816	7.08555	6.01681	3.94767	6.68032	5.09001	5.80038	5.73958	1.02148	7.08247	0.0703893	6.50653	5.6401	5.91958	5.3579	5.10518	7.86009	6.54767	7.48196	7.77558	4.74362	5.64645	6.57289	6.86753	7.91031	6.142	6.31325
CTSZ	6.47419	7.5341	2.08479	1.0599	0.00296387	2.52814	6.80877	6.3345	5.84775	6.63778	5.38301	7.52372	6.12412	4.71039	6.33557	6.55367	6.39472	1.91839	7.35993	5.40327	7.89742	6.76115	7.73992	7.20183	6.8947	8.27938	7.77854	6.82795	7.36755	7.93121	7.99305	6.75742	8.2596	7.70065	6.98596	6.97028
LGALS3BP	7.22681	8.28631	2.08422	1.05951	0.206106	0.685909	8.6907	7.08406	7.53543	2.85	7.83245	8.0172	8.28355	6.19002	6.81198	7.80491	7.36955	6.51033	9.04174	1.07724	6.65607	6.42492	7.66171	5.52544	8.33619	9.36689	8.31746	3.77821	7.88466	8.70591	5.32984	7.62958	6.5815	8.25517	8.61673	8.32652
FSTL3	3.03497	4.09301	2.0821	1.05804	0.10217	0.990678	2.09761	1.70044	2.59455	2.06695	3.54597	3.68594	1.83996	3.20006	4.40395	5.23534	2.86987	2.16027	4.91743	2.28392	4.68257	3.36457	2.5656	3.7301	2.86592	2.93357	2.09761	2.70266	4.38128	2.8679	4.87184	4.31615	6.36387	4.37643	5.67469	3.86987
NECTIN4	2.06965	3.12585	2.07944	1.05619	0.0654515	1.18408	5.28392	1.22033	2.15381	0.0840643	2.43029	3.13422	1.23879	0.201634	1.21412	0.863938	3.38267	0.201634	4.40327	0.214125	2.96162	1.9855	3.11603	2.44361	1.37851	3.14568	3.10601	5.72192	2.52857	3.33485	4.29205	2.29866	0.713696	3.88362	2.36177	3.67016
DUSP5	2.95003	4.00622	2.07943	1.05619	0.142986	0.844707	4.97545	1.31034	0.871844	1.65076	6.37972	1.5008	2.73335	0.124328	1.8953	4.5097	3.24489	3.65992	3.16672	4.51854	3.34056	5.35896	0.62293	0.757023	3.50208	3.53854	1.81558	4.9542	6.45385	1.81967	0.594549	4.24184	5.65048	4.1152	3.89724	5.05181
ARL14	2.30872	3.35718	2.06833	1.04846	0.0222057	1.65354	1.43829	2.28688	3.04439	0.111031	2.17313	4.02945	0.0285692	2.33056	2.87578	2.0072	1.9222	1.04963	2.57289	0.0840643	2.62527	4.66619	2.57531	4.22882	3.56925	2.88947	3.10434	1.70929	4.94017	3.41278	3.30159	5.01123	4.67129	0.815575	3.0635	4.35332
PIWIL4	1.80317	2.8509	2.06727	1.04773	0.00631347	2.19973	0.545968	3.9364	1.65535	0.176323	1.67356	3.38267	0.956057	0.226509	1.81558	2.07724	1.79077	1.94111	2.27798	0.790772	2.21101	1.64616	3.80941	2.31034	1.70044	2.8679	2.41954	4.31759	3.75489	3.30743	3.2854	2.8339	2.46467	2.22342	3.15381	1.86394
FRMD5	1.6733	2.72058	2.06662	1.04727	0.197716	0.703959	2.87184	0.83996	0.895303	1.70044	3.15704	2.74846	3.23266	3.48929	1.64616	1.52105	2.77821	0.298658	3.18903	1.36737	3.03738	1.60881	0.790772	1.32769	2.20789	4.39232	1.52607	0.526069	3.45418	1.25096	3.10769	2.28392	3.40871	2.47768	2.98368	2.96347
TNFAIP3	1.60165	2.64773	2.06492	1.04608	0.253883	0.595367	2.48027	1.63227	1.05658	0.879706	1.61353	2.0072	1.4489	0.970854	5.43162	1.25701	1.58976	0.298658	5.90256	1.0072	3.58856	2.74416	2.65992	1.27501	1.74846	2.6017	0.722466	2.74201	2.69377	1.73552	1.33342	4.74739	3.05658	2.27501	4.9644	3.8885
MBOAT2	3.31047	4.35633	2.06459	1.04585	0.743233	0.128875	6.04111	2.94111	1.04264	4.57168	2.95606	1.59932	4.0781	2.97269	5.0917	3.02148	3.55213	5.77479	4.35755	3.26903	2.87184	3.35191	2.09761	3.47249	3.30743	5.20477	0.275007	4.33414	5.47508	2.90304	4.55397	4.39025	4.37851	5.05181	1.98914	2.35332
TMBIM1	5.96401	7.00891	2.06323	1.0449	0.000748816	3.12562	8.12552	5.43896	4.92647	4.69599	6.30579	6.72656	6.14771	5.51286	6.46107	5.77663	5.28651	5.78031	6.24394	4.91361	7.04483	5.72901	6.97108	7.34722	6.56056	7.10852	6.96613	7.90117	7.73132	6.81391	6.75462	6.73579	6.48107	7.0517	7.20614	7.12588
GNE	2.94818	3.98555	2.05249	1.03738	0.0805866	1.09374	2.45154	5.58105	3.7366	3.01078	4.78136	4.35966	4.39643	2.88557	2.43296	2.82985	4.40599	0.910733	4.46532	2.06695	3.13422	1.62293	1.33342	2.48027	2.95977	5.05181	3.89045	1.99639	3.69377	4.28466	5.84649	4.50589	2.46205	5.21062	4.08066	3.69153
LY75	3.42563	4.46245	2.05169	1.03682	0.0383332	1.41642	0.978196	3.74416	2.38128	0.0426443	0.378512	4.5008	0.0426443	2.04963	4.41075	3.28688	3.56438	0.495695	4.7666	0.0143553	4.43429	4.26454	5.93428	5.60318	3.73118	4.88753	4.2502	2.86196	5.20438	3.51602	5.10769	4.78346	2.19535	4.67469	4.69822	2.82171
CD163L1	0.756619	1.79072	2.04783	1.0341	0.535063	0.271595	5.23419	0.790772	0	0	0.0703893	1.58976	0	0	6.64184	0.722466	0.485427	1.3505	4.55213	3.36597	3.44493	0.389567	0.111031	1.77821	1.25701	2.95606	0.815575	0.807355	3.78764	1.80323	2.70487	3.44493	1.31034	0.411426	1.77821	3.80735
UBE2E2	2.75368	3.78638	2.04585	1.0327	0.179778	0.745263	2.774	0.765535	1.78241	5.12598	5.81198	2.73335	5.05311	0.275007	0	4.32553	0.565597	2.02857	4.0018	0.0285692	5.01167	4.78869	1.1635	3.82782	4.17632	0.163499	3.33342	4.75114	5.01078	3.39643	1.47508	3.24489	6.02547	5.30159	3.22188	4.33842
CEACAM1	2.98483	4.01384	2.04062	1.02901	0.0381798	1.41817	3.90977	3.66221	2.79494	1.04264	0.739848	4.11437	0.0285692	1.56071	4.17153	2.33628	3.46728	2.3978	2.75916	0.238787	3.39643	3.17473	4.78084	5.51191	6.0332	5.4489	4.98094	3.8339	3.66562	2.32481	4.58316	3.19219	0.956057	3.54473	4.96578	4.19377
SLC16A5	3.26002	4.28502	2.03495	1.025	0.00041322	3.38382	3.38405	2.53605	3.7939	0.214125	4.23419	3.25701	1.15056	1.90304	2.10769	3.59335	4.07639	0.201634	3.63575	1.98914	3.26303	3.25096	3.87184	3.45286	4.29131	4.27873	5.92529	4.45943	6.24165	4.14486	3.82069	4.94111	2.83592	4.58556	4.13668	3.24336
GGT1	2.90676	3.92823	2.02999	1.02147	0.214358	0.668861	4.12019	4.72465	3.18745	0.526069	6.283	2.98368	1.34483	1.51096	2.72465	1.26903	3.62527	1.23266	2.82985	1.26903	3.21723	4.28466	4.32984	1.83592	5.88215	3.81558	3.05658	4.04789	4.66278	4.79597	1.32193	3.63807	0.641546	4.91552	4.04089	2.17313
EFNB2	4.23264	5.25351	2.02915	1.02087	0.00952133	2.0213	2.57289	3.65764	1.91073	3.34908	5.142	4.86592	1.02148	3.90785	2.79077	5.23381	4.07296	4.53045	5.64184	4.98368	3.79077	5.12102	5.48864	4.39232	5.2114	8.04827	4.56071	6.00045	5.21645	4.45352	5.70404	5.29057	5.48317	3.13422	4.54226	6.1014
KLK1	2.50284	3.52269	2.02771	1.01985	0.195539	0.708767	0.367371	2.27501	5.21529	0.189034	5.36282	5.97315	2.83188	1.02148	1.22033	1.33342	4.23802	2.37573	2.62994	0	1.86394	6.18011	5.62527	5.18785	4.56438	3.82477	2.70487	3.42492	5.11312	2.66448	3.58856	3.0993	5.8632	3.70487	3.15218	3.45681
C1orf116	3.19571	4.21096	2.02125	1.01525	0.0967206	1.01448	6.03936	2.76341	1.84398	0.124328	4.749	4.5097	3.97636	1.92979	2.95047	2.90881	2.91648	0.83996	6.00764	0.0143553	3.62059	3.79286	3.93923	3.44095	3.28392	5.38647	4.19849	2.62527	4.66562	3.90304	1.4957	3.43829	6.29921	4.22651	4.22342	5.1981
EZR	6.94268	7.95736	2.02045	1.01468	0.0012608	2.89935	8.27747	5.64328	6.28577	5.66761	7.8748	6.85524	8.21796	6.07639	6.2737	7.5672	6.59006	6.43912	8.63575	4.849	7.32993	7.04843	7.03012	7.1979	6.62498	7.853	7.02978	9.318	8.75822	7.69843	7.96099	8.09508	8.58755	9.4055	7.95373	7.87197
SDC4	5.40928	6.422	2.01771	1.01272	0.0358253	1.44581	7.4302	4.45549	4.34483	2.68032	6.05072	6.17053	5.39129	5.12516	7.99492	3.42895	5.26716	4.71534	8.02591	4.09424	6.916	6.39077	5.42727	5.90231	5.65592	7.45796	5.26679	7.35606	7.18269	5.48704	5.69153	6.24165	8.44779	6.5744	6.26959	6.68566
KRT19	8.45982	9.47003	2.01421	1.01022	0.00699353	2.1553	11.1557	6.4138	6.83807	2.27798	9.32546	8.19638	9.1386	8.16616	7.34864	8.72325	7.57274	2.54844	11.0823	1.28096	10.1481	8.80135	8.9901	9.37352	10.302	11.6469	9.22891	9.32021	10.2621	8.64497	8.87043	9.26383	10.3255	10.6668	9.44541	9.49466
RUNX1	3.17788	4.18695	2.01261	1.00907	0.218202	0.661142	4.82018	2.26604	2.88362	2.42223	3.24641	4.78712	3.24793	2.71149	2.89336	3.25248	3.10936	4.14323	3.72465	2.96347	4.72465	2.3505	4.34341	2.28688	1.66903	6.27333	3.22497	4.22497	4.92837	2.20163	4.52732	4.39438	5.26379	4.14893	2.7761	3.17313
CRABP2	2.71238	3.72026	2.01095	1.00788	0.240232	0.61937	9.32553	0.275007	1.65535	5.21218	5.09424	1.09085	4.66676	1.57046	8.35495	1.38405	1.1177	1.37295	7.21888	2.774	5.82883	3.40735	2.65076	1.25096	3.64039	2.74631	8.68839	8.85425	6.16611	3.80012	1.18903	2.01792	6.91779	8.90159	2.41684	2.76553
SHH	0.83356	1.83996	2.00889	1.0064	0.268055	0.571777	0.189034	1.0072	1.79077	0.0143553	0.464668	1.40054	0.333424	1.34483	0.389567	2.72465	2.48027	0.250962	0.111031	0	0.659925	2.26903	3.62644	2.53605	3.04963	0.545968	3.79805	0.790772	1.83996	0.475085	1.83996	2.57531	1.8679	0.111031	3.07553	0.464668
NRP2	2.04959	3.05479	2.00722	1.0052	0.468382	0.329399	4.01257	2.16672	0.941106	7.33628	2.06005	2.53107	2.03914	1.75702	2.75061	3.73118	0.367371	0.575312	3.93546	0.275007	5.2589	1.774	0.505891	1.67807	1.22033	4.67356	0.189034	4.13422	2.96717	1.36737	3.46858	4.32769	5.25588	2.87381	1.1375	3.14241
IL1R2	1.39871	2.40092	2.00306	1.00221	0.431215	0.365306	1.1375	0.485427	0.765535	0.286881	3.28836	2.06005	0.15056	4.91313	3.01436	5.08151	2.20477	0.250962	0.485427	0	1.65992	2.93168	0.863938	4.72192	2.45418	4.39369	2.34767	0.613532	1.40054	3.21568	5.10894	2.10769	0.298658	0.485427	3.73985	2.48543
EPB41L1	4.70835	5.70911	2.00105	1.00076	0.0180827	1.74274	5.2211	4.19298	3.32337	4.44824	5.17353	4.08491	4.25852	4.87381	3.85898	5.54504	4.54288	3.49442	7.02846	3.15866	5.48993	5.32984	6.15684	5.93404	5.51223	6.53543	5.35403	3.25701	6.40344	5.16993	6.0648	6.3443	5.51665	6.96475	5.72083	5.69738
FAT1	6.31988	7.31978	1.99987	0.999907	0.239519	0.62066	5.96671	4.20789	8.04827	5.66534	8.64487	7.59193	9.15631	5.47021	3.98459	8.10282	7.03342	6.71026	6.24127	3.83895	6.03826	5.77558	7.61883	6.39849	7.06964	8.4121	6.6703	4.47832	7.68846	6.18626	7.60622	7.56993	7.99763	6.47379	8.32057	6.23534
PRODH	1.04988	2.04868	1.99834	0.9988	0.925902	0.0334348	6.08066	0.15056	0.910733	0.137504	0.389567	0.895303	0.250962	2.82375	0.189034	1.75275	2.93168	2.65076	0.137504	0.545968	3.04089	1.18903	2.60407	4.20555	0.650765	2.27501	1.70044	2.11103	2.59455	0.963474	0.879706	2.29278	0.15056	2.10098	3.41414	1.99639
NPIPB15	1.15033	2.14718	1.99564	0.996853	0.463772	0.333695	0.367371	0.918386	1.09761	1.88362	1.17632	3.71918	1.75702	2.6893	0.238787	1.87184	2.852	2.26604	0.613532	0.475085	0.0426443	0.0976108	4.05485	1.12433	1.40599	0.443607	0.0285692	4.17951	2.42492	1.99277	2.94111	2.93734	1.21412	2.30159	2.48027	0
TRIB1	4.09823	5.09472	1.99514	0.996489	0.243938	0.61272	4.5656	3.76447	4.17393	3.71039	3.54597	5.24755	2.67582	4.17233	3.17473	4.45154	4.02059	10.6682	3.21412	4.02414	4.98048	5.67892	3.78241	4.29278	4.63865	5.56438	6.0433	3.14568	5.84071	4.7252	4.05137	4.59395	6.11894	5.31976	5.06264	5.12681
KRT17	0.808367	1.80062	1.98929	0.992255	0.00314888	2.50184	0.176323	0.163499	0.31034	1.36737	0.333424	0.925999	0.713696	1.37295	0.201634	0.903038	0.678072	1	1.86394	0.575312	2.10769	2.46467	2.36737	0.15056	3.30305	1.31615	3.02326	1.83996	1.36737	1.42223	2.74416	1.66448	1.33914	5.34447	4.393	1.76129
VAT1	4.59362	5.58546	1.98872	0.991838	0.0169291	1.77137	5.23036	3.4019	2.94298	6.20261	4.58436	2.98003	5.4489	4.32409	5.64731	4.96162	4.60288	3.88557	4.5292	4.85599	5.92172	4.25701	4.52231	6.17333	4.68706	6.94591	5.30159	7.08799	6.17772	4.55029	5.44791	5.10224	5.72301	6.06221	3.96347	6.45631
S100A3	0.627932	1.61694	1.98483	0.989012	0.121149	0.916679	0.238787	0	0.367371	0.137504	0.895303	0.333424	0.31034	0.516015	1.58976	1.36177	0.739848	6.15805	1.95606	2.23573	2.96347	2.45418	0.263034	0.0565835	1.16993	5.7703	1.23879	4.0365	1.29278	0.545968	0.454176	0.863938	3.52982	2.47768	3.20945	1.94111
ISG20	3.26419	4.25059	1.98123	0.986397	0.0460798	1.33649	3.41414	2.79701	0.422233	0.163499	3.23266	4.81352	1.51602	3.82883	4.40122	3.01078	3.71589	1.38957	3.19219	2.98185	3.29572	4.80581	3.62527	3.91456	5.38301	6.34145	2.57046	1.73985	6.21276	3.57046	3.05485	4.11437	5.55949	4.38681	4.46532	2.60644
UBA7	1.87154	2.85656	1.97934	0.985023	0.666114	0.176452	4.34696	1.70044	2.04264	0.992768	1.43296	4.25852	0.956057	1.14405	3.51602	4.60051	3.32193	0.773996	4.64443	0.782409	0.903038	0.847997	3.50208	2.73769	2.70929	3.80116	1.22651	0.941106	4.02059	2.89142	0.933573	3.45943	2.82171	3.18587	4.05658	0.918386
SLC52A3	2.90859	3.89344	1.97911	0.984851	0.000447648	3.34906	2.98732	2.68032	2.43029	0.0426443	3.47379	3.74308	3.07553	0.757023	2.82985	2.37295	2.99458	0	2.22651	0.0143553	4.61941	3.53356	4.29572	3.20006	3.32912	6.2034	3.8166	5.48188	3.01078	4.09677	4.87431	3.51602	5.31361	3.68145	3.9279	3.85898
SEMA3C	3.12258	4.10584	1.97694	0.983266	0.655989	0.183104	5.13011	4.08151	4.25096	3.0268	2.36457	3.58856	1.18903	1.78241	3.13914	4.0018	2.07039	6.59544	2.90881	2.76765	3.10601	2.85	4.33557	4.58316	3.85898	4.38336	4.65134	4.18666	1.37851	3.32769	5.25248	3.95327	0.286881	4.22651	4.42156	4.02503
TGFBR2	4.69749	5.68053	1.97663	0.98304	0.00793707	2.10034	5.52795	5.1297	3.72137	0.214125	5.337	4.96671	3.6893	4.42828	4.24565	3.84499	5.0492	2.4489	0.137504	2.40054	5.55551	5.33342	5.00135	5.94813	5.6659	6.08576	5.03782	3.12433	6.37816	4.52544	5.73769	5.88655	5.69516	6.20945	5.32876	5.58856
IL23A	1.22339	2.20639	1.97657	0.982998	0.122046	0.913478	3.12267	0.454176	2.28392	0.695994	0.790772	2.03562	0.495695	0.933573	3.46467	1.0072	1.49057	0.485427	2.72028	1.23266	4.09677	3.15866	0.863938	1.21412	1.90689	5.58286	0.422233	2.50589	3.06695	0.948601	0.739848	3.14078	7.2115	1.7137	1.774	4.03914
PITPNC1	2.19866	3.18119	1.97593	0.982531	0.0223777	1.65018	2.95606	1.29866	1.51096	2.05311	2.49057	3.19061	1.69599	3.05137	2.31325	2.44626	2.02148	2.75061	1.94111	3.52105	2.08406	3.20163	1.60881	1.7137	3.22651	3.91839	4.3067	2.04614	3.13586	2.19849	2.26903	3.32481	3.63343	3.33628	2.46467	2.06005
ATG9B	1.32053	2.30064	1.97262	0.98011	0.0274237	1.56187	1.38405	0.475085	1.09085	0.163499	0.189034	3.07382	0.111031	0.933573	1.79909	1.70929	0.575312	0.378512	3.80219	1.25701	2.93168	2.81352	3	1.5656	2.38405	4.79233	1.33914	5.87431	5.22265	0.475085	3.20163	3.47638	1.45418	2.07382	2.21723	1.76977
HPDL	3.41626	4.3959	1.97197	0.97964	0.00800997	2.09637	0.545968	4.10852	2.09424	5.47508	0	1.98185	0.137504	0.773996	0	3.70819	4.69432	4.62293	4.02414	3.12433	5.47281	4.64616	2.44626	4.96625	4.34554	3.9514	4.49506	5.46009	4.08491	4.14241	5.90014	4.66732	2.62994	4.44626	5.05398	4.14812
RHOBTB3	4.98198	5.96068	1.97068	0.978692	0.0488426	1.3112	5.16229	3.61471	3.0993	5.53263	7.38982	3.38681	6.52199	4.46336	4.57046	4.80168	3.74739	5.58075	6.87627	1.45943	4.73064	5.30122	5.39335	5.39917	5.61648	6.69377	3.7939	6.47281	5.37955	4.25626	6.41261	6.30488	6.43779	9.20389	5.31687	5.13914
HMGA2	3.66642	4.64321	1.96808	0.976786	0.314903	0.501823	4.37851	2.58015	3.11103	3.74308	4.22342	3.58976	3.14568	3.18745	5.90256	2.95047	4.07296	4.04352	4.0635	7.46875	6.43879	2.9855	1.15704	3.20163	4.50716	5.10224	3.17313	6.23668	3.62059	2.63691	2.0072	2.85798	7.3378	7.26021	4.92695	4.77926
CTSV	4.19647	5.1695	1.96297	0.973034	0.194499	0.711084	6.02281	5.76421	2.79494	4.25927	4.59753	2.85798	4.13668	4.37156	4.08916	3.75916	3.49442	4.25626	5.19613	3.09085	5.49953	2.88362	3.48285	5.64155	5.74308	5.36947	3.44626	5.1152	2.71589	3.77926	4.02326	3.97361	8.48888	5.45615	5.47541	5.22381
TSPOAP1	0.76551	1.73761	1.96169	0.972098	0.633515	0.198243	1.38405	0.757023	5.50875	0.15056	2.56071	2.91265	2.25096	0.321928	0.238787	0.31034	1.774	0.536053	0.226509	0.0426443	1.40054	0.773996	4.44559	0.641546	0.321928	2.52607	0.807355	0.765535	1.75275	1.28096	1.72247	1.85997	1.38405	3.10266	2.44095	2.04264
HMOX1	2.94984	3.92104	1.96048	0.971204	0.0850431	1.07036	3.89433	4.02945	3.53481	1.21412	3.94486	2.01792	4.61765	1.17632	3.10266	2.77821	1.91073	0.831877	2.79701	3.74201	3.52857	4.7703	2.63923	2.66903	5.22766	3.74953	2.34483	5.75248	1.71809	4.3067	4.16189	4.09255	3.32481	2.33914	3.28392	4.84699
WDR72	0.784575	1.75561	1.96025	0.971038	0.667627	0.175466	0.0285692	0.650765	3.73444	0.238787	0.918386	0.111031	0.575312	4.82985	2.38957	0.0840643	0.650765	6.28021	1.80735	0	1.41684	0.0426443	1.09761	4.59753	3.16027	4.18349	1.57531	3.50462	1.32193	2.15381	0.0565835	1.62761	0.163499	1.88362	0.321928	2.79909
MB21D2	2.25397	3.22488	1.96008	0.970914	0.139346	0.855907	2.34767	1.61824	0.847997	0.333424	3.48929	1.86394	3.04089	2.57046	2.16027	4.26828	2.07039	4.1152	4.75756	0.9855	1.77821	2	2.56803	2.42223	3.32048	1.04264	1.43829	4.47444	2.86394	3.12928	2.52356	3.81455	2.26003	4.62702	3.34483	3.73877
C4BPB	2.07898	3.04961	1.95969	0.970623	0.115935	0.935785	0.111031	1.13093	0.0840643	0.0285692	6.1819	2.52105	6.66149	3.17792	4.41414	4.23726	0.584963	0.0285692	5.58646	0	3.28836	3.54473	1.07724	1.63691	3.9514	1.49057	2.79909	6.68145	2.48285	4.87184	1.82782	3.30012	2.14078	2.48543	5.78633	6.30415
PLAAT3	5.01829	5.98823	1.95876	0.969938	0.646679	0.189311	6.99865	4.904	1.64155	0.505891	5.7926	0.933573	4.76075	6.52136	4.22574	6.78594	5.86814	3.853	4.0321	5.13258	4.851	6.7662	5.86617	5.74228	3.82069	2.09085	7.38578	3.16672	6.51223	7.07714	1.47508	6.40599	2.65306	7.76779	5.57046	7.39335
CD82	3.74307	4.71231	1.95781	0.969241	0.0452632	1.34425	4.67186	1.16993	3.01078	0.485427	2.94298	5.63169	2.40599	0.464668	5.56986	3.61824	4.24031	2.96717	3.8679	0.925999	4.66278	5.19692	6.50224	4.20555	3.54473	6.96104	6.91313	2.16027	5.75034	4.64904	4.77558	5.25927	4.21956	5.56071	3.62761	3.40054
NUDT4B	1.79028	2.75539	1.9522	0.965102	0.00197541	2.70434	1.89142	2.32769	1.75275	1.65076	2.55336	2.51096	1.65535	1.32193	1.22033	0.847997	1.82782	2.70708	1.01436	1.31615	2.57289	2.09761	1.34483	2.88166	2.21412	3.20945	2.926	3.19692	2.61353	2.42492	2.07382	2.93923	1.69153	2.89724	1.94111	3.82171
UBE2L6	3.25181	4.21642	1.95154	0.964614	0.365252	0.437408	5.79077	3.29572	0.286881	0.443607	4.95977	2.41954	3.71699	3.58256	7.48905	5.22843	3.20789	0.367371	6.79468	4.3875	3.03738	1.92979	2.65306	0.669027	4.10014	5.97476	0.516015	4.33271	5.25475	5.30451	0.400538	3.51223	3.59216	6.58991	5.65163	3.39232
SULT2B1	3.03092	3.99501	1.95083	0.96409	0.0512529	1.29028	5.28281	3.89724	0.773996	0.765535	4.90063	2.80735	4.67807	0.516015	1.07724	1.27501	3.4957	0.275007	3.06005	0.0285692	3.47508	3.0018	3.22497	3.09255	5.36457	3.80941	4.94345	0.765535	4.09085	3.86295	4.88411	4.5373	3.30305	4.48993	3.89918	0.815575
IL20RA	2.97935	3.94209	1.94901	0.962739	0.0947567	1.02339	2.63691	3.1127	4.53107	0.298658	4.82273	2.84599	1.93734	3.85499	1.17632	4.1334	4.78293	0	1.41143	0.704872	4.90159	3.40599	1.64155	3.34767	3.45549	6.67186	2.27798	0.0143553	3.88655	3.43029	4.5373	4.0054	5.05788	3.90689	3.97728	4.21257
S100A2	3.71502	4.67477	1.94498	0.959755	0.656655	0.182663	6.07361	1.60407	2.08066	1.15056	2.9486	4.57773	2.17632	5.30342	6.1811	3.95884	3.26454	4.12681	4.30378	11.6756	4.11686	2.79286	3.47119	1.9486	7.98675	5.61589	4.23726	1.7137	5.11228	3.38681	2.47508	1.97453	6.54813	5.60526	5.19417	2.34483
PLXND1	3.29865	4.25817	1.94466	0.959519	0.391222	0.407576	3.21878	1.40054	4.25701	2.78031	2.79494	1.54102	3.18745	1.02148	4.94767	4.64039	5.02281	5.62176	2.79286	4.65478	3.37851	2.51096	3.4957	4.12846	1.51602	2.88753	5.02591	7.03551	5.01614	2.37295	1.45418	3.24489	4.52356	5.06738	3.99277	4.80168
TMEM106B	4.85287	5.8113	1.9432	0.958432	0.0646498	1.18943	5.82273	5.15218	4.06867	4.31759	5.52042	3.67356	4.90448	4.21878	5.32517	5.6017	4.52105	5.9486	6.78607	3.30159	4.88606	3.27947	4.81967	3.74953	5.28873	4.96209	3.16832	4.60407	5.57864	6.17353	4.51349	6.45121	6.26454	6.4843	6.04396	6.4888
SERINC2	5.29388	6.24917	1.93896	0.955285	0.00364938	2.43778	5.80142	5.2902	5.45713	0.545968	6.23266	5.9404	4.80426	4.81916	1.95977	5.29756	5.08066	1.43296	4.82833	1.70487	6.9863	6.30597	6.16108	5.31759	5.87406	5.86443	5.79338	6.4002	8.14017	4.39094	6.89263	6.10601	7.53566	6.53962	6.08044	6.39232
SAMD4A	2.41297	3.36236	1.93106	0.949391	0.166682	0.778111	2.49825	1.4489	0.124328	0.422233	3.16027	2.19535	3.93546	3.81558	2.58015	3.23879	2.28096	1.07039	3.9514	3.30012	3.15704	2.23573	0.925999	2.32769	1.02148	1.58015	2.16027	4.29057	3.52857	1.9222	2.52607	3.28244	3.59096	5.08023	3.44228	3.51854
AIG1	4.41781	5.36575	1.92911	0.947938	0.313046	0.504392	5.30816	4.23573	4.45022	1.49057	6.13791	3.72465	5.22882	5.26941	5.45615	4.10685	4.42828	4.40735	5.31796	4.10266	6.44211	3.35473	4.20555	4.23343	3.73227	5.30524	3.91361	5.49601	5.42626	5.48253	4.02591	4.22033	5.55336	6.02459	4.27053	5.48414
MYH14	5.02947	5.97324	1.92355	0.943769	0.0163041	1.7877	5.23228	4.95	6.02237	0.163499	4.56255	6.58241	5.10894	2.81762	3.09592	4.74739	4.69988	0.0840643	6.15056	1	5.2902	6.15906	6.0217	5.27836	6.25304	6.00225	7.01335	5.37643	5.62702	4.50398	6.92825	5.96463	4.27128	6.38059	5.98185	4.65535
BIRC3	2.62946	3.5714	1.92112	0.941947	0.378717	0.421685	4.17632	3.88753	0.516015	1.95606	2.74846	2.59216	2.25096	2.03562	4.94486	1.5509	2.40327	0.555816	6.48961	2.66676	3.49697	4.22188	2.24793	2.85599	2.0635	1.79909	1.35614	1.09085	3.52105	3.62176	2.98185	4.95047	3.82782	4.81762	5.68622	4.75542
AKR1E2	1.56645	2.50664	1.91878	0.940187	0.298815	0.524598	2.3978	0	3.57046	0.0976108	1.78241	0	0.344828	0	2.24184	2.93168	0	2.3978	4.32625	0	1.94486	0.238787	2.22651	1.3505	0.0143553	0.0426443	1.1177	2.34199	3.57168	0.0285692	2.94673	2.774	2.67129	3.69377	3.07211	1.57531
TMEM92	1.07949	2.01928	1.91825	0.939788	0.0372863	1.42845	1.87578	1.1375	2.22651	0.613532	0.201634	1.47508	0.0565835	0.0143553	2.89142	0.485427	1.40054	0	0.910733	0	1.02148	2.63459	2.96347	2.9486	2.76341	1.07039	2.61117	2.22342	2.16672	1.87184	1.31615	2.18269	1.45418	2.33628	1.47508	1.65992
GSTP1	9.6428	10.5826	1.91821	0.939763	0.535182	0.271498	12.1151	8.44452	9.13727	9.09276	10.2999	7.50653	10.1195	2.03562	9.58547	10.088	9.71715	8.67709	8.08082	9.03171	9.70013	9.70613	10.1158	10.1275	10.8303	9.86842	10.4022	10.9481	9.26538	11.5056	9.06958	10.0668	10.7804	10.763	0.941106	11.8863
CMPK2	1.15998	2.09908	1.91733	0.939096	0.115592	0.937071	2.66448	0.765535	1.37851	0.454176	1.28096	0.992768	1.36737	0.378512	2.58496	1.96717	1.4489	0.695994	2.81762	1.18903	0.15056	1.13093	0.250962	0.321928	2.17313	2.02503	0.378512	0.0426443	2.70487	4.18903	0.389567	1.1375	0.275007	4.10098	3.99367	3.15543
APOL2	3.02569	3.9644	1.91682	0.938716	0.0783865	1.10576	3.47638	1.98185	2.23573	3	4.68762	3.44493	4.34127	2.7761	4.63227	4.45352	2.64155	2.20477	4.61824	3.05137	2.35896	2.68257	3.14568	2.25399	4.0798	5.05398	3.36177	3.34056	4.29719	3.849	1.59455	3.60051	3.46858	5.36597	4.31107	4.17153
TNNT1	3.21106	4.1479	1.91433	0.936841	0.315714	0.500706	2.61353	0.263034	4.23113	0.344828	4.8748	1.72683	0.495695	3.79286	7.23496	4.68426	3.93923	4.0798	3.16511	5.93946	3.25701	1.11103	0.659925	1.69599	5.89942	4.45483	2.57289	7.65693	5.97085	0.925999	1.04963	0.956057	5.1334	6.21451	1.70487	3.84097
SLC5A1	0.814737	1.75099	1.91356	0.936257	0.793383	0.100517	0.263034	2.9782	2.42492	0	0.555816	4.94111	0.0565835	2.16993	0.765535	0.344828	4.52669	0	0.226509	0	0.863938	3.96532	4.15137	3.40871	3.14568	1.46989	2.15381	0.400538	2.41684	1.44361	0.214125	2.3978	2.61589	1.03562	2.0321	0.137504
GDA	3.5176	4.44939	1.90764	0.931791	0.218661	0.660229	0.565597	3.12102	1.76553	0.0840643	6.17413	3.37434	3.5472	2.94111	4.24565	4.77347	4.29572	0.124328	7.52231	0.0565835	5.00854	4.02591	3.488	4.88947	3.44758	1.23266	4.71039	0.275007	5.52982	4.27352	5.50367	3.89724	4.62527	8.91519	4.26379	5.56407
GRHL3	1.66993	2.59993	1.90528	0.930005	0.14806	0.829562	4.13258	0.454176	1.1177	0.0426443	5.21062	3.2032	2.88557	0.475085	0.536053	2.10434	2.01792	0.0426443	3.53356	0.0703893	2.04614	1.32193	3.30305	0.545968	2.49057	0.0565835	2.70929	5.00675	1.53605	2.21723	4.54102	2.38128	0.695994	3.35755	3.5435	3.5373
ZBTB7C	0.427516	1.3571	1.90473	0.929584	0.15174	0.818899	0.443607	0	1.35614	0.389567	2.23879	1.58976	0.0143553	0.344828	0	2.15056	0.887525	0.0285692	0.201634	0.0143553	2.07039	0.411426	2.75489	1.26903	0.176323	4.92742	2.53605	2.36457	2.26003	0.176323	3.854	0.124328	2.92029	0.454176	0.137504	0.422233
CAVIN1	3.08144	4.01005	1.90345	0.928613	0.383794	0.415901	2.11437	2.78869	3.06695	0.650765	5.36107	2.48543	6.45368	1.25701	4.92077	5.33557	2.77821	1.99277	7.32211	3.76022	4.82782	3.79805	3.09592	2.26903	2.58736	1.67807	5.07553	4.16511	3.40735	3.72028	2.35614	4.21179	6.39094	5.5404	6.34252	3.85499
LIPH	3.13598	4.06341	1.90188	0.927427	0.0171506	1.76572	4.39025	2.96162	1.9782	1.0072	4.81506	4.03474	2.80116	2.77189	3.31034	2.65992	1.59932	0.545968	4.35896	0.0426443	3.50843	4.38198	3.94579	3.3147	4.25399	3.87283	3.37851	2.57531	5.70238	4.33414	3.35332	4.77821	2.43029	3.5097	5.07253	5.29829
LGR6	1.08688	2.01136	1.898	0.924478	0.0775817	1.11024	0.485427	1.98914	0.748461	0.298658	1.82375	0.941106	0.695994	0.275007	0.485427	2.51349	1.36177	1.23266	1.61824	0	2.18903	0.124328	3.6311	2.33342	0.594549	1.58976	0.594549	1.1635	4.27053	3.16672	0.378512	2.78869	4.44758	3.17951	2.43296	1.22033
KRT15	2.08668	3.00967	1.89604	0.922987	0.0667555	1.17551	6.00876	2.03914	0.505891	0.956057	2.13422	2.31615	2.55582	1.8953	1.74416	1.67807	1.02148	0.214125	5.32265	0.443607	4.05745	2.51854	3.87971	3.07724	2.90497	4.47184	2.18903	2.58015	4.76022	2.48543	1.68706	3.11437	5.41886	4.57228	3.20163	2.57773
SPINT1	6.13785	7.0575	1.89165	0.919645	0.0111866	1.9513	6.98584	4.77347	5.4522	0.536053	7.5051	7.49009	7.46467	5.31723	6.24603	6.33682	5.97292	1.13093	6.54504	4.15866	7.18745	5.11187	6.50653	6.02967	6.14119	8.07409	7.31079	8.28007	7.36658	6.68482	6.63807	5.81992	6.54751	7.03199	7.1015	7.083
IRF8	1.5859	2.50545	1.89153	0.919553	0.532128	0.273984	0.0285692	5.08364	4.55643	0.124328	1.15704	1.1635	0.124328	2.85	1.48027	1.99639	3.75382	0.0143553	0.0840643	0.137504	1.69153	4.83693	4.94813	4.42828	3.61941	3.9222	0.298658	0.773996	2.32481	4.45746	3.5656	1.99639	0.201634	2.54102	4.29205	2.46989
TJP1	4.32197	5.23947	1.88883	0.917495	0.0918187	1.03707	5.39917	3.40599	3.48156	4.06609	5.50208	4.92315	6.83807	3.92315	4.74201	5.56133	4.82273	4.38543	6.05311	3.34908	4.17632	3.79286	3.6837	4.25852	4.33128	5.33199	5.2817	5.22419	5.5292	4.20242	3.89045	5.16952	5.71809	6.30506	5.02015	5.25475
VSIR	2.23572	3.1511	1.88607	0.915381	0.0296097	1.52857	3.4019	0.137504	2.81352	1.18269	2.90689	2.23879	1.45943	0.584963	3.89821	2.23266	1.03562	0.432959	4.57228	0.111031	4.56864	2.87578	2.63459	1.68257	2.45418	3.22497	2.43029	2.01078	4.87529	3.07724	1.55582	3.70708	3.5008	4.53169	2.65076	4.09508
PTK6	3.06698	3.98145	1.88488	0.914469	0.109848	0.959209	3.83289	3.40599	2.35614	0.0565835	4.05485	4.36177	1.64155	3.19849	1.93357	2.37573	1.94486	2.90689	4.54967	1.01436	4.27947	2.93546	4.71699	4.3147	3.89336	5.07339	4.23036	1.18269	5.86493	2.74631	5.91361	4.06953	3.12102	4.0798	2.64847	3.19061
FUOM	4.38989	5.30288	1.88295	0.912991	0.0222093	1.65347	5.51191	3.71699	4.35755	3.09424	0.815575	2.73118	4.55275	0.0426443	3.62994	5.54782	4.82324	4.44559	2.75061	0.15056	5.61294	5.22959	4.42223	5.0027	5.854	4.72083	4.75328	5.65507	5.52074	5.28096	5.32481	4.01525	2.71589	6.34891	3.65421	5.46663
GPR153	1.30381	2.21407	1.87938	0.910258	0.271203	0.566705	0.757023	0.15056	0.454176	0.604071	1.0635	2.42492	0.432959	0.422233	2.24184	1.40599	1.73985	4.63633	1.20163	0.871844	2.67807	2.58256	3.11103	3.58976	2.71589	4.0018	1.37295	0.863938	3.2555	1.42761	2.91839	2.39232	2.22651	1.68706	2.20163	0.739848
F2RL1	4.82501	5.7347	1.87864	0.909689	0.0122501	1.91186	4.62176	4.96625	4.94626	0.83996	6.16551	5.76049	6.02215	5.40837	3.16027	5.97223	4.70377	1.79494	4.22188	0.400538	4.58256	5.7057	4.36807	5.32625	5.73037	4.83137	4.88313	5.60881	5.79805	6.12164	4.26379	5.91049	5.73904	7.07831	5.47281	6.16611
SLC20A2	4.46923	5.37731	1.87655	0.908079	0.0785375	1.10492	3.89336	3.14731	5.07895	4.33414	4.46989	5.06824	5.39335	4.17473	4.74039	4.04963	4.78921	4.08661	6.50414	4.7148	5.52576	4.30524	4.46858	4.43496	4.07125	4.29646	3.44095	6.76514	5.46369	4.34696	6.28762	5.57864	5.29094	7.09128	5.05572	6.01792
FLNB	5.9105	6.81785	1.8756	0.907352	0.00416689	2.38019	6.20945	5.98573	5.8846	4.774	7.15259	6.30979	5.67525	6.44973	5.70957	7.41642	5.14812	3.12102	7.5675	4.77241	5.9364	5.6499	5.25437	6.43696	7.01603	7.26294	6.34287	6.23936	6.53481	7.02614	6.89518	6.51901	7.20281	6.74052	7.27845	5.86245
LHFPL2	3.03386	3.93945	1.8733	0.905585	0.024344	1.61361	2.72247	2.98003	2.67582	3.03562	3.0321	2.81967	2.91456	3.80012	2.80529	4.37504	3.88557	4.9331	5.09508	3.02326	3.0072	4.1416	3.28244	3.57168	3.5509	4.36036	3.30012	4.78764	4.43763	3.29425	3.89627	4.72301	3.41684	4.61058	3.96625	3.91265
GALNT5	2.6075	3.51181	1.87165	0.904308	0.520383	0.283677	4.27873	2.25399	2.13093	0.516015	1.19535	3.3978	2.54597	2.17951	2.98732	3.45812	1.62293	3.79077	6.01859	0.0143553	2.53107	3.40871	3.60288	2.66903	3.60407	4.88655	0.443607	0.0703893	5.73715	3.17951	1.28688	4.54288	3.90014	1.90304	4.25852	3.41954
CAV1	2.44756	3.34942	1.86846	0.901851	0.467716	0.330017	3.99095	0.321928	0.659925	1.48027	4.76182	0.799087	4.28096	3.94205	7.12247	6.12329	1.87184	2.10434	7.60503	1.774	5.98755	2.45418	2.44095	0.933573	1.99277	5.71067	2.99639	3.43429	3.08406	3.26454	0.555816	4.1235	8.65335	5.36177	3.15866	3.84699
TGFA	3.13437	4.03253	1.86369	0.898165	0.323574	0.490026	6.14445	2.93546	2.06695	0.555816	5.24945	2.82782	4.17712	2.04264	3.848	3.20006	3.06867	0.137504	6.06178	0.773996	4.67469	4.19061	2.97269	4.7447	2.9982	5.34412	4.29057	1.73985	4.08321	3.28392	3.98185	3.87381	5.32048	4.74362	4.55643	2.0072
TRPM4	3.9461	4.84348	1.86268	0.897382	0.416175	0.380724	3.33342	3.36317	6.32121	3.19692	3.9241	6.70155	4.22419	4.16672	3.43563	4.19377	3.96809	3.14568	4.82273	3.30012	3.26604	3.76977	5.12928	4.65134	4.27426	4.02326	4.84699	5.52042	4.86691	3.51096	5.55735	4.83996	2.36457	5.21994	5.34518	3.32481
PBX1	1.95003	2.84194	1.85563	0.891907	0.432558	0.363956	3.08066	2.61589	0.641546	3.70044	1.12433	3.56925	1.91456	1.62761	0.400538	1.67356	1.29278	4.32841	2.98185	0.464668	1.9855	1.17632	3.34199	4.05918	2.0036	0.963474	2.38405	5.25172	1.36737	3.49057	2.9982	2.6893	0.0703893	4.0197	3.24489	2.99458
MICAL2	4.49262	5.38194	1.8523	0.88932	0.0560685	1.25128	4.46923	3.40327	3.37851	2.95233	5.35014	6.37539	3.99458	4.51602	4.78084	5.92267	4.15299	4.3799	5.3906	3.04963	4.08491	5.50144	5.36247	5.41954	4.12928	5.97705	5.78293	4.90593	5.49633	3.92695	5.30086	5.97591	4.78712	4.74416	6.00045	5.46303
EPAS1	3.10317	3.99175	1.85135	0.888579	0.00631485	2.19964	5.11228	1.38405	1.05658	1.24489	3.33056	2.36737	2.87578	2.13422	3.39643	4.59455	3.53232	0.344828	1.38957	0.584963	3.69377	3.55704	5.22149	4.96578	4.06609	4.00988	2.98185	5.31143	3.97361	3.62644	4.4121	4.24641	3.54226	3.97177	4.67525	3.81865
GATA2	1.93828	2.82658	1.85099	0.888296	0.0723107	1.1408	2.11103	1.17632	1.08406	3.21723	2.65076	1.0635	3.57046	0.799087	1.76553	5.06134	1.52105	4.26303	4.79597	0.0426443	2.12102	0.286881	0.31034	3.01792	1.41143	1.38405	5.50462	6.10518	2.21412	3.78764	4.63459	1.36737	2.35332	5.64472	2.69153	2.96162
RIPK3	2.275	3.15943	1.84603	0.884426	0.0446821	1.34987	3.54597	2.27202	3.92505	0.0840643	0.111031	4.04527	0	0	2.27798	2.4489	2.20477	0	2.01436	0	2.68706	2.85	4.61824	3.87676	3.65306	4.37573	3.40735	1.97453	3.52231	2.42223	3.14893	3.16993	2.26003	1.79909	2.7845	3.35614
CLU	4.66651	5.54968	1.84443	0.883172	0.824956	0.083569	1.85997	1.23879	3.15218	3.78241	8.87077	4.37643	8.58308	5.96278	4.85599	6.55582	7.69933	3.45812	7.63234	4.47703	8.09059	3.20006	3.93168	5.17592	4.07468	6.59589	3.09424	6.11249	5.29976	4.65249	1.58976	4.58736	9.1703	6.52042	6.53605	5.79961
MVP	5.63094	6.5137	1.8439	0.882761	0.0132672	1.87722	6.96405	6.58451	5.96532	0.910733	5.70377	7.1819	3.75702	3.39643	5.63836	5.02192	5.53387	5.51317	6.71177	2.03562	5.62352	6.1635	7.16038	5.3733	5.67327	7.26106	5.8936	6.47281	7.40122	6.24394	6.55459	6.8716	5.85449	6.2466	6.59111	6.57243
PRRG1	2.58489	3.46483	1.8403	0.879938	0.0141358	1.84968	0.432959	1.88362	1.68257	2.57046	4.0635	2.9782	3.07895	1.70487	3.96809	2.03914	1.65535	3.16189	3.91073	2.3505	3.26604	3.05658	2.59932	1.73552	2.86196	3.37016	2.40599	3.20789	3.72465	3.04264	2.09761	3.94392	3.55949	3.904	3.57894	4.77347
SEC16B	1.16713	2.04294	1.83504	0.875815	0.263863	0.578621	0.378512	1.07724	1.48543	0.0840643	0.163499	0.956057	0.0565835	0.163499	0.815575	1.33342	1.25701	2.06695	2.84599	0.0143553	1.44361	2.8339	5.65191	2.84197	2.59455	2.29572	1.9782	1.41143	3.49825	2.16672	0.400538	1.22651	0.757023	2.10769	2.7761	1.54597
SEMA4G	3.92666	4.80247	1.83504	0.875814	0.0408964	1.38832	1.89142	3.87971	4.31832	3.09255	0.443607	5.06609	1.7866	3.97361	2.87578	5.46597	4.78031	1.31034	1.65076	3.08916	4.14241	4.75969	5.12639	5.70653	5.66391	4.45681	5.67723	3.79805	5.36982	5.30852	4.87431	4.73064	2.04264	3.14405	4.66959	5.01302
CTSH	5.83232	6.70792	1.83478	0.875606	0.0391176	1.40763	7.19052	5.45516	5.11645	4.96809	5.61677	7.03771	5.89433	3.10434	6.22342	5.7703	7.52317	1.42223	6.24031	3.55827	6.54551	5.37712	5.97338	6.29425	6.52042	6.93805	6.90111	6.32427	6.02104	6.92351	6.89542	6.49281	3.83794	7.54442	6.45253	6.93074
TMC8	1.0142	1.88918	1.83398	0.874982	0.00265435	2.57604	1.15704	0.847997	0.604071	0.163499	1.36177	1.69599	0.687061	0.367371	0.565597	1.03562	0.992768	0.948601	2.23266	0.250962	2.68706	1.774	1.21412	1.77821	1.67356	2.40327	2.78031	0.9855	2.83188	1.27501	1.91839	2.18587	1.74416	2.06005	1.85997	1.20789
EFNB1	3.98443	4.85925	1.83378	0.874819	0.0263545	1.57915	1.15704	3.85699	5.01167	3.37851	1.74416	5.71012	2.68032	3.72028	1.72247	4.20085	4.9222	4.11187	1.88362	2.5656	4.87529	5.43463	5.60348	4.45352	4.72028	5.8902	6.34038	2.8679	7.75502	3.34625	4.81352	4.90497	6.49873	3.90689	5.71644	3.47638
CTSA	6.10012	6.97446	1.83318	0.874348	0.00578639	2.23759	6.02791	6.96058	6.47249	5.72846	5.53574	6.81391	6.02348	5.10559	6.24375	6.01369	5.34305	6.64659	7.3213	5.50748	6.17233	7.12122	7.69279	5.38819	6.88484	7.41168	6.56117	6.07553	7.96168	5.81967	7.85947	6.96993	6.94837	6.979	7.45154	6.99955
MYRF	3.89523	4.76844	1.83174	0.873217	0.0413498	1.38353	4.2149	1.15704	3.93546	2.81352	1.86394	2.58976	1.29278	3.85499	4.52857	4.5656	5.68846	4.11103	3.23266	2.28983	3.26754	4.69877	5.46467	5.20672	3.8268	4.76447	6.30378	3.29719	5.45483	4.44758	1.90304	5.35191	4.13996	5.54195	5.64328	4.77241
MTSS1	1.42223	2.29254	1.82805	0.870305	0.709892	0.148808	0.443607	2.75061	1.42223	3.85997	0.831877	0.411426	2.33342	1.31034	0.659925	1.26303	1.99277	10.3845	1.18903	2.19535	3.28836	1.848	0.815575	1.42223	0.83996	2.31904	3.37295	5.0018	3.16189	0.678072	2.26604	1.62761	4.73173	2.64847	0.389567	1.67356
ITGA3	5.00938	5.87893	1.8271	0.869552	0.0938134	1.02774	8.00826	3.37712	5.20477	1.48027	6.82031	3.95606	6.21665	3.22033	7.51735	5.04745	4.95977	2.26003	7.61817	4.26529	5.47476	4.44559	5.30415	4.97131	4.21956	7.3978	5.82528	5.83567	7.12897	5.22843	4.45615	6.63749	5.9222	7.22612	6.36159	4.81506
SLC22A18	4.66395	5.52938	1.82188	0.865426	0.157815	0.801851	4.8166	4.60763	4.88362	3.17632	5.41447	6.58225	3.76977	4.35826	3.24945	3.98914	4.51791	5.08321	4.72028	2.03914	4.53169	6.10978	5.7498	5.27501	5.93192	5.54874	5.91241	5.11645	5.72819	4.45418	5.51001	5.59365	2.89918	4.47638	6.52042	4.27501
PBXIP1	3.52052	4.38568	1.82155	0.865169	0.223641	0.650449	4.55213	2.32193	3.33199	4.95699	4.40463	5.74389	3.2854	2.4489	4.80271	2.75702	3.60407	2.75489	4.89869	2.1635	3.43696	3.14241	5.69627	4.59932	3.33056	4.84248	4.47638	6.55582	4.6094	4.23802	3.68145	2.7866	4.49506	4.29499	3.30451	5.24793
SH3KBP1	4.35306	5.21743	1.82055	0.864371	0.00779274	2.10831	3.54226	4.04527	5.04483	4.29131	5.27314	5.08534	4.2211	4.20006	4.70099	4.53107	5.44626	2.50589	4.96763	2.35332	4.41481	3.70266	5.06566	4.16591	4.9905	5.93026	5.15502	5.05268	5.55152	5.27984	3.22651	4.51096	5.49601	6.88777	5.03342	6.10413
H1-0	6.75508	7.61933	1.8204	0.864256	0.00211354	2.67499	6.82043	7.76957	6.6642	8.17622	6.39489	7.24089	6.03606	6.37938	7.35271	6.68972	6.64342	7.19584	7.58286	5.04832	7.61802	5.76845	6.62746	7.42769	7.20936	7.56567	7.23965	6.92184	8.94354	8.41886	7.30186	7.04581	8.15659	8.36746	7.67299	8.0621
FLNA	7.45942	8.32329	1.81991	0.86387	0.177362	0.75114	8.1298	3.81044	5.39506	7.90436	8.94717	8.18864	8.85284	6.92517	9.05124	7.55444	6.72751	9.05474	8.95297	7.3644	7.35023	5.90087	6.15906	5.24222	5.52168	8.6575	7.24622	8.18011	8.46646	7.0343	6.55336	7.40752	9.37567	11.3451	8.61062	8.64411
ABTB2	2.30578	3.16863	1.81864	0.862859	0.0222697	1.65229	1.73985	0.9855	1.73118	1.54102	2.55827	2.84197	2.21101	1.99277	2.10098	2.94673	2.40054	2.42223	3.07724	1.60407	3.58135	2.67356	2.47249	1.88362	1.33914	4.28836	3.37573	2.98185	3.07724	1.5656	2.86394	3.3147	3.26003	3.69042	3.64962	2.40871
C6orf132	4.04933	4.91179	1.81815	0.862467	0.0231146	1.63611	4.36597	4.82069	2.24489	0.263034	3.62527	4.07895	4.0197	4.15218	3.79597	3.70266	3.91456	0.111031	5.64155	1.92979	4.63981	5.17991	5.40565	4.66107	3.29278	7.27631	4.17552	3.83491	4.89191	3.92125	5.1643	4.60288	5.62088	4.93168	5.33271	5.11894
FBP1	3.00938	3.86908	1.81467	0.859706	0.398849	0.399192	5.28799	2.72683	1.49057	0.0565835	4.68257	2.88947	3.39506	3.61353	1.65535	4.94111	0.903038	0.0976108	5.52795	0.0285692	3.12928	2.37295	5.52826	5.86691	3.16027	3.42089	5.96717	0.226509	3.83996	4.38128	3.89821	4.90159	1.01436	2.87578	4.99729	4.31107
PLSCR1	5.76579	6.62481	1.8138	0.859015	0.103854	0.983578	7.13289	6.3818	6.12433	4.50589	6.01926	6.05832	5.34056	5.2426	7.84474	5.52105	5.5656	5.76155	7.22738	3.9607	5.72819	5.77004	5.59305	5.99458	7.06738	6.633	5.70266	4.44228	7.67617	7.82241	5.71507	6.34287	5.35262	6.61662	7.29508	7.3222
GNG4	1.81499	2.67383	1.81357	0.858836	0.712665	0.147114	2.06005	0	1.14405	3.16027	0	4.44758	0.214125	1.774	0.0976108	1.85599	0.0143553	6.64039	6.06458	0.0426443	4.92837	4.77768	1.24489	5.85898	4.68762	0.613532	0.400538	0.367371	4.88801	2.15704	5.55582	4.15299	3.19061	1.79077	1.46467	3.75275
HOXA3	2.63737	3.49556	1.81276	0.858192	0.169669	0.770396	2.68257	1.73552	1.03562	0.226509	3.33485	2.59216	1.17632	3.06867	2.21723	2.50335	2.99095	4.54288	5.37434	0.275007	4.12184	2	3.69933	3.15381	2.38681	3.64039	4.1416	3.43162	3.72356	1.76977	2.64616	2.49313	2.44361	4.05224	3.55949	3.56803
PARP12	3.85464	4.71113	1.81062	0.856487	0.0706646	1.1508	4.07639	3.74416	3.37712	2.24489	4.36317	3.53854	3.82273	3.62877	5.40803	5.59544	3.88655	2.32769	4.7339	4.32409	3.81967	4.82375	3.9364	3.48156	4.97269	5.53387	3.58376	2.52857	5.07895	4.35332	4.44956	5.10727	4.15299	5.39438	5.22149	4.37295
FGFRL1	3.98991	4.84551	1.80951	0.8556	0.487705	0.311843	3.21412	1.9486	4.15623	4.00988	4.42828	4.27501	6.20359	3.87381	3.62994	3.69377	3.76129	2.55336	4.06781	3.04439	7.36772	3.96993	5.43596	4.35544	2.35332	5.69488	5.10643	4.32984	6.32787	2.70929	4.63227	5.16712	6.07617	5.05875	3.67356	2.41414
RHOD	3.86394	4.71865	1.8084	0.85471	0.0916078	1.03807	4.61824	2.35614	1.0635	2.74201	5.24831	2.85599	5.35896	0.992768	4.66505	4.30524	3.85499	0.214125	6.73985	2.04264	5.64587	4.58736	3.86592	3.86196	2.60644	5.2709	3.94205	4.86987	5.11103	3.97453	3.5373	4.56742	5.21607	4.94298	4.48929	4.8802
ACSF2	4.2047	5.05679	1.80512	0.852095	0.0569297	1.24466	6.4187	4.09761	5.29499	5.80529	4.61648	3.42492	2.85	3.09592	3.99548	4.49185	4.28836	2.40871	5.74685	3.42358	4.24108	2.72028	4.16832	4.6837	4.6565	5.05268	5.06609	6.65864	5.19653	4.22497	5.06091	5.17473	3.24031	6.35896	4.64904	4.12598
CCDC106	0.875346	1.72419	1.80106	0.848847	0.22921	0.639767	2.5435	1.0072	0.910733	4.46532	0.831877	1.34483	0.799087	0.83996	0.432959	3.15866	0.613532	1.1635	0.555816	0.799087	0.739848	0.748461	0.918386	2.3505	3.16511	0.443607	3.34625	3.8339	0.650765	0.176323	2.57773	0.575312	1.81147	3.95884	1.05658	1.63691
RHBDF1	4.50137	5.34929	1.7999	0.847918	0.00484896	2.31435	4.61412	2.7761	2.28688	3.50335	4.66903	5.64212	4.54226	4.48736	3.45022	5.41752	3.66107	1.22651	5.20789	4.55275	4.6427	3.59694	4.51538	4.32984	3.72574	6.02392	6.56148	6.0663	5.63517	4.20945	4.78346	5.45483	4.32625	5.58526	5.24375	4.52732
ITGA7	2.05309	2.90097	1.79985	0.847873	0.269209	0.569911	1.09761	0.933573	3.1375	2.06005	1.26303	2.6893	1.44361	1.37851	1.60407	3.02326	1.62761	6.33342	1.43296	3.2032	2.04614	2.99458	3.54844	2.29866	1.97085	3.98003	1.36177	2.65992	5.07767	1.12433	1.53605	2.99458	3.71589	3.9782	3.14893	2.80735
BCAP31	7.98468	8.8319	1.79902	0.847214	0.0568734	1.24509	9.48146	7.93056	9.20249	7.40318	8.05999	8.91755	7.92837	6.91779	9.01792	7.57803	8.03881	7.87215	8.80006	7.42148	8.17448	7.37704	8.82432	7.39258	8.43555	8.70113	9.05015	7.43304	9.21009	8.3435	8.96266	7.61051	8.26824	10.5983	9.0624	9.00135
FKBP10	5.27728	6.12227	1.79625	0.84499	0.179731	0.745378	3.54102	0.367371	0.765535	8.2529	2.02503	6.10245	2.61824	5.60229	5.34199	0.863938	6.58256	6.78477	2.41684	7.82235	7.13	5.21257	6.29002	0.659925	6.24774	2.26903	5.44062	7.69049	6.91588	5.87061	1.36177	6.44543	6.22439	5.10056	6.36737	6.02015
SKAP1	1.71139	2.55345	1.79261	0.842061	0.230124	0.638038	3.71699	0.757023	0.526069	2.1635	3.11437	2.98914	0.669027	0.918386	0	1.48543	2.0036	0.367371	4.47638	0.0426443	5.20398	3.36597	0.475085	1.93734	0.948601	5.79286	3.6893	2.45154	2.44095	0.85599	0.641546	2.65535	4.50271	3.36597	0.650765	3.83491
TMC7	1.41383	2.2543	1.79063	0.840468	0.136776	0.863989	1.44361	1.4489	0.411426	0.903038	0.516015	2.28392	0.790772	3.26153	1.18269	1.99639	1.82375	1.29866	1.15056	1.30451	2.05658	1.72683	3.9222	1.38405	2.57046	2.91839	2.40327	1.28688	3.07724	0.799087	2.31325	2.19535	1.32769	1.73985	2.35896	1.62293
ABHD2	4.50105	5.34149	1.79059	0.840437	0.108785	0.963432	4.41414	4.05224	3.70377	3.09761	3.88069	6.44791	4.41278	3.67129	5.57954	4.58796	5.45681	3.93168	4.71205	2.29278	5.74551	5.61147	6.29352	5.17353	4.34412	8.2724	6.00562	2.98185	7.17093	3.92884	7.06953	5.6893	6.97705	4.99367	4.92505	3.87578
PLK2	3.96482	4.80248	1.78715	0.837661	0.793186	0.100625	5.69265	0.250962	3.488	5.86121	5.24831	2.52356	3.82782	4.10182	6.8596	6.02015	2.68257	5.54102	9.39395	0.443607	5.97499	3.37156	2.51602	1.40599	2.12102	6.03364	7.04232	2.67129	5.23458	1.76977	1.63227	4.69711	7.74335	5.29168	3.5741	4.90785
PHLDA3	2.38286	3.2201	1.78663	0.83724	0.510682	0.29185	5.64443	0.0143553	4.43563	0.275007	1.3505	0.475085	2.83592	0.163499	3.13422	5.08151	0.111031	0.432959	5.374	4.14975	6.34696	1.74846	1.92979	2.9782	1.63227	4.15623	2.89918	4.89772	6.74376	0.0840643	0.0285692	2.49057	5.48736	4.23189	1.18269	3.54102
ST3GAL1	0.948814	1.7851	1.78545	0.83629	0.317146	0.498741	0.111031	0.189034	0.137504	0.432959	1.87971	2.82171	0.31034	0.124328	3.8846	3.05832	2.80735	1.04963	3.40735	4.05224	2.54102	0.344828	0.847997	0.201634	2.03914	3.60763	6.21684	4.51979	0.650765	0.475085	0.0703893	2.41684	0.887525	2.68257	1.53107	1.44361
SYT13	0.451056	1.28541	1.78306	0.834358	0.369431	0.432466	0.0143553	0.545968	0.137504	0.111031	0.176323	2.05658	0.226509	0	2.74846	0.356144	3.8125	1.1177	0.807355	0.0143553	2.53107	3.79181	1.90689	0.124328	0.485427	6.43813	2.39506	0.454176	3.3799	1.57531	0.0426443	1.3505	1.94486	1.22033	0.536053	0.464668
WNT7B	0.95094	1.78416	1.78166	0.833222	0.554514	0.256088	4.80426	0	0.887525	0.0426443	1.97453	0.137504	1.65535	0.0840643	2.01792	2.80941	1.17632	1.43829	3.49697	0.0565835	1.01436	0.214125	0.15056	0.137504	0.0703893	1.852	2.96901	2.14078	1.75275	0.933573	0.0840643	1.81558	3.35896	2.66676	0.454176	0.0143553
BAIAP2	4.34189	5.17159	1.77731	0.829694	0.131052	0.882558	5.73145	1.57531	3.61589	4.35826	5.34696	4.76394	5.44328	2.09424	3.58856	3.40735	4.14812	4.46336	6.56925	3.28244	4.83188	4.32553	4.46663	3.94111	2.69822	6.86071	5.26978	5.07339	6.14934	4.28392	3.37156	5.27352	6.50367	5.99548	3.40735	4.73877
FRAS1	1.46622	2.29423	1.77524	0.828015	0.398781	0.399266	2.15381	0.0426443	0.0565835	6.57122	3.27947	0.250962	4.13011	2.56316	1.99277	1	1.79494	0.298658	3.0018	1.07039	2.11103	0.378512	0.238787	1.1375	1.42761	2.45943	3.34056	5.05181	2.30159	0.765535	0.176323	2.48285	2.28688	3.854	0.925999	2.11437
MAPRE3	3.42076	4.24664	1.77261	0.825874	0.0237004	1.62524	2.34483	3.48929	2.07382	4.02059	4.80684	3.78869	2.66448	3.849	3.43962	3.35191	1.81558	2.56803	3.6427	2.0321	3.12102	3.4019	3.69711	4.14405	3.89336	4.87431	3.04089	2.85997	5.10685	2.36457	5.18349	5.02901	3.34483	3.68594	5.46989	4.59991
ATP8A1	1.97896	2.80396	1.77153	0.824998	0.471112	0.326875	2.07039	2.46467	1.41684	4.14649	2.9222	1.76129	2.6893	3.79805	0.799087	3.93452	2.42492	1.65535	1.04264	0.0426443	0.669027	1.88753	0.739848	3.34908	3.27352	0.516015	1.04264	1.48027	2.37851	2.90304	3.60526	4.84046	0.214125	2.70487	3.24945	3.32625
RAET1L	0.748231	1.56964	1.76714	0.821414	0.0484533	1.31468	0.214125	0.526069	0	0.0285692	2.51854	0.687061	1.76977	1.3505	1.49057	1.73118	0.286881	0.0285692	1.36737	0	1.57046	2.63459	0.722466	0.773996	1.52105	0.748461	1.25701	0.669027	1.24489	2.58256	0.15056	2.28983	5.4219	2.59932	3.73552	1.61824
CXCL8	1.63783	2.45828	1.76595	0.820445	0.542895	0.265284	5.8089	0.263034	0.632268	0.31034	2.18587	0.799087	0.970854	2.75489	7.01992	1.50589	1.76977	2.44626	1.28688	1.37295	2.56316	3.5472	2.4489	0.704872	3.28392	2.64155	2.27501	0.201634	3.09085	1.54597	1.40599	3.7301	3.79286	2.22959	3.48285	1.84398
CDKN1C	1.52485	2.34493	1.7655	0.820079	0.173137	0.761611	2.02503	0.176323	1.96347	3.22959	2.17951	2.9982	0.847997	0.773996	0.970854	1.70487	1.34483	0.389567	1.01436	0.632268	4.06523	2.1635	3.71809	1.32769	1.66903	4.41954	1.22651	4.69877	4.35966	0.333424	2.53605	2.84197	3.38128	2.15381	1.3505	0.687061
ACTN4	7.36855	8.18497	1.76104	0.816426	0.00523322	2.28123	7.77959	6.75409	7.29011	6.38094	7.37086	7.91952	8.02442	6.5575	7.52818	7.62505	6.57259	7.22689	8.59362	4.90641	7.68004	7.262	7.36623	7.74524	7.50867	9.94543	8.19702	8.17293	8.20105	6.83276	8.00837	7.66626	9.03694	8.58744	8.31079	7.59529
HERC6	2.25104	3.06583	1.75904	0.814788	0.383263	0.416503	3.0054	1.76977	1.98185	2.04264	4.14975	2.4957	3.91934	1.81147	3.88069	3.73552	1.95977	0.176323	3.70155	2.45943	1.37295	1.89142	2.59932	1.66448	2.64386	3.91361	1.28096	1.87578	3.63459	3.98914	0.422233	2.9222	1.74416	4.38819	4.60703	3.20945
ABTB1	3.13727	3.95186	1.75881	0.814599	0.109478	0.960672	2.20477	1.53107	3.41278	2.68706	3.22033	4.03122	2	3.69265	2.76977	4.44427	2.96901	2.7845	4.00988	3.1635	3.11103	3.65421	3.02326	4.33128	2.11437	4.00899	3.95513	4.39506	5.26866	3.23266	2.39506	4.59096	3.9486	4.57773	2.79909	3.42089
VASP	5.52662	6.33935	1.75652	0.812723	0.00152609	2.81642	4.63052	4.92458	6.50906	4.03826	5.54102	6.19908	5.26003	5.01569	6.02614	5.40327	5.23381	5.28762	6.21237	5.51223	5.74953	5.86022	6.03232	6.10434	6.45236	7.03507	7.08098	6.72547	6.00405	5.24982	6.36001	5.65363	6.61014	6.2555	6.31868	5.82858
TMPRSS2	4.25247	5.06231	1.75302	0.809845	0.0488451	1.31118	3.926	5.66135	5.2817	0.0285692	3.71039	5.75007	1.26903	3.12102	0.411426	4.65421	4.57894	0.176323	2.22651	0	5.34376	5.49921	5.50906	5.34447	5.09297	7.43521	3.93734	3.54967	5.9542	5.36247	6.45368	5.03166	2.72465	3.53481	5.21101	3.57894
FAM102A	4.01082	4.81986	1.75205	0.809041	0.0625608	1.2037	5.31578	3.58976	3.65764	3.46336	3.88753	4.93263	3.69711	4.04527	3.54473	3.97636	5.12928	2.14731	5.80168	3.59574	4.92362	4.83491	4.93546	4.24031	3.62761	6.75355	4.75809	5.25248	6.00809	3.93452	4.23419	6.10538	4.95745	4.77083	4.86888	3.59455
CREB3L1	1.76243	2.56952	1.74968	0.807091	0.227981	0.642101	1.81558	0.137504	1.1635	0.31034	0.226509	3.17153	0.400538	4.56682	3.21101	3.12102	2.57046	1.70929	0.298658	0.0285692	2.84599	2.77821	2.35614	0.485427	3.82985	1.15056	6.17393	3.06523	2.07382	4.45352	0.526069	3.53605	0.0703893	3.21568	0.163499	1.99277
TMC6	4.8664	5.67026	1.74577	0.803861	0.0333855	1.47644	6.23668	3.51223	4.57168	3.83794	5.64616	5.45648	5.12887	3.42761	2.70708	5.34944	4.46989	4.67751	5.05528	4.6153	5.35297	4.61235	5.54813	5.3726	4.67751	6.9629	6.32319	5.65878	6.11541	4.20633	5.23419	5.68173	4.73335	6.11499	6.30706	4.18349
DHRS2	2.2585	3.05074	1.73177	0.792244	0.0171932	1.76464	2.91456	2.25096	1.80735	3.68818	0.713696	3.03914	0.613532	2.33056	1.32769	2.26604	3.20006	3.67243	1.58496	0.454176	3.17313	2.61589	1.15056	1.16993	5.69794	1.69153	2.69822	2.53356	2.67356	3.94579	3.88655	4.70321	3.40327	8.74396	2.64386	2.27798
MXRA7	3.92431	4.71394	1.72862	0.789622	0.500735	0.300392	4.14486	2.19535	1.07724	5.08194	2.94111	3.06178	4.98003	2.28983	5.55674	4.99865	2.59694	3.70377	4.44228	4.21412	5.23113	2.23879	2.55336	5.24869	3.78241	5.90665	0.62293	5.12846	5.0917	3.64731	4.61589	2.40327	4.81198	4.98641	2.74631	5.05528
ZBED6CL	2.70931	3.49736	1.72673	0.788044	0.54212	0.265905	2.1177	2.30743	2.88753	0.0285692	2.17313	2.62994	2.78869	2.43296	2.42223	5.03122	2.02857	3.8846	4.64559	4.13914	3.66221	2.82579	2.61117	3.43829	1.88362	4.63343	4.96763	4.44626	3.0054	1.95233	4.39369	3.64847	4.03386	3.34625	2.09761	0.0285692
MNS1	1.0989	1.88395	1.72316	0.785053	0.0866389	1.06229	1.80735	0.847997	1.02148	2.62994	0.0840643	0.137504	0.286881	0.0565835	0.0976108	3.98368	2.9855	1.17632	1.8953	2.49825	1.37851	0.389567	0.189034	1.73552	2.23879	2.28983	3.95699	1.65535	1.95233	1.0635	2.42223	1.34483	1.81558	4.11103	0.0703893	1.66448
LMO7	6.1826	6.96744	1.72291	0.784848	0.655062	0.183718	6.31143	5.70321	5.53823	5.53013	5.71644	7.53574	5.66789	6.6792	4.83188	7.03254	6.05376	4.82833	7.10654	3.56925	6.96578	7.84505	8.08012	7.644	6.98664	7.73227	7.16852	3.30012	7.68447	5.60021	7.50008	6.94825	5.43563	5.03958	6.78503	7.54466
HOXB6	4.43172	5.21624	1.72252	0.784523	0.435301	0.36121	2.26604	2.09424	4.99277	3.43429	5.78555	6.44874	5.57954	2.8953	1.23879	5.16471	4.16189	4.70155	7.4071	3.41684	6.09951	4.1375	3.03034	6.68818	3.37434	5.04832	6.39763	1.15704	6.05094	3.57168	5.1914	6.13134	5.24108	6.64169	5.96993	4.13668
TM4SF1	6.81615	7.60059	1.72242	0.784439	0.1922	0.716247	8.0227	5.20516	1.52105	0.948601	8.21203	6.65449	5.14119	7.02203	9.9884	5.7211	7.09445	1.18903	7.35076	6.93381	8.3576	7.47249	6.6985	6.63125	8.31316	9.59341	7.50518	1.54102	8.02669	5.51759	6.63938	7.51167	8.96125	6.86654	7.68951	9.02065
C1QTNF1	2.37379	3.15675	1.72066	0.78296	0.348805	0.457418	0.163499	2.12102	2.24184	0.0703893	2.87971	4.34625	2.87971	0.613532	2.25701	1.02148	3.70929	2.49057	2.88753	1.32193	1.13093	3.30597	3.7666	3.72683	3.18587	4.62	1.02857	0.176323	3.12763	1.95233	3.46336	3.7148	1.5008	3.72247	3.54226	2.81762
FUT3	2.96946	3.75103	1.719	0.781574	0.643894	0.191186	4.9782	0.286881	5.44493	0.201634	3.39094	6.45418	1.74416	1.37851	3.07895	0.925999	2.85997	0.0285692	5.48091	0.0426443	1.03562	4.61648	5.95536	4.69265	5.25285	5.53201	1.40599	2.57773	4.57833	4.25399	3.73335	3.76871	1.86394	0.910733	4.91313	0.422233
C1QTNF6	1.7735	2.55438	1.71818	0.780879	0.438533	0.357998	3.84097	0.604071	2.87381	1.1375	2.41414	1.41143	2.34767	1.73552	2.81558	2.03562	1.81147	1.07039	4.0036	0.555816	3.07553	0.333424	1.57531	1.69599	0.31034	3.02326	2.97453	5.90977	3.44626	1.54597	0.516015	2.13422	1.05658	3.46467	1.05658	3.12102
C1GALT1	4.46205	5.24193	1.71699	0.779881	0.0895968	1.04771	5.80839	5.82579	3.62059	3.66448	3.48156	3.56438	4.46401	4.64097	4.35614	3.96347	4.77558	4.46009	7.01436	3.98641	4.78398	4.3978	4.66278	4.51665	5.33128	4.9782	4.07553	5.43496	4.6605	4.49697	3.78241	5.57713	5.39129	5.78869	6.27854	5.15259
TNFSF15	1.50976	2.28868	1.71585	0.778922	0.0278001	1.55595	4.2149	1.66903	0.344828	0.0143553	3.27798	2.25701	1.0072	0.847997	1.93357	1.3505	0.765535	0.0426443	1.16993	0.62293	1.70487	1.852	1.74846	3.0197	1.80323	1.80735	2.20163	2.51349	2.61824	2.17313	1.33342	3.39506	1.35614	4.36387	2.37573	2.73118
JAG1	3.78089	4.55854	1.71433	0.777649	0.115831	0.936174	3.17313	2.45681	4.40803	3.94298	4.67976	4.8339	3.86295	3.7148	3.28688	5.09719	3.70487	3.45549	1.76553	2.73769	4.08661	3.84699	2.97636	4.04527	2.67129	7.15279	2.70487	5.61294	3.52105	4.34837	5.08151	4.2891	4.88118	2.36457	5.84825	4.76871
KDELR3	4.00208	4.77826	1.71258	0.776172	0.0878577	1.05622	2.93923	3.61117	4.23496	3.98003	5.8475	3.31034	5.29609	3.72137	4.63865	5.0054	4.29205	2.32769	4.02414	2.94486	4.80993	2.97269	3.37712	4.67751	5.09128	4.95559	4.27277	5.61794	4.70874	4.80323	3.86493	2.79286	4.75328	5.1534	3.38405	5.83744
SCNN1A	5.50406	6.28006	1.71238	0.776	0.0732893	1.13496	8.45935	2.65535	4.8748	0.575312	6.59634	7.05853	5.39917	5.37921	5.46401	3.19219	6.37173	0.799087	6.67186	0.505891	6.02724	5.54411	6.71328	5.75221	5.30998	6.03144	6.46516	4.03738	6.60644	5.3978	6.34873	6.2114	6.77597	6.10915	6.56026	6.36387
SYT1	0.97061	1.7458	1.71141	0.775189	0.708262	0.149806	5.02237	1.34483	0.584963	0.0840643	0.0285692	0.31034	0.15056	1.32769	3.54967	0.432959	1.76977	5.2765	2.93357	0.0840643	3.98641	0.0976108	0.613532	2.24793	1.88753	3.59813	0.0426443	0.575312	2.21723	0.163499	0.111031	4.16672	6.18309	0.214125	1.60407	2.30159
HES2	1.16024	1.93377	1.70944	0.773528	0.142401	0.846487	0.516015	0.189034	2.50589	0.0426443	1.41684	1.34483	0.659925	0.298658	1.46467	3.29866	1.3505	1.95233	1.16993	0	0.871844	1.15056	1.09761	2.4489	0.475085	2.02503	0.111031	4.33557	1.86394	0.659925	2.01792	1.7137	2.80735	2.21101	2.0036	1.39506
RND3	3.85557	4.62828	1.70848	0.772711	0.126384	0.898307	7.73863	3.62761	3.89045	3.14405	5.23228	3.51475	5.53325	3.72028	5.44029	3.82069	2.89918	1.45418	6.53745	2.98368	4.17792	4.27575	3.62761	4.0009	4.65249	3.83188	4.16027	5.50589	5.13586	4.48736	4.60407	4.2555	5.75302	6.30779	3.94017	5.56377
ARHGEF4	1.03547	1.80726	1.70739	0.771791	0.0932828	1.0302	0.464668	0.0143553	2.23573	0.163499	0.918386	1.05658	1.63691	3.33914	1.01436	1.72247	1.25096	0.163499	1.90689	0.0703893	3.04614	1.01436	0.163499	1.60407	1.43829	4.08916	0.0703893	2.0072	4.30451	0.879706	0.584963	1.79077	1.49057	3.24031	2.23573	1.82375
RNASE1	2.54692	3.31818	1.70676	0.771261	0.814572	0.0890703	10.6863	3.81558	5.1235	0.0565835	0.526069	3.11437	0.0565835	0.505891	1.02857	2.51854	2.57531	1.91839	1.848	0	6.37243	5.20906	5.20438	6.61853	4.22497	1.1177	1.15704	7.19002	2.75275	4.91886	5.01792	2.68482	0.189034	3.88362	1.73552	5.86839
ZNRF3	3.12634	3.897	1.70605	0.770659	0.327343	0.484996	1.59455	2.48285	4.33056	5.07125	3.04439	4.12102	4.69544	2.06005	1.10434	2.91648	4.68201	2.77189	3.18745	1.87578	4.18903	3.06523	4.31107	3.62176	2.07382	5.10936	4.04876	4.47444	4.53294	1.87971	4.1635	3.02857	4.65249	3.52857	3.74524	3.0072
NIBAN2	5.87974	6.64987	1.70543	0.770133	0.120241	0.919947	8.26973	4.68706	4.95652	5.01659	6.32157	6.0993	6.29352	4.60288	6.00113	5.75836	5.20359	3.77505	7.79973	5.5245	6.43696	5.63546	6.24489	6.32535	4.50016	7.59343	7.19682	6.33038	6.49745	5.54535	6.94895	6.72383	7.01089	6.9751	6.57592	5.14812
FGD6	2.00822	2.77563	1.70221	0.76741	0.155648	0.807856	4.19692	0.713696	1.02148	1.46989	2.21412	1.9222	2.26303	1.7866	5.24641	2.32481	1.77821	1.54102	4.12267	0.432959	3.06005	2.29278	1.67356	2.09424	1.70929	2.86196	2.17632	2.24489	3.51349	1.95233	1.94111	2.88362	3.83086	3.80632	3.59813	2.6893
NOTCH3	1.3995	2.16558	1.70064	0.766082	0.494684	0.305672	4.02591	0.275007	1.85997	2.88557	1.45418	0.823749	2.24184	1.34483	1.52105	1.70044	0.565597	0.0285692	0.389567	1.03562	3.30743	1.18269	0.344828	3.0036	2.01792	2.31325	0.344828	4.67525	2.89724	0.226509	1.24489	0.678072	0.400538	2.78241	2.40871	2.61117
GPAT3	2.81904	3.58413	1.69948	0.765093	0.174536	0.758115	2.26303	2.17951	1.51602	1.23266	4.22342	1.02148	4.02326	4.71864	2.90689	3.72137	3.26454	4.95093	3.45549	1.53605	2.73118	4.06695	1.7866	1.44361	4.0009	3.95047	2.9241	1.93357	3.7366	2.36177	3.60999	3.03386	4.04002	3.05658	3.55827	3.80219
RHOF	4.04807	4.8112	1.69717	0.763127	0.11601	0.935506	3.95047	0.722466	3.70266	3.54967	6.2878	2.70708	5.36247	4.62936	4.14568	5.29682	3.64731	1.88753	4.15623	4.18031	4.94767	4.22728	3.14731	3.15218	5.09424	3.24793	3.46728	4.25626	5.64587	4.55459	2.76129	5.06781	5.34021	5.20984	5.17353	4.54473
S100A11	9.47454	10.2368	1.69614	0.762252	0.0521377	1.28285	12.0378	10.4148	7.45615	2.14078	9.72504	8.74722	8.64659	9.61036	10.9021	8.39365	7.97619	9.38366	10.9838	8.3336	10.6335	9.48041	9.87147	9.46866	10.6732	11.5432	9.65075	9.91909	9.6089	9.79632	10.6664	8.68895	11.0556	10.2233	10.2503	10.7046
LY6E	6.56604	7.32726	1.69492	0.761213	0.00965136	2.01541	7.81865	2.67582	7.56064	6.56087	6.2854	6.48043	7.33244	5.70238	8.21456	6.57122	7.07103	6.42643	6.13319	7.14578	7.89439	7.28716	4.99548	4.44559	6.96717	8.17837	7.19022	9.28753	8.56628	7.35412	7.02337	7.3004	6.92647	8.28522	6.21878	8.00011
G6PD	4.98098	5.73982	1.69212	0.758834	0.276986	0.557542	7.92136	3.5097	6.28725	5.38853	7.50216	4.94392	6.73105	3.73444	6.21257	4.49697	5.00405	7.78555	5.97269	3.73985	4.95791	4.29205	4.23496	3.65306	4.3512	6.95803	7.21121	5.92339	5.11811	5.2149	6.04418	4.75596	4.99548	8.82024	5.88509	5.59455
TMC5	3.83657	4.59356	1.68996	0.756987	0.237634	0.624092	5.90521	5.4002	3.77821	0.0426443	3.80426	4.07296	3.86888	4.06867	2.34199	3.36317	4.59335	0.0703893	5.15785	2.20163	2.82782	4.58436	4.81609	3.24336	4.84348	4.75756	4.57713	3.68594	6.05702	4.68538	4.60999	5.42727	1.55582	4.20789	3.94579	2.09424
LAMB3	4.98763	5.74281	1.68784	0.755182	0.0153659	1.81344	4.22265	3.23266	3.10769	0.475085	5.71039	5.67044	3.21412	5.11728	5.30122	5.27352	4.56986	0.992768	6.59036	7.17223	5.88826	4.61648	5.12598	4.85798	4.53294	5.74551	5.09761	5.74012	7.22709	5.51538	4.64962	5.71315	6.10664	6.31976	5.9507	6.00315
FGFR3	2.73615	3.49056	1.68695	0.754415	0.157475	0.802787	4.62176	1.97453	4.6241	1.16993	1.57046	2.99639	0.831877	0.704872	0.970854	3.60407	3.70377	3.14241	2.06695	2.34767	2.55582	3.28096	2.91648	3.74308	2.19219	2.96162	4.59096	3.69153	3.48543	2.05311	3.67356	3.4957	1.42761	5.22689	3.83289	2.16993
TSPAN6	4.02635	4.77948	1.68545	0.753137	0.0198415	1.70242	5.38405	6.33181	4.37086	5.09212	3.7126	4.46271	3.91265	3.32193	3.10936	3.77189	4.02059	0.485427	4.0321	3.0321	4.63459	3.04089	4.2765	4.26379	5.34412	4.68145	3.71699	4.70819	5.04527	4.22959	6.02303	3.90689	5.1819	4.73064	5.22458	4.82833
CTH	2.42026	3.17268	1.68462	0.752423	0.114056	0.942882	2.4957	1.83996	3.06005	3.0036	2.854	1.43829	3.23726	3.32337	1.26903	3.22497	3.14078	3.89433	1.70487	1.1375	2.12763	1.91073	2.34483	1.7137	3.24945	0.454176	2.27798	5.07082	3.44361	4.09424	2.75489	3.09592	1.65076	4.75542	2.4489	4.60822
SLC37A1	3.59991	4.35185	1.68405	0.751939	0.0364258	1.43859	3.42223	2.47508	3.16189	0.0840643	4.54967	5.11103	3.69933	3.59694	3.03914	3.70598	3.73877	2.46205	3.60288	3.47638	3.48671	5.2521	5.15826	3.74416	3.34625	4.86196	5.30998	4.56377	4.33842	4.36527	5.31325	4.2211	2.93168	4.88704	4.08746	3.58256
MFAP2	1.0023	1.75162	1.68099	0.749312	0.312177	0.505599	3.17632	0.0703893	3.37156	6.01881	0.0426443	1.28096	0.0976108	0.815575	0	1.18903	0.238787	0.201634	2.03914	0	5.15664	1.80323	1.62293	0.739848	3.16511	1.33914	0.555816	0.704872	3.07895	0.695994	1.01436	2.15704	5.33949	4.79442	1.5509	1.95233
SORL1	3.55559	4.30357	1.67945	0.747987	0.0355483	1.44918	4.94953	3.72574	1.95233	0.15056	4.06437	3.07553	3.95884	1.43296	3.38543	4.28762	3.14405	3.20633	4.20945	0.0426443	4.41414	3.35191	4.28392	4.96162	3.25701	5.04045	4.50144	3.63807	3.33628	3.95513	4.90159	5.37051	2.40054	6.15886	4.23419	4.37295
JUP	6.6681	7.41508	1.67828	0.746981	0.00310929	2.50734	7.37243	6.66391	6.77004	4.23343	6.84172	6.94895	6.41227	4.40531	4.95884	5.51381	6.13627	4.14649	8.30592	0.201634	6.67228	6.81109	7.48132	7.05115	6.92006	7.67002	7.33253	7.61243	7.97831	7.06985	7.32418	7.21781	7.34047	8.01106	7.53962	7.48969
P2RY2	1.03771	1.78441	1.67794	0.74669	0.110088	0.958262	2.88753	1.15704	0.485427	0.782409	0.773996	0.918386	0.485427	0.0565835	1.93357	1.55582	0.83996	0.163499	1.53605	0.505891	1.80323	1.74416	1.61353	1.72247	1.20163	0.790772	3.24793	2.38128	1.98185	1.1375	1.70487	2.39506	0.400538	2.60407	1.86394	0.495695
PROSER2	2.03422	2.78061	1.6776	0.746396	0.200432	0.698034	1.57531	1.60407	1.50589	2.91073	4.32841	1.5008	4.82934	2.21723	0.0285692	3.0321	2.17313	0.111031	5.27426	1.1375	4.03738	1.8953	1.09761	2.59932	2	2.28392	3.8339	3.16832	3.6017	2.1635	2.61824	1.62761	3.32193	4.51665	2.94298	2.59455
H2BC4	2.26272	3.00493	1.67274	0.742211	0.39871	0.399343	3.21257	1.79494	4.94673	1.90304	2.01436	2.29278	1.52105	2.03562	3.69599	1.95606	1.91456	5.12763	1.62761	2.82579	3.52732	3.22651	2.55336	2.23266	2.38128	4.03914	2.58256	3.75168	3.35332	3.48671	2.9241	1.73552	3.62059	2.19219	2.46467	3.08576
COL16A1	1.61825	2.3604	1.67268	0.742158	0.0232032	1.63445	0.275007	1.9486	0.238787	0.495695	2.97085	1.74846	0.250962	1.90304	1.94486	1.40054	1.38957	1.9855	1.53605	0.137504	3.91552	3.1177	1.70044	0.879706	1.94486	1.66448	3.488	2.60644	3.21568	0.970854	0.918386	3.35614	3.95791	4.2854	1.99277	2.11437
VLDLR	0.839397	1.5791	1.66983	0.739699	0.548211	0.261052	4.20477	3.66334	2.29572	1.44361	3.0036	0.505891	2.73552	0.389567	0.799087	0.189034	0.226509	0.15056	2.16993	0.163499	2.21412	0.443607	0.536053	0.879706	1.44361	2.70708	1.70929	4.27724	2.0036	0.687061	1.4489	0.555816	0.757023	2.17632	0.443607	2.37573
UACA	3.83563	4.57424	1.66857	0.738611	0.00641946	2.1925	3.10434	4.1914	3.52482	2.71149	4.58316	3.23419	3.90977	5.04876	4.71094	4.70653	3.90785	0.659925	4.51916	1.38957	3.59096	2.65764	3.76341	4.14649	4.24489	4.8535	4.15299	4.29499	5.49953	3.68594	3.9782	4.92742	3.60881	5.27984	5.14812	4.8748
ARRDC3	3.13411	3.87271	1.66855	0.738598	0.824678	0.0837157	5.41616	3.76977	2.29278	2.83592	2.47508	3.66676	2.93546	3.15218	4.81762	2.75275	2.1635	4.04264	3.59694	5.01569	2.22342	3.58976	3.11603	2.91839	3.9991	3.74631	2.95606	4.23266	4.13996	1.5008	2.65992	4.83744	4	4.01881	2.52857	2.85599
PRR5L	3.85036	4.58864	1.66818	0.738276	0.0610524	1.2143	1.07039	4.78398	5.1631	0.757023	3.6837	5.11145	1.83592	0.321928	2.22651	4.9364	3.11103	5.44956	0.214125	1.71809	5.52011	4.82833	5.03606	4.01703	4.63052	5.83314	4.70377	2.86196	5.04527	4.56316	4.61412	4.53294	4.23266	2.61117	4.81455	3.69599
AKAP13	3.75788	4.49543	1.66734	0.737549	0.0375464	1.42543	4.52042	3.86493	3.0054	4.7148	2.9855	4.13996	3.4019	3.83996	3.73335	4.52231	3.5373	3.78241	3.67356	2.56071	3.52356	3.25701	3.89627	4.30305	3.98185	4.35685	5.08534	5.65935	4.85699	3.15381	3.82171	5.00045	3.11103	4.63401	4.73931	3.64501
MAGED2	5.27344	6.00964	1.66578	0.736201	0.35959	0.444193	6.02813	5.64097	4.80219	6.57728	6.78842	5.1918	5.8999	4.14812	6.0676	4.63343	5.35509	7.56522	3.74308	3.87381	4.80839	4.67751	5.81583	4.81404	6.15927	6.11499	5.02281	7.30934	6.10832	5.6014	3.38267	4.9397	5.91097	6.45976	5.11645	6.393
AJUBA	4.21232	4.94831	1.66554	0.735991	0.0523504	1.28108	5.21568	3.60407	4.26679	3.18903	5.73417	3.94767	6.21897	4.9331	5.25399	4.94205	4.63807	3.25852	4.71039	3.04089	4.15785	3.85599	3.16832	3.40463	4.31904	4.53854	4.52356	3.89627	5.05918	5.60288	3.98003	4.83744	5.22612	6.14588	5.20789	5.69516
SPRY4	3.06995	3.80502	1.66448	0.735068	0.150775	0.82167	3.50462	1.74416	2.70044	0.176323	2.93357	3.52231	2.51602	3.20633	2.58015	3.33628	3.91073	6.25248	1.852	6.63067	2.48285	3.90304	3.52982	2.7137	2.71809	5.56224	4.22188	4.69265	4.53107	2.46467	3.37156	3.43162	3.63459	4.51665	3.97545	2.96717
IL6R	1.11671	1.85144	1.66408	0.734726	0.0263976	1.57844	1.65076	1.0635	2.14078	0.790772	1.82375	0.9855	0.238787	0.669027	2.48285	0.669027	0.879706	0.678072	2.01078	1.70044	1.25701	1.75275	1.16993	0.739848	1.30451	1.5656	0.62293	2.07039	3.30451	1.93734	1.64155	1.28688	1.98185	1.76553	2.17313	2.31615
EGFR	3.3523	4.08499	1.66174	0.732692	0.132949	0.876315	5.14527	2.81762	2.72465	0.176323	4.42425	2.06695	3.9241	2.82579	4.8268	4.18031	3.38267	4.56986	6.69905	1.33342	3.32193	2.64847	2.13093	3.89627	2.44095	4.51475	3.44361	4.00809	3.58135	3.86691	3.93546	4.47573	4.71205	4.16189	4.31542	4.82782
EHD4	3.26349	3.99579	1.66129	0.732302	0.0227086	1.64381	3.39232	2.75275	2.77821	3.13258	4.21878	3.61589	4.37156	2.70929	3.29278	3.78031	3.23419	2.37573	3.57652	2.18587	4.20163	2.88947	3.34908	2.90689	3.55704	5.62176	4.08661	3.16832	4.10014	3.07553	4.37226	3.01792	4.22959	4.25776	3.90497	3.37016
TCF7	3.58188	4.31393	1.661	0.73205	0.0806244	1.09353	0.565597	3.52105	3.09761	4.59515	3.51602	4.36457	3.774	2.81147	1.79494	3.6427	4.51791	0.526069	3.16027	2.62994	4.43696	4.63052	5.60555	5.31252	3.77294	7.94732	4.41684	3.03738	4.21101	2.82579	5.39369	4.55213	5.24222	3.75596	4.82018	3.15381
SSH3	4.31071	5.0384	1.65598	0.727689	0.037878	1.42161	5.53574	3.53854	4.05832	2.98732	4.3427	4.1235	3.70819	3.94486	3.86592	5.20633	4.27873	3.16832	5.86518	4.39506	4.9241	4.82629	5.36947	5.67666	3.62644	5.81147	6.16852	4.81455	5.67525	5.14323	5.5043	4.80632	3.94767	5.76447	4.8505	4.93357
IDS	3.77168	4.49889	1.65543	0.727204	0.184631	0.733696	7.07296	2.82171	2.16672	3.98368	4.42089	3.56194	4.23036	2.88557	6.0177	3.47379	3.81762	6.3311	5.904	3.72574	4.69544	3.04789	2.98003	2.27202	3.81967	4.44626	3.81455	4.01257	6.0197	3.48543	3.80735	4.74631	4.55152	7.75782	4.81762	5.62059
AGRN	5.25734	5.98234	1.6529	0.725001	0.289577	0.538236	5.95117	2.99458	5.19889	3.41143	6.11437	5.37086	5.93263	4.94626	4.69265	5.54813	5.00495	6.7211	7.2804	4.87873	6.47037	4.82018	4.64039	5.31578	3.43696	6.13566	7.7952	7.55351	6.12019	3.89918	5.65793	5.84449	5.47832	7.73295	6.26209	4.04264
HOXB9	4.51228	5.2365	1.652	0.724212	0.195215	0.709488	0.887525	4.73769	5.15866	1.01436	6.89263	6.62717	6.7241	1.89142	2.51349	4.28688	3.72247	1.85599	7.13699	2.85	5.23917	6.1373	4.1035	6.27165	4.46336	2.66448	6.87381	4.17792	5.60229	4.04614	6.12164	4.78346	6.37573	5.48704	6.04571	4.98596
NMU	4.71176	5.43474	1.65059	0.722981	0.335262	0.474616	3.16511	4.62702	4.79649	0.584963	4.9607	3.00899	5.88435	4.94205	0	6.51475	6.15967	0.731183	5.68566	4.48027	6.57395	2.66221	1.4957	4.81147	5.08491	5.36772	1.19535	1.15704	6.50319	5.34376	5.88166	7.15603	0.545968	7.1103	5.50176	6.66448
TIMP1	6.9151	7.63752	1.64995	0.722425	0.260649	0.583944	6.81711	3.99548	4.77083	1.94111	8.20999	7.09202	7.32481	6.01458	8.44692	6.85474	7.67009	8.32598	6.30287	8.06248	6.85275	7.12226	6.97545	5.18824	8.17468	7.50454	6.46156	6.13319	7.80761	7.7705	4.08406	6.82553	7.80993	6.95907	8.16002	8.16712
IRF1	4.18543	4.90552	1.64729	0.720093	0.16668	0.778116	5.86196	3.90014	4.2211	2.48027	3.82579	4.90352	4.14975	2.97636	4.852	4.42425	5.11936	3.30889	6.59619	2.73335	4.916	3.70487	5.03738	3.47508	4.0993	5.86171	4.69599	3.42358	5.3565	4.75489	3.62059	5.86171	5.05615	5.76818	5.06393	3.62059
SPPL2A	4.17672	4.89607	1.64644	0.719353	0.0243076	1.61426	4.96717	4.17313	4.18031	3.65191	5.21956	3.8166	5.62848	3.9982	4.52356	4.7252	4.96901	4.88557	4.2211	3.39369	3.43829	3.09592	3.68706	3.33628	4.09001	5.02237	4.56377	5.97728	4.76977	5.09887	4.08066	4.0321	4.04614	5.72792	5.58556	5.27538
PITPNM1	3.65986	4.3788	1.64597	0.718935	0.370536	0.431169	3.13422	2.10098	3.17792	2.0321	3.53232	3.64616	3.43162	3.97911	2.60644	4.32409	4.34696	4.95652	3.40871	5.52669	3.94767	3.67356	4.97361	4.53605	2.46467	5.10769	4.32048	4.79649	4.68818	2.59455	4.60051	4.36527	3.33485	4.39232	4.59574	3.35191
SYNPO	1.06576	1.78438	1.64561	0.718619	0.0498382	1.30244	0.226509	0.925999	0.948601	1.39506	1.64155	1.0072	0.0976108	0.124328	1.67356	2.0635	1.12433	0.176323	1.80323	0.111031	1.31034	0.62293	2.40054	1.83996	2.49825	0.389567	0.298658	2.69377	1.76553	2.09424	1.80323	2.65992	0.9855	3.5097	1.58496	1.04963
CCDC120	2.8589	3.57731	1.64537	0.718409	0.00169187	2.77163	3.31179	1.67807	2.48543	3.43829	3.03386	3.92125	3.13258	2.66903	1.95233	2.91456	2.21101	2.14731	2.62293	0.0565835	3.11603	3.26903	3.0197	2.80323	2.76341	4.45746	3.81147	3.39369	3.85898	2.55336	3.36317	3.61235	3.54226	4.12763	3.83086	3.18428
IL4R	4.23933	4.95766	1.64528	0.718332	0.0895562	1.0479	4.69988	3.27053	4.29278	2.35332	4.48027	5.25172	4.03386	3.00899	4.21412	4.26454	3.71039	5.31868	4.83744	3.40735	3.62877	4.86691	4.91504	3.83996	3.61353	5.50367	4.96532	4.95	5.66534	4.19456	4.70155	5.26604	2.35332	5.13052	5.52325	4.8334
RIN3	2.20935	2.92765	1.64524	0.718301	0.0991272	1.00381	3.80012	0.584963	2.02503	0.0565835	2.774	1.74416	2.69377	0.15056	3.18269	3.06695	3.0635	0.443607	2.19219	2.47508	2.01792	2.88557	1.01436	2.22651	2.01078	3.89239	0.0840643	3.69153	3.4019	2.9542	2.60881	2.79494	2.96717	3.50208	2.90111	1.72683
UNC93B1	4.53647	5.25295	1.64316	0.716476	0.06237	1.20502	5.30524	3.69153	5.1631	2.64386	4.11187	4.27798	4.87627	3.54473	4.47184	4.6094	4.34625	0.903038	5.86022	2.93546	4.79494	4.6011	5.56986	4.68538	3.32769	5.72137	5.22419	4.56682	5.56986	4.69655	5.66959	5.2817	3.83491	5.58376	5.478	4.35191
WFS1	3.43828	4.15263	1.64074	0.714346	0.180432	0.743688	2.78031	1.52105	3.43296	4.2426	5.36492	5.52607	3.44361	2.46467	2.64616	3.10769	5.1416	2.37016	3.95513	3.35473	5.29939	2.85798	5.45286	4.11437	2.46467	7.88405	4.23573	3.88753	6.96578	2.19535	5.54628	4.06953	5.43563	5.91193	2.62293	3.49697
ETV4	5.0418	5.75582	1.64036	0.714013	0.0481012	1.31784	6.34465	3.75382	4.8846	2.26903	5.0648	4.38474	4.82069	5.01881	3.80012	5.17871	5.77452	6.24982	4.99413	4.62936	5.57168	6.47362	5.76447	5.69265	6.12309	5.75221	5.85175	5.59186	6.0663	4.34199	5.29425	5.26303	5.71342	5.81096	5.92196	5.75942
VWA1	1.92559	2.63879	1.63943	0.713193	0.279515	0.553595	5.67779	0.286881	1.39506	2.66448	1.59932	1.20163	2.0036	0.9855	1.89142	1.95977	0.137504	4.51916	3.17951	0.422233	5.12805	1.39506	3.55459	1.96347	2.98185	5.71809	5.15543	4.48027	3.9241	1.49057	1.44361	2.29572	1.46467	4.26828	0.238787	1.60407
VILL	3.09561	3.8056	1.6358	0.709999	0.389755	0.409208	1.25701	3.89045	1.51096	0.678072	4.6011	3.57289	0.432959	5.42291	0.214125	3.57168	3.22959	0.298658	2.1635	0.226509	2.96162	3.97636	3.8166	4.96809	4.95	3.3505	0.831877	1.04264	4.53543	3.56682	4.53419	4.04439	4.66789	1.22033	4.06609	1
DUSP4	1.80144	2.51032	1.63453	0.708878	0.227283	0.643433	5.08746	0.0285692	0.333424	0.201634	1.40054	1.90689	0.604071	6.16229	1.69599	4.3427	3.17153	4.63981	5.69293	0.214125	2.61117	1.4957	0.765535	2.17951	2.96717	7.13422	2.55336	2.34199	3.87086	1.35614	2.34199	2.02857	5.19338	2.02503	2.46728	4.00809
TNS4	4.4189	5.12717	1.63384	0.708267	0.118183	0.927445	1.04264	2.84599	5.32193	0.238787	6.90581	5.51759	3.66676	4.85	1.36177	3.80632	4.78084	0.0143553	5.80064	0.0426443	4.44824	6.20124	5.84373	4.38957	2.64386	9.18968	5.1152	2.27501	5.13914	2.04963	6.6669	5.03562	4.68706	6.23132	5.20359	5.76368
LAMA3	3.40806	4.115	1.63233	0.706933	0.0390024	1.40891	3.79181	0.0143553	1.18269	1.25701	4.58676	3.57894	2.80323	3.48414	4.63343	3.76977	2.57773	0.536053	4.74255	0.0285692	4.49185	3.33199	3.58496	3.23113	4.09085	5.50748	2.62994	0.773996	4.34908	4.04089	3.31615	4.97865	5.01926	4.13914	5.87357	3.90111
SH3TC2	2.05482	2.76171	1.63227	0.706883	0.00629854	2.20076	0.757023	0.956057	1.85997	0.0703893	2.04614	2.23573	0.333424	0.604071	2.0635	2.41684	2.71809	0.0143553	4.27352	0.0426443	2.42492	2.854	3.31325	2.44626	2.34767	3.82273	2.06695	2.15056	5.84825	1.84398	2.69153	3.5097	4.14812	3.16027	2.83188	2.31615
MTERF1	2.25594	2.96279	1.63224	0.706854	0.0117785	1.92891	3.9486	3.21412	1.97085	3.06695	0	3.01257	0.0565835	0.0285692	0	3.96901	0.0703893	2.72465	1.89918	0.0285692	2.68257	0.400538	2.54102	3.08406	2.63691	1.51096	3.39917	3.20006	2.11103	3.0072	3.16027	2.40871	4.06091	2.89724	3.90014	2.91839
AMOTL2	3.70585	4.41256	1.63208	0.706708	0.129496	0.887744	4.58496	2.40054	3.22342	4.13422	5.59365	3.38819	5.88484	2.21723	4.63923	4.33414	3.45286	1.42761	7.23122	2.74201	4.61294	3.17951	3.76553	3.64616	2.52607	4.16269	4.23955	5.97545	5.45055	4.1635	3.54473	4.9241	6.2589	5.50653	4.11686	4.58556
DCUN1D3	2.14707	2.85273	1.63089	0.705658	0.0876663	1.05717	2.10098	1.54597	1.80323	2.12102	2.66221	3.17632	2.17313	2.29278	1.7137	1.79909	2.18269	2.76553	3.49825	2.04264	3.27352	1.60881	2.43296	1.48027	1.19535	3.43563	2.05658	4.01078	4.85549	1.73985	1.69599	2.93357	2.71589	2.77189	3.43696	3.76447
GADD45B	3.22705	3.93266	1.63084	0.705611	0.406157	0.391306	4.68762	2.08406	3.06178	2.18587	5.96301	2.39506	5.28873	2.96717	4.51979	3.39232	2.21412	1.4957	5.67129	3.40599	4.79494	3.44228	2.85599	1.61824	2.73552	3.51475	1.61824	4.3978	6.09255	2.31904	2.07724	4.31615	6.79273	5.42391	3.75596	4.10936
CXXC5	4.69694	5.40243	1.63071	0.705497	0.0319185	1.49596	5.51475	4.60703	4.67469	2.57289	4.24184	4.88313	4.94626	0.879706	2.34199	3.26903	4.30086	6.70708	4.87676	1.32769	4.71918	5.61618	5.75515	4.87971	5.16511	7.20955	5.48864	5.35332	5.45154	4.43496	5.63865	5.56803	3.82883	6.71699	4.82375	3.7939
PCK2	5.20504	5.9101	1.63021	0.705057	0.117061	0.931589	3.95884	6.54874	6.48736	6.37069	6.65134	4.88753	5.59365	6.70556	4.44956	5.81044	5.16269	5.40633	4.46597	3.24945	4.81558	5.16672	5.24336	4.94205	6.36475	4.45088	4.75916	6.11603	6.65306	7.31207	6.09064	5.62439	5.72955	5.20594	5.3427	6.88325
MALL	5.08849	5.79261	1.62915	0.70412	0.236851	0.625524	8.92401	4.01078	1.33914	0.176323	6.87578	4.63517	4.35473	5.40667	4.55029	5.75756	3.82477	5.50811	7.63423	0.0285692	4.7703	5.48253	5.72247	5.51128	6.67313	5.07425	5.74551	1.81558	3.95233	6.4746	5.83971	4.16591	6.98003	8.90219	6.28596	5.29094
REC8	2.03592	2.73972	1.62879	0.703805	0.0362861	1.44026	2.66448	2.10098	1.75275	1.47508	1.88753	1.852	2.15704	2.26003	2.18587	2.33628	1.774	2.10098	2.36457	2.93357	1.97085	0.713696	1.60881	1.85599	1.93734	3.90689	1.36177	2.87774	4.30232	2.6017	1.29278	2.52356	1.58496	3.41819	4.23343	3.13422
CCDC146	0.977731	1.68001	1.62708	0.702283	0.302902	0.518698	2.52857	0.250962	2.06695	1.01436	1.1635	1.4489	0.505891	2.71809	0.748461	1.74846	0.367371	0.0976108	0.505891	0.879706	0.941106	0.722466	1.20789	3.45943	1.04963	3.46336	0.275007	1.41143	2.30159	0.773996	2.5435	2.13093	1.28096	2.21101	1.9486	0.0840643
CALML4	4.23617	4.93836	1.62698	0.702194	0.218028	0.661487	2.1177	6.02104	4.78816	2.99458	2.12763	6.98197	3.41143	3.97728	3.04789	4.55459	4.49506	3.05485	3.65421	3.10266	4.84499	5.70846	6.51049	5.26754	6.65378	3.45418	6.28707	4.67412	5.87184	4.72901	6.13299	4.37086	1.7137	5.14771	5.55459	4.4522
FCHO1	1.54875	2.24884	1.62461	0.700095	0.256105	0.591582	2.34767	0.545968	3.78136	1.63691	0.799087	2.81967	0.411426	2.16027	2.63691	1.40599	1.22033	1.41684	3.09424	1.62761	1.46989	1.43829	2.3978	1.1635	3.77926	3.60288	0.879706	2.71809	1.91839	0.275007	2.95606	0.941106	2.45154	3.53854	2.04614	1.98185
SYTL1	2.50762	3.20761	1.62449	0.699987	0.21996	0.657655	4.88166	1.83996	3.82477	0.963474	3.0993	1.67807	3.41278	5.47119	1.5656	2.07382	4.78764	1.65076	3.72683	1.37851	2.80735	2.20789	1.54597	3.83289	2.15056	4.48414	3.6017	4.30086	4.64616	2.47508	2.27202	4.30743	2.81352	5.65249	2.35614	1.99639
PPP1R13L	3.96622	4.66581	1.62404	0.699589	0.0280097	1.55269	5.72438	3.48671	2.87578	3.29572	5.23074	4.38405	4.78869	3.60763	5.02148	4.32481	3.25852	0.815575	4.90497	0.565597	4.93404	3.2765	3.38957	5.56742	4.49761	5.08151	4.56194	6.32769	4.92315	3.84097	3.82069	4.47379	4.68257	5.96185	4.64904	4.70598
CXCL1	2.25801	2.95715	1.62354	0.699142	0.405709	0.391786	4.86047	2.57531	1.22651	0.378512	0.863938	0.895303	0.678072	3.7366	6.75154	3.94017	2.05658	3.17792	1.90304	0.250962	2.79494	3.2765	2.45943	1.41143	4.75221	2.26604	1.8679	0.367371	3.41278	0.895303	5.89142	3.22497	3.92884	2.38957	3.14241	2.77189
CKB	5.58579	6.28456	1.62312	0.698769	0.25964	0.585629	6.62425	5.89191	5.73363	7.03804	5.19259	2.81147	2.7761	4.83996	5.43796	6.91874	5.77873	9.86802	5.16832	1.95233	6.04221	5.42895	4.6241	7.06878	8.77109	3.81455	7.49185	5.78921	5.14893	7.15157	4.62059	4.63285	7.34554	6.77992	7.89269	5.26978
YBX2	2.772	3.47015	1.62242	0.698149	0.452769	0.344123	1.32769	3.79597	6.26454	1.65076	1.28096	4.51033	1.36177	1.926	0.970854	2.23879	6.44079	3.13258	2.41143	0.0285692	4.08746	3.86196	5.70127	5.13914	2.56316	6.5008	3.02503	4.96763	4.31832	2.33628	4.95977	1.45943	3.80116	4.24031	3.13914	1.83188
CD68	3.20697	3.90509	1.62239	0.69812	0.176509	0.753234	2.43296	2.12433	3.02326	0.847997	1.68706	3.15543	0.526069	2.78869	5.94392	3.25852	2.51349	4.02591	5.09085	7.52286	4.27352	4.23802	4.32265	4.67582	6.97774	7.38232	3.41684	1.33342	6.48059	3.79494	4.32265	2.68032	3.29278	3.72792	4.01525	5.38474
NR1H3	3.87688	4.57409	1.62137	0.69721	0.0716167	1.14499	2.04614	3.46467	4.53169	3.1811	3.60526	3.16189	4.10769	3.96717	3.23419	4.29939	4.64155	2.9279	3.7866	2.22959	5.22612	4.68089	5.27873	4.69766	3.50589	4.91886	6.06415	5.67638	5.46793	3.21412	4.2891	5.05832	2.67129	4.60407	4.54411	4.35473
TRIM47	3.72822	4.42442	1.62023	0.6962	0.65895	0.181147	5.91576	0.0565835	3.29425	0.748461	3.82883	4.21723	4.21956	3.62761	3.05137	4.22497	4.83542	3.26153	5.41718	2.73552	3.20006	3.94392	3.89239	1.66448	3.36177	6.11956	4.47184	0.432959	4.44626	3.76447	1.57531	4.40259	4.70543	5.08236	4.70377	1.57046
IFRD1	4.75819	5.45229	1.61787	0.694092	0.0855697	1.06768	4.77979	5.8382	3.80839	4.42021	4.7366	3.8679	4.17073	5.65964	4.67469	4.90448	5.23534	6.63169	4.70044	4.40667	5.39163	5.18745	4.68706	4.848	5.48993	4.41143	4.67186	6.01614	5.43729	4.41075	4.8953	5.46728	7.48744	5.14731	5.92861	5.66534
RIPK4	2.25399	2.94636	1.61594	0.69237	0.050284	1.29857	3.06005	1.33914	2.10098	0.0703893	2.16993	3.04963	2.23266	2.03562	1.93734	3.11603	2.25399	2.25399	3.6241	0.0285692	2.58976	2.86394	2.96162	2.92029	1.852	4.82985	3.06005	3.20633	3.26903	1.84398	3.0268	2.86592	2.34767	4.89288	2.82171	2.15704
CAB39L	2.31573	3.00238	1.60954	0.686652	0.105496	0.976763	2.16672	3.48671	1.37851	2.19849	2.43296	3.5656	4.80581	0.918386	1.40599	0.757023	1.18903	1.56071	2.49313	2.15381	4.15381	3.38957	5.52701	4.23573	2.11103	3.43429	2.16993	5.60792	5.46565	2.57046	5.41481	2.49313	5.83693	1.19535	2.14731	6.04352
YPEL3	3.25417	3.9389	1.6074	0.68473	0.215797	0.665954	5.92362	2.93546	2.16027	4.91695	3.86691	3.31615	3.17153	2.43029	1.93357	4.41007	3.36036	3.19219	4.916	1.1177	4.33199	2.58976	2.94111	3.59694	2.82782	5.44095	4.0268	6.49921	5.35614	2.68482	2.59216	3.52482	3.851	4.63401	2.36457	4.1035
MED15	4.56589	5.2493	1.60594	0.683414	0.0286112	1.54346	5.63836	3.39506	4.45418	4.8475	4.8334	4.57168	5.01212	4.50398	4.18982	4.70929	4.44956	4.26379	5.74093	4.28836	4.83188	4.39985	5.04527	4.5601	4.84298	5.87848	6.20085	5.40395	5.56712	3.68818	4.75542	4.50335	4.87332	6.56712	5.09466	6.73091
ASCL2	3.50183	4.18403	1.60458	0.682197	0.49492	0.305465	1.15704	3.96809	5.2211	3.52857	4.28614	6.73674	4.57954	2.46467	0	0.773996	5.32229	0.0840643	1.20163	0	3.47508	6.36475	6.31433	3.18587	4.35191	6.11749	1.78241	4.57894	5.42425	2.10434	6.13996	3.42626	4.01614	1.11103	4.47314	1.71809
CDC42EP5	3.30005	3.98082	1.603	0.680778	0.456332	0.340719	2.64616	5.13052	5.16148	0.0285692	2.29866	4.1811	1.75702	2.98185	4.64847	2.62761	4.21956	0	2.95791	2.22342	3.61824	5.3512	4.65992	4.53854	6.17911	2.18587	3.94017	2.95606	4.96301	4.32841	4.02148	2.60644	1.95977	2.40871	4.15381	4.47249
NECTIN2	5.36673	6.04744	1.60292	0.680703	0.0389842	1.40911	6.20789	4.4363	4.96809	4.14649	6.35385	5.88069	6.46009	4.60288	6.54303	5.26978	5.18428	4.3978	5.46369	3.40871	5.92291	5.18468	5.53947	6.09233	5.88972	6.95826	7.10255	7.55903	5.2817	5.58826	4.66846	4.9542	5.67044	6.53621	6.20516	6.27445
ITGA5	1.71968	2.40022	1.60275	0.680546	0.832291	0.0797247	1.67807	0.367371	0.956057	5.04089	3.63343	2.63923	2.5435	0.411426	4.93121	1.10434	0.604071	0.799087	2.57046	5.00809	2.18269	0.641546	1.51096	1.76129	1.70487	2.95233	0.0703893	5.83441	3.5656	2.37016	0.15056	0.910733	2.43029	2.848	1.60407	2.66221
EVPL	4.0267	4.70672	1.60216	0.680018	0.393709	0.404825	5.57803	3.32337	4.98048	0.111031	3.67582	3.80323	3.96255	3.67694	1.0072	4.63401	4.32481	0.214125	4.09085	3.31034	4.17313	5.43029	6.11291	4.82934	4.27798	7.05723	3.65992	1.17632	5.50048	2.96347	5.47638	5.55766	2.96347	5.23726	5.13545	2.38405
ITGB1	7.10228	7.78224	1.60209	0.679957	0.386805	0.412508	7.95733	6.33056	7.08916	6.39318	7.11541	6.70515	7.47752	6.98356	9.01396	6.30889	6.99684	8.39468	8.77571	8.54489	7.3608	6.53013	7.23984	6.6178	6.72833	8.12283	7.19239	8.59682	7.84574	7.30761	6.79701	6.57818	8.12933	7.92719	7.79253	7.77195
DENND5B	1.66219	2.33946	1.59911	0.677269	0.0294006	1.53164	0.85599	0.782409	1.95233	3.57531	1.23879	1.07724	2.20477	1.65535	1.66903	2.89724	2.39232	2.9279	0.526069	1.70044	1.25096	1.99277	1.12433	1.58496	2.23266	1.85599	3.61235	1.99639	2.22342	2.07039	0.85599	2.44626	2.57531	2.87774	3.11603	2.81558
PCED1B	1.14808	1.82373	1.59731	0.675644	0.0213024	1.67157	2.82985	0.214125	0.411426	0.0426443	2.14405	0.454176	0.0976108	0.526069	1.23266	1.23266	0.275007	1.23266	1.0635	0	2.09424	1.23879	1.73118	1.41684	1.81558	3.13093	2.6893	0.687061	1.76129	1.83188	1.63227	2.78031	0.0143553	2.91456	1.8679	1.01436
TNFSF10	2.76209	3.43753	1.59708	0.675437	0.105478	0.976839	4.55152	4.64616	2.70044	1.02148	1.62293	5.41143	0.400538	0.823749	3.37156	2.82375	2.44095	0.0976108	4.0027	0.0840643	2.34199	3.29572	5.46728	4.11187	3.45418	5.76792	3.42089	2.20477	3.08576	5.42257	2.49057	2.54597	4.56377	4.14241	3.9607	2.53605
RNF170	3.61366	4.28836	1.59625	0.674691	0.0402029	1.39574	3.87676	3.38543	2.84599	3.92884	4.19692	3.20163	3.93074	3.51602	2.38957	2.9782	3.70598	3.16027	4.16752	3.53356	4.06178	2.73552	4.15218	3.69377	3.06523	3.80219	2.5008	4.54102	4.29131	4.2854	5.70736	4.86641	4.84449	4.52482	3.47897	3.90304
FABP6	2.12244	2.79694	1.59604	0.674496	0.513427	0.289521	1.18903	1.25096	0.15056	1.58496	0	3.92979	0.0565835	2.73985	4.7666	2.65992	5.78999	0.201634	3.38819	0.263034	0.389567	3.37851	3.78031	4.02414	5.22265	4.51791	1.9222	0.584963	3.94767	1.81147	0.992768	2.48285	3.11103	0.201634	3.45943	3.11603
LRCH1	3.43446	4.10889	1.59596	0.674427	0.0338129	1.47092	2.20163	3.01078	2.78869	3.62994	3.50716	3.29425	3.85798	3.35191	3.36177	3.83086	3.93074	3.71149	3.59096	2.66221	2.60644	4.98914	2.82375	4.5656	3.43829	6.32445	4.12102	4.79077	5.19298	2.99639	4.23649	3.83188	4.09677	3.34056	3.11103	4.47379
THRB	0.839757	1.51384	1.59559	0.674085	0.252783	0.597252	1.71809	1.40599	0.454176	0.0565835	0.189034	0.475085	0.0426443	2.86196	1.47508	2.926	0.275007	0.0565835	1.774	0	1.852	0.62293	1.05658	2.26003	2.12763	0.475085	0.722466	2.73335	1.04264	1.89142	1.80735	1.13093	0.0703893	1.22033	2.31904	2.09424
SPEG	0.579944	1.25348	1.59498	0.673535	0.418984	0.377803	0.748461	0.0426443	0.250962	3.50843	0	1.15056	0.0143553	0.137504	2.59216	2.74846	0.226509	3.01614	0.400538	0.0426443	2.93923	0.411426	2.92029	3.9644	0.485427	0.422233	1.5509	4.30961	3.50335	0.956057	0.0565835	2.99458	3.7866	3.81044	0.0976108	0.594549
LYZ	4.68704	5.35909	1.59334	0.672053	0.790428	0.102138	1.83996	9.51161	2.72683	0.411426	0.62293	3.64616	0.454176	8.90668	0.238787	5.72792	12.2797	8.0798	2.03562	0.516015	8.73731	8.79351	9.57973	10.4809	5.36982	9.57809	10.8215	1.3505	7.19091	4.20477	5.34837	9.02483	0.807355	0.687061	4.48349	8.78329
STK10	2.89004	3.56141	1.59258	0.671362	0.0604178	1.21883	1.90689	2.31034	2.57289	2.41414	2.59694	3.43563	2.49057	2.43563	3.07724	3.50335	2.9241	1.69153	3.99458	3.95513	2.97636	3.46205	3.64039	2.85599	2.53356	5.01748	3.60051	4.28836	3.22651	2.40054	3.93452	3.52231	2.45943	4.29719	3.78869	2.67356
FAM193B	4.6194	5.29069	1.5925	0.671292	0.865695	0.0626349	4.21335	3.51602	4.68482	5.56742	4.03474	5.47768	4.24793	5.97016	3.60881	5.57137	4.55397	4.45615	5.40122	5.29976	3.88264	5.43496	5.7211	4.0505	3.10434	5.43663	5.21296	5.41278	5.36842	3.08916	4.48027	5.52356	3.86096	5.88704	5.45516	3.57652
F2R	0.911385	1.58264	1.59246	0.671257	0.467137	0.330556	3.33056	0.400538	0.356144	4.34767	2.87381	1.0072	2.0635	2.02148	3.22033	3.68706	0.695994	0.367371	1.22033	0.389567	0.565597	0.790772	0.669027	0.815575	1.05658	1.15056	4.04002	3.78764	2.25701	1.5008	0.389567	2.30743	0.782409	4.37782	0.443607	1.66448
ASNS	5.90798	6.57888	1.59207	0.670901	0.412532	0.384542	4.48478	7.98988	6.14975	5.83845	8.15472	4.42694	6.60244	8.24636	6.54813	6.39094	7.60244	5.70072	5.97751	4.28318	4.45943	4.59932	5.45812	5.02059	7.02558	3.42626	6.07296	6.27854	6.87922	7.04614	7.00641	6.22362	7.85904	5.95629	5.45681	7.2902
WWC3	2.20297	2.87316	1.59129	0.670194	0.085784	1.06659	3.50335	2.13093	0.695994	0.584963	3.36036	2.81352	3.42089	1.774	1.8953	2.27501	2.09085	3.54102	3.46728	0.0426443	2.9486	2.02857	2.50335	2.0036	2.34199	2.82985	0.948601	4.04352	3.06005	2.61589	2.37295	2.91648	3.51349	4.60229	3.09761	2.7845
CTSD	7.12799	7.79777	1.59084	0.669786	0.0838763	1.07636	7.27314	5.67638	7.00405	7.18913	8.68937	8.15178	6.77109	6.35702	6.08449	7.02326	6.76593	7.2114	7.76075	4.72137	7.25276	7.06684	8.4054	7.49474	6.44874	10.631	7.98675	7.93746	7.78234	6.38128	8.75429	7.1981	8.36392	7.43429	7.8132	6.68004
SLC35D2	4.50787	5.17747	1.59063	0.6696	0.0467963	1.32979	4.42358	5.3799	3.5656	3.10769	4.41819	5.29902	4.18269	3.73769	4.60763	4.59216	4.83996	2.9982	4.4019	4.2211	5.58886	5.47541	5.7498	6.09487	4.71149	5.9644	4.66789	5.33199	5.23688	5.33414	5.20438	4.72028	5.75649	5.15056	4.29205	5.01257
PLPP1	3.20706	3.87592	1.58982	0.668862	0.419919	0.376834	3.72574	5.12805	1.53605	4.10685	3.73227	1.78241	3.0054	2.63691	1.95233	3.50462	1.91073	3.85699	2.65535	1.9222	2.36457	3.40871	4.20006	3.42089	4.47054	0.85599	3.90785	4.5735	1.99277	4.23036	3.28096	3.84398	2.488	3.99277	4.15137	2.78031
EPHX1	4.77615	5.44479	1.58957	0.668639	0.165294	0.781744	5.36457	4.32265	5.08194	3.81558	6.30816	3.30451	6.63981	3.84298	3.33771	5.48736	4.69432	2.79286	5.42089	1.79494	5.72683	4.22574	4.85798	5.05094	3.22651	5.87799	5.67158	6.44112	4.86888	5.21801	6.47249	4.23036	6.29094	6.37747	4.15543	3.58135
ACTR3C	2.20619	2.87283	1.58737	0.666638	0.266366	0.574521	2.18587	2.08406	1.60407	0.0976108	2.76765	1.73552	2.36177	2.15056	2.51349	3.0268	1.68257	2.69599	3.88264	1.87578	3.32193	2.22651	4.21568	2.04264	3.10266	3.6837	4.15137	2.87578	3.32193	1.9855	2.86987	2.82782	3.93074	2.58496	2.12433	0.0703893
B4GALNT3	3.46176	4.12809	1.58703	0.666329	0.121581	0.915133	4.13832	3.55336	1.04963	3.10601	2.90111	4.63169	0.847997	3.65535	3.37016	5.14731	2.88947	0.0840643	0.669027	3.59455	3.61941	4.12267	2.82171	4.64039	2.84398	1.76553	4.2149	4.06005	4.19613	2.89724	4.48091	4.50398	4.26379	3.64155	4.96116	3.07895
SLPI	5.26452	5.93039	1.58652	0.66587	0.0583302	1.23411	5.31143	7.72192	3.85499	0.871844	6.57471	5.21762	2.53356	3.06178	8.45269	6.53543	5.69877	0.422233	5.96255	0.669027	3.41143	6.19673	8.00141	5.19298	7.3427	5.87061	2.76553	5.87529	6.77992	8.25423	7.78699	5.49761	4.56925	5.9855	5.77926	8.34434
EGFL7	2.54161	3.20616	1.58508	0.664558	0.89369	0.0488133	3.66334	0.594549	3.41819	5.85025	2.58496	1.73552	0.189034	0.0840643	2.49825	4.83794	4.81558	1.20789	2.09761	5.72219	3.18269	0.584963	1.29278	4.39094	3.24184	2.08066	0.748461	3.50589	3.22805	3.42358	0.378512	4.19219	2.14731	5.14486	3.18428	2.18269
PLEC	5.05423	5.71869	1.58498	0.664464	0.380646	0.419479	4.8679	3.1375	4.61412	4.25626	5.26641	4.96809	5.55428	5.83643	2.75702	4.59515	4.96532	5.22072	6.61677	5.88582	6.19967	5.41346	5.14037	4.69711	4.1416	7.51317	5.90929	5.35085	6.07425	2.98185	5.64789	5.92267	5.77689	6.54179	5.6605	3.24336
LRRC61	3.13909	3.80354	1.58497	0.664457	0.289533	0.538302	2.99277	3.2854	2.90689	0.0840643	2.65535	1.9222	3.91839	3.6427	1.57531	5.19022	2.03914	4.12928	3.88166	3.67356	3.82985	3.774	2.88362	2.81352	3.64731	6.28947	4.34341	5.4614	4.01257	2.5656	3.95977	3.63691	4.77768	3.09085	2.1375	0
RBBP8NL	1.54293	2.20629	1.58376	0.663356	0.390039	0.408892	2.36457	1.66903	3.51728	0.0143553	1.09761	3.74846	1.23879	0.31034	0.0285692	0.0143553	2.4489	0.214125	1.41684	0.0285692	2.62059	3.13914	3.89433	3.15218	2.19535	1.90689	3.0072	3.46989	3	0.613532	2.59932	2.07382	0.713696	2.62761	2.21723	0.739848
ASPHD1	3.22783	3.89042	1.58292	0.66259	0.531396	0.274582	0.454176	3.63343	1.07724	0.604071	2.82782	3.12598	0.731183	3.31325	4.57954	2.66676	4.41075	6.15583	3.14241	4.28688	5.14853	2.24489	4.84599	4.10936	4.86196	2.73335	3.88166	1.07724	4.01614	3.18428	1.774	3.98823	3.43962	4.91456	3.89918	4.4019
KCTD1	2.3896	3.05123	1.58186	0.661625	0.109461	0.960742	4.75596	0.0143553	1.20789	2.02503	3.05311	1.30451	3.32193	2.75061	2.10098	3.37016	2.17632	3.88362	2.49825	1.32193	2.59455	3.03562	2.01436	2.28096	3.35614	2.32769	3.69377	3.54226	2.33342	4.21645	2.06005	2.74631	1.74416	3.87971	3.43829	2.64847
NOTCH1	3.00908	3.67009	1.58118	0.661004	0.436529	0.359987	1.15056	2.70044	5.3565	3.8339	1.1375	4.35755	1.85599	2.03562	1.4957	3.24184	3.45286	2.52857	2.35614	3.87774	2.81967	3.19849	4.83036	3.72901	1.77821	5.45746	3.90689	2.30743	3.68482	1.70044	3.97085	4.56071	3.53605	3.65535	4.87431	1.15704
PBX4	2.11756	2.77708	1.57956	0.659522	0.22536	0.647122	0.925999	1.76553	1.95606	1.53107	2.09761	2.38957	3.25399	3.22497	0.956057	2.1375	2.86592	0.0703893	3.07895	1.65535	2.74201	3.30012	1.5656	2.5509	1.95233	4.13668	1.29866	2.16027	4.32409	0.659925	3.77505	2.9782	2.93357	2.62059	2.95791	1.49057
PAQR7	1.85373	2.51239	1.57862	0.658665	0.127967	0.892901	3.5097	0.765535	0.584963	1.45418	2.1177	1.14405	2.59455	1.22651	3.74953	3.61353	3.02503	0.903038	4.35544	3.32625	3.52857	1.40054	0.555816	1.58976	2.30451	2.84197	2.72028	4.64559	3.71918	1.69599	2.03914	2.24793	2.30159	4.56986	1.79494	3.27947
PRDM1	0.740598	1.39879	1.5781	0.658189	0.140372	0.852721	1.61824	0.263034	0.124328	0.0426443	0.495695	0.321928	0.214125	1.23266	0.367371	2.28983	0.9855	0.0703893	2.85997	0.389567	2.38128	1.04264	1.84398	1.14405	0.847997	2.0635	0.163499	2.5656	2.53605	0.516015	1.76129	1.0635	1.46989	2.0321	1.0072	1.32769
MOSPD1	3.68084	4.33881	1.57787	0.657975	0.0341553	1.46654	4.95791	3.9982	4.04789	3.69265	4.62469	3.39232	4.81455	3.66903	4.04614	2.70708	3.24793	3.64155	4.98732	3.4489	4.24565	2.39232	2.96901	2.43563	3.73118	4.61589	3.07553	5.26828	5.84323	3.56803	4.07296	3.9486	6.56514	3.7845	4.60466	6.84536
ZNF614	1.8684	2.52596	1.57742	0.657562	0.408203	0.389124	1.93357	0.992768	2.10434	2.85599	0.0703893	1.63691	0.0565835	3.12763	2.46989	1.26903	0.0976108	2.33342	2.52857	0.978196	2.89724	2.09085	1.74416	1.80323	0.895303	2.75061	3.32625	3.39369	0.226509	0.790772	1.18903	2.5435	2.64155	2.75061	2.50843	1.52105
HBEGF	2.3868	3.04261	1.5755	0.655806	0.115949	0.935733	1	1.23266	0.713696	1.17632	2.89918	2.63227	1.79909	4.20163	3.51223	3.23726	2.7137	0.575312	3.56194	2.12102	2.39232	3.69153	2.38128	2.11437	2.45681	3.09085	3.13422	1.9855	3.51223	2.31325	2.14405	3.76553	3.63691	1.99639	3.0321	3.05311
ESPN	2.00344	2.6581	1.57425	0.654661	0.17629	0.753772	0.790772	2.23879	4.64847	0.201634	1.4489	3.00899	0.536053	0.111031	1.98185	4.27724	1.66903	1.21412	2.02503	0.0703893	3.53107	4.19928	3.78764	4.41886	3.48027	2.5656	1.97453	5.30998	2.16027	2.75061	1.91839	1.852	3.30451	4.22805	4.28244	1.45943
SHROOM1	3.0628	3.71727	1.57404	0.65447	0.0361321	1.44211	1.36177	2.96532	3.50716	0.411426	2.37016	3.59455	3.16027	2.25096	1.10434	3.95884	3.23113	0.790772	3.40463	3.57046	3.85798	1.80735	4.23496	2.72247	3.44626	4.15299	3.6893	2.91456	4.71589	2.56803	3.91839	3.74524	2.74201	4.20867	4.1127	1.71809
ZNFX1	3.32661	3.98033	1.57322	0.653721	0.0184152	1.73482	3.94579	2.15056	2.39232	2.64616	3.08576	3.90304	3.35896	2.91839	3.96347	3.80323	2.21723	2.96717	5.59634	3.57531	3.29425	3.43162	3.40871	3.0635	3.13586	5.02237	3.6792	2.67582	4.6605	3.93829	4.28244	4.02237	3.92505	5.00135	4.34908	3.53356
PRKAR1B	3.90754	4.55926	1.57104	0.651717	0.219551	0.658465	3.17313	3.40327	5.26716	3.15866	3.20006	4.80941	4.8515	3.63227	2.26303	3.69599	4.64616	5.3512	3.87774	3.26754	4.99186	4.02857	4.14241	3.93734	3.75275	5.0018	4.63052	4.45615	5.2075	3.853	2.26303	4.82934	4.488	4.78921	5.09085	4.10852
AVPI1	3.63806	4.28789	1.56898	0.649826	0.155674	0.807783	2.50589	3.79701	3.64386	3.55213	3.82171	4.66903	3.62176	3.63227	3.64847	3.95606	3.87971	1.81147	4.55152	2.45154	3.5656	3.53232	4.37504	3.41278	4.39985	4.13586	3.01436	2.02857	4.75061	3.59813	4.47054	3.95699	4.58616	4.22882	4.38474	4.34696
B3GNT8	0.6229	1.272	1.56818	0.649095	0.816538	0.0880235	0.970854	0.344828	3.91934	0.163499	0.0565835	4.07296	0.15056	0.422233	0.584963	0.275007	0.790772	0.613532	0.632268	0.0703893	1.8679	3.87873	4.89288	3.27202	3.18428	1.24489	0.464668	1.18269	1.26303	1.45418	3.56925	1.09761	2.09424	1.926	1.28096	0.575312
ARHGEF17	2.13497	2.78131	1.5652	0.646348	0.611455	0.213636	3.38543	0.650765	0.584963	3.9982	3.488	1.37851	4.0993	1.69599	2.91073	3.45943	2.08406	1.54597	4.29278	2.18587	1.80735	1.51096	0.298658	2.67356	0.62293	0.432959	4.61353	4.97223	2.76977	2.52607	0.0426443	2.85599	3.0036	4.86888	2.03562	2.79286
BCL2L1	6.1747	6.82099	1.56514	0.646293	0.0522272	1.2821	8.0063	5.58826	3.7366	4.07468	7.16088	6.06566	6.67285	5.66988	6.4348	6.28374	5.80581	4.8953	7.90063	5.6372	7.38664	6.95896	6.43679	6.0148	6.95128	8.25574	6.6907	6.05355	8.66445	5.58676	5.75302	6.42459	8.79142	7.44162	6.31741	7.09455
ATP2B4	2.28727	2.93354	1.56512	0.646273	0.0449564	1.34721	4.68538	2.1177	0.722466	2.74846	2.44361	0.485427	1.9782	0.495695	1.95977	3.04614	1.71809	2.75275	3.35191	2.13093	3.20789	2.06005	2.86196	3.75168	2.60644	3.7761	2.94298	5.57228	2.9241	2.41954	1.98185	2.40871	3.59694	4.08236	2.28096	3.61941
DPH6	3.52539	4.1714	1.56484	0.646012	0.0652464	1.18544	3.5373	4.17552	2.55336	4.0635	3.51349	3.25248	3.74846	3.46728	2.89724	3.61235	3.86493	4.16672	3.93263	3.20633	3.05832	3.47508	4.68594	3.30597	4.42358	4.13258	4.12681	4.27724	4.21023	3.59216	3.11103	3.78031	2.85	4.48156	4.27575	4.25323
MISP	5.80799	6.45309	1.56384	0.645093	0.0507026	1.29497	5.04264	5.80452	5.54535	0.214125	6.42794	6.78437	6.34731	5.27314	3.20633	5.81147	5.90135	0.650765	6.18408	0.0703893	5.50144	6.17493	6.34305	6.09908	6.94965	6.40888	5.63227	3.91456	6.49729	5.67553	6.79064	6.60274	6.84059	4.71315	6.89724	5.95536
PRPF6	5.5977	6.24268	1.56371	0.644977	0.169005	0.7721	5.29793	5.56255	5.55244	5.63285	5.52888	6.75529	5.779	4.75862	4.81609	5.4192	5.33628	6.86777	6.93298	4.50716	5.75007	6.17353	6.32373	6.15502	5.33593	6.87234	6.33807	6.25058	6.23477	5.11894	6.95373	5.59096	6.28355	7.02503	5.25739	5.82171
SLC6A8	4.69274	5.33709	1.56303	0.644342	0.0614326	1.2116	2.19219	1.53605	2.14078	6.74994	2.67807	4.66959	1.62293	2.10434	5.93923	5.35014	4.65134	5.11061	2.01436	6.19928	5.03782	4.71589	4.75382	5.57289	4.81147	3.853	6.3651	1.96347	6.75702	4.62585	5.78947	5.60851	4.06178	7.76474	6.28077	5.06566
PERP	6.69188	7.33502	1.56173	0.643145	0.0531693	1.27434	7.34607	6.49953	6.13031	3.71699	9.20105	7.40148	6.88423	5.86344	6.32697	5.86443	6.3156	6.22689	7.85972	3.26153	8.66313	7.37217	7.39806	6.89772	7.11395	9.08215	5.82146	7.2866	7.01737	7.28457	6.6091	8.43388	7.38345	7.40939	7.76805	8.79295
CTSS	3.24438	3.88512	1.55913	0.640738	0.69071	0.160704	6.67356	7.61714	4.67073	0.584963	0.201634	6.19219	0.298658	1.11103	7.35279	3.46728	2.02503	0.422233	5.70321	0.176323	4.11853	3.02148	6.65148	2.97453	4.94205	4.51916	2.33342	0.659925	3.37156	6.88692	4.32625	3.83289	2.51854	3.93734	5.89821	2.80735
LYPD6	1.16232	1.80301	1.55908	0.640695	0.246914	0.607455	2.0635	0.298658	0.432959	3.04789	2.40054	0.887525	2.53107	1.87971	0.925999	1.76977	1.33914	0.389567	0.201634	1.83188	0.111031	0.0143553	0.9855	2.54844	1.82782	1.15704	0.555816	5.19101	0.85599	1.77821	0.0565835	1.93734	2.72247	3.47249	0.863938	2.07039
TTC14	3.52982	4.16964	1.55813	0.63982	0.129993	0.886079	2.65076	2.37851	3.60881	5.15826	3.87873	3.8166	4.57168	2.53356	2.40327	3.74846	1.48027	3.52857	4.72683	3.53107	3.11936	3.10601	5.33771	3.30451	2.49825	4.05398	4.12516	4.45022	4.85599	2.74416	3.75809	3.91169	4.25172	4.68032	4.21412	4.27724
ITGB5	5.31779	5.95679	1.55725	0.639002	0.064185	1.19257	5.22728	4.34908	4.79286	5.40599	6.61368	6.15097	5.84323	5.22882	6.1152	5.22959	5.03738	4.17233	6.15543	3.24945	6.64053	5.00764	5.98254	5.43363	4.16591	7.29994	6.87455	8.14527	6.47865	5.26228	5.72465	5.74066	6.17293	6.36212	5.47281	5.33842
SLC2A9	1.05277	1.69153	1.55699	0.638755	0.0102227	1.99044	1.15056	0.400538	2.33056	0.0565835	1.08406	2.81762	1.45418	0.344828	1.35614	0.815575	0.0976108	0.0703893	1.774	0	0.925999	2.69599	1.19535	1.02148	2.14078	1.59455	1.31615	1.65992	1.69599	1.25096	1.68706	2.33914	2.19535	4.44294	1.68706	1.73118
NDUFC2	7.4686	8.10687	1.55647	0.638275	0.206141	0.685836	8.49973	8.50458	7.2605	7.76964	6.63851	7.36658	6.95861	6.81634	7.3015	7.25267	6.63096	8.11306	8.29921	7.17752	7.92979	8.37877	8.2829	7.57061	7.70016	8.04418	8.1914	8.59976	6.76089	7.64832	8.2571	6.56803	7.90737	8.54848	8.16957	8.59145
ITGB4	6.31911	6.95683	1.55586	0.637711	0.0147562	1.83103	7.36378	6.03782	5.57803	1.76553	6.31234	6.45236	5.65507	6.32589	5.70238	6.75235	6.12701	1.45943	7.47695	0.286881	6.5552	6.33557	6.64918	6.4446	7.01581	10.4219	6.79636	4.50335	9.01586	6.7699	6.36072	7.26153	6.89785	7.40429	7.27081	6.48462
SLC40A1	2.6585	3.29498	1.55453	0.636475	0.237616	0.624124	5.8339	7.20173	0.163499	0.799087	0.454176	2.62994	0.333424	3.0036	2.22342	2.68706	2.96162	5.08534	0.565597	0.176323	3.41549	1.4489	3.2854	4.31976	4.39163	5.20555	4.91409	3.79181	2.60644	3.63575	2.88362	3.66221	0.731183	2.9542	2.68257	2.32769
OSBPL3	4.10784	4.74414	1.55433	0.636297	0.509171	0.293136	5.2521	2.98185	4.0635	1.87578	3.30889	3.69711	3.83794	4.19849	4.15218	4.78031	4.337	4.57046	6.14098	3.21568	4.50016	3.67469	4.05832	4.32625	3.2854	5.80323	2.49057	2.90111	4.96486	2.86394	4.64731	4.59634	5.4489	5.05485	4.88753	4.84097
ST3GAL4	4.38882	5.02452	1.55369	0.635699	0.130194	0.885407	5.96047	0.613532	1.59455	4.82934	5.19219	4.71918	3	6.38871	4.67582	4.79909	3.69933	3.26303	6.29811	3.5435	4.9279	1.91073	2.81762	4.10182	3.07039	6.32139	6.34163	5.0387	4.09592	5.30012	3.42223	4.82426	2.52356	6.79142	5.01033	5.7366
ANO9	4.21343	4.84803	1.5525	0.634597	0.145149	0.838185	3.15704	4.1035	5.76075	0.226509	3.96993	6.95024	3.28096	3.97636	3.11437	4.67016	4.32337	0.604071	4.68818	0.687061	4.97131	5.84699	6.5941	5.71672	4.73444	6.42677	5.17273	4.61648	6.48188	2.65076	5.75435	5.9028	4.4522	4.47054	4.96162	3.14078
DOK4	4.56682	5.19942	1.55036	0.632607	0.0378549	1.42188	2.45154	3.7366	5.23688	3.41819	4.84398	5.22882	4.56742	3.25096	3.58496	4.54967	4.56621	5.96278	5.02281	2.68032	5.17113	4.32625	6.07253	4.75061	4.52419	5.3799	6.12474	5.765	5.36562	5.0798	5.57803	4.57046	3.61235	5.31904	4.94626	4.79233
RASAL1	0.564707	1.19643	1.54942	0.631726	0.789953	0.102399	0.238787	0.333424	0.739848	0.250962	0.389567	2.71149	0.367371	1.90304	1.33914	2.64616	2.85997	0.0143553	3.38819	0.189034	1.80323	0	0.176323	2.53605	1.37851	1.61824	0.831877	0.238787	3.12267	1.55582	0.659925	0.201634	1.01436	3.76765	1.49057	0.0976108
U2AF1	6.43597	7.06735	1.54905	0.63138	0.259059	0.586601	6.42089	7.2384	8.05398	3.49953	6.5435	7.14893	6.45105	3.53356	3.57894	7.45483	5.92101	3.71149	7.42307	6.33324	6.36475	4.48864	7.02337	7.02148	7.15856	7.9644	3.95047	7.55067	6.18567	6.9507	8.37847	6.88228	7.27109	7.34572	3.38128	6.97613
ELK3	2.67002	3.30016	1.54772	0.630143	0.497626	0.303097	5.63401	1.1635	2.04963	4.38543	2.48285	2.33628	2.81147	1.52607	5.18269	3.14405	2.32481	2.81558	4.97545	4.68818	4.20789	2.45154	2.1177	2.52857	1.94111	4.07724	1.90689	3.6241	5.16471	3.08406	2.38681	3.34483	5.46532	4.45418	3.2555	2.96347
S100A13	6.75662	7.38385	1.5446	0.627238	0.768264	0.11449	9.23103	4.7761	5.96878	6.75221	7.67744	6.76102	6.88838	5.11853	8.95393	6.30852	6.49025	8.09006	6.94416	9.41462	7.52097	6.59021	5.83794	6.42626	6.45483	8.23879	7.22506	8.79093	6.90472	8.37695	4.95	4.56499	7.54264	7.87363	6.52466	8.14603
BCAR3	2.83726	3.46377	1.54383	0.626513	0.0374794	1.42621	3.39232	2.88166	2.774	0.963474	3.40054	2.44095	2.33342	1.87578	4.43962	3.22805	3.22805	1.79909	4.85848	1.74416	4.28836	2.79286	3.31615	2.62059	2.86196	3.99095	3.92029	4.62936	5.25437	2.926	3.18428	2.74201	5.42962	3.5435	3.38405	2.65076
SLC39A5	2.12027	2.74554	1.5425	0.625269	0.917188	0.0375417	0.163499	5.80787	4.63285	0.201634	0.356144	4.50843	0.367371	2.07382	0	2.16672	2.52356	0.31034	0	0.604071	5.1823	4.54659	5.88215	4.22728	5.67582	1.07724	2.79286	0.941106	4.82477	1.63691	3.25852	3.21568	0.286881	0.321928	3.21878	2.69822
DHX58	1.89385	2.51793	1.54123	0.624081	0.222459	0.65275	3.78764	1.99277	2.5509	0.367371	1.44361	2.0321	1.5509	2.16993	2.82375	3.39506	2.56071	0.189034	3.79181	0.201634	1.20163	0.83996	1.79494	1.60881	2.36457	3.09592	1.63227	0.238787	4.80581	3.81865	0.765535	1.93734	0.641546	4.1416	4.81506	2.67129
LTBP1	1.88941	2.51296	1.54066	0.623548	0.47016	0.327754	3.848	2.22342	0.941106	4.45549	3.43829	2.66903	2.58736	1.87578	1.16993	3.20477	0.887525	0.344828	0.298658	0.918386	1.90304	0.713696	0.62293	2.75916	2.79909	0.903038	0.978196	4.15056	0.411426	2.01436	1.62761	2.58496	3.24184	2.44095	3.19061	2.75702
RBP5	1.25383	1.87734	1.54061	0.623503	0.519872	0.284103	1.0635	0.0703893	1.23266	1.48543	0.565597	1.60407	0.831877	2.01436	1.04264	2.93546	1.27501	0.0703893	1.774	2.07382	1.9222	1.84398	0.748461	1.12433	0.389567	2.69599	2	2.22033	1.76553	0.356144	0.575312	2.23879	0.687061	1.98914	2.77189	0.604071
PODXL	4.13849	4.76149	1.54007	0.622996	0.189685	0.721968	2.12763	1.78241	4.08321	1.97085	5.24336	4.19377	5.52763	2.48027	4.8505	5.95047	4.8339	1.98914	5.53916	3.17792	4.46205	3.96717	2.74416	4.65306	3.82171	3.38543	5.52293	5.24146	3.89724	4.50016	1.69599	5.78477	5.58015	5.35826	4.23113	5.02281
PLIN2	4.51334	5.1354	1.53906	0.622052	0.443865	0.352749	3.59455	7.10821	5.90207	5.32012	0.176323	5.60407	0.286881	4.32625	4.70044	0.263034	0.879706	2.32769	3.926	4.03474	6.60541	5.98025	6.98391	5.67016	6.49105	7.42668	2.73769	5.26416	0.137504	3.36737	6.04155	3.75809	5.92458	5.11853	5.14812	5.12267
VAMP8	6.58264	7.20454	1.53891	0.621907	0.0606718	1.21701	9.61561	7.79818	5.38819	1.34483	6.74255	6.61853	6.44344	6.11437	7.89827	6.44576	5.55735	1.48027	7.21694	3.80116	7.25682	6.54674	7.01625	7.53815	7.58782	7.43763	7.06706	7.82515	6.89118	7.70867	7.16078	6.09339	7.24831	6.52529	6.88618	7.8198
ATXN3	3.74123	4.36305	1.53882	0.621826	0.05876	1.23092	3.93357	4.04352	3.30889	3.94111	5.34767	2.96347	4.18428	3.69377	4.95093	3.35191	3.6792	4.17233	3.78869	3.49697	2.37851	2.75489	3.84699	2.3978	4.40531	4.32625	2.94486	5.09128	3.93357	4.4121	3.69265	3.50843	4.39985	5.25965	3.87086	4.51665
ZNF22	2.92579	3.54481	1.53583	0.619022	0.204605	0.689083	4.79649	2.98368	1.61353	1.80323	0.0143553	3.64039	0.15056	4.77716	5.08406	2.85599	3.08406	4.28392	3.50716	4.07211	2.8679	0.748461	2.05311	0.871844	2.70708	4.0197	4.54226	4.89482	3.29572	3.0993	1.81967	1.57531	4.15381	5.05572	1.87971	3.7939
TMEM63A	5.04918	5.66808	1.53571	0.618906	0.384733	0.41484	5.04221	4.07039	5.05615	4.14893	4.61883	7.33789	4.58736	5.72219	2.63459	5.49633	5.43863	1.52607	5.77452	4.08661	5.08831	4.3147	6.16993	6.32787	4.26153	6.14405	5.78162	5.72492	6.26604	4.393	5.64212	4.97039	3.43429	5.74578	5.69404	4.53792
TOB1	4.90111	5.51783	1.53338	0.616719	0.00794206	2.10007	5.01123	4.90063	5.38612	4.11353	4.87431	4.29425	4.2149	3.46858	4.9607	5.10685	4.99774	4.05918	6.34465	2.90497	4.37851	4.90159	5.22882	5.05137	6.09677	7.57433	5.15866	3.91361	6.07746	5.22651	5.36947	5.66619	5.14608	5.06566	5.6879	5.99027
MAP3K8	2.82888	3.44558	1.53336	0.616698	0.0264303	1.5779	2.88166	3.28096	1.62293	1.83592	1.75275	2.3505	3.65191	2.37851	3.90304	4.32769	2.70708	3.83086	2.7761	1.99639	3.42089	3.16511	3.99095	2.36177	2.7866	4.0027	3.72683	5.12557	3.43962	2.60407	3.04264	3.19849	3.45154	3.904	3.18903	4.40327
CYP4F11	1.35889	1.97509	1.53284	0.616204	0.398308	0.399781	0.389567	1.30451	2.41143	0.0840643	2.55336	2.73118	1.37295	0.201634	0.344828	1.34483	1.46989	2.16672	2.61824	0.0703893	1.18903	3.04264	2.81147	0.367371	2.90497	2.03562	0.378512	0.613532	3.75061	2.22651	2.31325	0.0840643	1.91456	3.19692	1.79077	0.765535
RGS14	2.88734	3.50177	1.53095	0.61443	0.0713917	1.14635	2.86394	2.59694	3.04963	2.52857	1.36737	4.3799	0.815575	2.55827	4.27128	3.50462	3.07895	1.45418	2.15056	2.75275	3.9607	3.23726	3.42626	2.91073	2.59216	5.43429	3.7137	2.40599	4.05745	2.25399	3.28983	2.854	4.24489	4.20398	3.06867	3.7366
FN1	3.40849	4.02207	1.53005	0.613578	0.360113	0.443561	6.84273	0.910733	1.66903	3.78136	2.07724	4.94298	2.33342	2.17632	5.6946	3.03562	4.36457	1.72683	6.88105	1.73552	5.33128	4.23802	4.11686	0.895303	0.933573	7.73701	1.62293	7.18507	4.10098	2.04963	3.99277	4.05137	9.2542	4.87676	3.8846	2.01078
TMTC2	2.01965	2.63272	1.52951	0.61307	0.931703	0.0307223	3.65535	2.70487	1.68257	1.52607	1.96717	1.93734	1.79909	3.62644	2.0321	1.86394	2.64616	2.25399	2.0072	0.613532	2.75916	2.45154	1.60407	3.36737	1.5008	3.08746	3.11603	0.475085	3.06695	1	3.17632	2.27798	3	2.67807	2.58736	0.669027
COL6A1	1.84639	2.45942	1.52947	0.613036	0.142685	0.845621	2.35614	0.298658	2.63691	0.910733	0.85599	1.63691	0.464668	2.05658	2.80529	4.42626	1.91456	2.33056	1.46989	3.16189	1.51096	1.77821	1.44361	3.75596	1.80323	3.8166	0.400538	1.9855	3.46989	2.03914	0.31034	2.87971	4.83289	5.40769	2.01078	5.46858
CLCF1	2.43962	3.05101	1.52773	0.61139	0.157277	0.803336	4.51538	0.356144	0.378512	0.678072	2.53854	0.970854	2.88557	2.91073	3.37434	2.43563	2.19219	2.44361	4.43363	2.63923	2.38681	2.77189	1.1177	2.15056	1.94486	3.74093	3.36597	2.09085	3.64731	2.09761	0.948601	2.91456	3.25701	3.18745	4.5404	2.72028
TPCN2	2.45786	3.06878	1.52724	0.610928	0.0651526	1.18607	1.87971	1.31615	2.02857	2.80323	2.39506	2.52857	2.57289	2.32481	1.51096	2.9782	2.41684	2.73769	3.14731	2.48543	2.38128	2.43029	3.16993	2.9542	1.7137	4.61941	3.91839	3.26454	2.52857	2.22959	2.97085	3.4019	1.99639	3.92695	3.16672	2.32193
LATS2	1.99398	2.60407	1.52636	0.610091	0.158346	0.800392	1.68706	1.1375	0.650765	2.03562	3.32769	1.58976	3.72137	1.51096	3.40871	2.30159	1.852	0.111031	1.95233	2.17951	2.65306	1.39506	2.18903	2.43029	0.970854	3.01436	2.6017	2.60644	3.04439	2.30451	1.5008	2.85	2.69599	2.35896	2.17951	2.88166
NUDT4	5.58541	6.19533	1.52618	0.609924	0.00428019	2.36854	6.03716	5.58225	5.34376	4.42021	6.17433	5.7057	5.65678	6.6359	5.18745	5.58856	5.49506	5.7252	4.69988	4.49825	5.74039	5.29829	5.0063	5.91265	6.12763	6.97361	6.26303	6.77307	6.26397	5.11478	5.59036	5.92837	5.86022	5.77663	6.46238	7.49289
DERL1	5.3088	5.91816	1.52558	0.609356	0.00969128	2.01362	4.83036	5.20945	5.39746	4.94111	4.88362	5.37539	5.93782	5.17792	5.24222	5.0993	5.53792	5.01614	6.12639	5.09128	6.09614	6.47654	6.32751	5.65363	5.47768	6.25077	6.76049	5.81404	6.0691	6.64717	6.09782	5.46467	5.59813	6.01436	5.82197	5.48188
LGALS1	5.0469	5.65603	1.52533	0.609126	0.63968	0.194037	6.31252	3.87774	3.11437	3.84097	6.35421	4.6011	4.3978	5.66903	9.58222	2.87971	5.12433	9.48018	5.46009	10.8705	8.66786	4.5097	4.96947	4.67638	5.57924	11.3062	4.66846	7.61243	7.22458	3.43696	3.54844	4.75756	10.7867	7.42543	2.98914	5.73281
AATK	1.12176	1.72893	1.52327	0.60717	0.12933	0.888301	0.344828	0.659925	1.03562	2.80529	0.250962	1.70487	0.641546	0.516015	0.0426443	1.5656	1.774	0.275007	1.20789	0.333424	2.07724	1.22033	3.45549	2.88166	3.53605	0.704872	4.16672	0.356144	3.77505	1.7137	1.9222	3.94392	0.432959	1.54597	0.565597	1.74416
DRAP1	6.75043	7.35728	1.52293	0.60685	0.539135	0.268303	6.31198	5.83441	6.36982	6.5306	7.43421	5.96648	7.0387	6.72397	8.1164	6.77689	6.48494	6.49538	8.51688	8.92437	8.06026	7.16511	7.20731	6.672	6.02503	8.72311	7.54913	6.42492	7.93186	5.95	7.23381	6.66434	8.18903	7.10518	7.53629	7.48075
THSD4	1.26955	1.87597	1.52247	0.606413	0.253103	0.596702	2.8339	1.774	0.823749	3.96255	1.77821	0.807355	0.454176	0.565597	1.14405	4.47119	0.367371	1.39506	2.18587	0.124328	1.52105	0.678072	0.238787	2.28392	1.19535	1.70929	2.34483	2.29866	2.04264	2.35332	0.687061	1.45943	1.21412	5.10559	2.4489	1.53605
TAGLN	2.29617	2.90124	1.52105	0.605067	0.205937	0.686265	3.62176	2.95977	1.42223	1.23879	1.68257	4.26303	4.78973	2.3505	1.32193	2.93546	1.74846	2.13093	2.24184	3.42895	1.87578	3.16189	3.65992	1.51096	2.73552	2.11437	3.11603	3.9991	2.47249	2.63227	0.933573	2.22342	5.08789	6.03012	3.90593	3.06695
ACVR1B	3.81551	4.42021	1.52066	0.604696	0.0089527	2.04805	3.36036	3.41278	3.70598	4.51538	3.14241	4.47119	3.11103	2.93734	4.58976	4.31615	3.92505	3.6017	3.56316	3.0197	4.28096	4.38957	4.99955	4.67807	3.90497	4.38888	3.96809	5.35826	4.10266	4.34696	4.47962	4.64386	4.50208	4.45154	4.90207	4.15056
INAVA	4.49228	5.09546	1.51906	0.603182	0.038718	1.41209	5.02148	4.66789	3.47897	2.83592	5.48929	4.45286	4.94579	3.91265	4.82324	5.29829	4.44559	3.14568	5.25927	0.731183	4.53169	4.36317	5.30998	4.21568	5.03914	4.95745	4.81404	5.69125	5.31976	5.59783	4.37156	4.40939	3.61353	5.34731	5.15178	5.40667
MUC1	2.65699	3.25887	1.5177	0.601888	0.744128	0.128352	9.53733	4.98048	5.53699	1.93357	1.87971	2.93546	1.34483	1.36177	6.95035	1.62761	4.87086	2.37851	3.65191	2.01792	3.55336	1.92979	3.56925	1.51096	3.76235	3.08746	1.58976	2.15056	3.66107	6.08661	1.51602	2.25701	2.78241	3.43029	4.39985	3.7761
PSD4	3.24238	3.84407	1.51749	0.601687	0.0298503	1.52505	3.37156	2.97269	4.46205	0.389567	3.16511	4.39917	2.45154	3.26754	2.29278	3.21723	4.1177	0.189034	3.0993	2.26303	4.12102	4.10601	4.47573	4.16591	2.97636	5.38543	4.01525	4.61941	5.02459	3.01436	4.93546	3.46989	3.39917	3.80941	3.87873	3.55949
PLCD3	5.38658	5.98794	1.51714	0.601358	0.0508133	1.29402	3.71589	3.67694	4.47573	4.10685	6.37972	4.62877	5.55827	6.06005	3.94579	6.76593	5.86443	4.91791	6.32481	3.12598	5.23649	5.87455	6.45779	5.53667	6.29957	6.95117	6.31433	3.59335	6.78411	5.43429	6.52842	5.94533	5.42794	6.03056	5.79857	5.60733
RASGEF1B	0.847997	1.44875	1.5165	0.600749	0.310097	0.508502	3.89433	1.45418	0.356144	2.29572	1.90689	0.356144	0.356144	0.695994	1.16993	1.72247	2.63691	2.61117	1	0.0143553	0.650765	0.124328	0.356144	0.594549	2.73118	2.87578	1.46989	1.95977	0.992768	1.32193	1.87578	1.75275	0.807355	1.23879	1.42761	0.422233
CCNJL	1.68928	2.28969	1.51614	0.600403	0.360103	0.443573	4.34696	0.286881	0.765535	0.695994	1.69599	3.34767	2.33914	1.68257	2.20789	2.71149	0.15056	2.32769	1.23879	1.05658	2.39506	2.64847	1.30451	1.44361	2.08066	2.88753	2.58015	2.91648	1.37851	0.941106	0.879706	2.31034	2.67129	2.854	2.26903	1.7137
KIZ	3.8787	4.47851	1.51552	0.599816	0.0698064	1.1561	1.61824	1.9486	3.26454	5.18666	4.17712	3.83996	3.06523	3.91743	2.75061	4.37156	4.09255	1.75702	2.5008	3.39232	5.15664	4.64847	5.16993	5.27575	5.54102	5.66874	3.82579	4.1127	4.67186	3.15543	4.43095	4.52607	6.18587	2.76341	3.83289	4.62
ZNF518B	0.11768	0.717281	1.5153	0.599601	0.821307	0.0854946	2.30743	0	2.55827	3.75168	2.86196	2.50589	2.79286	0.0143553	0	0.111031	0.0976108	2.98003	0.0565835	0.0143553	0.0143553	0.124328	0.137504	0.0143553	2.38128	0.0285692	0	0.0143553	0.0285692	1.3505	1.79909	1.53107	0.0143553	0.0840643	3.40735	1.62761
IQGAP1	6.46374	7.06268	1.51461	0.598946	0.0903093	1.04427	7.14303	7.04723	6.39489	5.08831	6.26097	7.14231	6.79792	6.14445	7.56354	7.07799	6.07916	7.03331	6.45434	4.96394	5.93923	5.60496	6.47314	7.23084	6.4002	7.45006	7.11468	7.29057	6.17891	7.09835	7.27966	6.16289	6.41329	7.26959	7.02702	6.60392
CEBPB	3.66096	4.2589	1.51355	0.597932	0.0761217	1.11849	3.64386	4.32265	3.06178	3.67807	3.47768	3.76447	2.89724	4.99955	3.27798	3.58496	3.8679	3.32193	4.12928	2.28688	4.26828	4.16832	4.83946	2.89918	3.64155	4.5373	4.6605	5.04832	5.91169	3.16672	4.81916	3.83289	3.90689	4.52231	3.99548	2.86987
C16orf74	2.98662	3.5844	1.51339	0.59778	0.0814761	1.08897	0.111031	0.31034	2.55582	4.48414	2.58496	0.757023	2.91839	3.30012	3.5472	3.05485	3.10601	2.77821	4.4614	4.6565	4.36877	1.67356	1.852	3.58736	3.01257	4.98868	5.2426	2.58015	4.37504	3.32481	3.26903	3.84398	3.96901	4.38957	2.55827	1.63227
CETN2	5.09338	5.69056	1.51275	0.597176	0.230755	0.636849	8.13078	5.3107	6.06221	5.35014	5.42055	5.08364	5.09803	3.62176	6.66974	4.69933	5.08874	4.91073	6.34572	4.97177	4.65935	3.62059	5.19731	4.79961	5.46303	5.41481	5.93546	4.74255	5.67073	5.21762	5.94837	4.33842	5.76977	7.92576	5.71039	6.48784
SQLE	6.00576	6.60211	1.51189	0.596349	0.634892	0.1973	5.96648	7.66512	5.93192	6.45631	6.04505	5.42122	6.38024	4.29646	5.3512	5.17792	5.71918	11.1772	5.58406	5.31832	6.58991	6.68748	6.13031	6.60214	7.03518	4.75649	7.56727	7.50486	6.12226	7.13556	7.1982	5.59842	5.10811	6.91421	6.25871	6.29002
ACOT4	0.989134	1.58483	1.51121	0.5957	0.225065	0.647692	3.37573	3.774	0.992768	0.0565835	2.38681	0.925999	1.96717	0.0143553	1.21412	0.9855	0.0840643	0.238787	2.30451	0	0.815575	2.36737	1.64155	0.584963	1.45418	3.38819	1.18903	1.926	1.30451	2.69377	1.76553	1.15056	1.5656	3.1811	0.226509	1.60407
ERAP2	2.45993	3.05481	1.51035	0.59488	0.852663	0.0692228	1.74846	0.722466	2.41143	1.38405	4.94439	3.23113	3.79286	2.78869	1.9782	2.31034	2.57046	1.43829	5.75141	2.89336	0.704872	3.10098	2.50843	2.34483	3.5509	2.29866	3.89627	0.275007	3.9486	3.0036	1.53107	4.47379	0.669027	3.53232	1.91456	3.10601
TRIB3	5.11605	5.71044	1.50983	0.594387	0.4544	0.342562	2.12433	6.39008	4.99277	4.12763	7.25654	4.96625	5.82043	7.41049	5.68173	5.22805	6.37173	4.6792	4.12433	3.55949	5.23802	5.00405	5.79935	4.88509	6.11499	5.20945	5.51885	5.74308	5.67779	5.80426	5.99118	4.14078	5.28688	3.75916	6.27705	6.39008
TJP3	4.21852	4.81281	1.50973	0.594286	0.110345	0.957247	4.0505	5.41481	5.02326	0.83996	4.85	4.89239	5.01748	3.19535	1.54102	4.06867	5.56224	0.0976108	4.10936	0.0976108	4.32769	4.42291	3.64501	5.56986	4.87234	3.94953	4.75328	4.96116	4.96947	4.29205	5.03078	4.90063	2.78031	4.21645	5.34767	3.88947
ATXN1	2.49898	3.09222	1.50863	0.59324	0.0315169	1.50146	2.45943	1.74846	0.970854	1.69153	2.95791	2.98368	2.53854	2.60644	2.5435	1.40599	2.56071	2.37295	3.50335	0.0703893	2.86987	2.24184	1.43829	2.69599	1.40599	3.44361	3.89627	3.21257	2.75916	1.97453	2.04264	2.61117	3.26153	3.5509	3.06178	3.12267
RBKS	1.53592	2.12911	1.50858	0.593193	0.0425324	1.37128	2.76341	1.55582	2.94298	1.40054	1.28688	0.910733	0.773996	2.05311	2.33342	1.51602	1.37295	0.823749	2.15704	0.765535	2.60881	0.226509	2.26903	1.55582	2.74846	1.8953	0.918386	1.96717	2.46728	1.97085	2.05658	2.65535	3.26003	2.55582	1.41143	2.20163
FAM50A	5.80363	6.39659	1.50834	0.592961	0.0724917	1.13971	7.44303	5.84624	5.29719	6.84134	5.92552	6.10098	5.76102	5.61677	6.90677	5.60585	5.65735	6.58661	6.73593	5.51948	5.89482	3.5097	5.56407	4.89869	5.76765	6.72738	6.42861	6.27146	7.4759	5.42828	6.79701	5.32589	6.09466	8.30236	6.36457	6.63517
PLEKHN1	1.53958	2.13241	1.5082	0.592829	0.119351	0.923174	2.8339	0.389567	0.910733	0.0703893	2.9982	1.47508	2.35896	1.36177	1.94111	1.60407	0.773996	0.0565835	2.61353	1.18269	3.01614	1.84398	0.823749	1.8679	1.24489	2.50843	1.33914	2.06005	2.49313	0.790772	1.71809	2.35896	2.20477	4.03474	2.27501	2.02148
TLN2	2.16504	2.75695	1.50724	0.591911	0.309783	0.508942	0.722466	2.18903	2.99277	2.0635	1.59932	1.926	2.15056	2.53107	0.495695	4.72629	2.17951	2.32193	0.378512	1.22651	1.22033	3.3147	2.49825	3.80529	2.74201	1.91839	1.16993	2.83592	2.1635	2.77189	4.29793	2.96347	0.739848	2.87184	3.63923	2.26903
TMEM30B	3.59693	4.18838	1.50675	0.591444	0.0688692	1.16197	5.80271	4.6153	3.48285	0.0840643	4.18745	3.70819	3.59574	3.33485	4.50335	2.45154	3.59813	0.0976108	3.44228	0.0143553	3.02148	4.45943	3.6893	4.13586	4.37851	4.87086	3.91648	3.43563	4.73064	4.52669	3.74308	2.36177	4.03122	4.80839	4.34554	3.60526
PDZD7	1.03189	1.6232	1.50662	0.591315	0.0683468	1.16528	0.432959	0.111031	1.07724	1.23879	0.978196	1.28096	0.85599	1.05658	0.650765	1.0072	0.659925	0.887525	1.10434	0.847997	1.33914	1.40599	1.75702	1.52607	1.0635	2.56803	2.34767	2.98732	1.8679	0.333424	1.37851	0.356144	2.02503	2.25701	0.464668	1.11103
FOSL2	3.731	4.32221	1.50652	0.591218	0.0356241	1.44826	4.43496	2.55827	3.01436	2.58496	3.95977	3.56071	3.26153	4.5656	3.12598	4.48736	3.90593	3.11103	4.89093	0.831877	4.02768	3.60999	3.852	4.9528	3.41143	4.24869	3.84599	4.50271	4.63981	3.12267	4.337	4.30743	5.04308	5.30342	4.4019	3.86295
TNFRSF12A	6.60277	7.19295	1.50543	0.590176	0.0898786	1.04634	7.95047	4.34908	4.03386	1.92979	7.5004	6.1235	7.49849	7.50024	7.43679	5.56864	4.90111	4.69655	8.35248	7.84511	7.31234	7.08204	5.21062	5.33056	6.33789	7.50287	7.02215	7.18279	7.25918	5.87061	5.16952	7.2031	8.10423	8.02879	7.45812	6.71713
BICDL2	3.94455	4.53426	1.50494	0.589704	0.166058	0.779739	3.30743	2.08066	4.36036	0.0703893	3.13586	5.73769	2.92029	4.1635	1.15056	3.75489	4.13422	0.0840643	4.66164	0.0426443	4.2817	4.24413	5.18864	4.34767	2.33342	4.6427	4.17792	4.49442	4.5741	1.83592	5.30706	4.86344	3.51854	4.67243	4.60644	2.53356
PGK1	7.67199	8.26149	1.50472	0.589499	0.266793	0.573825	7.2447	7.68769	7.58924	8.55175	7.65628	7.80232	8.19274	7.2709	7.82216	7.2903	7.65614	8.86202	8.88753	6.80697	7.10905	8.02835	8.19913	7.46866	8.41638	8.24517	8.2778	6.93086	9.04434	7.86394	8.70466	7.05929	7.39558	8.28697	8.84169	7.64947
SLC16A4	2.17097	2.75929	1.50349	0.588318	0.141206	0.850148	2.44626	0.0976108	0.695994	1.45943	4.38267	2.13093	0.731183	2.854	3.32337	0.807355	0.505891	2.58015	2.22033	0.925999	3.03738	1.4957	2.21101	2.89336	0.807355	2.88166	2.63691	6.39077	2.88557	1.27501	1.1177	3.39232	2.18269	3.05658	1.90304	4.21412
HK1	3.95929	4.54745	1.50332	0.588155	0.904197	0.043737	5.17712	2.37851	1.73985	3.94486	5.17592	4.88557	5.72819	3.60763	5.92077	4.31252	2.86987	7.03155	3.19849	3.95327	4.58796	3.29866	2.31615	3.96532	3.17153	5.43996	5.7952	5.39985	3.5741	1.28688	4.73173	2.19849	4.88215	5.08108	2.69599	4.36317
TCIRG1	4.68112	5.26905	1.5031	0.587937	0.041608	1.38082	5.54133	3.07382	4.66903	0.475085	5.05441	3.72683	5.06048	3.91552	4.15785	5.07425	4.21335	2.7845	5.78057	5.87332	5.09466	3.75916	5.68594	4.69321	3.69711	6.63604	6.01145	5.4002	6.70543	5.13791	4.87184	6.3147	3.76977	5.90424	5.04308	4.13258
SHANK2	1.1151	1.70252	1.50256	0.587418	0.379904	0.420326	3.07382	0.863938	0.83996	0.0426443	1.02857	1.9855	1.0072	0.669027	1.20163	0.713696	2.80529	0.226509	3.17951	0.526069	1.7866	2.25096	2.82985	1.58496	0.863938	3.19849	0.910733	2.80116	2.18269	1.23266	1.15704	1.72247	1.68257	2.26003	2.37295	0.879706
FUT4	3.42155	4.00655	1.50004	0.585	0.0790163	1.10228	1.61824	4.854	3.41684	1.32769	3.17473	4.59991	3.42626	2.49313	3.02326	4.16993	3.66562	3.19061	4.43095	2.89336	3.08746	4.7703	4.27575	4.45878	2.76553	5.35438	4.46467	4.92742	3.2555	4.72301	5.38301	3.54844	3.35755	3.42492	5.13668	3.52231
RAB43	2.53107	3.11563	1.49959	0.584565	0.21499	0.667583	2.34199	0.454176	3.56925	1.23266	2.53107	4.53232	2.56316	1.70487	1.45943	2.53107	2.47249	0.713696	3.41954	1.47508	3.19849	2.64847	3.85	2.92979	1.04264	3.87578	2.99095	5.09466	3.41143	2.29866	1.95606	1.97085	3.29278	3.40327	3.24031	2.59694
RNF128	4.07358	4.65588	1.49724	0.582307	0.323951	0.489521	0.910733	5.54844	1.03562	4.25475	0.124328	6.65592	0.0840643	3.98732	3.14078	2.70266	6.15543	5.47573	4.49761	0.0143553	4.10014	4.04701	6.06242	4.61706	4.48671	6.67948	5.23993	0.356144	6.23209	4.15543	5.70681	4.51475	4.79701	0.432959	5.34873	3.76977
YAP1	5.35538	5.93667	1.49619	0.581292	0.0419989	1.37676	5.42425	5.68454	4.80271	4.70819	6.01525	5.13709	6.01814	4.20867	4.55336	4.67864	5.64904	3.67016	6.30378	4.44692	5.86518	5.28651	5.62029	5.6851	4.18587	6.55029	5.19889	7.08257	6.16571	5.28614	5.17313	5.2709	6.65263	6.83213	5.70764	6.25248
CPEB4	2.19661	2.77783	1.49612	0.581222	0.0663462	1.17818	3.49825	1.15056	1.32769	1.61824	2.03914	1.88753	2.22651	2.16672	2.81558	1.87971	2.02503	2.9486	3.2765	2.7761	2.33056	2.76553	2.68706	1.80735	1.79077	4.28318	2.28392	3.29278	2.84197	2.16672	2.7137	2.86592	3.44228	3.86691	2.36737	1.89918
SRPRA	5.68659	6.26696	1.49523	0.58037	0.174347	0.758585	5.98345	6.0993	5.06178	5.38474	6.61132	6.14425	6.8679	4.848	5.51128	5.64472	5.19495	5.72846	6.74201	5.20906	6.0607	5.63052	6.01569	5.45253	4.84549	6.52513	6.73931	6.83226	5.72137	6.26134	5.75248	5.53138	5.48768	7.13986	6.30943	6.27258
TMEM45B	4.95531	5.53558	1.49512	0.580264	0.207199	0.683612	4.89627	7.00798	5.61559	0.0565835	4.37573	3.94953	4.39438	5.15947	2.79701	5.21296	5.01436	0.111031	4.53232	0.0840643	5.02636	6.97235	6.91145	5.1416	6.32355	4.29719	5.04876	0.765535	6.10182	6.57198	5.59186	5.98322	5.4793	4.75596	5.01525	6.20124
IRS1	2.48949	3.06803	1.49334	0.578539	0.249799	0.602409	3.99277	0.263034	1.28096	1.1177	4.64386	1.848	2.68032	1.35614	1.85599	4.24184	2.29866	3.47119	3.83086	0.847997	3.11936	3.66789	1.0072	3.20633	1.55582	4.14078	3.92884	3.02503	3.2765	2.30159	1.48543	2.22651	3.90304	5.42257	2.0072	3.11103
PACSIN3	3.83032	4.4072	1.49162	0.576876	0.344641	0.462633	5.09803	1.01436	3.04614	5.13422	3.08746	2.46467	3.82069	3.29425	3.86394	5.04789	4.44427	1.51602	5.21645	3.83996	5.32481	2.24489	3.25701	4.24489	3.20477	4.48671	1.25096	6.42744	5.40497	3.55582	2.35896	4.32769	4.01881	4.92742	4.93687	4.94486
DNTTIP1	5.17112	5.74756	1.49117	0.576442	0.0724421	1.14001	5.59753	4.98322	4.98368	4.98914	4.98778	5.59872	5.29609	5.04614	5.4002	4.25626	4.58135	5.89651	6.05723	4.77136	5.54566	5.6837	6.17133	4.92458	5.98732	6.56682	5.04701	5.3107	7.60348	3.95327	6.1979	5.37051	6.60541	5.50779	5.38853	6.59126
PADI2	1.04258	1.61823	1.49035	0.575655	0.50546	0.296313	2.08406	0.941106	2.92029	1.40599	0.31034	0.62293	0.163499	0.0703893	3.65764	2.5509	0.298658	0.0703893	1.14405	0.0426443	2.41414	1.53107	0.831877	2.06695	2.19849	0.189034	0.594549	1.61353	0.83996	1.62293	1.65076	1.79494	1.68257	4.36317	1.07724	1.04264
GJB3	4.0848	4.66033	1.49022	0.575522	0.0136238	1.8657	4.5509	2.48285	3.27053	0.124328	4.63169	3.31179	4.46271	4.0045	4.34341	4.31687	3.34625	0.124328	5.25776	0.111031	5.2589	4.82375	4.16511	3.45022	4.36527	5.67892	4.47962	2.71809	5.35473	3.78031	4.76607	4.54597	5.29646	5.00135	5.59455	4.55459
STARD5	1.66525	2.24038	1.48982	0.575134	0.624818	0.204246	0.565597	2.98003	2.6017	0.773996	2.35614	4.07382	2.65535	1.59455	1.43296	2.59216	1.73118	0.650765	0.678072	1.07724	0.669027	1.59932	4.15947	3.41549	2.93168	1.43296	1	2.58736	1.53107	3.37712	2.67356	1.90304	1.48027	1.63227	2.57773	2.69377
SLC2A12	1.36396	1.93878	1.4895	0.574824	0.167475	0.776051	1.66448	0.9855	0.584963	1.96347	1.79494	3.61589	0.163499	0.263034	1.60881	0.584963	1.79077	0.163499	1.79494	0.0285692	5.04133	1.32193	1.1635	1.40599	1.45943	6.17473	1.23266	2.13422	1.97453	1.32769	0.201634	1.90304	2.47508	2.78869	1.73985	2.65992
ARID3B	2.3485	2.92306	1.48922	0.574561	0.0327793	1.4844	2.10434	1.1177	2.44095	3.64731	0.879706	2.58496	1.73118	2.61353	2.38957	3.12433	2.83794	2.62293	1.95606	2.28983	3.08746	1.68257	2.30743	2.22342	2.35332	3.34341	2.26003	4.45418	3.36317	1.4957	2.63691	2.90689	2.93923	2.80323	3.19692	3.21723
PDLIM7	4.46184	5.03461	1.48738	0.572775	0.25748	0.589256	3.854	1.96347	3.63691	5.12309	5.24982	4.42223	4.71973	4.00809	4.35332	4.50144	4.55643	4.75435	5.10811	6.56955	4.94439	3.85	3.98003	3.36877	3.0321	6.38905	3.85599	6.24869	6.28077	2.926	3.6565	5.06652	6.12495	6.69613	5.0027	3.88166
LMTK3	1.69818	2.26902	1.48539	0.570845	0.106956	0.970796	1.27501	1.07039	1.79077	2.58736	2.08066	2.17951	1.74416	1.55582	0.704872	1.09085	1.76977	0.0426443	1.68706	0.765535	1.96717	0.799087	1.95233	1.70929	1.33914	2.49313	2.27501	2.7845	3.16189	0.422233	1.35614	1.40054	2.36177	2.65306	2.26303	1.04963
ELF4	3.37771	3.94855	1.48538	0.570836	0.0156453	1.80562	3.91073	2.57531	3.2555	1.34483	4.16189	3.02326	3.39506	1.88753	4.22188	3.39506	3.36036	4.2032	5.16712	2.65306	3.50335	2.53854	3.87184	3.0635	3.41278	4.58195	4.52293	2.81352	4.71094	3.85898	4.31034	3.51854	3.854	3.9607	4.56194	3.9364
ADAP1	5.51045	6.08025	1.48431	0.569794	0.159956	0.795999	4.03122	4.78084	6.00854	1.23879	5.02281	5.64501	5.70016	6.51175	4.39025	5.27426	6.04811	0.526069	7.23093	3.39917	5.52074	6.47314	6.38733	5.50016	5.1152	7.50859	7.1267	2.81147	7.66754	4.78869	5.17113	7.00697	6.40412	5.8107	6.34979	4.29866
AMN	2.18264	2.75242	1.48431	0.569788	0.966056	0.0149978	1.42223	3.53854	3.8125	1.02148	0.941106	1.0635	1.76129	4.22728	0.495695	4.88069	3.53854	0.422233	2.16993	0.189034	3.15056	4.67807	2.19535	4.74685	3.38543	1.35614	1.38405	3.07724	3.22497	1.64155	3.33342	3.45418	1.42223	2.42761	3.82375	1.22033
DLGAP4	4.49174	5.05987	1.4826	0.568134	0.340903	0.467369	4.14731	3.18745	3.7761	3.90785	4.82375	5.16872	4.38681	4.42828	4.5552	4.34767	4.21023	5.78057	5.3733	4.21645	4.7447	5.30743	5.92029	5.56255	4.43029	5.98117	5.25626	5.68538	5.23955	3.1127	4.50779	4.52042	5.90977	5.44162	4.8802	4.35473
IER5L	2.30259	2.87067	1.48255	0.568084	0.403243	0.394433	2.57531	1.31615	2.43296	0.669027	1.99277	2.33914	3.35191	1.87184	1.25096	1.9782	3.42089	1.98185	3.20789	2.1635	3.04963	2.52356	3.28096	2.26604	1.16993	4.01257	2.30159	4.17871	3.76447	0.286881	2.71809	3.02326	3.20789	4.7137	2.69153	0.411426
MAP3K1	2.3385	2.90638	1.48234	0.567874	0.0454601	1.34237	3.06523	2.19219	2.16672	1.44361	2.85	2.18587	3.47249	1.8679	1.90689	2.65076	2.38128	1.73118	3.42089	1.46989	2.29572	2.78869	3.09761	2.77821	2.19219	3.44493	2.94486	2.9486	3.56438	2.8679	2.41684	3.79181	2.28096	4.88704	2.04264	2.85599
VGF	1.13881	1.70495	1.48056	0.56614	0.803677	0.0949186	0.0143553	0.85599	1.0635	0.485427	1.3505	0.731183	0.978196	0.970854	4.2854	0.895303	2.55827	10.0643	1.21412	1.47508	1.58496	1.58015	1	3.31759	0.695994	0.807355	0.505891	2.62527	2.11103	0.137504	5.73471	1.54597	2.0321	0.903038	1.86394	1.926
CCNG2	3.49423	4.06013	1.48031	0.565897	0.297391	0.526672	5.27277	3.0018	2.90497	4.28096	3.51728	3.69153	2.97453	4.53045	4.79701	4.11103	3.90014	3.47119	3.08406	2.14078	3.41549	1.95977	2.30743	3.80839	4.01257	4.25852	3.95327	4.64674	4.10769	3.28983	2.08406	3.45154	4.12681	5.10392	2.83794	4.30086
JUNB	4.93169	5.49718	1.47989	0.565495	0.495119	0.30529	5.79077	4.04177	6.09656	3.44095	5.70072	4.72738	5.09255	4.20006	3.57652	5.15178	4.59694	6.56438	6.27016	4.03034	4.77083	5.35896	5.10643	4.48929	4.43363	5.51507	5.4165	5.89336	5.93121	2.94298	6.52356	5.4793	4.1035	6.68958	5.91791	3.78869
MTM1	2.6135	3.17864	1.47952	0.565131	0.0907165	1.04231	3.26303	2.86592	3.19377	2.27202	2.18903	3.05137	2.26003	1.54597	3.10601	2.48285	2.74416	3.11437	3.28244	1.33914	2.19219	1.79494	3.80116	2.28688	2.27202	3.34483	2.68482	1.69153	3.42089	3.0268	3.19377	2.18269	3.99367	3.81865	3.1635	4.02503
ATP6AP1	6.25322	6.81761	1.47876	0.564387	0.0449011	1.34774	7.5806	6.19436	6.47054	7.11312	5.52388	6.53621	6.24698	4.80684	6.77703	5.23036	5.30342	7.41414	6.87922	4.43296	6.25946	4.63749	6.41971	4.98231	5.82477	6.90797	6.62176	6.92991	7.07585	6.50096	6.72724	5.48414	5.78947	8.57478	7.2588	7.15472
VMP1	6.24887	6.8131	1.4786	0.564228	0.0787188	1.10392	7.36545	5.93263	5.97865	5.40463	6.10999	6.28947	6.20828	6.05875	7.16511	5.19771	6.17013	5.51665	8.56811	7.6825	6.52246	6.46842	6.62176	6.45236	6.72955	7.36177	6.47102	5.75034	8.22733	6.08831	6.31669	7.52888	7.59477	7.95797	6.78398	6.84222
MACC1	3.35608	3.91953	1.47781	0.563457	0.283632	0.547244	6.33396	2.80116	3.02148	0.0426443	4.22342	4.69711	3.53978	3.10769	3.40327	1.87578	3.79286	0.111031	5.93452	0.0565835	4.16912	4.51286	3.26003	3.30889	3.62877	5.28614	2.9241	1.5656	4.94813	2.62059	3.20477	4.36247	5.14323	3.72137	4.24108	4.1177
SNX9	4.39792	4.96114	1.47756	0.563219	0.10109	0.99529	4.53232	4.59455	4.42358	3.65076	5.34376	4.23266	4.98596	4.14241	4.25248	4.85997	4.75702	0.263034	4.37226	3.59096	4.01436	4.3147	4.82833	4.75862	4.47832	4.96947	3.2854	5.04133	5.33414	4.9528	3.97545	5.00315	5.6744	4.65935	5.10518	4.52982
HNMT	4.42309	4.98587	1.47711	0.562775	0.326947	0.485523	5.70432	6.61956	5.95582	0	4.86987	4.36527	0.333424	4.8495	3.926	4.35755	4.90014	2.75702	2.73985	0.137504	4.0268	4.48091	5.86443	6.94462	5.91958	4.67299	5.02547	5.17433	4.45549	6.24812	5.12805	4.04002	0.111031	4.94626	4.76871	6.21218
LGALS3	8.53604	9.09847	1.47675	0.562426	0.0348404	1.45792	10.4333	9.83199	8.35962	1.1177	9.97126	9.2324	8.43542	8.63666	7.47046	8.9331	7.87958	3.32337	7.46532	3.41007	7.75375	10.2875	8.77643	9.06574	12.3495	8.90524	6.40786	9.11077	9.06445	10.6732	9.08616	10.062	8.33976	8.05126	10.6421	11.2101
CRIP2	0.83996	1.40196	1.47632	0.562005	0.685746	0.163836	8.71407	0.15056	0.565597	0.748461	0.275007	0.422233	0.263034	0.948601	1.63691	0.83996	1.91839	7.53877	3.41549	1.65992	1.59932	0.83996	0.555816	0.678072	0.475085	0.739848	6.615	3.09255	1.62761	0.443607	2.76341	1.17632	2.9279	5.32229	0.298658	0.432959
PTPN14	1.89893	2.46092	1.4763	0.561989	0.163799	0.78569	1.22651	0.516015	0.275007	3.15381	3.0072	1.38957	3.58376	1.9782	2.32481	2.08406	1.33342	0.378512	4.14405	1.81967	4.04089	1.18269	0.516015	2.30743	0.565597	4.36177	2.64386	3.77716	3.11603	1.81967	1.38957	1.95233	3.11437	3.56071	2.27798	2.25701
PLBD1	4.78632	5.34582	1.47376	0.559498	0.242479	0.615326	4.43095	6.44012	5.1469	0.201634	4.51475	4.11103	5.73498	5.91385	3.41278	8.66761	2.10098	0.163499	5.30049	4.39232	6.51207	5.77847	3.51349	5.05788	6.65864	3.76553	2.18903	4.02857	5.36072	6.65335	5.33092	4.8679	4.36947	6.17113	7.55444	7.00529
SKIL	2.72958	3.28858	1.47324	0.558995	0.301488	0.52073	3.91743	1.81967	2.61117	3.50843	2.33056	3.25096	1.72683	2.36177	4.77294	2.848	2.48027	4.95327	4.39985	1.44361	3.32769	1.65076	4.22959	1.66903	2.8953	4.46009	4.17871	3.55213	2.09761	2.63227	2.78869	3.62761	2.12102	5.22535	3.78555	3.02503
GPR35	4.4167	4.9754	1.47294	0.558699	0.197695	0.704004	0.356144	3.99458	5.904	0.367371	4.35896	6.24831	3.95791	5.15906	3.86987	5.41853	4.8505	0.565597	3.34625	0.15056	4.47444	5.98959	6.62994	6.52403	4.15056	5.68089	5.52544	4.69265	6.46663	3.95513	5.48156	6.06717	2.51602	5.25814	4.2891	3.80116
TSKU	3.9459	4.50434	1.47267	0.558434	0.335361	0.474488	4.9486	4.46728	3.91361	3.63691	5.08449	3.8748	3.76447	2.08406	3.76022	3.81147	4.00899	2.96162	4.78241	2.33628	3.9782	4.7339	5.48704	4.34341	3.07553	5.36072	5.07296	4.66562	4.62877	3.61471	4.99865	4.01703	2.9279	5.43062	4.3799	3.64731
ERRFI1	5.03317	5.59123	1.47229	0.558063	0.434536	0.361974	6.08321	2.46728	4.19535	2.23879	7.66171	4.26379	6.69613	7.67285	6.66959	4.36527	5.42391	5.41041	5.41346	2.7866	3.65306	5.42761	3.96162	4.65592	4.69988	5.77558	5.66078	7.09466	5.99232	4.22574	4.42962	4.74039	3.53605	6.29866	5.98345	5.52168
GNPTG	4.40463	4.96254	1.47213	0.55791	0.0796704	1.0987	5.04396	4.23573	4.90785	4.75649	4.26828	5.1206	4.26303	4.16108	2.84398	4.40531	4.40395	5.01837	5.26416	4.65306	4.38819	4.20555	5.08789	3.36737	4.17153	6.07639	4.54659	5.12846	5.46532	3.8125	4.82579	5.1639	4.68818	5.16068	5.0993	4.45615
ID2	5.96784	6.52509	1.47146	0.557245	0.105993	0.974723	3.12433	5.90111	6.32589	4.22651	8.17607	6.24641	8.08746	4.59515	2.02857	7.48808	7.04592	8.30716	6.7952	1.67356	4.02768	5.90424	5.65935	6.03144	6.64126	7.25965	6.44477	7.37669	5.90977	6.22342	6.91217	5.07125	6.4358	8.31863	5.36177	6.60541
GULP1	3.57184	4.1284	1.47076	0.556558	0.267342	0.572933	5.02059	2.03562	3.16993	0.333424	5.09381	2.80323	2.3505	4.58496	5.03694	3.60763	3.53605	5.72383	5.24375	3.64501	4.01703	2.50589	0.641546	3.10769	3.26003	5.848	2.59216	2.61824	5.44725	2.42761	2.69153	4.61117	6.25814	4.89433	4.1152	4.1416
IRAK2	1.70159	2.25753	1.47013	0.555942	0.14588	0.836005	1.14405	2.34767	0.176323	0.933573	2.56316	2.65306	1.45418	0.799087	3.22033	1.75702	2.7137	0.505891	0.887525	0.695994	2.60881	2.28983	1.99277	1.64616	2.42761	3.40463	2.08746	0.731183	2.55827	1.09761	3.7866	1.68257	1.13093	2.55827	3.30159	1.85997
RHOC	7.37317	7.92896	1.46997	0.555791	0.102027	0.991284	8.84709	6.58451	4.6605	6.48913	8.46919	7.12298	7.11728	7.0321	7.98829	7.2636	6.34855	7.59074	7.46491	7.70605	8.15097	7.4839	7.97728	7.28142	7.57471	8.00708	7.70349	8.18061	7.93263	7.44659	7.17862	6.70266	8.25196	7.98812	7.92529	8.04527
PRR15	4.66984	5.22479	1.46911	0.554944	0.0823284	1.08445	3.93168	6.2778	5.24565	0.0703893	3.46989	5.22805	2.55827	3.75809	1.26903	5.53667	4.71149	0.454176	5.71589	0.422233	4.92029	4.62819	5.42593	5.84122	5.91361	5.24755	4.74578	3.38405	5.17433	5.2604	7.06813	5.50779	1.43829	4.854	6.23496	5.20203
FAM214B	2.03216	2.58588	1.46786	0.553719	0.169007	0.772095	3.26604	1.1635	1.45943	1.84398	2.22033	3.04614	1.02148	1.68257	2.41684	1.29866	1.31615	3.24336	2.81762	1.65076	2.8679	1.68257	3.05311	2.24489	1.89918	4.5008	3.24945	3.37156	3.6017	1.0635	2.16672	1.82375	3.17792	2.70708	1.37295	2.46467
ELMSAN1	3.03523	3.58873	1.46765	0.553504	0.382328	0.417564	4.05311	2.66903	2.23879	3.68257	3.50843	2.65076	4.17792	2.91839	3.09592	4.16672	2.97453	3.87873	3.69265	3.12928	2.488	2.854	2.91839	2.90304	2.56071	4.15462	3.55336	3.89821	3.89336	3.12763	2.77821	3.6241	2.84599	4.29646	3.65992	2.66903
GCC2	3.59248	4.1451	1.46675	0.552625	0.121211	0.916459	3.50208	2.10769	3.95699	3.44361	5.10308	3.17473	4.34908	4.14649	3.43829	4.85549	3.52732	3.09255	3.65764	3.35332	3.36177	3.68706	3.87676	4.22882	2.926	4.23189	4.77821	4.30159	5.17712	3.57046	3.8953	4.05832	3.63691	4.7939	3.56682	4.32697
MAP3K14	2.45811	3.01042	1.46643	0.552306	0.934085	0.0296138	2.45418	2.46205	1.80735	2.02148	3.85699	2.31615	3.21257	1.88753	2.81352	2.9222	2.28688	1.60881	5.10182	1.9486	2.17313	3.14893	2.77189	2.87184	1.32769	2.9782	2.28096	2.43829	3.05832	1.95233	1.63691	3.04264	3.15866	3.06867	3.38819	3.16672
C11orf80	3.38758	3.93969	1.46624	0.55212	0.163301	0.787011	5.21607	3.91169	2	2.8339	3.79597	2.54102	3.88166	3.16511	3.85499	3.29572	3.4489	3.1811	4.30816	3.32625	3.51728	3.27947	3.29719	3.52732	3.33771	3.93734	2.82375	3.94205	4.35262	4.15704	3.04963	4.07125	3.26903	4.78712	4.33557	3.58856
ZC3H12A	2.65178	3.20303	1.46536	0.551257	0.0640055	1.19378	2.54102	1.926	3.01257	1.95606	3.05658	2.89918	2.35896	2.25096	3.68594	2.73552	2.774	2.10769	3.00899	2.51602	3.75809	3.75809	2.56803	2.53107	2.26303	4.65076	3.70377	3.23879	4.96532	2.18269	3.16189	3.22497	3.09255	3.44228	3.1811	2.46467
RAPGEFL1	3.01189	3.56313	1.46535	0.551242	0.326989	0.485467	2.10769	3.88264	4.15704	2.11103	3.39232	3.58256	3.12267	1.93734	1.53107	2.61353	3.83996	1.54597	2.39506	2.55827	2.90111	4.3427	5.17592	4.26529	4.59335	2.19219	3.78241	2.25701	4.81198	3.77294	5.32193	4.56621	1.29866	3.35332	3.30012	2.88753
PLEKHG1	1.687	2.23722	1.46431	0.55022	0.507586	0.29449	2.74631	1.67356	0.464668	1.60881	2.02857	1.70044	1.23879	3.21723	1.38957	3.1127	1.25701	1.63227	1.31615	0.0703893	2.56071	1.82375	2.44361	2.68706	1.60881	2.03562	1.33914	2.24793	2.488	2.45681	2.34483	2.91648	0.263034	1.42223	3.04963	2.22651
FLVCR2	1.12336	1.67356	1.46429	0.5502	0.0272361	1.56485	1.86394	1.30451	0.650765	1.07039	1.7866	1.28096	1.58496	0.226509	0.863938	1.17632	0.650765	0	0.863938	0.432959	1.33342	1.38957	1.44361	0.903038	1.1177	2.32769	2.09761	4.09677	1.67356	1.63227	1.67356	1.90689	0.739848	1.34483	0.495695	1.94111
KDM5B	3.2532	3.8007	1.46155	0.547502	0.148753	0.827536	4.29352	3.09592	2.49825	4.06953	2.41954	4.43962	2.34483	3.01078	3.44095	3.24336	2.53605	2.63227	4.39917	3.26303	3.70598	3.15543	4.24565	4.38888	3.22959	4.13504	4.02945	6.43513	3.65764	4.32625	2.39506	3.07211	3.20789	5	3.69933	3.90207
HOXA13	2.6113	3.15496	1.45766	0.543656	0.364294	0.438548	0.495695	0.0143553	1.11103	2.69153	5.29425	3.92315	2.91265	3.10266	0.575312	5.68818	2.33914	3.34483	1.57046	0.704872	1.8953	2.53107	4.30012	3.39094	3.41414	1.25096	4.15785	3.09424	2.27202	5.02813	2.31904	3.21568	1.51602	2.48027	3.8125	3.54844
XYLT1	1.25992	1.80341	1.45749	0.543489	0.142625	0.845803	0.0426443	1.43296	2.51349	0.0426443	0.321928	1.90689	0.163499	1.85997	0.0565835	1.64616	1.65535	0.31034	1.42223	0	1.09761	0.925999	2.03914	1.97453	1.1375	2.61824	0.0703893	2.71589	2.25399	1.65076	1.95606	2.56316	0.250962	1.26303	2.50843	0.321928
EPHA2	5.07172	5.61514	1.45742	0.543416	0.0627725	1.20223	5.89409	2.30743	3.50716	3.52982	5.26491	4.99005	5.64875	5.1534	4.96394	6.05702	4.88411	3.37434	6.82883	5.77663	5.58316	5.34092	4.2149	3.88362	4.29352	7.11218	6.01302	4.21257	6.35473	4.63807	5.69516	5.41244	5.53512	7.0445	6.08491	4.86691
TUT7	3.45812	4.00151	1.45739	0.543388	0.359912	0.443803	3.8125	3.45943	3.95606	3.24184	2.97269	4.45352	3.68257	3.45681	2.85997	3.09424	3.45022	2.76129	4.393	4.04089	3.43829	3.02857	4.4522	4.84097	3.0018	4.79286	4.07553	4.68706	4.04789	2.97636	4.52857	3.64616	3.95513	4.24489	3.22959	3.09424
DEPDC7	3.24921	3.79227	1.45706	0.543062	0.0851231	1.06995	0.879706	2.11437	3.47638	3.43563	1.78241	4.3147	1.22033	2.83188	1.62293	3.64155	3.38405	3.94392	1.48543	2.07039	3.63807	3.11437	5.36072	4.15299	3.09592	5.0798	2.73985	1.89142	4.69599	2.01436	3.93263	3.65191	5.99797	4.0321	3.26303	4.44095
IDH3G	5.62262	6.16488	1.45624	0.542252	0.299312	0.523876	6.65277	5.54381	6.14954	6.39968	5.51286	6.48301	5.62877	5.08661	6.39232	5.35931	5.56894	6.4522	6.24375	4.58976	5.61648	4.58556	6.61117	4.84147	5.82451	6.29554	6.36036	4.95606	6.6768	5.76527	6.89445	5.00495	5.0648	7.57584	6.23573	6.09402
SMPDL3A	2.80629	3.34716	1.45484	0.540864	0.522009	0.282322	3.06695	3.71699	5.89554	0.389567	3.43029	1.86394	2.75916	2.81558	2.26003	2.73335	3.60051	2.79701	1.88753	1.63691	1.60881	3.32048	4.0505	3.5509	3.48027	1.99277	1.9222	5.39403	3.30889	3.95047	2.86196	2.26003	1.36737	4.18269	3.50843	3.38543
CA2	1.98717	2.52624	1.45304	0.539077	0.332259	0.478523	0.0565835	2.11437	1.01436	1.85997	4.77979	2.87774	4.41886	3.64847	3.50589	3.87873	5.51916	0.516015	0.765535	2.38128	1.04963	0.275007	0.275007	1.18269	2.19849	0.669027	4.47768	0.847997	2.854	2.05311	1.48543	1.81558	5.78529	4.36737	3.31179	4.1914
SCD	7.47578	8.01478	1.45296	0.538997	0.122157	0.913081	6.34837	9.01014	7.87424	7.41574	8.24589	7.53582	6.56484	5.24298	8.31682	5.91409	7.6799	8.15147	6.83086	4.49633	7.2588	6.92434	8.0148	7.7911	9.22436	6.63212	7.49089	8.89803	8.92383	7.54148	8.14144	5.86839	6.95489	8.28693	8.10486	7.92469
NKD2	3.14278	3.68161	1.4528	0.538832	0.293223	0.532802	0.454176	1.18903	2.84197	6.54148	3.43429	2.97085	2.75061	2.95233	3.3147	4.51159	3.75596	0.565597	0.713696	2.87184	6.4573	3.69488	3.39232	4.86394	3.46597	7.15916	2.16993	2.51096	5.47897	1.14405	3.89724	4.5552	4.43162	4.94907	3.33628	3.0993
VIPR1	3.41471	3.95324	1.45249	0.538532	0.661668	0.17936	3.75916	1.83188	1.77821	1.02857	4.09085	5.15259	3.3147	3.04439	2.4489	6.29957	4.58676	3.33628	2.09424	0.344828	3.49313	4.59335	4.76447	5.19061	4.17313	3.73335	4.59991	3.17473	4.86493	3.22959	4.44692	4.92362	1.98185	2.20477	4.65134	1.49057
GCOM1	1.05175	1.58969	1.4519	0.537943	0.483803	0.315332	0.925999	0.863938	0.321928	0.516015	0.933573	1.99639	0.713696	4.14649	0.464668	1.8953	1.64155	0.443607	1.5656	0.263034	1.32193	2.80941	1.16993	1.81967	1.49057	4.10601	1.65076	0.454176	1.60407	0.659925	1.60881	1.31034	0.475085	2.14405	1.89142	1.57531
ZFP36L2	4.68343	5.22082	1.45134	0.537385	0.758905	0.119813	4.47314	5.30743	6.67948	4.41549	3.96347	5.95768	3.56438	4.64386	2.59694	6.46123	6.58736	4.72301	4.59753	2.29866	4.48349	5.63604	6.19417	6.27798	5.77189	4.33128	5.38405	3.39917	5.71452	4.50906	5.32769	4.9814	5.11395	5.52482	5.54164	5.00854
TTYH3	4.44934	4.98657	1.45119	0.537233	0.900534	0.0454998	5.38509	2.0036	4.51602	4.78921	3.90497	5.39197	4.17393	3.31325	3.47638	3.88753	5.11811	6.09803	4.17473	4.34696	5.65163	4.38267	5.86592	5.2426	3.43029	6.97568	5.12681	5.62761	4.44758	3.10601	5.22226	5.31687	3.69042	5.05572	4.91743	2.23879
CNN2	6.34402	6.87996	1.44989	0.535939	0.103593	0.984671	7.45927	5.65392	6.34979	5.80038	7.79286	6.67596	7.87523	5.2407	6.77887	6.23419	6.26679	4.63923	7.20682	5.49249	6.86505	6.02945	6.33825	6.63749	6.32769	7.06458	7.1981	7.35103	6.69446	6.43996	7.16942	5.54319	8.44807	7.00596	6.67596	6.75395
SLC49A4	2.88197	3.41783	1.4498	0.535858	0.0815444	1.08861	3.90881	3.28392	2.5008	2.83794	1.89918	3.27352	3.14893	2.41684	4.17871	2.926	2.57773	1.99639	3.20006	2.09424	2.73769	3.13093	3.26303	2.20789	2.75916	2.76341	2.08746	4.55397	3.28688	4.05398	2.55336	3.74846	3.59932	3.5472	3.47249	3.36317
IDH2	6.21201	6.74781	1.44975	0.535804	0.680955	0.166881	7.46516	5.12474	6.26228	6.01948	5.85922	7.17213	6.18408	6.81532	6.0955	6.23993	7.24098	5.31832	4.54535	2.68482	4.31687	7.17383	8.24788	6.82286	6.81826	7.53862	6.6893	6.90881	6.39335	7.66441	6.80632	4.90448	4.62	5.58946	7.13586	4.26828
DNAJC5	4.56706	5.10223	1.44912	0.535174	0.578999	0.237322	4.26529	4.02326	4.0505	4.68257	4.26454	6.55643	5.07125	4.25399	3.37573	4.45154	4.40871	5.90737	6.04549	4.30378	5.09381	5.22033	5.37747	5.68594	4.15947	6.3361	5.40054	5.03694	5.55582	3.36737	6.15947	4.46663	5.16752	5.47865	5.01881	4.04264
ZMYM2	4.67487	5.20997	1.44904	0.535099	0.383774	0.415925	3.60881	4.36177	3.57652	5.37851	4.53356	4.89433	4.77926	4.6153	4.73444	4.07211	5.78057	5.7385	4.14893	3.76022	4.89772	4.56133	6.00585	6.28429	3.84699	5.98299	5.33842	5.57531	5.57107	4.47379	5.44559	5.43663	3.86987	4.96578	4.50271	5.08151
TOM1L2	3.39342	3.92832	1.44884	0.5349	0.181809	0.740385	4.29499	1.90689	1.75275	2.84599	4.30961	3.52231	4.0781	3.20477	2.70044	4.17233	3.13258	4.51728	4.0018	2.1375	3.61589	2.43296	3.26454	4.17951	2.81558	4.35755	2.64155	4.08321	4.2765	2.59694	3.44361	3.86196	3.94017	4.74631	3.91648	4.17073
MYL12A	8.01173	8.54638	1.4486	0.534655	0.362473	0.440724	9.79805	8.48599	8.94199	6.37834	9.71361	7.83794	9.10386	7.34314	8.87888	7.49049	8.06717	7.92374	7.20555	7.85343	7.95629	7.50295	8.26491	8.11718	8.61894	8.47383	8.85181	8.71057	8.125	8.86641	7.8212	7.63241	9.06633	7.89688	7.90545	8.72724
SLC16A3	4.63879	5.17292	1.44808	0.53414	0.142138	0.847288	6.36999	2.1375	5.30086	0.903038	5.05094	3.15704	2.26903	3.37156	4.35966	4.0054	3.7366	2.37016	6.48575	5.50239	6.60703	4.91791	5.59455	6.00652	5.56377	8.2446	5.37086	6.1639	6.05333	2.90881	4.84197	4.75596	4.97499	6.88081	3.04264	4.08831
SLC35A2	5.04544	5.57956	1.44805	0.534112	0.00762635	2.11768	5.10727	5.48704	5.20281	4.51854	5.02237	5.7385	5.0343	4.15866	5.59604	4.04439	5.05658	5.03166	4.82833	3.68818	5.14608	5.20281	5.76924	4.33985	5.12019	5.96832	5.76288	5.99774	5.74658	5.24869	4.33771	5.27538	5.51728	5.41075	6.13381	5.64184
FTH1	11.2013	11.7351	1.4478	0.533865	0.0437281	1.35924	12.505	13.1538	11.4111	8.47326	12.1354	10.3478	11.1747	11.2472	11.2279	10.8326	11.0243	9.08887	11.7416	8.40689	10.5518	11.8941	11.2846	10.1025	11.7372	9.92053	11.7331	12.4244	12.4456	11.0954	11.5781	11.591	12.2743	10.8739	12.0826	13.2331
NR1D1	2.65305	3.18656	1.44745	0.53351	0.317181	0.498693	3.84197	2.13422	2.65764	2.50335	4.28466	2.31034	2.33342	2.85	2.54844	2.43029	2.64847	2.93734	3.95606	2.05311	3.11603	2.71589	3.78973	2.34767	3.52482	3.46597	3.09592	2.07039	3.66221	1.99277	2.17313	5.31288	3.37712	3.16993	2.9782	3.2032
PARD6B	2.20155	2.73494	1.44733	0.533393	0.00986554	2.00588	2.52607	2.37016	1.83996	1.23266	2.94298	1.81558	2.81762	3.06867	3.16189	1.81558	2.18587	1.53605	3.18903	1.23879	2.09424	2.73769	2.21723	1.85599	3.06695	2.56071	2.61589	3.20477	3.25096	2.30159	2.17951	2.37295	3.13586	3.13258	2.854	2.58976
BOK	2.76823	3.29958	1.44528	0.531353	0.428612	0.367936	1.91456	1.83188	3.70155	0.757023	3.65076	2.40599	3.81352	2.07039	2.36177	3.64847	2.98185	0.545968	3.54597	2.97085	3.87676	2.5656	2.01436	4.47573	1.64155	3.68706	4.41346	3.08236	3.88362	2.38405	3.59216	3.22342	3.37573	4.55827	1.10434	1.77821
ALDOC	3.82925	4.36	1.44468	0.53075	0.228191	0.641702	2.02148	3.87086	4.74308	5.54967	1.80323	3.11103	1.26903	2.89724	4.08321	2.68032	4.52168	4.01703	3.25701	2.45681	4.76871	4.11853	3.78764	6.73037	5.82858	4.20398	4.51602	5.32265	5.17193	4.14486	4.55275	2.25701	2.37851	4.19456	3.08576	4.92077
MICALL2	3.74401	4.27452	1.44444	0.530514	0.608358	0.215841	4.49825	2.79286	5.71973	1.37851	3.69933	4.16269	3.78869	3.30889	1.50589	3.38405	3.18587	2.60407	4.80581	2.70487	4.58075	4.87725	4.78712	4.36807	3.03386	4.35685	5.53201	3.95513	5.15097	2.15381	2.36457	5.14568	4.19219	4.64039	4.77347	1.70487
MYCL	1.8182	2.34869	1.44442	0.53049	0.787873	0.103544	2.42761	1.07039	3.57289	1.25096	1.63227	4.23955	1.94486	1.36737	1.26903	2.17951	2.77189	0.0285692	0.948601	0.505891	3.31325	3.0268	3.30597	1.69153	0.782409	3.02148	2.8339	2.85599	2.52105	1.04963	2.17632	1.59932	3.22959	2.81147	1.99639	0.713696
SPTLC3	1.18219	1.71145	1.44319	0.529265	0.136581	0.864611	1.23879	0.422233	0	1.0635	3.20477	1.58496	1.14405	0.333424	0.15056	4.17393	1.35614	0.731183	1.22033	0	1.3505	0.584963	2.8953	1.65992	0.475085	2.10098	1.19535	4.68032	1.0072	2.62293	1.32193	0.83996	4.97223	0.214125	2.35614	3.53978
PLAC8	3.28533	3.81379	1.44239	0.528464	0.254264	0.594716	3.99005	3.30012	0.163499	0.367371	2.23879	0.903038	5.22304	6.39917	1.53605	7.79214	3.27053	6.337	0.298658	0.298658	3.85599	3.98823	4.20006	0.250962	4.02945	5.38163	2.85798	2.87184	3.59813	4.80271	2.12102	5.49506	0.722466	8.10941	1.19535	7.28956
DTX3L	4.06066	4.58849	1.44175	0.527824	0.100171	0.99926	4.31615	3.70819	3.14078	1.76977	4.08746	4.86295	4.27947	2.8339	5.38163	4.20867	4.17073	1.73985	5.68986	2.01078	3.47638	4.03386	4.51096	3.87774	3.68818	4.65592	3.62644	2.96901	5.0781	5.02768	3.40463	4.488	4.52105	5.1914	4.77452	4.97131
RARA	2.84245	3.36995	1.44143	0.5275	0.0409437	1.38781	3.96901	2.62293	3.58256	3.13093	2.76977	2.70487	3.28836	2.25399	2.37851	2.76129	2.80323	2.88166	3.90689	2.34199	3.1811	2.42223	3.56438	3.52231	2.80735	4.32409	3.851	3.16511	3.76765	3.05658	3.34483	3.45154	3.39506	3.96532	2.74416	3.06523
ZFP36L1	5.5086	6.0349	1.44024	0.526307	0.0915697	1.03825	5.85449	4.45878	5.2032	4.01614	7.06792	5.56071	5.19967	4.38957	5.60763	5.45648	4.75916	6.67271	6.51901	6.94498	5.58075	4.62	5.67243	4.82528	4.79753	7.78705	5.5435	6.77505	7.02934	4.41278	6.39386	6.25039	5.81941	6.64501	5.70016	5.73091
EREG	4.58823	5.1132	1.4389	0.524965	0.379106	0.42124	2.17632	2.89336	5.50462	0.0840643	8.19037	5.03914	5.23304	7.19476	4.55275	4.72356	0.137504	0.250962	5.4138	0.0143553	4.59753	4.57894	5.22882	3.64039	4.41684	7.33548	5.25739	0.0840643	6.1631	0.565597	4.08746	4.96901	7.16902	4.17632	5.57228	5.90256
NKD1	1.62678	2.15131	1.43846	0.524523	0.666378	0.176279	0	0.604071	2.40327	5.13299	1.17632	3.25701	2.07724	0.0143553	0.0703893	1.01436	3.04439	0.226509	0.286881	0.731183	5.34056	2.92979	6.57046	2.50589	0.799087	6.67143	0.389567	1.96347	3.5435	0.604071	3.58256	2.33914	3.82477	3.10769	0.807355	1.03562
IGF2R	5.12181	5.64573	1.43785	0.523917	0.00871588	2.05969	4.76447	5.02059	3.18903	5.22882	5.22689	5.66534	5.32805	2.70708	5.35403	4.71973	4.6893	5.23458	5.93381	3.99367	4.98231	5.22304	6.1058	4.84449	4.27202	6.70404	5.04177	7.26576	5.64559	5.64587	5.09001	5.98891	6.08343	5.54998	6.40922	5.59902
SINHCAF	6.02425	6.54816	1.43785	0.52391	0.511243	0.291372	5.8627	5.66278	5.81404	6.64227	5.96394	6.47444	6.42962	6.56438	6.02835	6.39626	6.78044	5.67666	5.77347	5.77004	5.95396	6.30816	6.02015	6.65378	6.61309	5.1035	6.82069	6.64285	5.54102	6.14914	5.8505	5.78215	6.60896	6.48736	6.71232	7.09835
METTL7B	4.67851	5.20179	1.43722	0.523276	0.0566414	1.24687	1.29866	4.79753	5.00944	3.20006	3.67694	5.7301	4.55949	1.58976	3.14241	4.37851	4.80168	4.95047	1.91839	2.62761	5.16952	5.79312	6.46336	4.88947	6.26754	5.52732	4.25172	2.40054	5.76235	5.70625	5.34873	5.00495	4.33985	4.65707	6.21237	5.05485
HGD	2.85274	3.37555	1.43675	0.522809	0.209984	0.677814	0.263034	3.67356	1.93357	0.176323	2.14405	3.51602	0.516015	3.47897	2.22651	1.1375	3.91839	3.89918	0.250962	0.0703893	3.51349	3.50462	5.0036	3.55704	3.73118	4.98368	4.44095	3.58496	3.68594	3.21878	2.67356	2.82171	0.321928	0.9855	2.82171	3.53232
C1orf35	4.45294	4.97424	1.43524	0.521295	0.772925	0.111863	4.32553	3.76977	5.17513	4.67016	4.09339	4.42626	4.36177	4.85	2.35614	4.47962	4.08066	5.2589	5.11562	4.55029	4.16672	4.52669	4.7666	4.06695	3.50462	4.98778	5.10434	5.28947	4.9607	3.94111	4.99955	3.38267	3.63343	5.1807	4.98959	3.66107
IGFBP4	4.32815	4.84809	1.4339	0.519944	0.277047	0.557446	4.79286	4.43829	5.14853	3.12763	4	3.19535	6.04439	4.21801	4.94439	1.9855	5.48671	1.62761	3.22188	0.15056	6.0063	5.99503	6.54921	3.3147	3.88166	8.18557	6.24527	4.94064	4.9397	3.19849	5.03826	3	6.6153	4.75649	3.33628	3.50589
MPP7	2.10908	2.62835	1.43323	0.519274	0.543837	0.264531	3.7126	4.44162	4.17233	2.23266	2.70708	1.75275	3.38681	1.94111	1.73552	1.9855	1.15056	0.367371	1.70044	0.137504	3.51475	2.31034	1.87971	3.15704	2.9279	1.7137	1.852	3.86691	1.34483	1.26903	3.38957	2.40327	2.56071	3.98641	3.04089	2.69599
SYNJ2	3.41367	3.93256	1.43285	0.518888	0.00881915	2.05457	3.15218	3.37712	2.45154	1.31034	3.17313	3.33485	3.82171	3.45022	3.47379	4.11437	3.95606	1.01436	4.30961	3.0993	2.91648	4.06609	4.27352	3.69153	3.04089	5.08321	3.51223	4.03122	3.62761	4.68257	3.66789	3.8339	3.67807	4.55152	4.6865	4.29719
TLCD1	4.13891	4.65727	1.43233	0.518364	0.476541	0.3219	5.79312	4.58976	5.07425	3.76341	4.04439	3.62644	4.45681	4.72356	3.42358	3.64155	4.7939	3.38543	5.35614	3.34767	4.64904	3.46597	4.23343	3.94392	5.04789	4.67243	4.64212	5.2724	4.74953	4.79286	4.43296	4.32769	2.14731	5.45648	3.5741	4.42089
IMPA2	4.35131	4.86688	1.42957	0.515577	0.58544	0.232517	4.28983	4.41278	6.76911	4.23879	4.15866	4.67186	4.75061	4.23419	4.07639	5.04308	6.07275	3.14241	2.31325	3.77294	3.97911	4.9982	5.71727	5.12805	3.78764	6.26097	5.6279	6.62717	3.41954	5.45418	5.15785	4.31034	3.47249	4.57592	5.58376	3.02326
FOXO1	1.80476	2.32032	1.42955	0.515563	0.2434	0.61368	0.659925	1.84398	1.98185	2.64847	2.27501	2.21101	1.22651	2.76129	3.34056	3.12928	2.03562	0.0703893	1.76553	0.632268	1.38405	1.66903	0.85599	0.956057	0.863938	2.82171	2.29866	3.33199	2.34199	0.632268	2.854	1.66903	2.37016	1.92979	1.90304	2.41684
C15orf62	1.29133	1.80688	1.42954	0.515552	0.11337	0.945503	1.37851	0.378512	1.09761	0.948601	1.22651	2.23266	1.0635	1.10434	0.31034	2.06695	1.13093	2.35614	2.10769	1.80323	3.31179	1.35614	1.51602	1	1.37851	4.01881	2.41414	0.879706	4.70487	0.713696	1.76977	1.84398	4.66164	2.40871	1.65076	0.454176
SERINC3	5.59939	6.11394	1.42854	0.514545	0.0805639	1.09386	4.96855	5.06307	5.47086	4.49378	5.72792	6.28596	5.37365	5.29168	6.24641	4.92647	5.04002	5.93404	6.6011	4.17792	6.21335	5.99729	6.54643	5.8485	5.6094	6.71122	5.63749	6.79012	6.51001	4.94205	6.34678	5.55857	6.26791	6.17433	5.32157	6.05355
PWWP2B	3.16664	3.68058	1.42794	0.513933	0.631904	0.199349	2.52607	1.99277	3.10936	3.0054	3.1811	3.76553	3.90881	2.86394	0.650765	3.41007	4.16672	2.37573	4.36457	2.46205	3.82477	3.15218	4.29278	3.22188	1.79909	3.53232	4.18031	5.27016	3.82883	1.83188	3.95791	3.08066	2.47508	3.9486	3.97085	1.89142
TFEB	2.19363	2.70737	1.42775	0.513746	0.0576117	1.23949	0.505891	2.53854	2.21412	3.04089	0.333424	2.70487	0.933573	0.815575	1.68257	2.3978	1.76977	2.93546	2.62761	0.925999	2.17313	2.05658	3.64501	2.66676	2.46989	4.13586	2.94486	2.9782	3.52231	1.78241	3.72137	2.14078	0.925999	3.10769	2.35896	2.09424
SHF	1.98246	2.49569	1.42725	0.513235	0.664591	0.177446	0.594549	0.495695	1.62293	3.01792	0.15056	3.9222	0.356144	0.485427	1.42223	3.2765	3.58376	6.08151	0.739848	1.46467	2.34199	3.60763	3.8748	3.51979	1.46989	5.91025	2.49825	3.39232	5.03694	0.887525	2.49313	2.35896	2.53605	2.55827	0.411426	0.748461
DUSP10	1.75965	2.27251	1.42689	0.51287	0.592556	0.227271	5.61383	0.713696	0.584963	1.48027	3.76341	2.69153	0.910733	3.11603	1.65535	1.86394	2.26604	1.55582	5.13832	0.367371	3.42492	1.97453	1.1177	1.31615	1.21412	4.56682	0.641546	2.50589	1.29866	1.61824	0.871844	2.03914	3.81967	4.38957	2.85997	4.08151
EFCAB11	3.4007	3.91279	1.42612	0.512095	0.195161	0.709606	5.04221	4.49889	3.43962	2.90689	4.69599	2.66448	3.09424	3.74524	3.87086	3.22342	3.78764	3.60526	3.36177	2.82171	2.34767	3.93546	3.02857	2.71809	4.4522	4.02857	2.5656	4.51412	3.26153	4.21568	3.21101	3.79701	3.08746	5.0635	3.56438	4.47314
PDXK	5.55064	6.06239	1.42577	0.511746	0.0676696	1.16961	5.95884	4.55643	5.24375	5.34341	6.84097	5.24603	7.49265	5.58526	5.64184	6.21062	4.91073	4.10936	5.51602	3.90881	6.32121	5.91361	6.05593	5.02281	6.07296	7.68215	5.00405	5.65449	6.00248	6.05181	6.56377	6.41092	4.86196	7.06803	7.41532	5.4545
KIF16B	2.78927	3.30076	1.42552	0.511488	0.388031	0.411133	2.75061	2.75275	2.46467	3.74093	2.47508	2.71809	3.10098	2.63227	2.66221	4.42962	3.04789	2.99639	2.66448	2.82579	2.63923	3.80839	4.63865	4.60288	3.82171	3.67016	2.63459	3.43962	2.77189	3.0054	4.06437	3.06695	3.12102	3.72792	3.78555	3.16189
OSBPL2	4.72814	5.23944	1.42534	0.511305	0.390822	0.408021	4.18428	4.86443	4.71534	4.11936	4.64443	6.4165	4.51412	4.74093	4.0635	4.5097	4.46074	4.7845	5.80478	4.43563	4.84449	5.74658	5.72901	5.91049	4.27501	5.71864	5.34589	5.6014	6.26435	3.79805	5.65907	4.74201	5.57228	5.13299	4.67469	4.92029
ATP6V0E1	7.03591	7.54613	1.42427	0.510219	0.124541	0.904687	8.29232	7.86765	5.97269	5.55244	7.16239	7.58909	6.83883	5.79468	8.40621	6.96613	6.3818	6.18765	7.80993	7.15856	6.79584	7.1057	7.47062	6.41903	7.90989	7.46671	6.18725	7.60459	6.85835	7.85755	6.97854	6.74322	7.55513	7.53714	8.15922	7.904
RAB11A	7.61926	8.12855	1.42334	0.509285	0.135686	0.867465	8.08465	8.3906	7.53138	7.11987	8.41414	7.82725	8.12003	7.4508	7.41515	7.78247	7.67575	8.03639	7.4127	6.73295	7.56278	6.99107	8.16732	7.30916	8.23194	8.73318	8.5012	8.22023	8.08242	7.59872	7.49257	6.94755	7.31188	8.32885	7.89518	8.17468
UBL4A	5.07485	5.58347	1.42269	0.508625	0.228082	0.641909	5.6008	4.03738	4.98596	5.88947	4.7939	5.17153	4.87234	4.42358	5.59544	5.08576	5.06393	5.53138	5.80916	5.16551	4.72901	3.97177	5.27352	4.06523	4.66334	5.62848	6.02392	4.43962	5.73145	4.89918	5.84248	4.27575	4.37712	7.39	5.60318	5.56377
ID1	5.68749	6.19596	1.42254	0.508471	0.0548071	1.26116	6.29149	4.94767	6.51538	2.7137	6.50032	1.77821	6.30998	6.81391	2.24184	6.75515	6.10035	8.32576	8.33896	3.90689	5.16993	4.0054	2.53854	5.27463	7.61545	6.1813	6.51916	7.30049	6.09001	5.33557	8.27067	4.49057	5.62264	9.38435	6.21062	5.01703
ANXA6	4.34217	4.85049	1.42239	0.50832	0.179886	0.745003	1.0072	2.45418	1.56071	5.77558	5.73633	4.82477	4.97636	0.31034	4.48349	3.64386	3.82273	1.1177	4.95931	4.09085	6.10497	4.75702	4.84097	4.20085	4.79025	6.69349	1.24489	6.71672	7.64024	3.39917	3.04614	5.41752	6.27333	4.41549	2.71589	4.91073
PCCA	3.77009	4.27818	1.42217	0.508094	0.271616	0.566045	2.59216	5.06437	3.852	4.26828	5.59574	4.83794	4.26754	3.52607	3.12598	2.99639	3.27053	3.68818	2.61353	1.64616	2.40327	5.11061	5.3565	5.73145	4.1375	4.41886	3.9486	4.9855	6.42173	4.59276	4.87381	5.19967	3.05658	3.25852	3.42761	3.67129
IL17RE	3.20605	3.71224	1.4203	0.506193	0.0738484	1.13166	3.15056	3.69377	3.43429	0.238787	2.64386	5.23764	3.45812	3.26153	2.28688	2.56803	3.95513	1.86394	2.14405	0.400538	3.33199	2.88753	4.75435	4.72901	3.76341	4.32121	3.66107	3.42626	4.04614	3.1811	4.14893	4.01257	2.86394	2.85997	4.34199	3.26153
FHL3	2.66888	3.17505	1.42027	0.506169	0.205732	0.686698	1.94111	0.956057	0.594549	3.86691	4.42828	2.30743	3.9279	2.12102	3.23573	2.50589	3.37156	2.34199	2.31325	2.91265	3.6565	3.16511	1.80735	2.83188	2.14405	4.23879	2.9982	3.83491	3.35191	2.20163	1.95977	2.40054	3.52482	4.30524	2.34767	4.47897
LITAF	4.88988	5.39502	1.41926	0.505142	0.480972	0.31788	6.75622	1.88753	3.29425	0.687061	5.91862	6.24317	5.54164	3.48156	6.05615	4.82985	4.84147	0.650765	7.10549	4.44361	5.95513	4.08831	5.58466	4.93829	3.64386	5.37016	6.10999	6.94802	5.98048	5.70072	1.31615	4.86047	5.41988	6.75141	4.63343	3.64039
ARRDC4	2.90647	3.41068	1.41834	0.504203	0.591126	0.22832	3.65191	4.90207	2.74631	1.79494	2.98732	3.33628	3.58616	1.61824	2.85997	2.36177	2.87184	4.72028	2.24184	1.95606	1.69153	3.41684	2.94111	4.6017	3.66334	2.26604	2.852	3.54967	3.82477	3.39643	2.82171	4.15947	1.69153	2.80323	3.79909	3.42492
CAVIN3	1.31033	1.81418	1.41799	0.503848	0.529911	0.275797	0.925999	0.124328	1.30451	0.0565835	0.0976108	0.704872	0.0840643	1.9222	2.0321	3.94767	2.28983	6.65578	4.62644	1.87578	3.64039	1.31615	1.07724	1.29866	0.505891	8.11801	0.238787	3.80323	3.31759	1.18903	0.495695	2.23879	1.38957	2.94298	3.15866	1.07724
ARHGEF26	1.59528	2.09868	1.41756	0.503405	0.491156	0.308781	2.58015	0.918386	1.73552	3.45549	2.9782	0.62293	2.74201	0.85599	1.4489	2.14078	0.584963	3.27947	1.32193	0.526069	1.39506	1.66448	1.52607	2.1635	1.5008	1.18903	2.3505	3.63343	0.941106	3.38819	2.22651	1.97085	1	2.43029	2.26003	1.23266
GYG2	1.15188	1.65507	1.41735	0.503192	0.792039	0.101253	2.62527	0.238787	3.24793	4.98914	0.111031	2.87184	0.687061	0.31034	1.4489	1.22651	0.0143553	1.07724	0.799087	0.0426443	1.70044	0.713696	4.25626	3.91552	2.60881	3.29131	0.464668	3.89627	0.0426443	1.43829	0.0976108	0.378512	0.0703893	1.87184	2.20477	2.10434
CHMP4B	6.79741	7.30002	1.41677	0.502611	0.216323	0.664897	7.92594	6.85187	6.71987	6.73037	6.74295	7.0119	6.31343	6.21062	7.05734	6.15765	6.21587	6.57652	7.71418	5.90521	7.37287	7.42895	8.14898	7.54967	7.66896	8.22853	7.71122	6.73985	7.94304	6.06286	7.43162	6.71603	7.44783	6.8098	7.16842	6.76832
NFAT5	3.35379	3.85603	1.41641	0.502241	0.733277	0.134732	2.06005	1.8953	2.92979	3.32769	3.32193	4.31976	4.0635	3.91169	2.64155	3.26153	3.31615	3.3799	5.27128	3.74201	3.49825	3.67243	4.14405	3.21257	1.43829	4.0072	2.90304	4.03386	4.60763	1.72683	3.26303	3.70487	4.28836	5.60585	4.19692	3.14731
TMEM62	4.1825	4.68453	1.4162	0.502027	0.312313	0.50541	4.73715	4.58256	3.59932	3.44493	4.43829	3.80632	4.50271	4.29719	3.7761	4.50462	4.72683	3.74631	3.43029	3.55582	3.60526	4.8334	5.13545	4.06781	4.6792	5.88264	4.68986	2.91839	4.72083	4.86542	5.89069	3.15056	3.35896	4.17313	4.88655	4.44361
PPP1R3D	2.26021	2.76218	1.41614	0.501965	0.161228	0.792559	2.84197	3.05832	2.08406	2.16993	2.3505	3.27352	2.10434	1.51096	1.22651	1.65535	1.88362	3.2032	3.49697	1.87184	2.42492	2.12763	3.20163	2.82985	2.44361	2.73985	2.87971	2.97453	2.7845	2.41954	3.61706	1.852	2.89142	2.85997	2.4957	2.38681
EHD1	4.20807	4.70999	1.41609	0.501915	0.136186	0.865868	4.765	3.23726	3.39369	4.15462	4.83946	3.94298	5.65105	3.42089	4.26153	4.79025	3.9542	3.82883	6.17971	3.45812	4.46467	4.28836	3.60051	4.28318	3.35755	6.21607	4.78346	5.72901	4.74416	3.87774	4.09001	4.26228	4.35685	5.22458	4.67582	5.17033
SNX19	4.16542	4.66659	1.41536	0.501174	0.22484	0.648127	3.78555	3.07211	4	4.03562	4.25323	5.54009	4.39985	3.38957	3.69153	3.9644	4.51665	4.54659	5.43329	2.53107	4.60348	4.2032	5.78842	4.12763	2.46205	5.07468	4.7148	4.7126	4.50716	4.30743	4.42492	4.20398	4.86394	6.39849	4.62059	5.1127
PIK3IP1	1.94581	2.44528	1.4137	0.499477	0.311588	0.50642	4.54535	2.27501	1.84398	1.60407	0.250962	4.30524	0.650765	0.863938	2.15704	1.61353	1.85599	1.34483	3.09424	0.650765	2.90881	2.03562	3.28096	3.18745	3.4489	2.83996	1.23266	1.80323	3.89433	2.49825	2.08746	2.37295	1.80323	2.39232	2.61117	3.10936
NPC2	7.04299	7.54243	1.41367	0.499444	0.76992	0.113555	9.75527	8.9295	7.15482	6.04111	8.48474	6.97854	8.01508	7.12567	9.35123	6.81916	7.37434	6.19042	6.66718	6.0237	6.92576	7.06361	6.48123	7.02237	7.75027	6.3565	6.10245	8.34194	6.81532	7.981	6.92588	6.56499	9.34857	8.34643	7.47606	7.60881
PTPN12	4.91321	5.41048	1.41153	0.497264	0.00943589	2.02522	4.76924	4.19613	4.61353	4.03826	5.34092	4.87036	4.73931	5.85972	5.51128	4.95606	3.89433	5.18706	5.27389	4.67412	5.31759	4.66164	5.06307	5.15543	5.1631	5.33842	5.61353	5.18587	6.25115	4.55888	5.33056	4.87086	5.48253	5.58676	5.5509	5.57228
REEP3	3.55886	4.05566	1.41108	0.496803	0.408842	0.388445	4.9331	3.39369	3.56682	2.10098	4.09845	3.42223	4.3799	3.5509	4.99458	3.04614	4.54659	3.45681	4.58075	3.57531	3.77083	3.22188	3.52482	2.8953	3.58736	3.96809	3.05311	4.38267	3.84499	4.14323	2.53356	3.5741	4.46793	4.98959	4.32984	4.49185
CDC42EP2	2.63914	3.13585	1.411	0.496714	0.0945344	1.02441	2.11437	2.28983	1.5509	1.81147	3.17313	2.83188	3.24945	2.17632	3.74201	2.57046	2.854	1.5656	2.90881	2.57289	3.68818	2.62293	3.01257	2.65535	2.24489	3.19061	3.56682	3.13093	3.84599	2.04264	2.24793	3.12267	2.71149	3.2854	3.92979	3.14078
SPATA6L	1.43828	1.93333	1.40937	0.495047	0.306467	0.513617	1.27501	2.62059	0.367371	0.298658	1.16993	1.58015	1.3505	1.07039	1.30451	1.27501	2.06695	1.60881	2.52105	1.94486	1.52607	1.90304	3.0321	0.879706	1.65535	2.12102	2.37295	0.910733	2.66676	1.5509	1.90689	2.13422	1.44361	2.62527	0.411426	1.95977
GBP2	1.50655	2.00072	1.40851	0.494169	0.407284	0.390103	2.99639	2.49825	0.137504	0.0285692	0.0565835	1.91073	0.0565835	0.163499	2.40327	2.65764	0.238787	1.43296	1.774	0.111031	0.495695	1.58015	3.17313	1.60407	2.29572	2.1375	2.70708	0.124328	2.40327	1.01436	0.250962	2.18903	0.773996	1.3505	2.16993	1.86394
HEXIM1	3.96563	4.45871	1.40744	0.493071	0.742233	0.12946	5.43729	2.59932	4.98504	4.26604	5.38957	3.9279	5.63865	3.17632	3.98641	4.30743	4.17712	3.74093	5.08151	3.43029	3.79286	3.94486	3.76341	3.38543	4.56621	4.8212	3.7301	4.87431	4.62527	3.64847	2.86987	4.18666	4.3512	4.8846	4.83946	3.70598
MBNL3	2.09037	2.58307	1.40708	0.4927	0.283739	0.547081	2.67356	1.852	1.21412	2.23879	1.42761	2.05311	2.78869	2.12763	2.35332	1.84398	3.33485	3.4019	3.38543	1.8679	0.687061	1.21412	2.34199	1.36177	1.94486	3.22805	2.53854	4.90833	2.24184	2.7866	2.72465	1.57046	0.933573	2.62761	3.54473	1.21412
ARHGAP26	3.08392	3.57647	1.40693	0.492552	0.179907	0.744951	2.14731	3.03034	2.43296	0.799087	3.1375	3.85	1.85599	4.45483	2.33342	3.53605	3.45812	3.43696	2.70487	0.85599	2.49313	3.6427	4.07639	4.16912	4.1635	5.13504	3.60526	2.97269	3.58856	2.07724	3.56438	4.19613	2.60407	3.19692	3.94953	1.926
CASZ1	2.45092	2.94202	1.40551	0.491097	0.205758	0.686644	2.08746	1.95606	3.29572	3.27053	1.92979	3.17313	1.95606	1.83188	1.37295	2.91265	3.16993	1.65992	2.40871	0.722466	2.58976	3.06695	3.52607	2.49313	1.58496	3.93734	3.87873	1.90304	2.95047	2.16993	3.82069	2.78241	2.93357	4.18824	3.09424	1.09085
CGN	4.48961	4.9807	1.40551	0.491095	0.0282797	1.54853	5.54689	4.43696	2.95047	3.67694	3.96255	5.42324	4.67412	3.42895	4.6011	4.10266	3.67694	2.99458	5.9493	1.20163	5.29462	4.54226	5.926	4.95373	4.39985	5.84775	4.57107	6.10957	5.29241	4.81044	5.15097	4.74255	3.94017	5.62585	5.95	4.72028
PRSS8	5.85391	6.34486	1.40537	0.49095	0.016824	1.77407	7.60021	6.75181	7.23381	0.475085	6.66718	7.07189	5.56071	0.773996	4.39575	0.454176	3.45549	0.275007	6.66562	0.189034	5.73904	5.96878	7.64767	6.49281	6.69558	5.2891	5.76818	8.21893	7.15795	6.3036	6.26866	6.38612	5.849	5.79857	7.08566	7.14568
MAML2	1.94646	2.4365	1.40448	0.490038	0.0969615	1.0134	3.65878	2.14731	0.454176	0.739848	1.14405	2.02503	0.475085	1.8679	2.48027	2.40054	1.1635	0.669027	2.83188	0.15056	2.67129	0.475085	2.38957	2.85997	0.963474	4.21335	1.89142	2.17632	2.70487	2.10434	2.50843	2.36457	2.59216	3.70487	2.62059	0.495695
MFGE8	4.66121	5.15118	1.40442	0.489971	0.462401	0.334981	5.51507	0.895303	2.74416	5.48704	5.57289	5.12309	4.86146	2.95047	6.78293	4.7148	3.5472	4.14241	4.97131	3.59694	5.4019	4.34696	3.61471	4.60763	4.78712	7.17951	4.77979	5.33557	5.01881	3.41954	0.411426	4.29646	6.44559	5.46597	5.28355	5.37816
CLIP2	3.58215	4.07093	1.40326	0.48878	0.449121	0.347636	1.13093	3.48285	4.12681	1.22651	2.85798	5.13996	4.48543	2.75061	3.13422	4.40259	4.56742	4.43829	2.94111	2.5509	3.68145	3.17153	3.9279	4.50843	3.27053	5.35896	2.22342	2.18903	4.98732	2.57531	4.68538	3.91073	4.337	4.23113	5.01881	2.80529
CPT1A	4.23653	4.72419	1.40217	0.487659	0.618614	0.20858	4.19061	4.81455	4.30232	1.64616	3.63459	3.58376	4.64039	4.28244	3.39506	5.17513	4.79701	3.06523	3.22342	2.68706	3.83188	5.75328	5.23036	5.10601	4.67807	5.76792	4.7703	2.51854	3.27947	4.24489	5.46826	5.0321	4.30012	5.06393	5.05441	1.42223
CFAP298	5.51777	6.00512	1.40187	0.487351	0.504871	0.296819	4.72356	5.40735	6.71232	5.96555	5.31759	5.3579	6.23955	4.70874	4.20242	5.90448	5.15583	5.36177	5.12226	5.62819	6.07703	6.23381	6.39985	5.75435	5.08406	6.38664	5.84273	6.4065	5.39609	4.19771	6.88582	5.16872	6.20555	6.16752	6.22342	5.08576
SNX12	5.24401	5.73117	1.40169	0.487163	0.234452	0.629946	5.0054	5.22574	5.26228	5.8268	5.02237	5.48123	5.48671	4.46858	6.30561	5.09719	5.58886	5.49665	6.77175	5.05398	5.08449	5.19022	5.88801	4.97361	5.48993	6.52685	5.94205	4.89191	6.28817	5.72574	5.16027	4.77558	5.78895	5.7366	5.85823	5.50811
SFN	6.30925	6.79568	1.40097	0.486425	0.0853155	1.06897	7.91976	5.51538	6.39335	0.815575	7.9448	6.8515	8.19673	6.04941	5.88874	6.22516	5.90665	1.09085	7.46434	4.31832	7.4545	7.35931	6.67976	5.83137	6.32229	7.14037	6.36842	6.73998	7.24726	6.0177	6.85137	6.16692	9.57128	7.41227	7.46107	6.70639
KLF6	4.85598	5.34236	1.40092	0.486374	0.0998896	1.00048	3.3147	4.38405	4.02237	3.59813	4.78607	5.39746	5.31796	4.90977	4.2817	5.67469	3.7866	5.98277	5.64933	3.76341	4.80219	5.98504	5.07168	5.84197	4.84097	5.98482	5.26641	4.18666	6.28485	3.98368	5.69627	5.04701	6.12557	5.38716	5.29756	5.55949
FBXO34	4.03085	4.51683	1.40053	0.485978	0.305413	0.515113	5.40871	4.85549	4.74416	3.94111	3.86096	4.8212	4.1334	3.95606	3.94205	4.28021	3.98732	3.9982	3.86096	3.15543	3.38957	4.32121	4.0635	4.71864	4.88362	4.31687	3.40463	4.22651	4.31397	4.95977	4.78555	4.56377	3.33199	4.63517	4.96486	4.46989
KRBOX4	2.65072	3.13625	1.4001	0.485534	0.413712	0.383302	3.56682	2.60881	2.61353	3.78869	3.23573	2.61589	3.09592	0.0285692	3.28096	2.66221	3.25701	4.02059	2.43563	3.41549	2.62293	2.63923	2.52105	2.48027	2.72901	3.66448	3.10098	3.17153	3.56071	2.69822	1.39506	2.61824	3.67694	3.39917	3.54226	3.09424
ROCK2	4.18582	4.67039	1.39917	0.484569	0.00681095	2.16679	3.27352	3.52482	4.50526	3.76235	4.57046	3.97636	4.94439	3.3799	4.19692	3.38957	3.63343	4.62	4.52042	3.14893	4.26903	4.17473	4.79597	4.79805	4.13422	5.04308	4.61176	3.76553	4.7126	4.19219	5.67044	5.23266	4.88166	5.22033	4.62819	4.30889
PKDCC	4.29115	4.77519	1.39866	0.484043	0.804626	0.0944057	2.80735	4.93404	4.5552	3.30889	3.78764	6.50462	0.948601	6.31288	0.925999	5.07639	6.30816	3.60407	0.15056	2.98732	4.07895	5.17752	4.50335	6.58721	5.69432	0.422233	5.79701	3.74416	5.32157	4.00899	4.22882	6.35332	0.275007	2.13093	6.75676	6.01458
MINDY1	2.75361	3.2375	1.39851	0.483887	0.742455	0.12933	2.67129	2.11437	1.95233	4.19849	2.42761	4.25096	2.49057	1.48027	2.1375	2.9855	2.0321	2.83592	3.26003	2.90111	3.74416	2.63691	4.82833	3.27202	2.15704	4.56071	3.80839	3.35896	3.46597	2.66448	3.79494	1.34483	1.80323	3.75702	3.11603	2.36737
B2M	10.1988	10.6811	1.39698	0.48231	0.103784	0.983871	11.4279	10.5673	4.64847	8.9046	8.77165	11.0278	8.02187	10.5473	11.9009	5.98071	9.57732	11.1477	11.4911	10.3622	8.96625	10.0355	10.4878	9.46465	10.465	10.8973	9.6273	7.70812	11.8405	11.7364	9.80462	10.305	10.3661	11.4754	11.701	10.9779
CCDC80	0.883573	1.36411	1.39527	0.48054	0.476605	0.321842	5.08874	0.250962	0.400538	7.49825	0.748461	0.871844	0.422233	0.189034	3.55827	4.70432	0.748461	1.29278	5.32517	0.687061	3.39506	1.13093	0.895303	0.275007	0.565597	1.28688	0.432959	2.50843	1.76129	1.32769	0.367371	1.40054	3.1177	4.01436	1.73118	1.13093
PANX1	3.27771	3.75808	1.39511	0.480378	0.568663	0.245145	2.47508	3.37016	2.81352	3.14568	3.57531	3.05485	4.25323	2.84398	5.31759	3.49313	3.36036	2.83188	5.10601	2.94486	3.20633	3.42358	3.34908	2.9241	1.848	3.94673	3.64039	4.22033	2.97269	3.5008	2.88557	3.18587	3.97269	5.09339	3.87578	3.89336
FAM111A	4.17066	4.65025	1.39434	0.479587	0.986699	0.00581533	4.72137	4.27352	3.8846	0.536053	5.08491	4.06437	5.64875	5.05615	5.11728	4.00809	3.80219	1.55582	6.72724	4.29499	3.33628	3.41819	5.71287	4.06781	2.73769	5.57682	5.25058	1.36177	4.78764	4.04177	2.48543	5.12474	4.51286	6.22805	4.79649	3.41143
H4C8	2.46699	2.94656	1.39433	0.479569	0.0979697	1.00891	3.30159	1.40054	1.90304	2.43829	1.61824	2.68706	1.23879	2.08406	2.62761	1.9222	1.28688	5.77795	1.22033	3.38957	3.12763	3.55949	2.6017	2.4957	2.22033	3.02326	2.86987	3.03034	3.47897	2.83794	3.05658	3.13422	4.40259	2.58256	2.78869	2.67129
ARL4A	4.95045	5.42928	1.39361	0.478828	0.0544403	1.26408	5.17792	5.40429	5.79103	2.36457	5.17792	4.84699	4.51475	4.90497	4.21335	4.63459	4.85898	6.00944	4.6017	3.56438	6.03496	4.99594	5.90038	5.41684	6.49009	5.67469	5.31179	5.35085	5.62761	5.0237	5.42694	5.32589	6.58736	3.9607	5.43162	5.67976
KRT7	3.34905	3.82779	1.39353	0.478741	0.997458	0.00110529	11.0659	0.454176	1.15704	1.50589	4.45022	3.35896	3.10936	7.43346	5.41853	3.7301	3.76235	3.33914	5.45582	1.31034	3.71809	3.30451	2.99458	1.87578	2.46728	4.81096	2.97269	5.84222	4.05745	3.50335	1.46989	3.59813	4.49761	4.76607	5.33128	1.61824
KLHL35	1.55461	2.03335	1.39352	0.478737	0.45206	0.344804	1.61353	2.44626	0.948601	0.526069	1.4957	1.62293	0.963474	1.89142	0.526069	2.26604	2.9279	1.0635	2.38681	1.27501	2.24793	0.757023	2.3505	1.05658	0.575312	3.18587	2.80529	1.95233	2.1635	1.15056	2.89336	2.11437	0.722466	2.86987	0.879706	0.669027
HEBP1	4.66219	5.14025	1.39287	0.478058	0.263652	0.578968	6.63154	3.28392	4.66789	4.6565	5.59634	3.19849	5.61117	4.50906	4.22651	5.43396	4.90641	3.12433	5.52011	3.8679	5.42425	4.23649	4.4522	5.43463	5.10978	4.27202	3.25399	5.63952	5.0387	5.09972	5.17073	4.81455	5.75462	5.20203	5.67807	5.66761
RASAL2	2.18266	2.66031	1.39247	0.477647	0.459612	0.337609	2.33056	1.42761	2.0635	1.09761	1.80735	1.04963	2.17313	2.03562	3.07211	2.27501	2.11103	3.2555	5.23496	2.02148	2.52857	2.19219	4.44824	2.51854	1.81967	2.3505	2.61353	1.61353	3.04963	2.18587	2.35614	3.11103	2.86196	3.51475	3.68257	2.70708
NFKB2	3.78465	4.26188	1.39206	0.477226	0.836744	0.0774076	3.64155	3.44493	1.64155	2.9279	4.71425	3.86196	4.19219	3.75168	6.09529	3.68257	3.81762	2.92029	4.80684	4.32481	4.74416	3.852	3.62994	3.50335	3.63227	3.25096	3.17313	4.46858	4.49761	3.46467	2.69822	4.42358	4.46205	4.19535	4.32841	4.49249
LRIF1	3.41008	3.8869	1.39168	0.476823	0.27029	0.56817	4.65535	0.0143553	3.17951	3.65764	3.34767	0.0840643	3.1177	4.08916	0	3.30159	2.97453	5.03694	4.32769	0.0285692	4.60881	3.47249	4.28318	4.22033	3.90689	3.86691	3.22651	4.9644	4.1127	3.12102	3.7845	3.07039	4.24565	0.400538	4.20085	4.52544
C2	0.868411	1.34463	1.39109	0.476217	0.530227	0.275538	0.286881	0.526069	3.45154	1.02857	0.650765	3.79181	1.01436	0.321928	0.722466	0.411426	0.176323	0.137504	2.70929	0.298658	2.93168	4.40531	6.30195	1.01436	1.1375	1.73985	0.659925	1.5656	1.76977	2.01078	2.0072	1.43829	1.25096	1.20163	0.731183	1.19535
ANXA4	6.80198	7.27789	1.3908	0.475918	0.0959796	1.01782	7.20046	7.47517	6.74214	5.30012	7.06727	6.85723	5.10224	5.53916	5.72274	6.74672	7.32283	8.07852	6.08151	4.08661	6.29554	8.15391	8.2817	7.837	8.08438	7.74786	8.33199	6.98846	7.64933	6.92588	7.42013	8.01335	5.62234	7.06383	7.13566	6.30323
TAF1B	3.15846	3.63333	1.3898	0.474873	0.338967	0.469843	3.42895	2.22033	2.69822	3.71918	4.65821	2.77189	4.58376	2.98914	4.30597	3.07895	2.87184	4.14405	3.64155	3.91073	3.0197	3.13422	2.58736	3.18269	3.09592	3.47379	3.71699	4.06609	3.5008	3.73444	3.54967	2.49825	3.79077	4.5735	3.47379	3.7366
LMNA	7.77228	8.24567	1.38836	0.473383	0.0430103	1.36643	8.04696	5.96993	7.49817	3.47508	8.2867	8.06205	7.73457	6.71521	6.31886	8.15157	6.98334	8.24992	9.41227	4.49697	7.97338	7.35597	8.42148	7.80999	6.8198	10.1513	8.78813	7.75736	8.12143	7.60088	8.88612	7.33673	8.44016	8.65474	8.3699	7.3293
ARFRP1	4.40693	4.87876	1.38687	0.471834	0.656677	0.182648	4.31107	3.03738	4.18903	4.46336	4.30961	6.13771	4.14568	4.62352	2.04264	4.3505	3.68257	5.5472	5.06307	5.42526	4.6893	5.46956	5.08874	4.30524	4.21801	5.92315	5.30706	4.27575	5.57198	2.86987	5.86716	4.6017	5.17153	5.15583	4.11103	2.87381
THNSL2	2.86129	3.3328	1.38656	0.47151	0.244196	0.612261	4.36247	3.04789	2.99639	0.137504	3.4957	2.70044	2.90497	0.0426443	2.64155	0.31034	0.0285692	0	3.97636	0.9855	3.51602	2.81762	3.58376	3.99639	0.344828	4.12184	2.19849	4.23036	0.584963	3.89045	3.17632	3.72356	3.48929	3.06867	1.90689	4.95
ITGB8	1.68926	2.16024	1.38606	0.470987	0.546379	0.262506	5.79935	0.356144	0.475085	0.0703893	1.26903	2.46728	1.67807	2.0036	0.594549	1.60881	2.19535	0.695994	3.9542	0.0143553	2.26903	1.98914	1.70044	2.9486	1.07724	3.63923	2.15056	0.963474	1.55582	1.20789	0.356144	2.16993	3.25399	2.67356	3.08236	2.58736
OAF	4.10631	4.57712	1.38589	0.47081	0.472708	0.325407	1.19535	5.06781	4.36107	4.74093	3.50716	6.04002	3.76447	2.97085	3.71039	4.61471	4.20633	0.189034	4.0063	2.73552	3.62176	5.59574	6.36089	5.53761	4.57471	3.18269	4.57954	5.45549	5.36807	3.43029	5.19849	4.60348	3.08236	4.41549	4.62352	3.51854
CCND1	5.87027	6.34103	1.38583	0.470755	0.556501	0.254534	9.00972	4.76607	4.25626	3.68145	7.88111	5.91552	7.96849	4.90207	6.30834	6.58721	5.82502	7.79669	8.45368	4.73227	7.62637	5.33128	5.68201	5.21684	4.76235	7.83213	5.2292	6.27426	6.85412	5.81224	6.30597	6.1637	8.33038	7.54612	6.5306	6.37608
SIRT7	4.72871	5.19947	1.38583	0.470752	0.243691	0.613161	5.01659	3.3978	5.15462	3.98732	4.14812	4.98277	4.84449	4.904	3.49953	4.61294	4.42761	4.28318	6.10245	5.3512	4.58976	5.0781	5.47119	4.60229	3.88947	6.20945	5.41785	4.69321	5.47346	3.99277	5.47541	5.20477	4.27724	5.19417	5.53636	4.64731
CGREF1	3.62458	4.09513	1.38563	0.470544	0.478357	0.320248	0.782409	3.77821	2.5435	1.55582	4.21801	2.81762	4.93026	0.298658	3.36317	3.98094	4.18269	4.62761	3.74201	2.44095	4.64097	5.22381	2.07724	3.50716	5.58135	0.604071	4.29205	0.879706	5.55059	3.59335	4.91025	4.59156	3.01257	4.93216	2.38128	3.89821
USP11	4.09252	4.56243	1.38502	0.469908	0.110678	0.955938	4.86146	3.24793	3.7761	6.08385	4.51916	3.81762	4.48414	3.90497	4.20867	4.48671	4.82477	5.83086	3.97636	3.22188	4.26604	3.5008	3.25701	2.61824	4.20789	5.56468	4.33771	4.77294	5.3427	4.11437	3.05137	4.25701	5.38922	5.48414	4.35191	4.99367
RNF43	5.54593	6.01568	1.38486	0.469745	0.0297993	1.52579	4.22959	5.51444	5.83238	5.9697	6.01033	6.70446	5.12019	4.21412	1.4489	4.64731	5.95791	3.71699	4.41616	0.0143553	5.57743	6.25927	7.14354	6.60021	5.46923	6.96151	6.07446	5.76394	6.0072	5.04221	6.28207	6.11936	5.95884	6.00899	6.54936	6.02237
MBNL2	4.01122	4.48024	1.38417	0.469019	0.135869	0.86688	3.1177	3.76977	3.24184	4.01525	4.66732	4.0072	3.87578	4.74846	3.76765	2.80116	4.19219	4.19061	5.24755	1.94111	2.60881	4.45022	4.04876	4.8495	3.3978	6.31633	4.47184	5.71149	5.41414	3.46597	3.59932	4.48864	3.89627	4.51979	2.83996	4.9855
TNFRSF14	4.06548	4.5345	1.38416	0.469014	0.731103	0.136022	5.09508	4.12019	4.38336	0.286881	2.09424	4.01078	2.87381	3.32912	4.19692	5.21568	3.60526	2.97269	3.9486	4.29352	3.73118	4.5404	4.87873	4.38198	4.68313	4.94579	5.11936	0.422233	4.95187	3.30889	4.96347	4.53543	3.41278	4.53356	3.76129	2.68032
MPP6	3.16661	3.6356	1.38415	0.468997	0.145946	0.835807	1.99277	2.36737	2.9782	4.76713	3.14893	1.79077	4.46663	1.64616	3.74308	3.12598	3.34767	4.0036	4.40327	3.34908	3.47508	3.18428	1.09085	2.78241	2.35332	3.21568	3.27947	3.77821	4.09255	2.774	3.69711	2.99277	4.36036	4.33557	3.5741	4.07553
SLC35F5	4.49833	4.96696	1.38379	0.46863	0.105606	0.976312	5.74389	5.60199	3.58376	4.29425	5.20555	4.21412	4.88557	3.74846	4.98003	3.3147	3.75596	4.47184	4.52482	3.65992	4.92458	4.28836	5.06566	4.78293	5.64616	4.28392	3.54844	6.6153	5.33521	4.75114	3.94017	4.849	4.52168	5.94111	5.08491	5.7046
CXCL3	2.5759	3.04452	1.38379	0.468622	0.997812	0.000951323	2.05658	4.45088	2.96347	0.956057	2.53356	2.32481	0.226509	5.06523	5.48575	3.62994	2.05658	3.7126	1.91073	1.09761	2.72465	3.23266	2.61824	1.66448	4.93074	1.5008	1.33914	0.137504	3.36877	1.52105	5.77795	3.41143	3.39643	0.918386	3.43162	2.72028
MED12	3.39712	3.86567	1.38372	0.468556	0.740143	0.130685	2.76977	2.41684	3.60644	5.22574	3.34625	4.24945	3.94673	3.18269	3.19061	3.62176	3.33771	3.39917	4.63865	3.39506	3.22342	3.5008	4.69766	3.34341	2.67129	4.14486	4.24489	3.78555	4.33485	2.96347	2.59932	3.94579	3.51223	4.12681	4.90641	3.22651
ADNP	5.26268	5.73036	1.38289	0.467682	0.16058	0.794308	5.38509	4.70044	5.1334	5.88044	4.96023	5.48607	5.2407	5.28466	5.30122	5.12681	5.06523	6.02481	5.86022	4.92172	5.11187	5.21645	5.63517	5.72765	5.79468	6.05224	5.9222	5.72574	5.79883	5.42391	5.62352	4.80941	5.73498	6.03496	4.98778	4.84298
EEPD1	3.52494	3.99207	1.38236	0.467134	0.488679	0.310977	3.08236	3.56316	4.23649	2.18903	2.61589	5.49442	1.53107	5.74012	3.30305	3.48671	5.80349	2.70487	1.89142	1.32193	4.65935	4.53107	4.58195	4.35826	3.6893	6.36177	3.80941	2.36177	5.57713	4.17473	4.62702	3.70155	4.94533	2.31325	4.61294	1.60881
SP100	4.71686	5.18381	1.38218	0.466943	0.138508	0.858526	4.86493	4.73606	3.81352	0.201634	5.04352	3.78555	4.69766	3.95699	6.65277	4.98641	4.28836	3.77294	5.6499	5.22535	4.08491	4.13832	4.91361	5.3147	4.7761	5.81839	4.67129	3.69488	5.63807	5.3067	3.47249	4.79025	5.06091	5.72683	5.59216	5.89263
SLC44A3	3.4091	3.87578	1.38193	0.466682	0.715047	0.145666	2.27202	4.24641	3.46205	1.96347	3.20945	5.10098	3.24489	4.22342	2.26604	4.61941	3.35614	2.75489	0.871844	0.111031	4.97636	4.82883	4.88704	5.29278	3.87676	4.35262	4.54844	2.64386	3.01257	4.58135	3.8748	4.72465	1.73985	2.22033	5.17911	2.50589
PTPRH	2.29509	2.76149	1.38166	0.466401	0.3258	0.487048	4.13914	0.970854	3.02857	0.0143553	1.95606	2.74631	0.0426443	4.02326	4.86146	0.9855	2.47249	1.15056	2.76977	0.0703893	1.81558	2.68482	2.64847	2.1177	3.62994	3.33056	4.7301	0.0976108	3.46989	2.87184	2.68706	2.17951	2.33056	2.07724	2.83592	1.20163
IFNGR1	5.47862	5.94497	1.3816	0.466342	0.0209619	1.67857	5.52763	5.30998	6.06975	4.40667	6.89397	4.57833	5.45385	5.45549	5.52732	5.8485	5.21218	5.04264	6.04767	3.5509	5.50176	5.95536	5.64155	5.32409	5.57954	7.13484	5.61147	6.07361	5.38957	7.15765	5.90014	5.90785	4.71918	5.98208	6.76208	7.58782
TUFT1	3.61399	4.07956	1.38087	0.465572	0.102103	0.990961	4.68818	3.48285	3.44626	3.31034	3.67469	4.45615	3.59455	3.01614	4.58436	3.17313	3.23726	2.87971	5.58286	2.852	4.06091	3.63343	4.26679	3.86691	3.14731	4.89142	4.10601	4.86641	3.92029	4.05311	3.97361	3.18745	4.37573	5.01837	3.98368	4.70321
NSMCE2	4.80787	5.27316	1.3806	0.465293	0.797562	0.0982353	4.88215	5.40565	4.49121	4.35262	4.74578	4.3799	4.31107	5.43095	5.25172	4.22497	4.78764	10.7605	4.93452	5.5043	5.05528	4.80684	4.8089	4.05398	5.50875	5.4121	6.06458	5.01123	4.11353	6.59604	5.13422	4.06695	4.96347	5.46401	4.68426	5.70487
SULT1A1	3.05391	3.51903	1.38043	0.465118	0.537794	0.269384	3.36597	4.33485	4.29866	4.5509	2.37573	4.54411	3.0018	2.95791	1.05658	3.52356	3.79597	3.10601	2.84398	2.81967	2.31904	2.51349	6.37295	2.74416	2.5008	2.99458	4.52544	5.98162	4.73552	5.05441	3.19061	3.41278	1.61824	5.16511	3.62527	1.32193
B4GALT6	1.85506	2.3196	1.37988	0.46454	0.651351	0.186185	0.887525	0.887525	2.5435	2.43296	2.17951	1.90689	2.08406	1.18269	2.65076	1.72683	1.80323	2.83188	1.49057	3.90977	0.378512	3.0635	1.70487	1.66903	2.45681	2.94298	1.4957	4.12102	2.37016	1.28688	0.773996	1	2.26903	2.45154	1.5656	2.69153
IGF2BP3	4.25409	4.71853	1.37978	0.46444	0.157136	0.803723	4.42492	3.29572	4.59335	4.33985	4.05832	0.713696	4.7252	3.88655	4.16832	4.57471	3.24489	6.5256	6.27724	6.01235	4.15623	1.52607	1.51096	4.42962	3.93734	3.41684	5.24451	5.91456	4.87922	4.2211	4.39232	3.57531	4.85449	5.82069	4.58256	5.0648
JRKL	2.97542	3.4394	1.37934	0.463979	0.299658	0.523375	3.17951	3.85898	2.23573	2.79286	3.01792	3.57046	2.93734	2.62059	4.24108	2.774	2.98368	2.62994	3.95791	1.926	2.96717	2.90111	4.46858	3.97636	2.44361	3.46467	3.65306	3.1177	3.5472	2.93546	3.38128	3.55827	3.41414	4.81198	3.13258	3.48156
FNTA	5.35625	5.81908	1.37825	0.462835	0.244268	0.612133	5.37086	5.23879	5.76288	5.32948	6.06026	4.23419	5.65707	5.51854	5.28096	4.99458	5.27798	5.22033	5.75221	5.65907	5.97568	5.28762	5.34163	6.04418	5.76977	5.12433	4.09592	6.36159	6.28485	5.24298	7.20877	6.14221	5.86839	6.34784	4.99865	5.61412
RNF149	4.79701	5.25923	1.37766	0.462221	0.146741	0.833447	5.36597	4.55213	5.36212	5.25814	4.33985	4.57168	4.46858	4.79286	4.56316	4.80116	4.74416	3.48671	5.6372	4.52105	5.1469	4.81096	5.45286	5.46793	5.15826	6.34287	4.5404	5.35403	5.71149	4.35262	5.16511	5.1811	3.92125	5.64241	5.33735	5.65421
GLB1L2	4.76629	5.22828	1.37745	0.461996	0.435792	0.360721	4.11853	4.04527	4.43962	4.12184	4.80787	5.14812	5.29205	3.83693	3.67243	4.82985	4.75542	3.74093	5.00495	4.55949	4.77716	5.30232	5.6311	5.36492	3.6427	4.12267	5.80168	2.76341	4.24717	5.09761	5.91672	5.78633	5.35896	5.40735	4.849	5.72356
ZNF417	2.04492	2.50669	1.37723	0.461772	0.975459	0.0107908	1.92979	0.475085	2.13093	3.04439	2.10434	3.71039	1.91456	2.70487	1.82782	0.85599	1.9855	1.75275	3.22497	3.17792	1.70487	1.1375	2.50335	2.66903	0.948601	2.9279	2.79286	3.45812	2.5435	0.613532	1.97085	1.42761	2.61117	2.9782	2.46989	1.03562
TCEA2	1.39078	1.85252	1.3772	0.46174	0.476522	0.321917	3.94579	0.0840643	2.9279	5.01837	1.848	3.5008	0.137504	0.275007	0.443607	2.98185	0.201634	4.67807	0.575312	0.124328	2.80529	0.933573	2.90111	0	1.28096	3.61471	0.389567	5.20516	5.16471	0	1.0072	2.10098	4.23573	1.60407	0.214125	3.39917
DDX27	5.65188	6.11316	1.37676	0.461276	0.00403567	2.39408	4.59574	5.4121	5.09043	5.33342	5.55182	5.75462	5.84725	4.37712	5.75195	4.43763	5.17433	5.98914	6.85786	4.70598	5.93758	6.46597	6.41886	5.88753	5.9991	6.37191	6.12639	6.04374	6.37069	5.59305	7.1809	5.64962	6.27705	6.76633	6.09993	5.86938
SMIM14	3.41296	3.87378	1.37632	0.460819	0.190202	0.720785	5.55857	4.26153	3.51096	3.28836	5.70432	3.29719	3.47249	4.1811	1.68706	2.86987	3.9991	4.45549	2.45418	0.367371	3.35473	2.73985	3.27501	3.47119	3.59694	3.9782	3.63459	4.02857	4.15623	3.40599	3.01792	3.88362	3.86394	4.91791	3.83895	4.22574
TMPRSS13	1.74104	2.20129	1.37579	0.460256	0.556922	0.254206	6.03804	1.88753	1.07724	0.400538	3.94111	3.79286	2.32769	0.594549	0.124328	0.201634	2.37573	0.0143553	2.34483	0.0565835	2.9241	1.59455	0.31034	2.83188	1.45418	3.44361	1.9222	5.65793	0.422233	2.08066	2.61824	0.941106	0	2.32193	2.45418	2.73552
PTTG1IP	6.37863	6.83849	1.37541	0.459858	0.0734422	1.13405	8.64378	6.30177	5.68201	5.43229	6.80967	6.65693	6.45549	6.192	6.16872	6.18587	5.45286	5.90593	6.62979	5.62264	6.82833	6.60095	7.15239	6.47379	5.82349	7.46459	6.18824	7.93799	7.11228	6.27482	6.82286	6.66206	7.94854	7.73789	6.1536	6.85412
RSRP1	5.59912	6.05866	1.37509	0.459531	0.85851	0.0662547	4.31397	5.34163	5.63052	5.95163	4.87086	6.48671	5.52607	6.05028	3.93546	6.0119	6.30524	5.48896	5.33807	5.56773	4.74039	5.80864	6.57471	5.73633	4.63749	6.40786	6.11416	6.27687	6.45467	3.08406	6.00315	6.12578	5.29278	6.57909	5.58316	4.63691
AVEN	3.55948	4.01817	1.37429	0.458688	0.0402729	1.39499	2.56071	3.82782	3.41684	2.76977	3.86196	4.39643	4.02414	2.74416	3.59216	3.81352	3.69488	4.13504	3.5656	2.31325	3.33628	2.49825	3.55336	2.81967	4.10182	4.45483	3.77294	2.64616	3.93452	2.98914	4.66732	3.38819	4.23419	4.16832	3.854	4.29131
LRRC8A	3.91472	4.37338	1.37426	0.458659	0.288525	0.539816	5.2724	3.04614	2.99458	4.57592	3.19377	4.40599	4.39849	3.60763	4.32841	3.11936	3.29425	3.28096	5.09887	3.52607	4.91409	3.80529	4.40327	4.02414	2.68032	7.1979	3.94767	4.79909	5.57743	2.854	3.93734	4.83542	5.55827	4.86592	3.7301	3.0635
TNFRSF19	1.36318	1.82177	1.3742	0.458591	0.876264	0.0573651	1.70487	0.555816	0.678072	4.41143	3.11437	2.02503	3.59335	0.0840643	0.0143553	1.852	0.286881	0.321928	5.26341	0	4.18982	0.163499	1.02148	3.22033	1.99277	3.54967	0.0703893	3.97545	0.594549	1.20163	0.189034	1.65076	3.3799	3.01257	1.0072	2.10769
FAH	4.0622	4.52069	1.3741	0.45849	0.041663	1.38025	5.10811	4.06609	3.65535	4.59574	4.2502	4.21568	4.33271	2.89336	4.34483	3.91552	2.40327	3.35755	3.84298	4.05832	4.40599	3.90881	4.02768	4.95047	4.9241	5.0492	4.74039	4.58195	4.62936	4.10182	4.82375	4.03826	3.55827	4.45943	4.1416	4.27501
CYTH3	3.70004	4.15834	1.37392	0.458298	0.497229	0.303444	3.98459	2.46728	3.41549	4.21257	4.36737	3.05658	4.10852	3.03562	4.13258	4.69599	3.21412	1.30451	6.46123	2.8339	4.37712	2.57046	1.80323	4.12598	2.54597	2.69599	1.25096	4.34625	4.0027	3.73444	3.97728	4.31397	4.98048	4.96855	4.95977	4.60348
ATOX1	6.75418	7.21232	1.37377	0.45814	0.0991475	1.00372	7.26941	6.68734	6.32139	6.91229	7.93593	6.79572	6.45796	5.57289	6.78385	6.82896	6.24355	6.67384	7.65191	6.48156	6.72451	6.89239	7.03716	6.48123	8.79233	7.81417	6.15644	6.92029	7.18834	7.04428	7.2363	5.96786	8.478	7.28559	6.53169	7.45566
CHAC1	3.04768	3.50573	1.37369	0.458052	0.0684572	1.16458	1.32193	3.14568	4.77821	3.02326	5.69655	1.80323	3.91169	5.06393	2.18269	4.03298	4.08916	1.71809	3.39094	0.464668	3.07211	1.01436	1.27501	0.963474	3.9222	3.31325	4.59932	4.28762	4.95	3.69822	2.9542	2.94111	3	3.17473	2.56803	4.35896
PKP3	5.63359	6.09161	1.37365	0.458016	0.107319	0.969322	5.52513	4.37016	6.25191	0.495695	5.68734	7.4663	5.11562	5.40905	4.61706	5.57984	5.91169	0.367371	7.07446	2.77821	6.20828	6.6886	6.86604	6.7389	5.00988	7.37608	6.52716	5.7057	6.8421	5.13175	7.40165	6.47752	5.10098	5.54535	7.28864	4.91361
ZMYND8	4.13914	4.59603	1.37258	0.456893	0.19124	0.718422	4.13668	3.34199	3.55336	4.46793	3.4019	4.60348	3.68482	3.53605	3.27202	3.65306	4.1416	5.80916	5.48414	2.63923	4.45483	4.2502	4.97545	4.58135	4.29425	5.8382	5.11977	4.97131	5.74443	3.29572	4.9241	3.52356	4.78607	4.40599	3.87971	3.5656
SUSD6	2.37847	2.83481	1.37206	0.456342	0.405674	0.391823	4.65478	2.81558	2.38957	1.96717	2.22033	2.28983	2.36737	1.67807	3.48414	2.67807	2.22342	3.43029	2.40599	2.35332	2.12102	2.88557	2.63923	1.8953	1.86394	3.49057	2.76553	2.88362	3.26303	2.33342	2.81762	2.852	2.27501	2.852	3.22651	2.52356
SLC52A2	5.44207	5.89841	1.37205	0.456337	0.454792	0.342187	4.38405	5.33878	6.78385	5.2426	5.21062	6.19476	5.54597	5.38922	4.70598	5.34412	5.47508	5.25285	5.40905	5.83086	7.51436	7.45105	7.60511	5.63807	5.72846	7.52677	5.94556	6.25361	6.85947	4.0054	7.4822	5.85125	5.70874	5.7926	6.09824	5.49506
PPFIBP2	4.12469	4.58065	1.37169	0.455956	0.699309	0.155331	3.62527	3.98641	4.54102	3.9514	4.99548	6.61956	3.92695	4.55704	1.88362	4.04177	5.70377	4.13668	3.28392	2.28096	4.1127	5.86295	5.74201	5.98254	3.72901	5.23074	5.23573	5.00045	3.65076	4.35755	5.19731	4.80374	0.298658	3.65992	5.6094	3.66107
FAM118A	4.07733	4.53324	1.37165	0.455908	0.18548	0.731704	2.33342	2.32769	4.9486	4.00899	3.74308	4.14568	3.94767	5.19456	2.80323	4.50843	5.16229	3.02503	4.67299	3.28983	3.19692	4.29278	4.94251	4.39369	3.72356	4.18349	4.60051	4.46597	4.94064	2.9542	4.774	6.76182	3.23726	4.65935	6.71273	3.17153
LPIN3	3.23755	3.69315	1.37136	0.455602	0.968672	0.0138231	2.80323	2.86592	3.73444	3.46074	3.01436	4.13011	2.73118	3.88166	2.58256	4.46728	2.90304	2.67356	3.98094	4.42761	2.90111	2.93923	4.80478	5.18269	3.68032	4.53356	3.0036	3	4.55704	1.63227	4.60585	3.27053	3.75382	4.13422	3.70598	2.59932
PDZD11	5.75753	6.2129	1.37113	0.455365	0.685176	0.164198	6.67087	6.33307	5.00315	5.71973	6.18309	5.49474	5.74953	5.90593	6.66463	5.32589	5.55121	5.76553	7.21111	5.55612	5.11603	5.91958	6.36685	5.16712	6.7849	6.60229	6.13771	4.38267	6.19219	6.53247	4.96347	5.18745	6.26547	6.22593	6.19987	6.24963
SH3BGRL3	7.20968	7.66468	1.37078	0.454997	0.0554335	1.25623	8.4446	7.19535	6.52262	4.91743	8.48989	7.43171	7.21578	6.08852	7.42063	7.02004	6.84235	8.94046	7.35297	6.51617	7.20359	7.83542	7.7097	6.82718	8.89491	8.23659	8.40271	7.56948	7.47832	7.4266	7.92985	6.82222	8.74099	6.82094	7.70037	7.62899
P4HA2	4.25496	4.70932	1.37017	0.454357	0.0283412	1.54758	4.18824	3.774	2.94298	3.52607	5.5345	4.82426	5.56621	3.0072	4.19377	4.48285	4.42425	1.87971	4.34837	2.43029	5.32337	4.0045	4.37086	4.31615	4.78346	6.14608	3.98003	5.23343	5.49953	3.57289	4.28318	4.12516	5.56864	5.91025	4.36387	4.63517
ASAP1	3.4573	3.91072	1.36928	0.45342	0.337562	0.471646	3.28244	2.20789	2.43029	3.30305	2.96717	3.50589	3.40327	3.03562	4.67243	3.40871	3.87086	3.51475	4.34767	3.93168	4.64097	3.63227	4.30743	2.72683	2.45418	3.68482	4.52105	4.30889	3.17951	4.24565	2.79909	3.14568	4.44427	4.66903	3.7666	4.05485
METRN	3.33292	3.78602	1.36898	0.4531	0.105942	0.974932	3.74201	2.0036	2.48027	2.26604	2.64847	2.926	3.73985	0.948601	1.18903	4.25852	4.83289	4.5097	3.93168	4.94813	4.45746	2.54844	3.78136	2.44361	3.79805	3.82171	3.26604	3.76765	4.99186	1.86394	4.9241	3.59216	3.774	4.86888	3.854	3.47119
CARS1	5.13049	5.58135	1.36686	0.450866	0.250408	0.601352	4.43095	4.52857	4.82985	5.17951	6.57546	5.67807	5.40735	6.3185	5.62293	5.10434	5.66846	4.99774	6.39832	4.18745	5.15664	4.88801	5.03562	5.05311	4.37782	6.77729	5.89506	6.15421	5.53481	5.04745	5.6279	5.19692	5.98482	4.98687	5.63807	5.52136
GRHL1	2.21274	2.66344	1.3667	0.450698	0.411707	0.385412	5.45385	0.807355	0.584963	2.56803	2.85	2.08066	2.8679	2.54844	1.27501	2.34483	2.0635	1.51602	3.93829	1.10434	2.90304	1.76129	2.0635	3.74739	1.4489	2.96901	2.5656	4.42962	1.69599	2.76129	3.1375	1.57531	2.55827	3.64039	3.21412	2.13422
PKIB	2.44103	2.89171	1.36668	0.450674	0.742982	0.129022	2.04614	3.89433	5.51633	0.604071	5.27947	1.37851	1.54102	3.77821	2.83592	0.765535	1.58496	5.24146	1.23266	0.344828	3.22651	3.65764	1.75702	3.04439	3.94298	2.35332	3.70155	2.20163	2.72683	2.64155	4.14731	1.53605	0.731183	3.05658	3.36597	3.34341
COMMD6	7.21243	7.66279	1.36638	0.450363	0.935193	0.0290988	6.88166	8.67997	6.5373	7.10978	7.84442	7.23879	6.74039	7.47954	6.32139	6.33342	7.37756	5.66221	6.98208	7.40446	7.18606	8.22439	8.48454	8.69735	7.73829	7.65478	6.86876	7.96769	7.76434	7.05756	7.6708	6.20496	7.87934	6.51049	6.09297	8.33561
ATF3	3.5599	4.00969	1.36584	0.449792	0.903926	0.0438669	2.74631	3.49442	3.41414	3.4957	4.54411	3.05485	3.43162	5.6499	5.36036	4.3427	3.6241	2.12763	6.19908	0.963474	3.85798	4.21956	3.33628	4.44956	3.14405	1.47508	3.91169	4.10769	4.27724	3.01614	2.62994	5.0343	4.66505	3.68257	4.30232	4.68762
PDIA3	8.11853	8.56782	1.36537	0.449293	0.0534431	1.27211	8.43571	7.61949	8.19239	7.25899	8.67888	8.53893	9.25378	7.29444	7.72014	8.39613	8.24517	8.89939	7.8947	6.47897	8.04467	7.80374	8.76709	7.38759	8.92003	8.72683	8.56894	8.5667	8.4074	8.30451	8.20163	7.07767	8.26913	8.76825	9.06061	9.33051
PROCR	4.8352	5.28443	1.36532	0.449234	0.778448	0.10877	2.22959	1.03562	3.24336	4.28762	5.68089	2.01792	3.98277	4.76977	6.76779	5.13217	4.59753	7.11145	3.2555	7.43779	5.46761	6.3818	5.69766	4.90063	7.23391	5.03518	5.93121	2.09761	5.81275	3.5097	5.50048	4.53232	1.774	5.22226	5.3466	6.16289
FKBP1A	7.17012	7.61887	1.36485	0.448747	0.589912	0.229213	7.22217	6.3837	6.7343	9.13945	7.1822	7.14995	7.18319	6.07382	7.38914	7.24536	6.55013	6.42811	7.13196	7.15805	8.32057	7.92742	8.15694	6.78816	6.77373	8.82349	7.73003	7.97642	6.35773	6.09064	8.01112	6.3918	8.45664	7.50772	6.77056	7.95791
HELZ2	3.66272	4.1112	1.3646	0.448479	0.0364287	1.43856	2.44626	2.85997	2.62527	0.565597	3.43429	5.06005	3.81865	3.64962	2.83794	3.82477	3.54473	3.37712	4.86096	3.7148	4.32625	3.67582	3.83592	4.58376	3.34483	5.69711	3.59932	3.57168	5.87922	2.87381	4.30305	4.32481	3.91934	5.75649	5.38128	3.7126
APOBEC3B	4.65045	5.09887	1.36455	0.448424	0.221771	0.654095	0.0565835	3.47119	2.33914	0.275007	7.40216	4.35966	5.87603	3.38267	6.31922	4.65935	5.55459	1.7866	5.66874	4.64155	5.81506	5.12639	3.84197	4.68426	4.62059	6.26997	2.848	5.31759	5.92837	5.09972	1.1177	5.08958	7.50787	5.09803	4.75862	6.78215
LPIN2	3.07289	3.51999	1.3633	0.447101	0.0670917	1.17333	4.11603	2.68032	4.23573	3.08746	2.8339	2.52607	3.76871	1.99277	2.99458	3.11603	3.76235	3.23266	2.65764	2.44095	2.80116	3.05832	3.24641	3.75916	3.03738	2.72247	4.56499	4.91361	3.57531	3.59574	3.20006	4.77189	2.65076	4.78921	2.90304	3.46467
FAM110C	1.85155	2.29853	1.36319	0.446983	0.493011	0.307144	1.91073	3.71809	0.799087	0.0143553	1.5008	2.63923	1.79494	0.464668	2.02148	1.88753	1.81558	2.45154	1.74416	1.02857	1.0635	2.9486	3.33056	3.24031	1.31615	3.98823	3.68706	0.594549	2.53356	2.0635	1.22651	3.0635	2.79909	2.91073	1.36737	0.765535
MED22	4.06081	4.50775	1.36314	0.446938	0.802575	0.0955146	3.74631	2.27501	3.58976	5.15623	4.24336	4.24031	4.55459	3.8953	3.64386	4.00809	4.15056	3.94486	5.55213	5.24907	4.11353	3.91169	4.00809	4.61941	2.23879	4.62117	4.74524	4.56133	4.04089	3.20789	4.45418	4.59574	4.39712	4.72629	4.72356	2.69599
TST	5.72169	6.16855	1.36307	0.446861	0.417746	0.379087	5.13258	6.7174	7.35191	5.27984	6.91085	5.86443	5.0321	7.20301	3.93357	5.45746	7.49633	4.57046	3.98094	3.1811	5.57894	6.49761	7.73016	6.01145	7.48494	7.74692	6.24413	5.78555	6.37034	6.09297	7.12029	5.0917	4.87135	4.62994	5.47314	6.60496
CDH17	6.51946	6.9662	1.36295	0.446736	0.955545	0.0197489	0.111031	7.5256	6.63633	2.33342	5.94462	7.12195	3.02148	5.2211	0.124328	7.08789	6.40259	7.59731	0.111031	0.0285692	6.70777	7.83769	8.56468	7.52505	8.24251	0.454176	1.05658	0.400538	6.94439	6.988	7.6872	7.56438	0.454176	4.75596	7.88503	8.33628
KLF4	3.92959	4.3762	1.36283	0.446608	0.249426	0.603058	3.88557	3.43829	3.84398	0.31034	5.03474	3.99005	3.33199	5.30779	4.28836	5.13381	4.53045	3.97361	6.58841	1.26903	3.81044	3.33342	2.82375	4.35685	4.04701	3.82985	2.8339	4.96162	3.87184	4.3505	4.61471	4.66959	5.88996	4.7939	4.4019	3.59932
HSPA2	1.43326	1.87927	1.36228	0.446018	0.248734	0.604265	1.96717	0.485427	1.58976	3.17473	1	1.94111	1.09761	0.565597	1.81967	0.411426	1.51602	6.34501	1.59455	0.0143553	1.61353	1.0072	1.3505	1.1635	1.94111	4.55336	1.13093	1.84398	0.526069	3.43829	1.76553	2.6017	1.51096	2.66221	1.91456	1.58496
NEBL	4.01299	4.45843	1.36173	0.445437	0.175602	0.755471	3.61589	4.06437	3.57652	3.2854	4.47379	4.89239	3.96162	4.22728	0.176323	2.70266	3.70155	4.24869	5.06609	0.0426443	3.96162	4.22805	4.28983	4.31542	4.20006	5.07125	1.43296	4.65878	4.76607	3.07724	4.18824	4.46532	6.09128	5.04352	4.45154	3.6017
FGD3	1.6555	2.10031	1.36114	0.44481	0.446366	0.350309	3.09424	0.464668	0.321928	1.852	2.91073	1.47508	3.3799	0.201634	1.02857	2.04963	1.04264	0.298658	4.97177	0.925999	2.52356	0.910733	2.05658	1.83592	0.378512	3.26903	2.48027	3.12433	1.67356	2.44361	1.75702	2.50335	0.333424	3.70044	1.72683	1.48027
DSP	5.61232	6.05701	1.36103	0.444699	0.115412	0.937747	3.91552	4.34696	5.33128	5.44725	4.95047	6.19259	6.05246	3.32769	5.47671	7.30067	6.00383	4.85499	5.74792	1.48027	6.20906	5.98345	6.38853	6.5146	4.44095	6.63256	4.72792	7.33548	6.10371	5.25361	6.0542	5.64357	6.0354	6.56301	6.67779	6.05983
TMEM87A	5.231	5.67496	1.36034	0.443962	0.0192889	1.71469	5.32012	5.15178	4.78973	4.11187	5.48317	5.47897	5.31615	5.848	5.42962	5.09887	5.86443	5.43029	5.08916	4.74578	5.26941	4.02237	5.19259	4.48864	5.30488	5.83794	5.732	5.17752	5.68004	5.88044	5.85947	4.97545	4.9607	5.66988	5.85947	5.23458
STON2	1.70334	2.14725	1.36029	0.443912	0.578811	0.237463	3.74953	1.38957	0.226509	0.757023	0.933573	1.20163	0.773996	3.67469	1.87578	2.30451	1.29278	3.91169	1.80735	0	1.59932	1.88753	2.14078	2.16672	2.16027	2.13422	0.910733	2.70044	1.48543	1.66448	2.50335	2.35614	0.565597	2.41143	2.83188	1.66448
SAP30L	3.94561	4.38829	1.35913	0.442681	0.237547	0.62425	3.9222	4.20789	3.50716	3.70044	3.96901	4.46989	3.83794	3.47897	4.08151	4.7845	4.07553	3.11437	4.34341	3.49313	3.25248	4.23189	4.58736	3.12763	5.02059	4.45088	3.5656	4.33628	3.58976	3.36737	3.35896	4.75969	4.4522	5.06824	4.44029	3.57773
LFNG	4.28944	4.73088	1.35796	0.441444	0.4494	0.347367	4.49057	5.55459	5.8622	1.20789	2.04264	6.8596	1.52105	3.22342	1.26303	2.61117	4.96671	3.93829	5.07852	0.918386	4.99684	5.87725	6.58346	4.08831	4.91025	6.49105	5.71149	1.08406	4.55152	3.71149	6.13175	5.9521	4.42828	3.70708	5.3799	1.57531
PCDH1	4.31151	4.75261	1.35764	0.441105	0.0396948	1.40127	4.35473	3.68706	4.19692	0.111031	4.06867	4.94345	2.65306	2.75275	5.4663	4.55643	5.19692	0.956057	6.80323	0.163499	4.39849	4.73227	5.16952	4.26828	3.93357	6.09803	4.62994	4.48993	5.35896	4.56925	4.87529	5.22033	3.23266	6.04111	5.65907	4.43363
SEMA4B	4.25713	4.69777	1.35721	0.440644	0.288113	0.540438	7.25758	2.93168	4.09677	2.83188	4.02945	4.98277	3.41819	4.71039	5.50239	5.00315	4.75756	4.22959	3.56803	2.65076	3.74308	4.28466	4.68426	4.83643	4.55459	6.01346	6.1102	4.23113	5.99526	3.91648	4.63691	4.77926	3.19219	4.75862	5.19417	3.30597
AKR7A3	3.38816	3.82859	1.35701	0.440436	0.57162	0.242893	0.475085	4.20789	3.65306	0.963474	0.526069	4.60644	0.757023	3.63227	0.704872	2.49825	4.22419	5.72465	0.555816	3.14405	2.1375	5.85723	5.25285	4.07639	4.72192	3.488	5.45022	1.32193	4.01614	3.80219	5.24336	4.1035	0.704872	2.24489	3.85499	0.879706
RAB5IF	6.93351	7.37366	1.35674	0.440141	0.171006	0.766989	6.8622	7.69787	6.90749	5.47086	6.51412	6.95954	7.05398	7.35711	6.79455	6.38543	6.24108	6.88448	7.51373	7.13627	7.34385	8.08284	8.34554	6.749	8.06889	8.04778	7.27836	7.29866	7.44865	6.59619	7.5462	6.23936	7.25399	7.4843	7.91558	6.84612
PPP2R1B	3.86242	4.30229	1.35648	0.439872	0.4905	0.309361	3.32912	3.51728	4.14078	3.80116	4.60051	4.51475	5.19967	3.06005	3.32625	3.8166	3.67243	3.82171	5.12598	3.87184	3.853	4.26828	4.78816	4.26828	3.02857	4.83491	4.29352	4.03122	3.03034	4.04177	4.41481	3.51602	5.40463	5.34447	4.65019	4.31107
SH3BP1	3.66497	4.10314	1.35488	0.438162	0.0213077	1.67146	3.24641	2.73335	4.54164	3.62176	4.11853	3.40463	4.38267	2.9222	2.70708	3.87873	3.85798	1.61824	3.41143	3.70819	4.02945	3.60644	4.48414	3.94767	4.73606	5.29682	4.17153	4.46401	4.26078	3.79494	4.34979	3.61235	3.74739	3.23726	4.03474	3.9542
RAP2C	3.81749	4.25522	1.35447	0.437725	0.0596203	1.22461	4.73877	3.83693	3.99005	3.56071	4.39643	3.57652	4.24336	3.60763	4.53356	3.22033	3.73877	4.33985	4.46336	4	3.05832	2.54597	3.79805	3.21412	3.92695	4.50653	3.81558	4.12846	4.98048	3.69488	3.79181	3.43429	4.38198	4.42358	4.89045	4.58075
EXT1	4.09317	4.53083	1.35441	0.437662	0.527402	0.277858	4.59694	4.11853	3.62877	3.71699	4.25626	4.48478	4.40871	3.90785	3.97728	5.27984	4.06781	4.56377	3.48414	3.22188	4.26454	4.86344	3.74846	4.02945	4.58075	5.60881	5.08364	5.00225	3.50462	4.48091	3.91743	3.30012	2.42223	4.11353	5.09508	4.88996
SSR4	8.65477	9.09216	1.35416	0.437394	0.345144	0.462	10.4277	9.21325	8.86644	8.82871	8.66434	9.24472	8.07302	8.4685	9.30677	7.99243	8.64519	9.40203	8.95321	8.19279	8.29889	6.80993	8.06188	7.5572	9.34418	9.16631	8.82117	7.22786	8.71713	9.01801	9.26604	7.69836	8.31161	9.9714	9.23316	10.1334
FAM160A2	4.39396	4.83001	1.35289	0.43605	0.558844	0.25271	4.08916	3.2854	4.88753	3.94953	3.75275	5.48864	3.81147	5.06178	2.96532	4.65535	4.80993	4.13258	4.8475	3.84599	3.9514	5.05788	5.60051	4.89288	3.49057	5.44294	5.4165	4.87234	5.22226	3.32337	4.86146	4.79857	3.51096	4.78293	5.20242	3.852
HOXB4	1.48274	1.9182	1.35235	0.435469	0.248631	0.604444	0.367371	0.226509	1.25096	0.925999	2.69153	3.36036	2.75702	0.773996	1.38957	1.5008	2.10098	0.9855	3.83188	1.65076	3.20477	1.46467	0.650765	2.45681	1.3505	4.64501	2.65076	1.8953	3.9782	0.565597	0.704872	2.65764	5.13175	1.37851	1.94111	1.36737
CHRNB1	2.72525	3.16024	1.35191	0.434995	0.884359	0.0533713	3.85997	1.67807	1.36177	2.65764	4.1375	3.78555	5.03166	1.21412	4.65935	2.24184	2.20477	2.20163	2.79286	3.94392	4.34696	1.92979	1.94486	3.65191	1.60881	5.04789	2.5656	4.99458	4.39849	1.4957	1.04264	3.75489	5.23688	1.63227	1.18269	3.77926
SCAMP2	5.373	5.80798	1.35189	0.434977	0.0422615	1.37406	5.48832	6.01614	5.49633	4.80581	5.53792	6.11832	5.72492	3.7939	5.11562	5.27352	4.98959	5.47249	5.72819	3.87873	4.87184	5.10308	6.53947	5.08194	5.20516	5.98641	5.48607	5.86245	5.99865	5.76421	6.53652	5.21762	4.95977	6.28688	5.85175	5.58616
METRNL	4.64177	5.07424	1.34954	0.432463	0.10167	0.992805	4.10014	4.24793	3.66562	0.344828	4.83036	4.89239	5.54967	4.60999	1.50589	5.07168	4.67356	0.321928	6.54828	3.852	4.22419	4.90448	5.46663	5.14119	3.79286	6.13832	5.6017	5.01837	4.17712	3.80632	5.13011	5.23688	4.78398	5.70708	6.07489	3.58976
LMCD1	1.48793	1.91955	1.34875	0.431621	0.463421	0.334025	3.17153	0.555816	0.0840643	0.0976108	5.10266	1.40054	2.65076	0.475085	2.76977	1.01436	2.93546	1.57531	2.01436	0.226509	4.48091	1.60407	0.356144	1.38405	0.887525	5.11936	3.07039	3.61471	2.80323	1.67807	0.176323	1.70487	5.06953	2.13422	0.400538	0.124328
PLEKHG4	3.09031	3.52191	1.34873	0.431601	0.62071	0.207111	2.51096	2.45943	5.17153	5.95977	2.83188	3.45943	2.43296	4.83693	2.25399	4.59276	5.34944	2.10769	4.82222	0.963474	1.95233	2.86592	3.70266	3.3147	2.42761	4.46597	4.15299	2.81967	5.52888	2.90111	4.68032	3.55582	1.60407	4.90063	3.32625	3.488
GBA	4.7594	5.19023	1.34801	0.430833	0.441986	0.354591	4.76818	3.80941	4.86146	5.37886	4.69933	4.75061	5.24869	3.80941	5.8495	4.60466	5.41041	5.62147	5.99865	4.08831	4.7241	4.34767	5.47411	4.04701	4.09592	5.27277	4.41481	5.44029	4.9607	5.75649	5.10769	3.66107	4.96671	5.45976	5.45681	6.17752
DTX4	3.79699	4.22763	1.34784	0.430645	0.27152	0.566199	4.63285	4.12019	3.92029	1.63691	3.2765	3.72137	3.58015	3.78869	1.848	4.05485	4.15462	0.0703893	5.00675	1.24489	3.80529	3.22342	4.53543	4.68032	3.35332	4.38059	4.4614	4.86888	3.54473	3.87873	4.43962	4.07468	0.669027	4.81455	4.45483	4.02326
MET	5.18429	5.61488	1.34778	0.430588	0.622362	0.205957	6.95443	5.28281	4.84449	5.01525	4.87578	5.79623	4.76129	4.80323	7.25229	5.98937	5.73498	5.98003	6.70252	3.38267	4.4822	5.08576	4.72137	5.55674	5.21723	5.24869	5.84649	3.65421	5.77426	5.45549	4.68257	6.1641	7.17582	6.40224	6.33414	4.94953
NDRG4	1.89436	2.3248	1.34764	0.430433	0.365868	0.436676	2.61117	0.505891	3.35191	4.40463	1.75702	2.73335	1.80323	1.36737	1.39506	1.29866	1.9855	1.43296	2.73552	2.12763	2.31034	2.22342	1.26903	1.41684	2.22651	2.73335	2.38957	2.57046	2.26003	1.5008	1.87578	2.43563	2.40054	3.71809	1.65535	1.73985
MXD1	2.79683	3.22722	1.3476	0.430387	0.0908461	1.04169	2.37851	2.44361	2.25701	2.15704	2.774	2.98003	2.25701	4.12763	1.63691	2.15704	2.81967	3.02326	3.32337	3.28244	2.88166	3.29572	2.73769	3.32337	3.21412	4.37921	3.27352	3.24031	3.74524	2.14731	3.6311	3.43962	2.29572	2.96532	3.10601	2.61589
ARHGAP45	3.76499	4.19437	1.34665	0.429379	0.455584	0.341432	3.11437	1.96717	4.56316	3.54473	3.62877	4.64039	4.58316	2.78031	1.82375	3.70929	3.48285	3.30451	5.95489	3.82069	3.95327	5.2502	3.96993	4.47897	3.69599	4.04439	4.48864	5.10643	4.51033	2.08066	5.08321	4.07553	4.10852	4.58256	4.28021	2.85
NOSTRIN	2.92407	3.35311	1.34634	0.429041	0.483236	0.315841	0.378512	3.74631	2.93357	1.29866	2.91456	3.25096	2.10769	4.0072	2.3978	3.66334	3.11936	1.81967	2.38405	1.64616	1.91073	3.84499	4.91504	5.20711	4.65306	1.45418	3.30159	4.10936	2.21412	3.94953	4.75007	3.40463	0.659925	2.51349	4.12184	3.25852
FMR1	4.35685	4.78561	1.34608	0.428765	0.148798	0.827404	6.0917	4.90207	0.214125	5.09128	4.33771	4.35614	4.01167	3.93829	5.25512	4.28983	4.38059	5.41785	6.10811	4.35755	3.69153	3.62644	5.05137	3.46205	4.05658	4.53978	4.86691	4.1375	6.35032	4.01614	5.13258	4.70432	4.65249	5.75087	5.63662	5.14812
GOLGA2	5.46658	5.89528	1.34602	0.428696	0.597391	0.223741	6.65907	4.63807	4.50906	5.86443	5.76792	5.37643	5.71177	5.23573	5.55674	5.11187	5.08661	4.97131	6.56087	6.02148	5.92861	5.07339	5.24793	6.34181	4.18982	6.19081	5.98914	6.5803	5.80142	4.7252	5.32517	6.24774	6.09487	6.65335	5.33128	5.01792
SKAP2	3.87399	4.30261	1.34595	0.428622	0.610705	0.214169	4.88947	3.64155	3.82579	2.44095	4.01881	3.54967	2.62293	3.59574	4.29939	4.70653	3.75382	5.76368	6.27575	2.7137	5.64933	3.48156	4.18903	3.9222	3.67016	4.26379	4.39163	4.28836	4.35826	3.67694	4.31687	3.488	4.4363	5.01033	4.10518	4.61706
CALCOCO1	4.61493	5.04337	1.34578	0.428441	0.144578	0.839899	4.78921	3.77294	3.48285	5.23036	4.29499	4.46009	3.83491	4.25323	4.76977	5.06738	3.90881	3.06867	5.5659	3.26153	5.09719	4.85699	5.03254	5.84775	4.35473	5.21412	5.13627	6.57243	6.36702	3.9782	3.91265	4.95047	6.24717	5.22033	3.34625	4.79338
PABPC1L	5.01133	5.43815	1.34427	0.426822	0.679867	0.167576	2.10098	3.39506	5.48929	4.17073	4.26529	6.08916	4.86592	8.14313	2.53356	4.91121	5.39335	4.30597	5.56194	6.24717	5.26978	4.90545	5.61706	5.11145	3.81967	6.65535	6.02857	6.49025	7.14425	1.90304	5.1416	5.88069	4.75114	5.73471	4.21412	3.86987
CLDN1	4.13434	4.56064	1.34379	0.426306	0.421376	0.37533	6.44477	4.10518	3.30597	0.356144	2.36737	6.20574	0.790772	3.60526	5.17073	2.96347	4.337	0.411426	5.69572	0.111031	4.85947	4.53605	4.95699	4.1635	5.20672	1.10434	3.91456	0.333424	5.75676	3.84599	3.85898	5.78973	5.7241	3.11437	5.43729	5.9305
SMAD3	3.47876	3.90499	1.34372	0.426236	0.0974283	1.01131	4.88606	3.02857	2.63691	3.70598	3.93357	3.59574	3.36177	2.42223	4.77979	4.57894	3.20945	3.2854	4.21568	0.526069	3.13586	2.91265	3.92979	3.70044	3.12928	5.54164	4.83441	3.56682	5.52419	3.57168	2.5509	3.95699	3.48156	4.18428	4.32912	3.853
CD276	4.95511	5.38132	1.3437	0.426211	0.202761	0.693016	5.14445	3.52982	4.9486	6.26529	5.87578	5.63865	5.36036	0.464668	4.93593	5.30122	4.774	6.3637	4.96162	4.38198	4.64501	3.56194	5.20945	4.3512	4.53481	5.63198	5.23074	6.09402	5.72574	5.44361	3.67469	4.47962	4.68201	6.16812	5.31904	6.18349
CORO2A	3.02999	3.45611	1.34362	0.42612	0.0376994	1.42367	4.2032	3.06178	2.25399	2.9542	1.38405	0.669027	1.17632	2.9982	1.62293	3.43029	3.15704	1.61353	3.98368	0.495695	3.38543	3.26153	3.51223	4.37226	3.01078	3.44493	4.15866	3.7666	3.53232	3.46728	4.36527	2.74201	2.54102	4.53045	2.8679	2.42492
HOOK3	2.31788	2.7437	1.34333	0.425816	0.472476	0.32562	3.13093	0.713696	1.33914	2.82782	3.1635	1.69153	4.66619	1.9222	1.37295	2.26003	1.774	2.16672	3.75275	2.53356	2.37573	2.43296	2.22651	2.95047	1.61824	2.19849	0.956057	3.19535	3.27352	1.64616	3.43696	2.78031	3.06005	4.52293	2.57531	2.70708
YKT6	5.89885	6.32445	1.34313	0.425595	0.313981	0.503097	5.86542	4.96394	5.70487	5.31796	5.74551	5.60763	5.75061	5.49665	6.43846	6.03936	6.05485	6.88947	7.22023	5.92315	5.9364	6.17073	6.10915	5.87455	5.25437	6.17153	6.4494	6.73159	5.47021	5.91289	6.50954	5.58075	6.45992	6.49346	6.26191	6.38698
SGPP2	3.12431	3.54983	1.34306	0.425525	0.74313	0.128935	5.69988	3.58496	2.81967	1.38957	2.0036	2.60644	3.5373	3.87676	2.58496	4.05658	3.42895	0.238787	1.48027	0.963474	2.26604	3.68706	4.37921	3.71039	2.04614	0.454176	3.78555	0.545968	3.45812	3.65992	3.01614	3.64155	3.69488	3.93357	4.09424	0.443607
SFXN3	4.37637	4.80171	1.34289	0.425345	0.153171	0.814823	4.38957	3.08576	2.62527	3.22188	4.97499	6.06178	3.99458	3.58976	5.10559	4.26228	3.63227	4.01167	4.84197	5.37712	4.73064	4.36317	5.30012	5.15502	4.62936	6.20574	5.71205	4.14486	5.53823	3.85699	4.14323	5.17393	5.08321	4.97407	3.91552	4.4957
GLYR1	5.16084	5.58444	1.34128	0.423608	0.527772	0.277554	4.90833	4.18031	4.2426	5.66021	4.74524	6.38353	5.35579	5.0917	4.59276	4.79077	5.42358	6.69293	6.00248	4.93404	5.22997	5.40497	6.49937	5.04832	4.10601	5.80993	5.94416	6.23016	5.35896	4.88557	6.00315	5.18864	4.96162	6.14853	5.87234	4.90833
BARX2	2.20768	2.63068	1.34071	0.423002	0.0840096	1.07567	3.61589	1.3505	3.03386	0.0285692	2.5008	0.163499	3.02857	2.58496	2.1375	3.12763	2.30451	0.0565835	1.7137	0	2.23266	2.18269	1.3505	2.70929	1.94111	4.5656	3.33485	4.23802	2.30159	2.95977	0.400538	2.06695	1.22651	3.40599	3.80116	2.26903
TMEM120A	4.49825	4.92059	1.3401	0.422343	0.368624	0.433416	4.50208	5.13996	3.80839	4.43696	5.27128	4.88362	5.71809	4.15704	4.20398	4.26679	4.16993	4.31034	4.43095	4.49442	5.64933	5.05311	5.50144	5.98914	5.17513	4.94345	4.89772	4.60229	5.72574	4.71973	5.64126	4.29719	5.44294	4.51412	5.09212	4.49313
SLC10A3	4.17656	4.59783	1.33911	0.421271	0.0656038	1.18307	5.69627	3.849	4.54844	3.89045	4.09761	4.72083	3.89918	3.13586	4.78607	4.2817	4.02503	4.63343	4.90207	3.65535	4.2555	2.72465	4.58676	2.91073	4.12433	4.60051	4.59515	4.1152	5.29389	4.21257	4.75702	3.84197	4.01792	7.02724	5.26641	5.00854
BAIAP2L1	4.66704	5.08817	1.33898	0.421131	0.0983874	1.00706	5.89288	4.12102	3.40599	3.46467	5.40939	4.67016	4.64847	4.45615	4.99639	4.91648	5.22612	0.555816	5.19928	2.91073	4.66391	4.1416	4.7761	5.40054	4.60288	5.43563	5.05615	4.78869	5.32769	4.73227	5.15502	4.21723	5.12019	5.17951	5.16068	4.24184
PIK3C2B	3.32191	3.74275	1.33871	0.420843	0.265518	0.575906	2.09424	2.96717	3.79805	2.85798	3.39643	3.93829	3.3147	3.18587	1.43829	3.45418	3.80116	2.70044	3.21568	1.79909	3.43696	3.32912	4.82324	4.15137	2.75275	4.20163	4.14241	3.91552	3.69265	3.56682	3.86592	3.17153	1.8679	3.79286	3.9241	3.31615
PIGT	6.03862	6.45913	1.33841	0.420518	0.255164	0.593181	5.9148	5.41549	5.95954	6.17911	5.34056	6.8653	5.76792	5.19613	6.18626	5.64068	5.89385	7.81519	7.02525	5.85449	6.52199	6.1177	7.36036	6.2213	6.61692	7.62907	6.53699	6.38128	6.18824	5.27984	7.46923	5.81096	6.5938	6.67087	6.3411	6.13031
RAPGEF3	1.02482	1.44474	1.33785	0.419921	0.362578	0.440599	4.59156	0.344828	0.367371	1.20163	0.687061	1.41684	0.31034	0.604071	2.26604	1.16993	0.739848	0.748461	2.61824	0.757023	1.65076	1.88362	0.879706	1.83188	0.333424	1.37851	4.18031	1.9486	2.43829	1.03562	1.51096	1.774	1.16993	2.83794	1.33914	0.495695
HM13	6.89193	7.31131	1.33735	0.419378	0.153955	0.812606	7.25974	6.85075	6.87541	7.20252	6.66874	6.67398	7.25304	6.6017	6.90845	6.15826	6.40344	6.92493	8.2666	6.11166	7.46777	7.60318	7.40182	6.41515	7.54928	7.39866	7.29269	7.32993	7.66775	5.99186	6.8775	6.84699	7.72656	7.98145	7.16882	7.03364
STBD1	2.97658	3.39574	1.33715	0.419159	0.49144	0.308529	4.38819	3.5097	2.66676	1.04264	4.48929	2.90497	4.55827	2.65535	2.84599	3.44228	3.24945	4.55029	2.81147	2.64386	2.93168	0.831877	3.02148	3.76447	3.73769	3.51602	2.64847	3.09255	3.40054	3.53107	2.95233	2.81762	2.68032	4.10769	4.06178	3.39094
ARHGEF1	5.08172	5.50052	1.33681	0.418794	0.631031	0.199949	3.80529	4.20398	5.68902	4.66334	4.9782	6.26416	5.0798	5.4363	4.35262	5.65363	4.96394	5.08364	5.3427	5.9939	5.03738	4.78816	5.68706	6.23917	4.90929	6.64544	6.90797	5.46467	5.58767	3.41007	5.6893	5.53636	4.53854	5.64501	4.74255	4.93404
PPP2R3A	0.999982	1.41853	1.33658	0.418546	0.434272	0.362238	2.41143	0.678072	1.38405	1.18903	0.85599	1.41143	1.0072	0.176323	2.6893	0.992768	0.286881	0.298658	3.71918	0.757023	1.22651	0.250962	0.475085	1.63227	0.485427	1.94486	0.678072	3.30743	1.21412	0.505891	0.286881	0.422233	2.75702	2.60407	1.62293	2.04264
DDIT3	4.98564	5.40373	1.33616	0.418092	0.71667	0.144681	4.02059	6.55873	4.56438	5.0018	6.10266	3.42089	3.70266	7.62564	7.05289	4.96947	5.09845	5.88362	5.01703	5.21218	4.67186	4.48349	3.81558	4.58676	5.36352	4.52419	4.34696	4.86344	6.70998	6.21878	4.16832	5.47768	5.80581	3.75916	5.44394	6.1811
MACROD1	4.48914	4.90719	1.33612	0.418053	0.321158	0.493282	4.1375	4.03562	4.88801	6.21723	4.06091	3.04614	3.80219	5.45418	4.55336	4.86443	4.10182	4.26303	4.42492	3.81352	5.57622	4.74792	5.77821	5.50335	4.68482	4.51916	5.5008	4.92979	6.02059	4.40531	5.52982	4.81096	3.11936	5.08151	5.53854	4.8846
FAM3A	4.37893	4.7963	1.33549	0.41737	0.224377	0.649021	6.12598	4.49313	4.02768	4.9982	4.07468	4.95	3.852	4.29646	4.4614	3.78136	4.65134	5.15866	5.07382	3.76129	4.24945	4.21101	5.7339	4.15947	4.56803	4.67469	4.98185	4.91791	5.55459	3.86888	5.55888	4.2032	3.86987	7.3015	5.52701	4.45549
HARS2	4.49068	4.90724	1.33474	0.416557	0.146095	0.835366	4.51538	3.82273	4.67129	4.33557	3.97085	5.94767	4.16912	4.76129	3.84197	5.11645	5.26491	4.46597	5.52419	4.41143	3.72792	5.13093	5.61265	4.38474	4.50016	5.89918	5.12639	5.54381	4.40939	4.07468	5.08321	4.92695	4.65076	5.84021	4.88753	4.8674
PRMT2	4.91469	5.33121	1.3347	0.416519	0.649898	0.187155	5.84021	4.48091	4.88996	5.61442	4.9331	5.60615	4.62527	4.87676	5.09297	5.58916	4.50398	5.70957	4.40395	4.70099	5.25965	4.59932	5.43796	4.89627	4.34625	6.43112	5.40088	5.57319	5.26153	3.39506	5.95466	4.851	5.96993	5.90304	4.28466	4.86888
RTF2	6.03383	6.44984	1.33423	0.41601	0.216119	0.665308	5.90497	6.28762	5.76845	5.9279	6.07082	6.97177	6.10497	5.97131	5.45582	5.23649	5.01212	7.36133	7.29177	5.851	5.99684	6.81147	7.04778	6.70432	6.18488	7.12371	6.43012	6.93204	6.46956	6.3637	7.2666	5.67948	6.62498	6.55013	6.06048	6.0237
BLVRB	5.78145	6.19661	1.33345	0.41516	0.704334	0.152222	6.28596	6.77175	5.9535	4.75382	7.25739	5.13463	5.55121	5.6094	6.55689	6.05507	5.21723	5.36842	6.80181	5.33128	5.57077	5.5738	6.05115	6.85574	6.55275	5.42559	6.05961	6.65678	5.74739	6.69	6.37764	4.55582	5.21917	6.73118	6.3336	5.96555
MPZL3	2.82759	3.24264	1.33334	0.41505	0.155464	0.808369	5.29205	3.08406	1.9222	0.799087	2.76765	2.64386	3.66334	3.14893	2.25096	1.91456	2.70929	0.367371	3.67582	0.918386	3.14568	3.13422	2.88753	3.63691	2.72465	3.39369	3.39094	3.96347	3.19692	2.76553	2.37573	2.09761	3.28836	3.72137	2.95977	3.79701
ZHX2	2.46778	2.88209	1.33266	0.414308	0.0730713	1.13625	2.65306	1.36737	1.37851	1.96717	2.41954	2.57773	3.14731	2.25399	2.82171	2.62527	2.94298	1.12433	2.51602	0.992768	1.8953	2.9855	3.0018	1.91456	1.15056	3.93923	2.67129	3.53232	3.71039	3.45812	1.83996	2.51854	3.66107	2.9222	2.84197	1.71809
TMEM44	3.78552	4.19961	1.33246	0.41409	0.669213	0.174436	3.02857	3.94205	3.36597	4.27947	3.26303	4.89966	3.32337	3.8679	3.7761	4.42895	4.72356	2.73118	4.60288	3.76129	3.29572	3.79494	4.60644	3.61824	3.29719	4.78084	4.53605	4.06437	5.17273	2.36177	3.76129	4.33485	3.92029	4.45022	4.53419	2.51096
DTX3	1.6113	2.02492	1.33202	0.413614	0.637698	0.195385	4.69042	1.774	0.0565835	2.74416	0.0426443	2.90689	0.0840643	0.214125	3.12763	1.72247	0.286881	5.39643	1.90304	0.0285692	1.53107	0.176323	0.604071	1.69153	1.9222	2.94486	0	4.5656	0.137504	2.12763	0.0840643	1.85997	2.5656	4.04089	0.176323	2.27798
NAB2	3.29457	3.70803	1.33188	0.41346	0.279689	0.553325	2.70044	2.74416	2.89724	3.42761	4.7703	2.65764	5.16872	2.57046	2.7761	3.32912	3.46467	4.47832	3.26003	4.54782	3.65191	3.79494	3.03562	3.18745	3.13258	4.11603	3.36877	5.10601	4.71809	3.36737	2.74631	3.46467	3.24641	4.04614	3.9514	3.96532
TSC22D4	4.47635	4.88832	1.33049	0.411962	0.390529	0.408347	4.88313	3.86295	3.80012	4.48543	4.10266	4.55213	4.74578	2.92979	3.63575	4.68426	4.18269	4.3875	5.142	4.96394	4.52168	3.87381	4.46728	5.20085	4.09424	5.09212	5.34447	3.88362	5.05224	3.33199	5.36142	4	4.9397	5.29829	4.83693	3.68594
RRAS	4.30291	4.71469	1.33033	0.41178	0.0343703	1.46382	4.94439	4.10852	2.91648	3.52231	5.39746	3.73877	3.65992	4.26454	4.68201	4.34127	2.98732	4.48543	5.4522	2.28392	5.44559	3.94392	4.64039	5.38267	6.13011	4.56194	5.3906	4.66278	5.88899	3.72028	4.87381	4.30961	4.47184	5.65964	4.43363	4.7666
ARRDC1	5.91097	6.32263	1.33021	0.411654	0.558416	0.253042	6.30177	4.42761	6.27817	4.85997	5.67186	6.97062	5.91313	5.72028	5.22226	5.87627	6.00675	4.35191	7.29545	5.88533	6.32355	5.90881	6.41836	7.25134	4.53107	6.65378	6.20496	6.01346	6.81801	4.81609	6.7003	7.26501	6.12102	6.44029	7.03276	4.87036
ADCY6	4.31823	4.72897	1.32937	0.410741	0.628356	0.201794	3.53978	3.851	4.96394	4.52356	3.55459	5.13175	3.98094	4.72137	3.31179	5.40156	4.71039	4.42156	3.8125	4.18507	3.78136	4.2149	5.04396	4.97269	3.09424	4.83794	5.08746	2.71149	5.19849	3.41414	4.62	4.94486	3.53978	4.98231	4.99413	2.75702
LRP1	2.72257	3.13319	1.32926	0.410624	0.210059	0.67766	1.25701	2.33056	2.7761	4.92979	1.32769	3.45943	1.20163	0.925999	1.28688	2.66903	3.90689	3.55213	1.68706	2.04614	3.59694	3.49953	4.61648	4.20163	3.851	2.774	4.65134	6.2386	3.56071	2.1177	3.20633	3.06005	1.61824	3.32912	2.99277	2.57289
VPS18	3.00859	3.41886	1.32894	0.410275	0.389208	0.409818	3.20163	1.926	2.37295	3.22188	3.99548	3.61941	4.92884	2.32769	2.82375	3.84197	3.14731	3.91552	2.78241	3.21412	2.86987	2.24793	2.36177	2.50335	2.13422	4.51602	3.8268	4.09339	3.62176	2.62527	3.25701	2.38128	3.41819	3.47508	3.41954	2.94298
TSC22D3	3.08783	3.49774	1.32861	0.409916	0.698137	0.15606	6.89203	2.18587	2.57289	4.60644	4.14241	4.52857	2.63227	2.02503	3.46728	2.01078	3.92505	3.33771	3.89918	1.9222	2.83794	1.63691	2.53107	3.80632	3.18587	2.82782	4.33342	3.58135	6.07617	4.06867	5.28614	3.41414	1.4957	2.56316	1.09085	3.79805
ICOSLG	1.53605	1.94557	1.32824	0.409516	0.633459	0.198282	1.04963	1.12433	2.62994	0.0976108	1.79494	2.90689	1.32769	1.18903	1.57531	1.53605	2.58736	0.0143553	0.757023	0.790772	1.53605	1.81558	2.36177	2.44095	0.704872	0.31034	0.948601	2.29278	1.28688	1.49057	2.03914	2.26903	2.13422	2.08746	2.59694	1.852
OSBPL5	3.42938	3.83833	1.32772	0.408948	0.576071	0.239524	1.63227	2.01078	3.94111	3.04963	4.07039	4.38474	2.80323	1.82782	3.07553	3.58376	3.27501	1.77821	4.53232	2.78241	3.63575	4.17712	5.01123	3.94953	2.26604	5.79986	4.84549	1.27501	4.49697	2.52356	4.83794	3.72247	2.73769	4.69766	3.9542	1.78241
MRPL35	5.76614	6.17495	1.32759	0.40881	0.707802	0.150088	5.74255	5.78973	5.92719	5.49601	6.57198	5.71012	6.74739	6.56499	6.95873	5.33664	5.51033	6.14262	5.5292	6.44361	4.99594	6.28021	5.67412	5.64933	6.43979	5.50653	5.4957	5.34696	4.71699	6.39592	6.19002	5.13668	6.19653	6.51696	6.15987	6.30268
WDR27	4.03913	4.44713	1.32684	0.407997	0.969188	0.0135918	2.43296	1.44361	5.42694	5.3147	2.99458	3.37434	3.91073	5.9222	1.87971	4.76924	4.38198	3.97728	4.14731	3.42626	3.57289	4.10098	4.70543	4.44294	1.79494	4.94345	4.42828	4.60881	5.14323	2.0635	4.02059	4.83086	3.06523	5.54133	4.46597	2.13093
ECE1	4.39197	4.79957	1.32648	0.407604	0.317436	0.498344	5.66164	2.49313	3.97911	4.59335	4.89676	3.91743	4.75489	3.29278	4.78031	4.17871	4.39575	4.38819	5.29572	2.98732	4.82222	4.29352	4.50271	4.07211	2.82782	6.60348	5.17433	4.73769	4.86146	3.34056	3.94298	4.92695	5.61442	5.62527	4.44361	3.83693
ERGIC3	7.73776	8.14524	1.32636	0.407472	0.585166	0.232721	7.50748	7.72329	7.72928	7.74625	7.68874	7.56758	7.41945	8.4598	7.93882	7.56742	7.54404	8.10308	8.43571	7.47808	8.27142	8.22762	8.09561	8.33432	8.19835	8.5874	8.27058	8.05208	8.1955	7.03034	7.74234	7.07318	8.09497	8.23165	7.78731	8.38612
CCDC85B	5.21374	5.62113	1.32629	0.407397	0.684725	0.164484	1.40054	4.1334	4.86096	6.00473	3.63923	4.52042	4.19456	4.82579	1.7866	5.92172	5.78267	6.15401	6.35614	7.0846	6.73268	5.85649	5.56651	4.01614	2.43563	6.02791	6.0009	4.11437	5.92315	1.07039	6.18507	5.46695	4.21023	6.36001	5.77531	2.51602
RNF121	4.02289	4.42957	1.32563	0.406682	0.420503	0.376231	4.39438	3.02326	3.93357	4.07125	3.82171	3.61235	4.40395	4.07382	4.65421	3.90593	3.90111	3.70708	4.91695	4.29646	3.97453	4.34412	3.68706	4.15299	2.93168	5.06609	4.55766	4.92695	3.81147	4.39643	3.86096	3.64039	3.904	4.46401	4.46271	4.5472
RABAC1	5.99016	6.39648	1.3253	0.406317	0.693278	0.159093	5.49089	5.0018	5.99005	6.26153	6.36317	6.79377	6.52042	7.13453	4.67976	5.72356	6.0706	6.75902	5.36807	5.97751	5.99027	5.38991	5.37851	6.78673	6.51665	6.8525	6.72969	7.44344	6.27631	4.22574	6.54751	5.03122	5.87873	6.8134	5.09128	5.87848
DAPK2	1.13019	1.5361	1.32492	0.405902	0.661629	0.179386	1.9855	3.88264	3.18903	0.189034	1.08406	2.61589	0.632268	0.516015	0.604071	3.21568	2.37295	1.17632	0.9855	0.189034	0.659925	0.31034	3.53356	2.62527	3.02503	0.464668	0.464668	0.111031	1.41684	1.68706	2.01792	1.65535	0.226509	2.40599	3.32481	0.739848
ARHGEF10L	3.60908	4.01494	1.32488	0.405862	0.87214	0.0594136	2.71809	3.88947	5.1206	2.80941	2.87381	4.64155	2.63227	3.81762	1.9486	3.40054	4.48929	4.80064	3.04439	2.38128	2.93168	4.68089	5.21179	4.78084	3.26604	4.79442	4.44493	2.62059	3.9222	3.30597	4.50271	4.10769	1.72683	4.1416	4.393	2.14731
ZDHHC9	4.74285	5.14802	1.32424	0.405168	0.137802	0.860746	6.38007	4.9331	5.35297	4.85649	4.57046	6.0505	4.76871	3.58015	4.65478	4.04701	4.71699	3.87774	5.96232	3.31034	4.97545	4.0036	6.24241	4.49633	5.35509	5.66505	4.95	3.98277	6.74147	5.05268	6.01837	4.87036	5.24336	4.87676	5.56499	4.8748
RNF32	1.75965	2.16445	1.32391	0.404809	0.946093	0.0240664	1.37295	3.92979	1.86394	1.5509	1.26303	1.64616	1.43296	1.99277	1.50589	1.65535	1.88362	3.88655	2.49057	2.02148	0.925999	1.46989	3.70155	3.33914	2.7845	1.72247	1.58015	2.20789	2.36177	1.68257	2.47508	2.53605	1.5008	2.46728	1.63691	2.12102
C11orf95	2.17441	2.57883	1.32356	0.404418	0.412593	0.384478	2.14405	1.15704	2.02148	2.848	1.25701	1.65535	1.78241	2.20477	1.98185	2.60644	2.54597	3.24641	1.95606	2.9222	2.58976	1.72683	2.94673	2.96717	1.69153	2.01792	3.32481	3.29572	2.76977	1.13093	3.20633	2.854	2.34767	2.69822	2.45943	1.73552
SMAGP	5.55316	5.95713	1.32315	0.403972	0.056662	1.24671	5.24907	6.15927	6.01636	2.14731	5.19574	6.14608	4.88166	4.41684	5.38128	6.04963	5.42459	2.98368	4.36107	6.89845	5.73254	6.29517	5.68173	5.82451	5.36072	6.615	6.14731	6.91695	5.84925	6.06501	6.75355	5.02636	5.44195	5.64587	6.67172	4.91791
TMC4	4.3962	4.79981	1.32282	0.403613	0.133008	0.876122	6.32912	4.16027	4.42223	1.23266	5.67553	6.20867	3.5097	4.73877	3.9644	4.53792	4.33414	0.555816	4.42559	0.704872	4.37016	4.33628	5.05528	4.50653	5.06953	5.28947	5.20477	4.23419	5.7498	3.42358	4.73173	4.47184	4.32265	4.93216	4.8679	4.40803
MAL2	7.22835	7.63177	1.32264	0.403418	0.153582	0.81366	8.17637	7.76845	6.72615	7.16972	7.50573	6.47962	7.28771	7.29517	7.08661	5.96878	6.51381	5.337	8.59653	0.250962	7.3194	8.16098	6.98891	7.28697	7.67497	5.97888	8.6222	6.47946	7.85012	7.08364	7.58834	7.58856	7.98459	7.89324	7.16581	7.72649
SNAI1	1.80664	2.20992	1.32251	0.403279	0.211777	0.674121	0.137504	0.62293	1.52607	3.82985	2.37295	2.90881	1.48543	1.23879	2.44626	2.38681	1.76129	0.555816	1.40054	1.58496	2.96717	2.06005	2.28983	1.852	2.42761	3.62761	0.9855	3.57168	3.79077	1.29866	2.05311	1.57046	2.26604	2.5509	1.37295	2.15381
SYT17	1.20163	1.6047	1.32231	0.403062	0.681593	0.166475	2.12763	0.545968	1.20163	0.176323	2.21412	1	0.748461	2.75489	0.925999	2.31615	1.62293	3.78346	2.75916	0.0976108	2.13422	1.20163	0.189034	0.85599	1.91456	0.505891	0.189034	3.7761	2.37016	1.91073	1.29866	2.4957	0.831877	3.64847	0.526069	0.464668
ERMP1	4.13394	4.53645	1.3218	0.402504	0.104755	0.979826	4.7366	4.24641	2.96532	4.58856	2.79077	6.09824	2.58976	3.5008	3.89627	2.41684	4.68762	1.95233	4.98914	1.79494	4.32481	4.02148	5.53263	4.27798	3.76129	4.61412	5.45286	4.34199	5.13093	3.52356	5.10056	3.88557	4.85798	5.32733	3.09592	4.45878
ABLIM2	1.71014	2.11172	1.32096	0.401583	0.732414	0.135244	1.0072	2.79909	1.60881	0.0840643	1.0072	2.73769	0.815575	0.367371	1.81147	2.51349	1.9486	1.88362	1.05658	0.176323	1.10434	2.62527	4.11353	2.56071	2.34767	0.263034	0.176323	0.344828	3.66562	1.87578	2.80529	3.26454	2.53107	2.37016	1.31615	0.970854
PRSS23	5.12629	5.52751	1.32062	0.401216	0.325363	0.487632	6.3443	6.11312	3.74308	5.34837	7.94498	7.23036	6.56788	3.05658	6.23515	3.87873	3.75061	1.09085	3.8885	1.48027	6.08576	2.50335	5.10894	5.14364	3.02503	4.93452	2.57531	9.03364	2.67807	5.73417	5.97957	4.32912	6.21354	7.98225	5.32085	8.71125
C1RL	3.46139	3.86258	1.3206	0.401194	0.396157	0.402133	5.34554	2.98368	3.83895	3.17473	3.40463	3.45681	3.50335	3.16993	4.73227	3.86888	4.35403	0.214125	3.33914	2.42492	3.46597	3.71589	3.37573	3.91648	3.0268	3.35473	4.08576	3.99548	4.32841	3.28244	2.90881	4.11686	3.27798	4.39917	3.94486	3.78031
ZBTB42	1.88144	2.2818	1.31984	0.400359	0.535836	0.270968	3.40327	1.63691	1.85599	1.1375	2.50335	2.02148	1.90689	1.70929	1.62761	2.65076	3.09592	3.67356	1.46467	1.33914	2.02857	1.52105	1.63691	2.30743	1.50589	2.23879	2.32481	2.53356	2.65076	2.37851	2.75702	1.65076	1.70044	3.11103	2.18269	1.66448
RBM42	5.75277	6.15312	1.31983	0.400349	0.635623	0.1968	5.70044	5.66562	6.27389	5.89215	5.32769	5.97361	6.07874	5.01525	4.8089	5.62234	5.57924	5.83086	6.65935	4.5472	5.82477	5.79597	5.70957	6.2213	5.45352	6.59425	6.61912	6.49649	5.36737	4.25475	6.45088	5.2211	6.01033	6.34944	6.29591	4.74255
ARHGAP12	4.29483	4.69473	1.31941	0.399895	0.0344368	1.46298	5.18031	4.38957	4.20789	2.89918	3.70929	3.28096	4.14405	4.87332	4.14731	4.59932	4.39438	4.51096	5.2075	3.488	4.26604	4.27352	4.96532	4.31615	4.56071	4.95652	4.82629	5.54751	5.06437	4.39025	3.80323	3.96625	5.67497	5.52168	4.48285	4.56316
CBLC	4.01025	4.40987	1.31917	0.399628	0.0369082	1.43288	1.58015	3.76553	4.8505	0.0565835	3.56316	4.774	4.0635	4.29793	4.02591	3.8268	4.46663	0.0703893	3.8125	0	3.99458	4.43962	4.3067	5.31216	5.26416	3.12433	4.60407	5.08151	4.21568	4.13832	5.07339	4.18666	2.91648	5.23879	5.13381	4.14486
LMO4	4.12889	4.52833	1.319	0.399446	0.10275	0.988217	3.74846	3.97545	4.41616	5.32445	5.5549	3.80426	5.00135	5.54782	4.06953	5.79286	4.78398	6.35913	3.5097	3.12928	4.18824	2.27202	1.20789	2.0072	4.50208	3.81762	6.69084	5.83238	4.23343	5.96648	3.27798	3.76129	4.55459	7.66519	4.3147	5.38024
DUSP22	3.52503	3.9242	1.31875	0.399169	0.867374	0.0617936	3.62527	2.49057	3.39917	7.89342	2.14405	4.30378	3.08236	3.42089	3.96347	3.55949	3.72792	2.87971	3.78346	3.36597	3.49057	3.36036	5.72629	4.09001	2.53854	5.41278	4.22033	4.5097	4.12928	3.05832	4.04002	2.65076	4.25927	3.80839	3.24945	2.87184
ERCC1	4.7889	5.18784	1.31854	0.398937	0.985822	0.00620141	4.71315	3.44493	3.99186	5.36001	5.14568	4.05485	5.28059	4.75916	5.90304	4.64039	4.73444	4.90881	4.81865	7.62308	4.82018	4.63691	4.14893	5.32265	5.19298	5.4851	5.37816	5.393	5.08874	4.70266	4.1235	3.54226	5.32948	5.4002	3.99186	5.18269
CYP3A5	3.75012	4.14851	1.31804	0.398392	0.205506	0.687175	3.1811	3.90689	2.87381	0.464668	0.887525	5.06953	1.03562	2.53107	3.59335	4.56133	4.30305	5.07682	4.36107	1.65535	2.9486	5.02326	5.23074	6.13196	4.70266	5.19928	6.17013	3.30889	5.21607	3.75168	3.75061	5.54566	2.72247	2.18587	4.54535	3.04963
RAP2B	2.69995	3.09819	1.3179	0.398245	0.104462	0.981042	3.7845	2.02148	2.9279	3.23726	2.54597	3.2555	1.95977	1.80323	3.05832	3.30743	2.48543	2.93546	3.98368	2.28096	2.73769	2.66221	2.07724	2.44361	2.70266	3.37712	2.52857	2.60407	3.34483	2.9222	2.59932	3.36737	4.23343	3.17313	3.17632	3.02326
AAMDC	4.43622	4.83435	1.31779	0.398124	0.925052	0.0338338	6.25814	6.38405	4.38059	5.79597	4.49506	4.13258	4.04439	4.59335	5.59842	4.37365	4.37921	5.27798	4.49185	4.09255	4.21101	3.86394	4.06953	5.5435	4.28614	4.99277	4.92884	5.75435	4.55397	4.73985	4.53854	2.774	5.52763	6.08491	4.15056	5.35262
TPRG1L	4.23993	4.63772	1.31749	0.397793	0.0441069	1.35549	4.04963	4.02945	4.80839	2.30451	4.46858	4.53978	4.2426	3.62059	4.79597	4.23726	4.21335	4.16189	3.83289	3.30889	4.86047	5.15987	4.76871	4.61824	4.11686	4.7761	5.71781	5.47865	4.54535	4.07039	5.48607	4.17393	4.09085	5.10685	4.3505	4.7301
FNBP1	2.57902	2.9762	1.31693	0.397174	0.42287	0.373793	4.50398	3.07382	1	3.97269	0.15056	3.01436	0.137504	2.79909	0.124328	3.68145	0.263034	3.30305	4.43962	0.0565835	1.52105	0.678072	2.35896	3.61353	1.58015	0.214125	1.08406	3.63343	2.55582	2.92029	1.59932	3.0321	3.4957	4.1375	3.52231	3.07895
RTN4	6.86308	7.2601	1.31679	0.397022	0.166164	0.779464	7.87609	7.49025	6.28817	6.87578	7.6414	6.85037	6.7075	6.12639	6.71356	6.84273	5.44626	7.79286	7.63713	6.21742	6.92148	6.56834	7.02879	7.06878	7.39154	7.34225	7.17901	7.35191	6.77887	7.15005	6.46614	6.77571	7.39489	7.34119	7.37617	7.17193
ARMCX3	3.8844	4.28099	1.31639	0.39659	0.698152	0.15605	4.76394	0.163499	0.189034	5.50906	4.68257	5.01391	4.30305	0.111031	5.71315	0.201634	3.38267	5.27984	5.15906	4.2032	3.4019	2.48285	3.5656	2.64155	4.06437	4.52042	3.81762	4.90497	5.77795	3.48156	0.704872	2.31325	4.49953	4.86394	0.263034	4.49761
TCEAL9	5.48571	5.88216	1.31626	0.396445	0.581948	0.235116	7.3194	5.19613	1.76553	5.30268	6.67158	5.07339	6.36475	0.815575	7.89294	5.86913	5.66874	6.99695	6.28485	7.03529	4.96671	2.09424	2.45943	4.53792	6.83289	4.70984	5.72738	6.76381	7.07157	3.75916	2.22033	5.60288	6.2555	6.10664	4.70653	6.03694
PJA1	3.34979	3.74595	1.316	0.396161	0.0806376	1.09346	3.57894	0.863938	1.93357	5.39232	3.65535	3.27053	3.61117	1.15704	3.74739	3.98914	3.0072	3.94953	4.75168	2.46989	3.34625	2.75061	2.93168	3.35332	3.42895	5.77637	3.79701	4.62	5.20124	3.25852	2.21723	3.49057	4.09508	3.87578	3.32193	3.69488
ZNF827	2.12402	2.51968	1.31554	0.39566	0.656326	0.18288	3.10769	2.09424	1.78241	3.23726	1.67356	2.28688	2.02503	2.85	3.08406	2.22651	1.87578	1.33914	3.09424	1.81147	2.16993	1.74846	2.15381	1.9855	2.58256	2.68257	2.88557	2.63227	1.73118	1.56071	1.36177	2.45681	1.91456	4.00988	3.1811	1.47508
PIAS1	3.64211	4.03724	1.31506	0.395129	0.35564	0.448989	3.04264	2.91456	3.97085	4.3147	2.73118	4.53294	4.09677	3.62994	2.82375	4.10182	3.99639	4.1635	3.64731	3.43162	3.23726	3.1127	3.86196	3.63691	2.99639	4.33842	4.18349	5.07339	4.70819	2.90304	4.0781	3.38957	2.98185	4.46336	3.99639	3.22033
GPR39	2.70537	3.10004	1.31464	0.39467	0.0288792	1.53941	4.54967	3.51096	2.15056	0.0565835	3.1811	3.00899	1.91073	1.55582	2.51349	1	1.9222	0.575312	3.38819	0	3.65076	2.89724	3.01792	3.22805	3.69042	4.24565	3.18428	3.91361	2.60644	3.04789	3.74416	3.15218	2.01792	2.62527	2.99639	2.73552
RPS6KA4	4.63326	5.02698	1.31378	0.393727	0.442107	0.354473	3.7761	3.97269	4.52168	3.18587	4.46336	4.72683	4.70764	3.64155	5.04483	4.74846	4.55888	3.58736	6.36999	4.98277	4.99684	5.27128	5.05788	4.49249	3.13914	5.35544	5.69822	4.83946	4.46467	3.47638	5.51381	5.21451	4.30961	5.53605	5.80813	4.27947
TMEM164	3.65856	4.05213	1.31364	0.393569	0.151312	0.820127	4.02945	3.59574	4.65992	4.68986	2.89142	4.27947	3.20789	3.17473	4.31107	3.3799	3.72137	4.92647	3.9542	2.31034	3.07895	2.94673	4.74631	3.03914	4.03386	3.926	4.32121	4.14241	4.45022	3.80012	5.20438	3.80426	3.23726	4.07039	5.02989	3.10769
CXorf40B	4.72684	5.11983	1.31311	0.392983	0.322362	0.491656	5.65793	4.28096	4.76607	5.16752	4.48027	4.83491	4.65421	4.68762	5.25739	4.05572	4.40667	5.52795	5.23458	4.79442	4.26978	3.91073	4.90689	3.46989	4.2149	5.02591	5.21374	4.24565	5.4822	4.37712	5.23189	4.16752	4.50208	5.47606	5.46009	5.3579
EFR3A	4.07585	4.46819	1.31252	0.392337	0.150553	0.822309	4.62059	3.90593	3.96901	2.15381	4.73118	3.22959	4.77136	3.94392	5.12722	3.70155	4.61176	3.8748	4.56864	3.94486	4.39025	4.70543	4.18269	3.69153	3.97361	4.45418	4.8515	3.76341	4.23419	5.34092	4.53169	3.79597	4.75007	5.25323	3.95977	4.4822
NAMPT	5.83603	6.22792	1.31211	0.391892	0.630261	0.20048	7.56849	7.22313	6.04439	5.14282	7.20075	4.90881	6.21354	5.21062	7.72717	5.82757	5.79805	5.84449	6.41143	5.28392	5.29572	5.87823	5.04832	5.82451	6.59902	5.18309	5.58556	5.90352	6.16932	5.76845	6.5146	5.63633	6.81711	6.92422	6.42928	6.28651
TPD52L2	6.76934	7.15986	1.31086	0.390514	0.362542	0.440641	5.75141	6.05788	6.21975	6.03452	6.30433	7.52191	7.04647	6.95117	5.83845	5.96486	6.06156	7.23582	7.66803	6.99164	7.23467	6.9535	6.58752	7.01235	6.32211	7.41945	7.14598	7.17373	7.8134	5.27873	7.44634	6.24982	7.96157	7.51215	6.08831	6.32048
ACLY	6.23132	6.6216	1.31065	0.390284	0.421091	0.375624	6.02503	5.3906	7.28882	7.21383	6.66249	5.81173	6.99515	4.98231	5.66761	6.36982	6.0581	7.35658	6.71891	4.9528	6.22901	6.14507	6.36229	6.23362	5.85449	6.64082	6.6327	6.90364	5.9743	5.90135	6.62761	5.72601	6.38802	6.85062	6.94322	6.61559
RPS6KA1	4.68037	5.07039	1.31041	0.390021	0.616901	0.209784	4.55336	4.26228	5.33914	5.4363	5.70404	4.70653	5.86022	4.50144	3.32481	5.34554	4.65421	4.40463	3.9855	3.98185	3.85599	5.3505	4.99774	5.04002	5.14445	5.07125	5.06953	5.08236	4.40871	4.64155	5.85225	4.34483	4.07125	5.26191	5.12474	4.15866
NAPA	5.54839	5.93822	1.31024	0.389835	0.504964	0.29674	5.7148	5.32553	5.37539	5.56041	5.77162	6.37851	6.05572	5.14975	6.00113	5.53636	5.45319	6.83756	5.83188	4.96347	4.96532	5.10308	6.13319	5.32229	6.06523	6.17552	6.60066	6.26791	4.9782	5.66846	5.97911	4.51475	5.61324	5.97292	5.90352	5.5659
ANXA11	6.5187	6.90827	1.31	0.389567	0.074529	1.12767	8.8079	7.42635	5.17233	5.35262	6.72887	6.8071	7.33816	5.5598	6.53916	6.90809	6.31252	4.66107	7.3726	3.79077	6.85798	6.10559	6.49825	5.77952	7.78405	6.90929	6.37539	6.3443	7.03067	7.83472	6.03452	6.65864	6.8416	6.90725	7.07071	7.25946
SLC12A7	4.63016	5.01966	1.30994	0.389496	0.809186	0.0919515	4.53978	3.23726	4.58676	3.82171	4.25852	5.10769	3.84499	4.25776	5.03034	4.67356	5.63023	2.66903	4.54659	5.17951	6.05376	5.44725	5.23496	4.79181	3.09592	7.77459	5.75729	3.45812	5.31397	2.93168	4.99186	5.46761	5.4941	5.04745	4.59216	2.72465
SLC22A3	1.8316	2.22097	1.30983	0.389376	0.225457	0.646936	1.87971	3.2854	1.80323	0.0143553	0.0976108	0.298658	0.0143553	3.67129	1.28688	1.85997	2.3505	3.95327	0	0	0.516015	2.58256	3.91169	2.69599	2.75489	1.63227	1.68706	0.0285692	3.1811	1.58496	4.0027	3.90207	0.0143553	3.86888	4.22188	1.54102
GRAMD2B	3.39945	3.78827	1.30932	0.388817	0.352202	0.453208	5.28133	2.83188	2.40054	1.36737	4.36597	3.74631	3.48414	2.47249	4.70653	3.34341	1.99277	2.86196	4.45352	0.545968	3.98914	3.45549	3.95233	3.01436	3.61117	3.86394	2.4957	3.7126	4.20711	1.79077	3.26153	3.98277	3.18745	4.66732	4.08151	4.12433
PACS1	3.33414	3.72182	1.30829	0.387679	0.660626	0.180044	4.5601	2.45943	2.40327	3.2555	3.91073	1.90689	3.41278	1.58015	4.56071	3.70266	3.06178	2.62994	4.73769	3.77821	4.08746	3.22651	2.76129	3.8885	1.9855	4.11936	3.79494	4.1334	3.73877	2.49313	3.39369	2.93357	3.70487	4.3505	3.10769	3.77716
DOCK4	1.07085	1.45828	1.30806	0.387429	0.404712	0.392853	1.9222	0.189034	0.516015	2.03562	0.584963	1.20163	0.584963	1.65076	1.1635	0.970854	1.56071	4.19377	0.411426	2.37016	1.60407	0.389567	0.978196	0.765535	0.659925	3.10266	1.1635	1.69599	1.96717	0.0285692	2.73985	1.51602	3.96255	1.40054	0.298658	1
PCSK7	4.67029	5.05743	1.3078	0.387144	0.537549	0.269582	4.74631	4.5472	4.40122	4.06264	4.31832	5.95884	4.74039	4.70598	2.5435	4.59753	4.44758	4.63459	5.37016	4.96717	5.30524	5.59872	5.8902	4.57894	3.24945	5.49346	5.22033	5.76977	4.89724	4.71644	5.90304	4.75328	4.37643	5.21762	5.30159	4.15381
CST3	7.21762	7.60476	1.3078	0.387138	0.517076	0.286445	7.79844	6.45976	7.77195	7.60422	6.9404	7.33342	6.07596	5.88753	6.80387	7.04407	7.10182	9.02495	6.87049	5.15097	8.69999	8.47837	9.46346	7.61787	6.77255	10.057	7.44923	7.99577	7.27305	6.06975	7.94345	6.13093	9.52843	6.72901	7.83302	7.76029
NSUN5	4.63248	5.01939	1.30759	0.38691	0.190408	0.720316	4.47962	4.2426	5.9028	4.61765	4.06523	4.76818	4.51349	4.29646	3.97728	5.47119	4.86096	4.11437	5.18388	4.64731	4.82477	5.12516	5.2292	4.61648	4.60585	5.10098	5.0036	5.03518	4.91886	4.20085	6.06091	4.6865	5.49249	5.28503	5.64212	3.98094
SLC4A3	1.10395	1.49016	1.30696	0.386212	0.333773	0.476548	0.250962	0.0426443	0.0285692	0.137504	2.26604	1.62293	1.74846	0.584963	2.30451	2.57773	0.0565835	0.163499	2.11103	2.43296	3.30743	0.400538	0.367371	2.36737	0.124328	3.34625	0.0285692	3.5472	3.90593	0.226509	1.0072	1.85599	2.61589	3.12928	0.263034	1.12433
SC5D	4.87197	5.25776	1.30658	0.385791	0.639524	0.194143	7.29352	6.27146	5.61058	4.8089	5.78607	5.44559	5.27426	4.1643	4.7666	4.40531	4.8535	4.38128	5.00854	4.33199	4.63401	4.89045	4.82731	5.03914	4.87873	4.61471	5.30998	6.40599	4.16027	5.2555	6.04199	4.38267	4.10936	6.55811	5.26003	5.96
PRKAG2	3.44919	3.83475	1.30637	0.385565	0.367361	0.434906	3.97911	2.774	2.75916	1.95606	3.23879	3.56925	3.65878	3.32912	4.33414	4.47249	3.21412	1.65076	4.26228	4.64328	2.85599	3.17792	4.60229	4.0635	4.0268	3.24031	3.4019	2.96532	4.0781	3.18745	4.09592	4.45878	4.36317	4.50716	3.6427	2.70929
MRE11	3.85078	4.23602	1.30608	0.385247	0.291933	0.534717	2.95047	3.55582	3.02148	4.16269	3.78031	4.01257	4.13258	3.92125	5.82426	4.19692	3.77083	3.38128	4.96717	3.57046	3.5472	3.60881	4.76341	3.98277	3.07724	4.09085	4.37712	4.78764	3.9644	4.22033	3.78031	3.45286	4.47379	5.33092	4.25172	4.72356
CA13	2.40187	2.78659	1.3056	0.384718	0.845414	0.0729305	4.0505	4.19456	1.95233	2.20477	2.29572	2.41143	1.50589	2.7137	1.82375	1.87578	2.30451	2.45154	2.26303	3.26003	2.70929	3.47119	2.9982	2.39232	3.06695	1.59932	1.90304	0.83996	3.08406	2.20163	4.4121	3.45286	2.46728	3.42223	2.78241	2.79077
MDFI	2.95679	3.34148	1.30558	0.384687	0.0918022	1.03715	3.28983	0.584963	2.56071	0.0565835	3.20006	3.1811	0.669027	1.84398	3.60881	3.86493	2.48027	0.739848	3.65992	3.28244	4.06437	3.08576	2.82782	2.67356	2.25701	6.44261	0.731183	2.83794	4.46793	2.18903	3.46728	2.8953	4.3512	4.66903	3.81352	3.21568
PXMP4	2.66133	3.04593	1.3055	0.384601	0.231217	0.635981	2.34483	2.47768	2.61117	3.65992	1.94486	2.71149	2.97453	1.83996	2.26303	0.189034	1.97453	3.13258	4.13175	0.0703893	2.73335	2.94673	3.68482	3.48285	3.09085	3.63923	3.20006	2.66221	3.20789	2.1635	2.79286	2.39506	3.07039	3.54967	3.02148	1.73985
EGLN3	2.34903	2.73312	1.30504	0.384094	0.430537	0.365989	2.71809	0.62293	2.97269	2.33628	2.18587	1.13093	2.43029	1.74846	2.10098	2.36177	3.32193	3.93263	1.95606	0.0285692	1.14405	3.50335	2.5656	5.28466	2.20163	5.87603	3.24793	3.83592	4.31542	1.31615	2.70708	1.89142	0.286881	3.87283	2.75916	1.09761
ERMARD	3.58455	3.96851	1.30491	0.383954	0.603889	0.219043	3.45549	1.83188	4.50016	4.1152	3.48414	3.08916	4.07895	4.65821	2.88947	3.49442	4.20398	2.66221	3.73985	3.92505	2.51096	3.67469	4.37016	3.36317	2.33914	3.40871	3.15056	4.05137	4.6241	4.16993	4.43496	3.95699	2.57773	4.45615	3.98003	3.30451
ODF2L	3.4581	3.842	1.30486	0.383898	0.280088	0.552705	3.48543	1.36177	3.67807	3.45154	3.848	3.70266	4.17792	3.35614	2.86394	3.76235	2.90689	4.60526	3.46467	4.82731	3.1635	2.98914	3.12433	3.40327	3.97361	4.3427	4.19771	5.14568	3.71039	2.57773	2.27798	3.58856	3.24793	4.1152	4.67356	3.52105
RALB	5.78247	6.16575	1.3043	0.383278	0.12812	0.892383	5.92529	4.98231	5.02945	5.29131	6.65349	6.01859	5.83213	5.1815	6.38353	5.46271	5.38474	5.15704	6.99887	4.88655	5.73281	5.88313	6.0387	6.79883	6.32948	6.63778	6.2485	5.35966	6.28429	5.77952	6.083	5.65363	5.9855	6.59081	5.36387	6.53465
STT3B	6.36301	6.74599	1.30403	0.38298	0.139549	0.855272	6.29352	5.61824	6.72151	5.64847	6.81429	7.06048	6.79922	6.41549	5.66021	6.19594	6.26641	5.86096	7.06221	5.45779	7.28965	6.31052	6.65005	7.07082	6.15157	7.57713	5.60259	7.56384	7.65385	5.63517	6.63648	6.05658	8.6275	6.85549	6.46712	7.63677
KLF13	4.4608	4.84365	1.30391	0.382848	0.0720754	1.14221	4.25096	4.20867	4.854	3.73769	4.56194	5.01926	4.24641	4.63923	3.59574	5.9028	5.02503	5.51979	2.9241	2.63923	3.2032	4.66846	5.91097	4.35966	4.75756	4.96855	5.32517	4.27575	5.52982	4.40531	5.88484	4.11187	4.8748	4.8125	5.26641	4.63285
SLC2A8	4.0686	4.45102	1.30353	0.382424	0.221345	0.65493	4.65592	3.50335	4.00899	4.77768	3.85798	4.76924	4.05398	3.77083	2.57773	3.82171	3.88557	4.09592	5.83112	4.08321	4.44427	3.96162	4.80168	4.78136	5.03958	3.26003	3.82273	5.40803	4.30451	3.48156	4.01614	5.77873	4.59753	5.51791	5.36807	4.29352
ST6GALNAC2	1.45356	1.83553	1.30312	0.381973	0.42373	0.372911	3.75168	0.15056	0.0565835	0.0840643	3.94579	1.41143	1.4957	1.63691	1.0072	0.918386	1.07039	1.63691	2.86196	0.0426443	0.887525	1.68706	1.81967	2.76765	0.713696	1.72247	0.604071	1.9486	3.12763	2.9279	3.38543	1.33914	0.356144	2.09085	1.24489	2.66676
FADS2	2.89917	3.28097	1.30297	0.381801	0.931453	0.030839	6.37834	0.62293	2.90304	6.11041	2.88362	4.07468	2.8953	4.5509	4.40259	2.6017	6.15644	2.56803	2.1177	2.28688	3.1127	7.33593	1.15056	0.782409	5.69627	0.731183	0.275007	7.22574	1.85599	4.8674	0.263034	4.04089	2.52105	6.85549	1.1177	5.58256
PTPN21	1.97847	2.35962	1.30237	0.381145	0.198005	0.703324	2.08406	2.07724	1.45418	0.250962	1.79494	2.30159	2.5656	1.87578	2.69377	2.61117	1.68257	3.1635	2.22959	1.87971	1.46467	1.35614	1.84398	2.34483	1.18903	2.31325	1.60881	3.91073	2.54844	1.95977	2.09424	2.40599	2.65535	3.78031	2.62761	1.29866
UTP6	5.1809	5.56157	1.30195	0.380669	0.238699	0.62215	5.25663	5.57228	5.54535	4.41346	4.86592	4.71809	5.45022	5.32697	4.34483	4.95233	5.68874	5.05572	6.22747	4.93734	4.82985	6.09339	6.13648	5.10518	5.68818	5.34092	5.79883	6.79129	5.45088	4.51159	5.66306	5.75061	4.57046	6.02015	5.46009	5.16631
ATP6AP2	5.95279	6.33324	1.30175	0.380456	0.455552	0.341462	6.59902	6.49761	6.02436	5.77584	6.14139	5.98504	5.92053	5.19022	6.62483	5.11562	6.23266	6.90713	5.66846	4.77347	5.87455	5.76633	6.97338	5.26866	6.3345	6.33199	4.92362	6.3427	5.81634	6.1823	5.46205	5.45516	6.77096	6.57999	6.90099	6.51838
CCND3	4.68196	5.0623	1.30165	0.380344	0.277142	0.557298	4.55029	3.9782	3.33771	4.51854	4.27501	4.9528	5.06738	3.67243	4.69432	4.66959	4.06264	5.54102	5.78633	5.10434	6.13955	5.40633	6.39335	4.64559	4.60051	8.17038	5.15421	5.8775	5.3345	3.99095	6.11936	4.07895	4.97039	5.91361	4.59872	4.27724
ZKSCAN1	4.04658	4.42664	1.3014	0.380067	0.844673	0.0733115	3.78136	3.94205	4.39917	3.9644	3.56438	5.42526	3.53107	3.79494	4.10852	4.54967	5.11437	4.18031	4.04352	3.6241	3.84097	4.04963	5.64674	5.14649	3.84097	4.75382	4.46923	3.90207	5.18626	3.03562	4.5552	3.8885	4.67016	4.51602	4.38405	3.37712
CYB5R2	2.71159	3.09146	1.30123	0.379874	0.99916	0.000365105	2.76553	1.53107	0.505891	0.863938	3.74739	2.65764	3.17473	3.47119	5.50621	0.333424	4.96023	2.03562	4.82324	0.0976108	4.76394	1.65992	2.54597	4.98459	2.28096	4.24413	1.32193	5.35191	1.67356	3.1177	3.06523	1.28688	0.0703893	3.65535	3.93074	3.61235
SLC41A3	4.70512	5.08494	1.30118	0.379825	0.367216	0.435078	4.63459	4.38405	4.98732	4.14568	5.23419	5.44328	5.29168	4.37226	4.64789	4.59096	5.36282	4.39025	6.0009	3.67016	4.32337	5.0009	5.36352	4.76235	4.14486	5.01123	5.69822	5.72219	4.7339	5.12681	5.35614	3.99639	5.42694	5.69098	4.25096	5.04308
ADAL	1.93915	2.31885	1.30108	0.379708	0.565081	0.24789	1.51096	1.18903	1.81147	2.74631	2.44095	1.79494	2.73552	2.81967	2.01436	2.79701	1.86394	3.03386	2.41143	0.137504	1.36737	1.80323	3.33342	1.22033	2.34199	3.02503	3.04264	2.29572	2.44626	1.20789	2.45418	0.847997	2.06005	3.50716	1.46989	2.04614
URB1	2.91041	3.29008	1.30105	0.379672	0.511383	0.291254	1.65992	2.20163	4.01167	2.70487	2.96901	2.76977	3.98641	2.22033	2.35614	3.61824	2.28096	2.87971	3.17632	3.32337	3.22188	2.94111	3.35755	2.46467	1.93357	3.7301	2.68032	2.98914	3.90977	1.64616	3.73118	3.44758	3.13258	3.60407	3.55336	2.5008
OPN3	2.85943	3.23893	1.3009	0.379505	0.128512	0.891056	3.94579	2.72247	3.36036	1.74846	4.76447	1.25701	2.99639	2.21101	1.83188	3.27947	1.81558	4.95513	5.21917	0.389567	3.46989	1.90689	1.95233	3.90593	2.4489	2.54102	2.58496	5.16189	2.64847	4.71809	3.33056	3.60881	2.774	5.94673	3.14731	4.31252
PML	3.67762	4.05681	1.30061	0.379193	0.0898073	1.04669	4.04701	3.28096	2.95977	3.84699	3.61706	4.64789	3.49185	2.62059	4.61235	4.85449	3.64155	3.01792	4.88655	3.7137	4.15947	3.35755	4.18269	3.45286	4.12267	5.36422	3.70487	3.9279	5.14853	3.99095	2.8679	4.33199	3.96809	5.15785	4.94579	3.72683
ZNF217	4.07428	4.45284	1.30004	0.378559	0.0924561	1.03406	5.14893	4.37365	3.89918	2.28392	4.34837	4.90881	4.53356	3.82579	3.62527	4.63227	3.91743	3.5509	5.71205	1.62293	3.58256	3.14241	4.23113	4.84298	4.30012	4.44493	4.46074	5.30159	4.64386	4.71094	4.41886	3.5097	4.59574	5.6985	3.89627	4.14241
YTHDF1	5.002	5.38046	1.29995	0.378457	0.75885	0.119844	4.74739	5.16189	4.95093	5.01033	4.99367	6.5331	5.45187	4.80374	3.90785	4.87971	4.76607	6.47881	5.95931	4.8125	4.9364	5.40531	5.57592	5.47281	4.72247	5.96371	5.33521	5.64212	5.42358	4.15462	6.05615	4.86641	5.41007	5.72574	5.35085	4.74039
UBAC2	5.65384	6.03218	1.29985	0.378347	0.59104	0.228383	4.67073	6.27109	5.74201	6.76739	5.46467	6.01859	5.59783	5.3302	4.66846	5.07253	5.8515	5.53854	5.70984	3.42358	4.72683	6.36999	7.27025	6.77663	6.08215	6.31976	6.04133	6.87295	5.41007	6.22709	6.32823	4.95606	4.79961	5.04352	5.29241	6.02303
NR1H2	3.84415	4.22157	1.29902	0.377419	0.501976	0.299317	4.44824	2.58496	4.36107	3.5741	4.45418	4.73064	3.97269	3.89336	3.61824	4.04089	3.79494	3.37016	5.37712	3.40871	3.57046	3.58015	3.35614	3.90497	3.43429	4.95745	4.78346	4.90977	4.39438	2.33056	4.0268	3.8125	4.75061	4.04876	4.51286	3.0197
ADGRF4	1.25949	1.6368	1.29891	0.377301	0.573817	0.241226	3.40054	1.05658	1.74416	0.0143553	3.30305	1.29866	0.948601	0.367371	0.669027	0.163499	1.37851	1.22033	2.65992	0	1.56071	2.7137	1.34483	0.948601	2.11103	2.88362	0.695994	1.24489	1.61824	1.77821	1.04264	1.65535	0.0703893	0.678072	2.32193	2.84398
HNF4A	4.74236	5.11964	1.29889	0.377281	0.206665	0.684733	0	4.32984	5.89772	0.0703893	3.45286	6.69961	3.08406	4.8089	2.05658	5.70099	4.67582	5.24527	0.333424	0.0426443	4.8885	6.00293	6.44956	6.00607	5.23343	5.67723	5.00585	3.94205	5.58796	3.86691	6.69752	5.25285	1.81147	3.71039	5.47476	4.63865
SETDB2	2.42076	2.7978	1.29867	0.377039	0.308356	0.510947	1.38405	2.75061	2.29866	3.38819	2.11103	2.65992	4.42559	2.97085	1.848	1.93734	2.51096	2.33056	1.82375	1.5008	1.7866	2.52105	3.72465	3.43162	2.71589	2.87971	1.87578	3.45418	3.71589	2.08066	3.27053	2.39232	4.5472	1.94111	2.0321	3.20163
PDIA5	4.65887	5.03586	1.29862	0.376983	0.200329	0.698257	2.84197	4.05224	6.52309	5.17832	4.37295	5.66619	4.34127	3.91265	5.17552	4.42828	5.27798	4.32409	4.10601	3.67016	4.88947	5.37712	5.32912	5.06134	4.35685	4.87676	4.55213	7.32697	5.75141	4.61412	5.54751	4.60585	4.03386	5.19495	5.26978	5.28318
KCNE3	3.92252	4.29948	1.2986	0.376956	0.245169	0.610535	0.704872	6.31868	2.05658	0.163499	4.92362	4.90833	1.9855	6.73322	1.29278	1.18903	5.28725	0.0285692	3.03562	0.0703893	6.59679	5.78842	4.80941	6.32157	4.488	5.92576	5.25626	2.99095	5.27426	3.59335	5.76951	4.44758	4.15137	2.52356	3.56803	3.14568
KIAA1549	1.53854	1.91541	1.29853	0.376876	0.653758	0.184583	0.963474	0.739848	1.42761	2.65535	1.54102	2.05658	2.56071	1.38405	1.41143	3.26003	2.5008	1.01436	1.40599	1.69599	1.21412	1.67807	1.53605	2.0635	0.992768	3.52356	0.62293	3.02503	1.48543	1.42761	0.31034	2.04614	1.85997	2.51349	1.97085	2.71809
LYST	1.35604	1.7324	1.29806	0.376355	0.715972	0.145104	3.33342	0.847997	0.454176	1.57046	1.33914	1.28688	0.948601	1.88753	2.12433	1.20789	0.704872	1.15704	3.34483	1.37295	1.0635	1.68706	2.19535	1.67356	1.60881	0.887525	0.847997	1.32769	2.57773	1.18269	2.05658	1.89142	1.85599	1.97453	2.40054	1.28096
PLXNB1	5.345	5.72132	1.29802	0.376316	0.497097	0.303559	4.89772	4.26153	6.06501	3.68032	3.59574	6.76341	5.05485	6.12412	3.67129	5.36772	5.32229	4.31904	5.4138	5.51538	5.31542	6.23688	6.54009	6.1266	4.68986	6.56362	6.44361	5.68482	6.4187	3.4489	6.04527	5.62556	5.75782	5.48832	5.99186	3.79597
GOLIM4	4.48674	4.86302	1.29799	0.376278	0.447145	0.349551	3.12598	3.70598	6.92327	6.28207	3.24945	6.08767	4.25927	2.87381	4.51602	4.45746	5.41007	6.81992	4.30159	3.56071	4.52607	4.81198	5.7301	4.03122	4.11187	4.1416	4.67186	5.78947	4.38612	4.95838	5.57773	4.76765	5.91624	5.30925	5.89821	4.22419
DNAJB2	4.43143	4.80738	1.2977	0.375956	0.25355	0.595936	6.08364	3.69711	2.89724	4.47054	3.88264	4.72955	3.78241	4.29425	5.02059	3.94486	4.39232	4.59276	4.61883	3.94017	5.30268	4.2426	5.05875	4.60822	3.21878	5.76792	4.65592	6.2724	5.3844	3.66107	4.34127	4.1914	5.76182	5.01569	4.21801	4.95884
DCTN5	5.10844	5.48366	1.29704	0.375223	0.911003	0.0404801	4.39025	4.09424	4.77663	6.20006	5.74604	5.80193	5.87529	4.50271	5.7366	4.71754	4.54905	6.72901	6.07575	5.05485	5.1375	5.07938	6.17632	4.749	3.90304	6.16952	5.46271	6.3875	5.0781	4.85947	5.7447	4.30305	4.58556	5.6851	5.53294	5.50462
FTL	10.536	10.9107	1.29659	0.374718	0.599196	0.222431	9.32537	11.0763	11.4304	9.38927	11.1264	10.3698	11.5663	10.351	12.1541	9.06018	10.6482	11.3985	10.2027	12.2044	9.86796	11.1333	10.4239	10.1223	12.1944	9.72567	11.3401	11.0258	10.7956	10.2138	11.8812	9.41498	10.4443	11.3745	10.2636	11.316
TMEM123	6.91579	7.29038	1.29647	0.374586	0.206155	0.685805	7.87553	7.69551	6.74604	6.37295	7.3276	6.86196	7.21451	6.74618	6.61456	6.16812	7.0542	5.62439	8.93174	6.43962	6.8824	7.041	6.94918	7.39909	6.5331	7.22004	7.48808	6.47086	6.54905	7.36072	6.90448	7.49169	8.02497	8.73944	7.08098	8.28582
NSDHL	5.11457	5.48912	1.29643	0.374549	0.25905	0.586616	6.84071	5.14282	6.3773	5.33307	5.09001	5.49281	5.13914	2.88166	5.96278	4.36247	4.66221	4.75382	6.24793	3.32048	4.95791	3.42761	5.35332	4.24489	5.48671	4.80839	5.93239	4.46923	5.49153	5.03562	6.22381	3.77821	4.337	7.49105	6.32193	5.70653
RAB3IL1	1.85195	2.22603	1.29602	0.374085	0.833463	0.0791137	1.28688	2.92979	2.55336	2.92029	2.44626	0.879706	2.15704	1.1635	1.83996	3.34625	1.86394	0.0840643	2.08746	1.02148	1.38405	0.650765	0.85599	2.35614	1	0.0565835	0.201634	3.55459	2.42223	1.20163	1.43296	2.26303	2.18903	2.42492	2.8679	2.56316
ACAT2	5.90782	6.28166	1.29579	0.373835	0.96879	0.0137705	6.30542	6.92136	7.42719	6.12391	6.98425	4.89627	7.32688	5.15623	4.99005	5.4822	5.60644	5.38681	6.05485	5.48091	5.71644	5.9357	5.87995	6.14914	6.51049	5.08576	6.3345	6.3978	4.85449	6.82985	7.23487	4.70266	4.98868	5.94579	6.9166	6.22882
UBE2B	6.17954	6.55305	1.29551	0.373517	0.119577	0.922354	6.1467	6.71287	5.82324	5.53699	5.81686	6.31034	6.45549	6.72901	5.39712	6.21237	6.67765	5.94603	6.93923	5.98482	5.7926	6.28873	6.3966	5.9479	6.89554	6.51365	6.17951	6.51365	6.74174	5.66391	5.58736	6.59246	6.61338	7.32778	6.14303	6.72042
ZDHHC14	1.88937	2.26272	1.29536	0.373354	0.0638213	1.19503	1.50589	1.61824	1.90689	1.15704	2.04963	2.65306	1.52607	2.16993	0.963474	3.04614	1.9782	2.30451	2.13422	0.650765	1.87184	1.76977	2.18587	1.5509	1.41684	2.37851	1.67807	3.07553	2.1177	2.29278	1.66448	2.55582	2.23266	2.9782	4.24565	1.67807
ARFGAP1	5.65205	6.02533	1.29529	0.37328	0.703023	0.153031	4.56438	4.39232	5.53512	6.01792	4.83996	7.12846	5.2114	6.42105	3.32769	5.36772	5.10182	7.01156	6.17513	7.12712	5.76898	5.49793	5.85823	6.02215	4.70929	6.68271	6.21878	6.8802	6.64487	3.23573	6.36597	5.83188	5.74228	6.67892	5.71397	4.68762
CTNNA1	7.10095	7.47412	1.29519	0.373165	0.0462376	1.33501	8.02614	6.24508	7.00146	6.65134	6.92446	8.07237	7.08151	6.65048	6.59006	8.06259	7.23688	6.4348	8.28873	5.56438	7.12039	7.37243	7.74551	7.16792	7.08417	8.80613	7.60733	8.01686	7.41701	7.09445	7.3779	7.33637	7.79084	8.14837	7.53123	6.98584
DMKN	6.5728	6.94511	1.29443	0.372315	0.190673	0.71971	8.02752	7.16209	3.46336	0.333424	0.0565835	7.11904	0.83996	8.02292	8.60925	7.3127	7.40582	1.02857	7.03331	5.37573	7.31723	5.72601	1.47508	6.11228	7.87018	6.41481	4.0054	7.32094	7.06813	6.50557	1.46989	5.77452	6.82209	8.17413	7.1206	7.53201
ASAP2	3.55866	3.93093	1.29439	0.372271	0.132265	0.878556	2.51349	2.01436	2.89918	3.53356	3.66903	3.05485	4.45022	3.64155	4.24413	3.71039	2.87971	4.22805	5.23955	3.26153	3.26303	2.82985	3.58376	4.42021	2.68482	4.86344	5.10266	4.96162	4.0009	2.68706	4.12928	3.5741	3.83188	5.20124	3.86096	3.30305
NEK8	2.10424	2.4761	1.29402	0.371865	0.775726	0.110291	3.03562	1.82782	3.33771	2.08746	2.32193	1.59455	1.98185	3.01436	1.40599	2.35896	3.51096	2.12102	3.11437	1.25701	1.94486	1.7866	2.05311	2.15056	1.28096	3.49313	3.11437	3.27053	2.5435	2.02148	2.40871	2.58496	0.773996	2.9486	1.78241	2.02857
MICAL1	3.37129	3.74308	1.29396	0.371794	0.587349	0.231104	1.05658	2.85	2.53356	1.38957	3.54102	3.86691	2.93168	3.39917	2.14078	3.75275	3.21257	4.64731	2.87381	4.91504	3.34341	4.06005	5.84549	3.85997	2.79701	4.28466	3.6837	3.74416	4.06609	1.81558	4.30012	3.74201	3.76341	3.34908	4.32481	2.62059
MAP2K1	5.12095	5.49268	1.2939	0.371729	0.943265	0.0253661	4.48027	5.09297	4.96116	5.09255	5.46826	5.02414	6.29315	4.89966	5.69822	5.85325	5.8334	5.66562	5.6401	4.88996	5.14893	4.7301	5.56925	4.92552	4.66903	5.94392	6.17193	5.4219	5.56346	4.55029	5.74792	4.08576	4.88411	6.05507	5.57501	5.03386
PLEKHG3	3.77262	4.14426	1.29383	0.371643	0.117499	0.929964	4.67469	2.78869	3.18745	3.80323	3.66107	3.74201	4.28466	3.16189	3.2854	4.18349	3.95699	3.95327	3.66903	3.52105	3.35755	4.03826	3.9514	4.12184	3.36597	5.61324	3.904	4.24413	4.75061	3.3505	4.04439	4.27501	3.71039	4.36597	4.46597	3.22497
PXN	6.0071	6.37832	1.29344	0.371216	0.166882	0.777592	6.53823	3.31615	5.71946	4.94205	6.53387	6.13812	6.62161	5.21607	7.43379	5.80168	5.29057	5.87357	7.65835	6.77637	6.62073	5.96763	6.04658	5.93546	5.35085	7.03342	6.0468	6.46842	7.16511	6.06587	5.82349	6.40667	6.34997	7.33512	6.96867	6.17792
HOXB5	3.2824	3.6536	1.29343	0.371197	0.363499	0.439496	0.250962	1.86394	3.95606	2.34483	3.27202	4.95233	3.79909	2.08406	0.443607	3.85798	2.5435	3.7137	5.86962	2.14405	4.50144	3.29278	1.86394	5.12639	2.69377	3.20006	5.40565	0.400538	4.05485	2.67807	3.42358	4.68986	3.88362	5.21878	4.92267	2.74846
ACOT11	3.02803	3.39912	1.29333	0.371089	0.0942821	1.02557	1.80735	2.40054	3.37573	0.443607	3.38681	3.90014	2.32193	2.05658	2.5008	3.5509	3.66676	2.68032	2.61824	0.378512	3.80219	3.67243	4.01703	3.61941	3.27352	3.58135	3.78346	2.42223	2.66676	3.41143	5.23993	3.38681	2.24793	3.83592	3.80529	3.0036
CHKA	4.50043	4.87138	1.2932	0.37095	0.0564527	1.24832	4.68818	5.68257	3.32337	4.29057	3.88753	3.56803	4.74416	4.13668	5.19259	4.77189	4.62234	3.74524	5.6499	3.848	4.79649	3.70598	5.09297	4.37851	3.56803	4.47573	4.98413	6.0054	4.34625	5.61853	4.73227	5.06609	4.71425	5.99277	5.48929	4.75862
TTC39B	1.61504	1.98548	1.29275	0.370442	0.652213	0.18561	1.50589	4.37434	1.43829	0.687061	2.9982	2.08406	3	2.39232	1.09085	1.5656	3.24945	0.704872	0.799087	0.641546	1.15704	1.73985	3.56803	1.66448	2.33628	4.64904	1.3505	1.42761	2.03562	2.28688	1.99277	1.76129	1.0635	2.55582	1.70044	1.9782
TNRC18	5.47245	5.84277	1.29264	0.370316	0.723896	0.140324	5.01123	4.85449	5.93593	4.68818	5.09677	5.62732	5.31759	4.83794	4.45549	6.23304	6.20516	5.78084	6.60689	4.19377	5.64097	4.52482	6.03078	6.03782	3.98641	6.34713	6.38007	5.69209	6.09128	4.78031	6.0691	5.53636	4.96809	5.99345	6.20653	3.96993
NUB1	5.16438	5.53418	1.29217	0.369794	0.307154	0.512644	5.10224	4.83794	5.54751	4.81044	5.12557	5.2032	5.36632	4.17393	5.52105	5.78869	4.83542	5.75676	5.50906	4.67525	5.09635	4.92029	5.75195	6.0018	4.90785	5.78319	5.57682	5.22149	5.61206	4.96993	5.60348	5.49153	5.82807	6.22843	4.45154	5.23266
FUT1	2.03502	2.40461	1.29198	0.369584	0.295013	0.530159	1.46989	1.63691	3.53481	0.137504	3.36317	1.91839	4.7703	3.70598	3.19535	1.69599	3.22342	0.389567	2.20163	1.83996	2.14405	1.926	2.26303	1.49057	1.94111	2.51349	1.61353	2.74846	4.76182	2.10434	1.926	2.93734	4.20555	4.14486	1.45943	2.29572
ADM2	1.68705	2.05621	1.2916	0.369155	0.0613927	1.21188	0.275007	2.12433	2.9241	0.555816	2.44626	0.422233	1.68257	3.33628	1.75702	0.765535	3.13422	1.79494	1.12433	0	1.69599	0.475085	1.69153	1.17632	1.95233	2.57531	1.32193	2.97085	2.42492	2.48027	2.6017	1.9782	1.89918	1.29278	1.33342	2.13422
ZNF609	2.88554	3.25435	1.29129	0.368808	0.469418	0.32844	2.87578	2.26604	2.52607	4.39712	3.17313	3.29572	3.70929	2.62527	3.01436	3.90497	2.75916	3.9644	2.8953	2.6017	2.91073	2.18269	2.34199	2.80323	2.17313	4.18745	4.19692	3.47249	3.46467	2.37016	3.08916	2.61117	2.80323	4.29719	3.41954	2.40327
FAM162A	5.88632	6.2551	1.29126	0.368779	0.738709	0.131527	5.26716	7.21179	5.80632	5.2765	5.84499	6.68018	6.57592	6.82998	5.31034	6.00405	6.77821	5.82604	5.54504	5.73769	5.77637	7.09698	7.41633	5.92766	7.33387	5.30597	5.66619	6.48623	5.35614	6.59842	6.52685	5.7703	4.56499	6.27966	6.71122	6.23055
PLS3	4.99473	5.36319	1.29097	0.368459	0.860511	0.0652437	7.84493	5.32445	2.27501	4.98003	6.45302	4.52419	6.07382	5.00944	6.71672	4.31976	4.59753	6.82451	6.75849	4.16027	4.9607	3.73769	5.74093	0.286881	5.34199	5.43996	5.44559	5.3844	5.21101	6.2867	4.74792	5.30195	0.847997	5.85	6.72533	5.07425
LURAP1L	2.48543	2.85377	1.29087	0.368347	0.291458	0.535424	1.41143	4.93026	2.20789	1.60407	2.81147	4.68874	0.163499	4.07724	0.632268	3.21568	4.15704	2.40599	0.739848	0.713696	2.48543	3.44493	3.32193	2.48543	2.73118	5.18309	2.45943	0.321928	4.93263	2.38128	3.67356	3.09085	2.50589	2.26903	2.97636	4.46597
GNAS	9.12941	9.49774	1.29086	0.36833	0.696592	0.157022	9.71387	9.82305	8.16159	9.61351	8.75512	9.46144	9.42717	8.70428	8.36886	8.70912	8.66938	10.8628	10.1877	8.23333	9.23671	9.02212	8.13042	9.80499	9.8216	9.4516	9.54388	10.1444	8.56262	10.0261	9.59962	8.12127	8.2908	9.77311	8.88252	8.96809
MCTP1	1.09742	1.46573	1.29084	0.368306	0.812469	0.0901933	2.27798	0.0426443	0.713696	0.695994	0.925999	1.3505	1.43296	1.23879	3.11603	0.956057	0.879706	4.59932	1.28096	5.00225	1.94486	0.748461	0.782409	0.545968	0.321928	3.49313	2.32193	0.475085	3.27501	0.0143553	0.650765	1.57531	2.02148	1.62761	0.565597	1.35614
ELOVL1	6.41848	6.7865	1.29059	0.368026	0.0888623	1.05128	7.54179	5.75995	6.32679	5.34873	6.90977	5.94743	6.80607	6.43045	6.74362	6.35156	6.10182	6.5741	7.01212	6.08619	7.17523	6.59574	6.4065	6.26828	6.63546	7.34793	6.96844	6.57092	6.44758	6.34287	7.22159	5.96371	6.70252	7.12939	6.98561	6.87049
RALGAPB	3.79906	4.16659	1.29014	0.367523	0.256799	0.590406	3.37295	3.2765	3.774	3.32193	3.79077	3.78869	4.30597	3.97728	3.77189	3.80735	3.48929	4.39575	4.9331	3.85499	3.52482	4.2149	4.54535	4.53045	3.79286	4.79181	4.18587	4.14731	4.33414	2.75061	4.71534	4.0781	4.63517	5.17513	4.01792	3.52607
TEAD1	4.15837	4.52575	1.29001	0.367381	0.592068	0.227628	4.30889	2.0036	2.20477	4.63865	4.7339	4.73769	5.14078	3.52982	4.69599	3.89627	3.5656	4.66448	6.47395	3.84599	4.25323	3.58856	3.15218	4.0635	2.39506	5.5292	4.66676	4.97361	4.17073	2.8953	3.51096	4.67807	5.06953	5.19219	4.38474	3.93452
PAX8	1.33723	1.70451	1.28991	0.367275	0.483124	0.315941	1.1635	1.69599	1.81967	1.62761	1.1635	1.52607	1.51096	0.443607	1.64616	0.378512	2.24793	1.15704	3.5472	0.887525	0.495695	1.07039	0.669027	3.77189	1.79077	4.23189	2.22959	0.933573	2.22033	1.61824	0.659925	2.0321	0.765535	2.18903	1.07039	1.20789
RARG	3.9575	4.32472	1.28986	0.367213	0.971766	0.0124383	4.02591	3.82069	4.06953	6.66959	4.76288	3.77716	4.95559	2.65535	4.0197	3.35191	3.8953	3.30451	5.50144	3.23573	4.54967	2.17951	2.46728	4.72083	1.58015	4.22882	5.43929	5.21062	4.71534	4.34127	4.71918	4.30816	3.12928	5.13463	4.27575	0.678072
TMOD3	3.79103	4.15763	1.28931	0.366604	0.247047	0.60722	4.56377	3.06005	3.81865	3.70266	4.47703	3.59813	4.69377	2.77821	3.83289	4.14405	3.76341	4.8885	5.15462	3.16027	3.5741	4.0365	3.46074	3.65992	3.57894	4.32697	4.45746	3.88947	4.30305	3.80632	3.37851	4.07724	4.41752	5.74953	4.23802	3.95699
ABHD12	5.59618	5.96276	1.28929	0.366579	0.578906	0.237392	5.48349	4.70543	5.43996	5.59246	5.10978	5.36492	5.17712	5.59991	5.82782	5.13011	5.93074	6.78162	5.3302	5.65564	6.62029	6.06953	6.36772	6.83048	5.8071	6.88154	6.33557	6.31669	4.74201	5.2426	5.86938	4.88753	6.79649	5.20789	6.05615	6.22439
SLC1A5	6.93076	7.29718	1.28915	0.366421	0.0311374	1.50672	6.12536	6.76951	7.32247	7.15593	7.96	6.87603	7.73112	6.86493	7.49929	6.87762	7.19249	6.46271	7.49113	5.47184	8.74123	6.69766	6.98391	6.12102	7.37782	10.1584	8.29352	7.57433	9.30003	7.21655	7.10612	6.86505	10.1013	7.12516	7.18913	7.0594
ACSL5	6.06538	6.43128	1.28868	0.365894	0.355821	0.448768	6.28614	7.66292	6.33056	0.111031	6.20026	7.51389	4.59276	3.47768	5.41819	5.33628	6.6017	3.22342	6.22516	2.08746	5.35473	5.9305	7.67037	6.85449	6.42509	6.78555	6.39643	1.0072	7.36868	6.43746	6.72656	6.86617	5.67976	5.393	6.71315	6.41312
GRN	6.68037	7.0458	1.28827	0.365434	0.047367	1.32452	7.21655	6.64731	7.4508	7.41126	7.17702	6.50319	6.60392	5.05745	6.7987	6.64544	6.35526	6.85375	8.06501	5.01257	6.1823	6.0781	7.20124	6.71342	6.77136	7.92523	7.58991	7.02802	7.46581	7.03969	6.64544	6.27761	7.05192	7.31913	6.77056	7.89227
GOLGA8A	2.37535	2.74054	1.28805	0.365194	0.671881	0.172708	4.58015	2.31904	6.30579	5.52638	2.40871	3.04614	1.97453	5.37678	0.887525	2.34199	1.8953	4.77136	1.60881	6.92861	0.782409	3.86691	2.28392	1.46989	3.78869	1.69153	5.26903	4.76977	6.48123	1.0072	3.41414	1.27501	0.678072	4.25475	0.454176	2.06695
CCDC61	2.33712	2.70228	1.28803	0.365167	0.218077	0.66139	2.02857	1.28688	3.43029	2.76977	3.09592	3.5008	1.8953	2.17951	2.84398	2.37851	1.92979	2.70708	2.64847	2.1375	2.1635	2.23266	3.18269	2.29572	2.63691	2.56316	3.31759	2.23266	2.94486	1.926	3.20006	2.35614	3.09085	3.13258	2.76765	2.44626
DGAT2	3.37504	3.73962	1.2875	0.364577	0.727917	0.137918	1.21412	4.43496	3.37295	3.61235	2.65535	2.95791	1.57531	2.69377	3.54102	3.47249	4.91456	2.83188	3.37712	1.39506	2.86394	4.05658	5.40905	4.49697	4.02414	4.14241	3.80116	1.81147	3.08746	3.02857	5.59723	3.67807	1.20789	4.46074	4.09424	2.20789
TC2N	3.61646	3.98096	1.28744	0.364504	0.642715	0.191982	5.50653	5.43596	3.09255	0.0840643	3.6241	3.0635	3.60881	5.79546	4.28466	4.25475	4.50526	3.05311	3.52982	0.0285692	1.79909	3.35614	4.21878	3.89627	4.06178	1.73118	4.33771	2.28392	3.90014	4.2817	5.03078	3.23573	3.23113	4.79805	4.21568	3.62527
CD63	8.84994	9.21429	1.2873	0.364348	0.191392	0.718077	10.1266	8.86431	8.29126	8.18775	8.67129	9.07537	8.68989	7.52732	9.34944	8.79935	8.7412	9.78303	8.97479	8.83558	9.2654	8.96518	8.63807	8.93006	9.30816	9.69879	9.27041	9.24712	8.95012	9.23419	8.39793	8.34043	9.19439	9.02342	9.6027	9.09313
GPRIN1	1.8377	2.20148	1.28679	0.363772	0.789112	0.102861	1.17632	1.22033	0.85599	1.51602	2.70487	1.61824	1.9855	1.15056	3.74093	3.04789	2.92979	3.76765	2.35332	1.51096	1.92979	1.4957	1.86394	1.81147	1.29278	3.65191	1.04963	0.871844	2.27202	2.05658	1.68257	2.39232	2.69599	2.95791	2.40599	2.13093
B4GALT5	5.07826	5.442	1.28675	0.363736	0.0353762	1.45129	5.19417	4.24793	4.94251	4.88606	5.02104	5.24146	5.28614	4.68145	5.20438	4.8525	4.92505	5.58496	6.00023	5.02148	5.13504	5.4545	4.49889	5.17951	4.64731	7.80561	4.74255	5.8339	7.89439	5.22574	5.478	5.40599	6.74766	6.73335	5.26341	4.81455
SYNGR2	7.06821	7.43159	1.28643	0.363377	0.0592733	1.22714	7.54936	6.59857	6.59395	6.71012	7.19673	7.86895	7.43454	5.4522	6.4266	6.9397	6.24203	6.78921	7.82337	5.70543	7.35993	7.50072	7.83693	7.21781	7.36833	7.97963	7.48631	6.8212	7.82572	7.37686	7.83086	7.77979	6.22535	7.06091	7.95699	7.11967
TM9SF1	4.97686	5.34023	1.28643	0.363369	0.315408	0.501127	6.05311	4.71699	5.70874	5.38301	5.35614	5.04396	5.6427	4.29499	4.90977	4.70708	5.44526	5.60555	5.15218	4.47379	4.79961	4.8802	4.80632	4.85798	4.53356	5.96694	4.74201	5.72465	6.55888	5.36107	5.15421	4.2854	5.08449	5.63662	5.3194	5.49057
ERBB2	5.28728	5.65029	1.2861	0.363007	0.11222	0.949931	7.10486	4.1914	5.44956	4.43829	5.43796	5.31868	5.96694	4.63749	3.86493	5.56773	5.25588	2.0635	6.06695	4.21335	5.11894	4.55213	5.68846	5.97292	4.84699	7.22052	5.86071	5.37921	5.81352	5.67384	5.62673	5.81941	5.27724	6.03826	4.98596	4.5097
LRRC42	4.85793	5.22041	1.28563	0.362477	0.577473	0.238469	4.42291	3.21878	4.65592	4.48027	6.76315	3.91648	6.18626	4.79286	5.23151	5.26115	5.02547	4.86987	5.5245	4.17871	6.04045	4.84599	4.13011	5.06609	4.05311	5.32517	5.13996	5.44559	5.30086	4.3067	4.14649	4.64904	6.38853	5.46891	4.97361	5.80607
CACFD1	2.95756	3.31988	1.28549	0.362313	0.236173	0.626771	4.57471	3.09085	2.75061	3.71589	2.87774	3.82579	1.99639	1.72247	1.54102	2.1177	2.29572	2.52607	3.03738	0.782409	3.22188	3.22651	4.06867	4.06953	2.34767	3.96162	4.16591	4.50589	3.43962	2.45681	3.16993	3.41549	3.27798	2.93923	3.36177	1.9222
ZNF503	2.54335	2.90496	1.28485	0.361603	0.278776	0.554744	4.37782	2.37573	2.85997	4.31397	2.33342	3.6427	2.66448	0.669027	0.871844	2.26303	3.18428	3.95884	2.60644	2.48027	3.28392	1.54102	0.9855	1.81558	2.57773	4.47832	2.81352	4.9472	3.75489	0.565597	2.38128	2.75061	2.99639	3.66903	3.49185	2.04963
B3GNT2	4.15479	4.51639	1.28485	0.361598	0.111733	0.951818	4.80735	2.78241	4.19771	3.76129	5.32409	3.89336	5.05355	4.11187	3.91265	3.36177	4.42761	3.52982	3.76553	3.2555	5.04396	4.26454	4.69432	5.07296	3.68145	5.54628	3.70266	6.24907	5.14975	3.82069	4.44361	3.99729	6.08661	4.1811	4.58916	4.9222
CHM	3.11646	3.47806	1.28485	0.361595	0.0858916	1.06605	2.69822	3.37712	2.67582	3.88557	3.15056	2.92979	3.51223	3.28688	4.23036	2.5656	2.86592	3.82069	4.45088	3.69377	2.51349	2.21723	3.08236	2.72465	3.09085	3.50589	3.34056	3.26303	4.31832	3.45022	3.44228	2.86987	3.6565	3.83895	3.75168	3.88264
SYNE2	4.25659	4.618	1.28468	0.361411	0.598465	0.222961	6.58646	4.31976	5.92172	4.34127	2.47768	4.67186	4.24489	4.13914	2.97636	4.89966	4.74953	3.65535	4.12102	2.5435	2.29278	3.52857	4.26828	4.50335	3.08236	5.03562	4.76871	5.58466	4.46728	3.8885	5.17193	4.03386	3.64155	5.11228	4.85748	2.30743
ERAP1	3.52765	3.88896	1.28459	0.361312	0.798627	0.0976563	4.42089	2.78031	4.01614	3.59455	3.25248	4.18428	2.88557	3.01257	3.46074	3.42358	3.93263	3.95233	5.2149	2.3978	3.07895	4.06695	5.13093	3.14405	3.67807	4.13586	2.55336	2.02148	4.21101	2.75916	3.42492	4.72301	3.89821	5.15583	4.5292	3.87971
PSMC5	6.82488	7.18614	1.28455	0.361258	0.381186	0.418863	7.76002	6.72042	6.61368	7.03342	7.46801	6.80954	7.92967	6.61765	7.03254	6.75141	6.41532	6.80038	7.93015	6.84021	6.52576	7.04275	7.17921	6.76646	7.05115	7.87283	7.46074	7.12112	6.43429	7.25115	7.05572	6.7185	7.32184	7.44145	7.25257	6.83365
HS3ST1	1.03175	1.39239	1.28399	0.360637	0.605419	0.217944	3.95513	0.604071	0.604071	1.57046	0.847997	1.67807	0.722466	2.19535	1.73552	1.59932	0.895303	1.0635	2.45418	0	1	1.58976	0.575312	0.887525	1.87184	0.863938	2.47768	1.48027	1.30451	0.641546	0.871844	2.31904	2.43296	1.20789	1.57531	0.739848
TRAF1	1.15019	1.51082	1.28398	0.360626	0.948194	0.023103	1.41684	0.871844	1.1177	0.321928	1.34483	1.5509	0.555816	0.815575	3.32769	0.895303	0.790772	0.555816	1.81147	0.678072	1.73118	1.18269	2.43829	1.926	0.790772	1.53107	0.400538	0.356144	2.62761	0.411426	1.59932	2.06695	1.89918	1.49057	1.60407	0.555816
TMED3	6.13817	6.49876	1.28395	0.360588	0.115733	0.936543	6.56818	6.44328	5.67582	5.68004	5.69655	4.14649	6.17013	6.40037	0	6.10622	6.34784	6.55228	5.62381	6.27389	6.05159	5.8885	6.84925	6.42777	6.18369	5.99797	6.66931	6.57243	6.1819	6.42509	6.9431	6.0706	5.22342	6.73971	6.60526	6.61589
TBC1D2B	3.10653	3.46686	1.28372	0.360334	0.230103	0.638078	3.44758	1.848	3.34056	3.45022	2.64847	3.01614	3.0072	2.66448	3.35191	3.84097	3.19692	3.51475	2.53605	2.92979	2.98185	2.44095	4.04963	3.38405	2.53854	4.36737	3.99458	3.15381	4.26379	2.86196	2.66448	3.5373	3.8953	3.76765	3.39643	2.21723
ENG	1.07949	1.4397	1.28361	0.360204	0.94182	0.026032	2.82375	0.464668	1.1375	1.67807	0.378512	3.0268	0.31034	1.58015	0.887525	0.722466	0.722466	0.378512	3.43296	1.02148	1.31615	0.411426	3.91839	3.43162	0.250962	1.54597	3.55827	2.12102	2.0635	1.1177	0.464668	2.43296	2.94111	1.33342	0.748461	0.226509
CTNNBL1	5.51791	5.87784	1.28336	0.359925	0.512006	0.290725	5.18428	5.1918	5.65019	5.45418	5.14037	5.07767	5.89409	5.17513	5.58165	5.44427	5.06393	5.81173	6.65635	5.26454	5.79986	6.33593	5.97338	6.04133	5.86888	5.97705	5.57954	6.25927	5.90183	4.36667	6.82031	5.15462	5.8392	5.99797	5.88679	5.18309
PIH1D2	1.14077	1.50058	1.28325	0.359802	0.376329	0.424433	2.57531	0.970854	1.1375	1.20789	0.782409	0.863938	0.782409	1.5008	1.25096	0.992768	1.14405	0.879706	2.20477	1.91456	0.847997	1.85599	1.1375	1.20789	0.83996	1.70929	1.70044	1.52607	0.669027	1	1.38405	1.47508	1.82782	3.36877	0.722466	1.93357
GLS	5.57568	5.93546	1.28323	0.359779	0.279279	0.553961	4.99141	5.32553	4.68089	4.97177	5.20359	5.88801	5.93097	6.01436	5.01837	5.6091	5.26679	5.44923	6.19219	6.16249	5.54226	6.51491	6.20301	6.22014	5.12019	5.86171	4.59574	6.00921	6.58271	3.96532	5.37156	5.67751	6.87873	7.16229	7.24422	7.79824
RBM39	7.5074	7.86681	1.2829	0.359409	0.81923	0.0865941	6.71163	7.29011	7.46736	7.38483	6.96116	7.54743	7.73823	8.62062	7.10811	7.31524	7.09159	7.72301	8.86502	7.65978	7.0321	8.06937	8.49045	8.36824	7.36151	7.99237	8.04979	7.94539	8.92692	5.95815	7.37321	7.78823	8.0119	8.39536	7.67349	6.88264
C11orf52	2.4544	2.81369	1.28279	0.359285	0.29036	0.537064	4.39025	3.76553	0.831877	0.0565835	2.58976	1.81147	2.82171	2.25399	2.90497	2.31904	3.0036	0.978196	3.65992	0	1.9782	1.80323	3.41414	3.08576	2.73985	3.47638	3.14731	4.56803	1.49057	3.64962	2.1375	1.52105	2.41684	3.17153	1.72683	2.88753
TMEM50A	5.93017	6.28892	1.28232	0.358752	0.482598	0.316414	6.85187	5.99458	6.15987	5.71699	6.66007	5.87848	6.25361	5.6091	6.11437	5.77716	5.83971	6.05983	5.55551	5.7658	5.31723	6.3107	5.98185	5.75007	6.43513	6.65105	6.06113	6.68032	5.58406	5.81813	6.25267	4.8125	6.34003	6.71136	5.65277	6.32517
RPL10	11.7815	12.1398	1.28196	0.358346	0.709275	0.149185	13.1071	12.7203	11.5777	11.8925	12.1715	11.9673	11.4988	11.8686	13.178	11.8655	12.1815	11.4331	11.6414	11.6974	10.4421	10.3083	11.3033	11.2233	12.2661	10.7323	12.1861	10.4776	12.3892	12.0935	12.3092	10.8467	11.5382	13.2394	11.3504	13.4305
ALKBH2	4.29776	4.65587	1.28175	0.35811	0.755101	0.121995	4.337	3.54473	4.22728	6.28225	4.25852	4.05918	4.14323	5.88264	4.14812	5.9991	5.76924	4.97911	4.86641	5.22612	4.02945	3.98003	3.53605	4.5601	3.8885	5.12143	5.08874	4.16027	5.34767	4.17632	4.77452	3.86096	4.14731	5.06178	4.58436	4.72738
LAD1	6.01382	6.37193	1.28174	0.358102	0.127101	0.895851	6.3156	5.82426	6.43346	0.163499	5.79935	6.34713	6.06048	5.38094	5.96717	5.92813	6.44029	0.214125	5.96625	0.0840643	6.44145	6.85549	7.65478	6.90917	6.38595	7.50128	6.46467	5.28577	6.71411	6.3579	6.42291	5.22265	5.57864	6.17692	6.52246	5.93687
NTN4	2.33366	2.69091	1.28098	0.357248	0.782975	0.106252	5.9535	4.30305	0.62293	0.933573	4.36807	1.63227	1.34483	2.07039	2.59694	3.07039	1.37295	3.39917	6.3427	0.0840643	3.12433	1.38405	1.52607	3.07382	2.64847	1.79077	3.66448	0.722466	2.86987	2.37573	2.75275	2.34483	2.73335	3.0197	3.80012	1.10434
DUSP3	4.00297	4.36019	1.28096	0.357223	0.161603	0.791551	5.65249	4.66789	2.99095	4.28021	4.49633	3.91265	4.96671	3.4489	4.1635	3.89142	3.42895	3.61471	5.10559	3.9364	3.68706	4.06953	3.71809	4.54905	4.33271	4.46728	3.86196	4.30232	4.33771	4.01525	4.38267	4.05398	5.02148	5.10811	4.42559	4.72137
A1CF	0.953734	1.31023	1.28032	0.356501	0.752605	0.123433	0	3.19849	2.38128	0.0143553	0	0.31034	0	0.871844	1.03562	0.15056	1.69599	5.28947	0.0426443	0.0840643	2.08066	2.57289	3.13093	2.84599	2.91265	2.50843	0.0703893	0.0565835	1.52105	1.29278	2.84599	1.32769	0.0143553	0.0565835	2.16993	0.485427
MAGT1	4.81308	5.16927	1.28004	0.356186	0.30849	0.510759	4.57107	4.68538	4.8535	5.53512	5.12722	5.33163	5.60229	4.83643	5.36667	4.04002	4.69766	5.69153	6.15239	4.25852	4.23189	4.42895	4.78973	4.10266	4.75809	5.41785	4.67582	4.89093	5.68538	5.24641	5.2555	4.0635	5.09212	5.54874	5.75862	4.95699
SMAD6	2.15259	2.50816	1.27949	0.355564	0.247935	0.605662	2.0036	1.94111	2.30159	2.99639	0.226509	1.4489	1.15056	3.08916	0.978196	3.79805	3.14405	3.63691	2.58256	0.0426443	1.98914	1.91456	3.16993	2.67582	1.96347	4.76818	4.22342	1.97085	2.21723	2.09761	3.15056	2.79909	0.238787	6.28466	3.73769	0.632268
CYB5B	7.5131	7.86811	1.279	0.355013	0.170537	0.768182	6.72928	8.3474	7.42383	7.01123	7.8813	8.31908	7.60236	6.73037	5.96023	6.37226	8.2987	7.02392	7.93999	6.29811	8.40765	7.99254	8.79876	6.9166	7.84128	7.89494	6.45154	7.79876	9.34707	6.82617	8.02846	7.16601	8.2094	9.87467	7.55413	8.17627
JMJD4	3.53203	3.88703	1.27898	0.354999	0.269352	0.56968	3.6311	2.50589	3.34056	3.98277	4.09508	3.21101	4.20006	3.75061	2.89724	3.37156	3.34056	3.80219	4.53854	3.78346	4.30232	3.15218	2.93168	3.43296	3.57046	4.0009	3.88264	4.32193	3.29866	3.66676	4.51916	3.12763	2.83188	4.42492	3.97545	3.89142
TNFAIP1	3.68056	4.03552	1.27895	0.354954	0.448724	0.348021	5.0691	3.45812	3.74524	3.38267	4.75328	3.57531	5.0148	3.51979	3.84599	3.60288	3.52105	3.36177	5.49025	3.61471	3.92505	3.61589	3.92029	4.49121	4.01792	4.48993	4.05311	4.45022	4.24869	3.58256	3.81147	3.75275	5.29168	4.5601	3.60881	4.01167
MLF1	3.71726	4.07099	1.27787	0.353736	0.731582	0.135737	4.09845	4.77083	3.59813	5.36317	4.96116	3.33628	3.98641	0.15056	5.41886	3.852	3.60288	4.93168	3.6427	0.0143553	3.79181	0.189034	2.38681	0.111031	4.77505	3.22651	3.9542	4.12763	5.62732	4.50016	5.67044	0.111031	0.0703893	4.25323	1.43296	4.01436
LRWD1	3.80682	4.16028	1.27762	0.353458	0.803418	0.0950586	3.32625	2.52356	4.3799	3.84599	3.69488	3.68032	4.22805	3.37573	3.34056	4.60881	4.49057	4.76553	3.75702	4.79857	4.27128	3.76765	3.54967	3.97361	2.87381	4.28318	4.46532	4.03738	4.01881	2.26604	5.0635	3.41819	4.8525	4.85499	4.36947	3.27947
SLC27A2	4.10019	4.4536	1.27757	0.353407	0.987972	0.00525527	4.19061	4.43563	4.2426	4.13258	5.0387	3.05311	5.78712	3.74416	2.34483	5.12887	4.39506	3.67694	4.84549	2.94111	3.853	4.06781	3.42223	3.80941	4.82273	2.28096	4.42694	1.37295	3.55582	4.52105	4.48027	5.04221	3.65992	5.63169	4.95	4.06867
RALGPS2	2.98823	3.3414	1.27736	0.353166	0.266893	0.573663	2.79701	2.16027	2.98732	2.61824	3.63807	3.08066	3.96717	3.21723	2.90881	2.86394	3.24336	2.02148	4.43962	2.24184	2.98914	3.15381	2.86592	4.08576	2.88557	4.01703	3.47119	3.38267	3.66903	2.98185	2.4957	2.41143	3.30012	4.69822	3.90497	2.96717
APBB2	3.2374	3.59048	1.27729	0.353083	0.982851	0.00751253	0.863938	1.81147	3.08066	2.38128	4.73606	5.0018	6.31922	3.32912	1.95606	4.65134	4.36667	2.38957	3.14568	2.17951	3.62059	3.3505	5.36457	2.14405	2.1635	4.18824	2.04264	4.11936	3.77821	3.55336	2.01078	3.62761	3.77189	4.96717	3.17153	2.9542
BROX	4.12226	4.47483	1.27683	0.352572	0.556244	0.254735	4.53605	4.34625	4.37016	3.21878	4.65592	3.94673	4.96255	4.0781	3.93829	3.59574	4.12019	4.12433	5.28133	3.72247	3.73444	4.08066	4.52857	4.25927	3.69599	4.59455	4.23419	4.66221	3.90014	4.89142	4.40122	3.51096	4.54844	4.71315	3.83188	4.60703
GSKIP	4.78914	5.14158	1.27672	0.35244	0.0548599	1.26075	4.80323	5.1416	5.05788	2.74201	4.96947	4.01792	4.86542	5.30524	4.42223	5.06264	4.50016	4.88069	4.29866	4.36457	3.36597	4.77505	4.82629	4.49761	4.73064	5.50048	4.16672	5.57168	4.52669	6.35456	5.76261	4.82069	3.74739	5.29902	4.98413	5.44195
ADAMTSL5	2.14332	2.49568	1.27665	0.352359	0.130089	0.885758	1.0635	0.62293	2.09424	0.250962	2.57289	2.31034	1.926	2.09761	1.74416	3.57168	2.5509	0.333424	2.53356	2.18903	2.98732	1.88362	2.59216	2.79701	1.9855	3.00899	1.774	2.9241	4.28392	0.83996	1.98914	3.17632	3.48285	2.7866	2.20477	2.03914
LIMA1	5.70133	6.05351	1.27649	0.352182	0.133208	0.875469	5.89506	6.11749	4.85549	4.76341	5.6585	5.01881	5.6343	3.59335	6.96116	6.70183	5.58586	5.99932	7.01703	3.37016	5.17233	6.56818	5.74416	6.23132	6.36842	5.03474	6.51665	6.1014	5.59276	6.58856	5.69711	5.77056	6.46336	6.00562	6.39968	5.851
MYO18A	4.94093	5.29292	1.27632	0.351989	0.136182	0.865881	4.852	3.64731	5.43596	3.89239	5.00854	4.87332	5.35332	5.4363	3.11103	5.32769	4.58075	2.36457	5.27538	3.79181	4.47054	5.30889	6.08343	5.35085	4.63285	6.17532	6.43896	5.37678	6.11603	4.29352	5.20906	5.41278	3.02503	6.03584	5.18864	4.82426
PLXNA1	3.99454	4.34647	1.27626	0.351922	0.654175	0.184306	3.35332	2.01078	4.5435	5.30195	3.59455	4.83238	4.14486	3.03914	4.12102	4.12763	3.95699	3.47379	4.71644	4.0321	4.12019	3.83188	3.58015	3.5509	2.24489	4.59515	4.6094	4.75489	4.65535	2.67129	4.28762	4.19456	4.18824	5.13791	4.40531	2.88166
FUCA1	4.30887	4.6606	1.27609	0.35173	0.918814	0.0367726	7.8953	5.06307	5.41278	3.64501	6.77202	4.14078	4.23726	3.28836	5.68706	4.41075	4.3147	2.80529	4.30305	2.24489	3.39232	4.14649	4.79129	4.73335	4.69711	4.70487	4.09508	3.82782	4.24031	4.6241	4.74362	3.51096	5.09085	5.96993	4.25248	4.88753
ARHGEF10	2.65622	3.00789	1.27604	0.351671	0.644994	0.190444	1.53107	2.05311	3.8166	4.21101	0.0976108	2.45418	0.367371	3.05485	2.59216	4.13175	4.05572	0.250962	4.90881	3.45022	2.72028	0.275007	2.9542	2.51602	2.56316	3.23573	0.124328	3.0321	3.96993	0.111031	3.20006	2.98368	3.22651	0.970854	3.06005	0.85599
EIF3J	5.97997	6.33141	1.27584	0.351448	0.183538	0.736274	5.6522	5.99299	5.6014	6.18011	6.92754	6.17532	7.04691	6.05832	5.87823	5.88606	6.03672	6.22978	5.96694	5.44029	5.35262	6.25077	5.89069	5.47086	6.47913	5.88655	6.65764	5.83264	6.22188	6.05441	6.72069	5.44659	5.73091	6.75475	6.48848	6.44095
LPCAT4	4.94945	5.30083	1.27579	0.351387	0.220727	0.656144	5.20555	4.70598	4.93357	5.19535	4.76553	5.39883	4.77768	5.52011	4.3512	5.96347	4.96532	5.27612	4.2149	5.25399	5.00045	4.29866	4.42694	4.93357	5.47021	5.21762	6.3565	5.15623	6.81442	4.01881	5.41244	4.70266	4.13175	5.79986	5.38405	4.9397
ALAS1	5.04802	5.39882	1.27527	0.350801	0.0854682	1.0682	5.29389	4.7126	4.49442	5.20516	5.66192	4.98003	5.66818	4.9644	5.36842	5.01837	4.8846	5.07767	4.92077	4.43162	5.83466	5.80658	4.63401	5.35544	5.79051	5.77742	4.66278	5.36001	5.43763	5.27947	5.52231	4.70321	6.14119	5.1914	5.90472	5.31361
PIM1	3.98003	4.33065	1.27511	0.350617	0.865981	0.0624916	4.99639	4.12516	4.51791	3.68594	4.83086	3.27501	4.30524	2.9782	3.14078	4.31034	4.24336	2.47768	3.65535	1.26903	3.83491	5.18031	3.70266	4.66959	4.41414	2.15381	2.0635	5.76474	4.72846	3.30889	4.24717	3.57046	4.66391	2.22033	4.74416	5.12722
USP20	3.3118	3.66217	1.27489	0.350367	0.954592	0.020182	4.05572	2.53107	2.78869	4.26153	2.63227	3.96993	2.93357	3.46205	2.83996	3.1635	3.23266	2.848	3.90689	4.52231	3.39094	2.78031	4.37086	3.94205	1.81558	4.23496	3.37712	4.16912	3.65191	2.3505	3.95513	3.98277	3.67243	4.07039	3.59813	2.40327
RSPH3	1.70905	2.05941	1.27488	0.350365	0.0731732	1.13565	1.63227	1.57531	2.14078	1.20163	1.87578	2.04264	2.0635	1.33914	1.14405	1.9855	1.73552	1.68257	1.58976	0.807355	1.774	1.65535	2.58736	1.99639	1.02857	2.18903	1.70929	3.30012	2.95791	1.92979	1.68257	2.34767	2.33914	3.45681	1.65992	1.44361
SIL1	4.69931	5.04941	1.27465	0.3501	0.605253	0.218063	4.36597	3.72683	4.34483	5.16912	5.18706	5.23458	5.00764	4.90304	4.47962	5.19377	5.13217	4.65134	4.72846	4.35896	4.56864	4.67016	5.41684	4.04701	4.62352	5.15785	3.78346	6.2572	5.0492	4.20867	5.09297	4.23419	3.89433	5.57924	5.04963	5.36247
ZNF292	2.71145	3.06151	1.27461	0.350058	0.281314	0.550809	1.85997	2.04614	2.5008	2.74201	1.92979	2.1375	2.77189	2.62994	3.09255	2.23266	2.9542	2.70044	3.3978	2.72247	1.91073	3.12433	3.13258	3.07211	1.61353	3.23419	2.38681	3.41954	4.67976	1.93734	2.22651	3.03386	3.2765	2.65992	3.08916	3.22651
SLC20A1	5.06879	5.41793	1.2738	0.349144	0.132203	0.87876	4.0268	3.68482	5.6094	5.41007	5.73091	4.93734	5.94603	4.83086	4.76235	5.0387	5.21917	5.87553	4.99639	5.13011	4.6153	5.45878	5.09887	4.66448	5.44526	6.54566	4.59574	5.04133	6.6744	4.91313	4.14975	5.36667	5.70487	5.3906	5.68313	5.97659
ABHD4	2.72354	3.07109	1.2724	0.347547	0.263127	0.579835	4.53481	2.75702	2.26003	3.62293	4.81865	2.41143	3.40327	2.54844	3.49313	2.71589	2.6893	1.41684	2.73118	1.63227	3.29278	3.35896	2.6017	2.71589	2.69153	3.87873	2.5656	5.8505	3.6792	3.22188	2.63923	2.92029	2.19219	4.22188	2.74631	3.58616
COTL1	5.93917	6.2867	1.27238	0.347535	0.298	0.525784	4.70266	5.58286	4.65249	8.19727	5.89215	7.14374	6.54674	5.98618	7.61537	4.53169	5.27687	1.54102	8.68584	6.13771	7.3014	6.87848	5.05615	4.56925	5.53387	7.67044	5.87725	6.15299	5.52231	6.71136	6.23266	6.34074	7.74073	6.92339	7.41287	4.80168
TSHZ1	1.89279	2.24013	1.27222	0.347347	0.686006	0.163672	1.83188	1.14405	1.852	4.43896	2.11437	1.93357	2.58496	1.44361	1.46989	3.30451	2.29278	4.38405	1.49057	1.48027	1.17632	1.58496	3.49697	2.45943	1.97453	2.54844	2.31034	3.29131	2.16993	1.0635	2.33628	1.14405	2.926	2.91456	1.16993	1.54597
LRG1	1.93734	2.28467	1.27221	0.347333	0.51696	0.286543	3.00899	0.411426	3.30012	0.0976108	3.12598	3.92125	1.94111	0.124328	4.50208	0.176323	2.21723	0.0426443	2.74846	0.0143553	1.93357	1.78241	3.38128	0.454176	2.16672	2.45154	3.34199	3.39917	2.83996	3.11936	0.831877	0.321928	0.992768	1.71809	2.33056	2.23879
SNX8	4.18825	4.53541	1.27205	0.347158	0.455778	0.341247	4.90929	3.37016	4.14078	3.72137	3.92029	2.98003	5.03782	3.67807	4.83693	4.2555	3.94953	4.39643	4.52482	3.88166	4.47184	4.23573	4.66732	3.30597	4.28318	5.06781	4.78764	4.85649	4.2211	3.96162	2.47508	4.9472	3.34767	5.79129	5.48285	3.19535
NNAT	1.27828	1.62541	1.27203	0.347129	0.460465	0.336804	0.454176	0.378512	1.07039	0.831877	0.432959	2.48285	1.15056	1.40599	0.321928	1.76977	0.613532	10.1397	2.79494	1.90304	1.48543	0.823749	2.56316	3.13914	0.443607	1.73985	1.90304	1.14405	2.07724	0.250962	2.66676	2.18269	0.765535	2.3505	1.51096	0.214125
CAP1	7.02503	7.37201	1.2719	0.346988	0.472499	0.325599	6.95942	5.70238	7.22603	6.11915	7.59969	6.94603	7.73403	6.34181	7.10894	6.87012	6.54288	7.22709	7.57841	6.33414	7.47938	7.79175	7.02203	7.02802	6.32499	7.93664	7.47508	7.87652	6.34749	6.53294	7.77466	6.15015	7.30332	7.77584	7.4407	6.8813
RPP25	4.2709	4.6178	1.27183	0.346904	0.272944	0.563926	2.93357	5.31542	4.1035	5.03738	0.970854	4.57471	0.298658	3.0054	3.854	5.4353	4.77294	5.84248	3.65535	4.02414	4.43829	4.6094	4.97085	3.75702	4.70266	4.71315	4.16511	2.96162	5.08023	4.53294	6.24184	4.29499	3.02857	4.81096	5.38059	3.6792
CLPX	4.52687	4.87369	1.27175	0.346813	0.75635	0.121277	3.51728	4.50716	4.76447	5.43929	4.43363	4.62234	5.30779	4.54659	4.13258	5.68061	5.16148	5.13217	3.78555	4.50208	3.848	4.32912	5.14771	4.17552	4.0365	4.80064	4.94673	5.11645	5.15178	4.12433	5.42425	3.58616	3.9542	5.78686	4.96394	4.36737
UHRF1BP1	2.4328	2.7795	1.27165	0.3467	0.851755	0.0696855	2.05658	1.82375	2.45418	3.58015	3.61235	2.41143	4.02148	2.40327	2.5008	2.9486	3.26604	2.75061	3.10434	2.33914	2.21412	2.0635	2.23573	2.3505	1.37851	2.33628	2.9279	3.59096	2.73118	2.18587	2.63459	1.926	3.23266	2.82782	2.9782	2.82985
ATXN7L1	2.75547	3.10176	1.27128	0.346286	0.0930882	1.03111	2.56803	3.30012	2.62059	2.50589	2.87381	2.87184	2.15056	2.93546	3.45286	2.70266	2.71809	3.17632	3.18903	2.53107	2.62761	2.11103	3.13258	2.79286	3.34341	3.74953	2.97085	2.40871	3.43029	3.23266	2.62293	2.29278	4.55643	2.76977	2.87774	3.62293
IRF3	5.99295	6.33889	1.27097	0.345933	0.306883	0.513027	5.57046	4.59694	6.65678	5.52638	6.31107	6.38612	6.19554	6.48768	6.28596	5.94392	5.55275	5.31868	6.55228	5.83719	6.05072	5.87258	6.04199	5.29939	5.31506	6.76527	7.12029	7.11915	6.25399	4.74416	6.30761	5.82477	6.37016	6.52199	6.53013	5.26978
KLHL5	2.74367	3.08956	1.27093	0.345889	0.785474	0.104868	5.93404	0.189034	0.536053	0.250962	4.67976	0.815575	5.04264	2.46989	6.09677	2.87381	2.61353	3.67582	4.40599	3.99548	4.21023	1.36737	0.895303	1.30451	2.21412	1.95233	1.33914	4.67129	3.35614	3.32912	0.0976108	1.72683	3.72683	5.99095	2.85	5.21956
WARS1	6.60178	6.94737	1.27068	0.3456	0.279959	0.552906	7.2651	6.55336	6.75128	6.25908	7.54496	5.47832	7.12091	7.12547	7.72588	6.98755	6.65019	7.783	6.15462	5.56682	5.8674	6.36229	5.8382	5.31288	5.64443	6.89881	6.38578	7.48301	7.31025	7.26322	6.56224	6.57501	7.13586	7.25106	6.51838	6.99594
HSH2D	2.91547	3.26089	1.27052	0.345422	0.384232	0.415406	3.12763	2.90304	1.94486	0.176323	3.60644	2.78241	3.86096	3.22959	4.41143	3.38543	2.9279	0.111031	4.27352	0.0703893	2.89142	2.48027	2.76765	3.26303	3.7866	4.49761	1.19535	1.04264	4.42895	3.50208	1.7137	2.62994	2.35614	3.0197	4.84097	4.39849
CCZ1B	5.83022	6.17564	1.27052	0.345415	0.737336	0.132334	5.68734	6.78986	5.43095	5.85773	6.08831	5.17911	6.58451	5.86542	5.53076	6.5089	5.61941	6.04505	6.88692	5.74228	5.72301	5.6314	6.36492	5.80271	5.42928	6.37365	6.11603	6.41735	4.61941	6.19889	6.15239	5.61088	6.7039	6.39352	6.67426	5.7137
F11R	5.71604	6.06129	1.27037	0.345248	0.0953159	1.02083	6.29664	4.8505	5.26266	4.98094	5.65335	6.54998	5.77952	4.97315	6.54148	4.98959	5.20203	1.35614	7.08979	2.61589	5.7811	5.92196	6.26172	5.77873	5.05094	6.80155	6.03958	7.44286	5.75542	6.20379	5.89215	5.04789	4.83592	6.51665	6.43829	6.083
ARL4C	3.48113	3.82629	1.27029	0.345156	0.363933	0.438978	4.76235	0.0840643	2.61589	1.21412	4.73877	3.67243	4.23955	3.28983	3.16672	4.55582	2.34483	6.67342	4.24641	0.0703893	5.09887	2.04963	2.37295	3.97085	2.75061	8.20823	0.344828	5.68004	5.12681	1.4957	3.90304	3.52607	5.18507	4.3147	3.74953	3.14078
FAM83B	1.90296	2.24785	1.27006	0.344892	0.182775	0.738084	0.62293	1.96717	2.53107	0.0143553	1.85599	1.98914	2.32193	1.848	2.4957	1.91839	2.57046	0	1.81147	0	1.56071	1.88753	2.31615	2.86987	1.43296	3.09592	2.77189	1.95606	2.23266	2.26303	1.11103	2.31904	0.526069	2.1177	3.07039	2.60881
CDK18	3.5327	3.8772	1.26971	0.344499	0.609244	0.215209	2.01436	1.70929	3.70044	3.48285	2.70044	4.03474	2.49825	3.93074	3.17951	4.06005	3.6893	2.94673	3.46336	1.10434	3.58256	3.7845	5.20594	4.71864	3.24641	3.88947	4.05137	4.75702	3.86493	3.98094	0.823749	3.3799	1.45943	5.16591	4.10852	3.84298
UBL3	3.38672	3.73118	1.26968	0.344462	0.543487	0.264811	3.40327	4.29572	2.86592	3.79181	2.79909	3.47508	2.67129	3.66562	2.75489	3.37016	3.1375	4.83491	2.76765	2.86196	2.90689	3.89918	4.49633	4.9528	3.41549	4.849	4.56864	3.81865	3.81044	3.65191	4.19692	4.00988	2.7845	3.10936	2.38681	3.35755
CHPF	5.24827	5.59218	1.26919	0.343908	0.688266	0.162244	5.28466	3.76977	4.25776	3.9514	5.73173	5.23802	5.59246	4.13586	4.99774	4.91839	5.25852	5.926	5.36177	3.98277	7.01903	4.9644	6.07275	5.27984	3.38681	6.59976	3.79494	6.74537	6.86034	2.96901	5.68622	5.62732	5.55704	6.48977	4.98641	4.59694
TNKS1BP1	4.92244	5.26605	1.26893	0.343617	0.412345	0.384739	6.83681	4.7137	4.44758	4.28021	4.90785	4.9982	4.94439	4.9222	5.81327	4.32048	5.41616	3.57046	6.55167	3.49697	5.59544	4.78084	5.30122	4.92267	4.22728	5.83112	6.19554	6.27836	5.44228	4.44427	4.65764	5.16229	5.36982	5.55182	5.12598	4.43563
FAM122B	5.04382	5.38734	1.26885	0.343523	0.134425	0.871518	5.4793	4.79181	5.7866	5.15015	5.01167	5.07596	5.74308	4.09761	4.91073	4.72901	4.71315	5.83517	6.68061	4.44692	5.24907	4.98596	5.20438	4.31179	4.904	5.57894	4.85499	4.42895	7.49554	4.82222	5.64068	5.12557	7.25285	5.19574	5.87995	6.21082
MGAT4B	7.12064	7.46397	1.26868	0.34333	0.43388	0.36263	6.32319	7.19111	6.87369	6.32409	6.8282	8.04199	7.35905	6.88093	7.45072	7.808	7.39549	5.98368	7.7443	6.71136	7.05018	8.43892	7.98391	6.926	6.62804	7.46638	7.87449	6.51759	7.46156	7.23141	7.86233	7.75455	6.91588	8.07671	7.77531	6.74322
PLLP	3.11784	3.46027	1.26788	0.342423	0.675991	0.170059	4.89869	0.823749	4.04264	1.62761	3.03562	3.30597	2.04963	3.20163	2.36737	5.11645	3.99367	0.545968	3.20006	0.713696	3.8846	2.61353	5.07125	2.92029	3.98368	4.26828	0.555816	2.47508	3.98003	4.85599	2.41954	3.75382	1.7866	4.56133	2.34199	3.16672
NPTN	6.04853	6.39089	1.26783	0.342366	0.0284809	1.54545	7.04636	6.27873	6.01569	4.89482	6.04199	6.57319	6.57168	5.30706	6.41903	6.4219	5.81019	7.06867	6.05507	5.1823	5.824	5.06566	6.13319	5.39609	6.0332	6.14812	6.6632	6.50064	6.28114	6.88631	5.80761	6.22593	5.85474	7.42794	7.04625	7.32319
VAV2	3.88802	4.23036	1.2678	0.342331	0.978389	0.00948859	4.774	0.978196	3.81455	3.92505	2.87184	4.14893	3.59216	3.85	3.55213	3.94392	4.16912	3.40327	4.31832	4.16752	4.00809	4.48543	3.72683	3.851	3.04963	5.05311	4.32409	4.23189	4.33128	2.85599	0.0840643	4.9397	4.22882	5.06091	3.76341	3.2765
SERTAD1	2.97843	3.32031	1.26741	0.34188	0.15224	0.817472	3.50462	2.81967	2.83188	1.3505	4.07724	2.89336	3.9782	3.18428	3.43563	2.83592	2.52857	3.25399	3.30743	4.27575	3.0635	2.61353	1.89142	1.95977	3.15218	4.35473	3.20633	3.4957	3.58616	2.39506	2.76977	3.11437	3.43429	4.17073	3.56803	2.87971
CBX4	3.8779	4.21912	1.26682	0.341214	0.671126	0.173196	3.90881	2.67807	4.19456	3.47379	4.30597	3.67243	3.84699	4.7241	1.95977	4.63633	4.75862	4.72192	4.09508	3.45154	3.27352	3.25399	4.23726	3.7939	3.32625	5.84599	3.75489	4.45088	4.51349	2.43296	4.36527	4.07296	3.1811	4.76713	4.42425	2.57289
G3BP1	7.38192	7.72304	1.26674	0.341125	0.0977099	1.01006	6.74025	6.9782	7.02392	7.60711	7.95233	7.86617	8.61648	6.50208	7.27994	7.53683	8.12608	7.14425	8.49562	6.4138	7.08523	7.85885	7.4839	6.72	7.86999	8.20335	7.77755	7.2937	7.46818	7.06199	7.36632	7.37295	8.49897	9.06574	7.94416	7.66853
GDPD3	2.41578	2.75681	1.26666	0.341024	0.928224	0.032347	4.41481	2.67129	2.16027	1.79909	6.45796	3.35191	5.97269	1.16993	0.545968	1.0635	3.50462	1.37851	3.81147	1.82782	3.1635	1.26303	4.02591	1.1177	1.36177	1.40599	0.9855	3.74631	2.69599	3.87873	5.24451	2.81762	0.815575	4.27724	3.20006	2.07724
SLC39A1	6.38327	6.72397	1.26637	0.340698	0.431124	0.365397	6.69321	5.46238	5.22574	6.75128	6.27221	6.18369	6.92184	6.08979	6.77189	5.98003	5.85848	6.67129	7.01781	6.60925	7.28688	6.14568	6.38578	6.38076	5.91815	6.86158	6.70998	7.61272	6.77887	6.73796	6.06026	5.60703	5.54689	7.32265	6.68468	6.79207
HARBI1	2.02632	2.36691	1.26628	0.340592	0.739857	0.130852	1.89918	1.63227	1.86394	1.58976	2.36177	2.93734	2.16672	1.98914	2.68257	1.66448	2.0635	2.45681	2.69822	1.9782	1.93734	2.30451	3.48543	1.98185	1.46467	3.09592	2.5008	2.47508	1.60407	1.96347	2.40327	2.07039	2.32769	2.40871	2.51096	2.33056
PCYT2	4.91934	5.25967	1.26604	0.340328	0.0684198	1.16482	4.67412	4.8495	5.63023	5.29094	5.4019	5.10518	5.64962	4.55336	2.85798	4.9644	4.64097	4.38405	4.95652	3.99639	4.88215	4.01346	5.07082	5.34979	5.10852	6.13607	5.40122	5.42727	5.85922	5.11811	5.82909	4.85947	4.10601	4.58496	5.5656	4.82782
CD46	7.24432	7.58444	1.26586	0.340114	0.384776	0.414792	7.93858	7.19476	7.41236	5.33807	7.82171	8.55351	7.01714	6.56117	6.9822	6.45976	8.22106	6.19731	8.2353	5.09508	7.29389	7.05593	7.50756	7.73755	7.06167	7.95152	6.56651	7.85094	7.9847	7.40676	6.54597	6.78777	7.60777	7.65456	7.5611	7.61405
KCNMB3	1.60729	1.94736	1.26582	0.340073	0.357027	0.447298	2.22651	0.970854	1.19535	1.54102	1.5008	1.70044	1.73552	1.1635	1.74416	1.37295	1.32193	2.21723	3.82782	0.678072	1.37295	1.67356	2.71149	1.70044	1.04963	2.7137	1.74416	2.59216	2.38128	0.910733	1.33914	2.75916	1.3505	2.92029	2.15056	1.53107
YWHAZ	8.6818	9.02177	1.26572	0.339963	0.511015	0.291566	8.8352	8.40096	8.46736	7.36378	9.59251	8.59059	9.60986	8.63063	8.95286	8.21665	8.66463	8.69898	9.42517	8.01965	9.21164	9.93158	9.35515	8.47913	9.37552	10.5198	8.6355	8.97777	9.08071	8.01887	8.84994	8.1468	8.3978	9.26125	9.24584	9.06577
PGAP6	4.94952	5.28878	1.26511	0.339263	0.663113	0.178413	4.91934	2.78241	5.68089	4.85798	5.44493	5.88996	5.17153	4.3067	4.46271	4.67638	4.92029	4.97636	4.92267	5.04045	6.02215	5.40565	5.96763	4.83086	3.83794	6.67087	5.60555	6.3512	5.50144	3.80219	5.54102	4.51538	4.58376	5.11977	5.45779	4.849
SETX	4.05788	4.39701	1.26499	0.339127	0.812049	0.090418	4.46271	3.15704	3.97269	3.98277	4.38543	4.1416	4.95233	4.06091	3.86987	3.82069	4.05485	3.55582	4.92362	5.26228	3.3505	3.94579	4.58976	4.43429	2.6893	4.93782	3.95327	4.54102	4.44493	3.20477	3.66221	4.87578	4.70929	4.60466	4.34908	3.25248
HEBP2	4.6486	4.98752	1.2648	0.338915	0.0467824	1.32992	5.0917	4.70984	4.79961	3.9607	4.20477	4.72083	4.06091	4.58736	3.8885	4.87283	4.36947	3.69933	4.95047	3.74953	5.24298	5.17672	5.69544	4.15218	5.17552	4.41481	5.08194	5.39849	4.7366	4.90207	5.07296	4.72247	4.21956	5.77347	5.8525	4.36247
ACOT9	5.13678	5.47561	1.26473	0.338827	0.623188	0.205381	4.69933	4.19061	4.27053	4.86196	5.73525	5.52293	5.40939	4.99955	5.37191	4.83794	5.50303	5.06221	5.10685	5.16672	5.2891	5.19298	5.53885	4.66732	5.19061	6.19377	3.48285	4.32625	5.52669	5.44692	4.15543	4.96947	6.14873	6.02126	5.5043	5.57198
RALY	7.16214	7.50033	1.26417	0.338194	0.367446	0.434807	7.40905	6.71768	6.89494	7.28068	6.94942	7.18646	6.89772	7.09866	7.13781	6.76394	6.76381	7.59686	7.78011	6.14384	7.20183	8.1535	8.64162	7.70099	7.69794	8.47942	7.63561	7.08194	7.43638	6.2555	7.55159	7.21684	8.14349	7.77162	7.44907	6.61574
KAZALD1	3.12501	3.463	1.264	0.337993	0.767188	0.115098	2.46728	3.46728	2.63923	3.07724	2.82782	2.83794	3.04264	3.26303	4.64616	3.78973	4.14323	5.64184	2.30159	2.72901	3.41143	3.14568	3.14731	3.10434	3.60407	3.93357	2.0072	5.03034	3.07382	3.32193	3.80116	2.73335	2.64616	4.20242	3.69153	2.8339
NFKBIA	4.99366	5.33155	1.2639	0.337883	0.389739	0.409226	7.34784	4.82222	5.41886	4.41414	5.16511	4.45812	5.30597	4.45418	6.73985	5.75729	4.69655	5.6279	5.91982	3.89336	4.55029	5.32841	3.88753	3.88947	5.10266	3.75489	4.28318	5.93522	5.34731	5.31578	4.96717	5.88899	5.13052	6.01681	6.10329	6.70515
ACOT8	4.62572	4.96307	1.26344	0.337353	0.269369	0.569653	4.33414	4.58015	3.85699	4.67129	4.21568	5.07296	4.03298	4.7666	4.00899	3.89045	3.79701	5.07296	5.21994	3.59096	5.19653	5.15866	5.49601	5.59932	5.09466	5.25096	5.16832	4.91313	5.01302	3.57531	6.34607	4.20398	5.66704	4.60051	4.22574	4.50589
PGM2L1	1.41583	1.75223	1.26261	0.336407	0.411138	0.386012	3.42089	2.17632	1.36177	2.5435	1.24489	2.18269	0.505891	1.12433	1.51096	1.0635	0.807355	1.17632	1.90689	0.650765	2.46989	1.46989	0.773996	1.56071	0.748461	4.15947	0.757023	1.41684	1.4489	1.07039	1.7137	2.11103	2.23573	2.33628	2.06695	1.79077
TMEM54	6.51611	6.85233	1.26245	0.336227	0.344822	0.462405	6.13689	6.91001	7.19663	3.94767	6.50224	6.68342	6.52998	6.50001	4.58436	6.87271	7.04166	5.0268	6.0343	5.79597	6.38733	6.71973	6.98971	7.31931	7.02392	7.03078	7.91049	6.68075	6.07039	6.40463	8.84109	6.29112	4.15947	7.80038	7.55021	4.77873
BLOC1S3	2.63909	2.97463	1.26185	0.335542	0.314213	0.502775	2.488	2.42761	3.31179	3.12102	2.57773	3.36177	3.03562	1.86394	2.89336	2.11437	2.50335	2.35896	3.05137	1.97085	2.20789	2.70044	2.76341	3.1177	2.44626	3.35614	3.72901	3.47249	2.926	1.9486	3.02326	2.73118	2.19535	3.07211	3.11936	2.26604
HNF1A	3.04249	3.37803	1.26185	0.335537	0.534384	0.272147	0	2.0321	3.50589	0.0565835	0.0143553	3.97085	0.0143553	3.30889	1.99639	4.52482	3.58376	4.67469	0.0143553	0.226509	2.7761	4.11103	3.72792	3.64847	3.23879	4.10098	3.57531	0.495695	3.85499	2.64847	3.87086	3.51728	0.0143553	0.925999	4.05918	2.3505
INO80B	4.49029	4.82531	1.26139	0.335012	0.143195	0.844073	5.18785	3.74739	4.92505	5.23611	5.28466	4.38128	4.31615	4.82833	4.22882	4.9279	4.34199	4.46205	4.63981	3.12102	4.51854	4	4.26078	5.41278	5.0027	4.70155	5.12184	4.32841	4.77189	4.27128	4.93074	4.46989	4.50144	5.13586	4.87873	5.70543
WWC1	4.99065	5.32549	1.26124	0.334841	0.0880504	1.05527	6.04243	4.38681	3.7666	4.10685	5.75221	4.94392	6.14853	3.75809	5.97568	5.82579	5.03738	1.26903	6.53528	3.23113	5.09297	5.15299	4.23802	4.47962	4.01436	5.33593	5.29646	5.05398	4.98094	5.36387	4.94767	5.92077	6.59649	6.52935	5.55551	5.31506
EFNA1	4.68642	5.02056	1.26063	0.334148	0.335455	0.474366	5.8089	4.90545	4.37851	4.31034	5.17473	5.99118	4.51096	4.32481	5.25626	3.8166	4.19613	4.29205	5.79468	1.38957	4.67073	4.7021	6.00764	5.61824	5.47444	3.84197	4.62644	7.29673	6.17053	5.02945	5.07895	4.35966	4.02945	4.86047	5.37121	5.01167
ARMCX5	2.94761	3.28167	1.26055	0.334051	0.892716	0.0492867	4.44162	3.70487	3.21568	2.83794	3.31904	2.65535	2.95977	3.18903	4.45022	2.47249	2.93546	3.41684	3.41278	2.84197	1.77821	2.04614	2.72683	2.10769	3.29131	3.36597	2.79286	2.32769	3.36317	3.33056	3.94205	1.94486	2.53854	3.27202	3.52857	3.02857
NDUFB11	7.43896	7.77267	1.26025	0.333706	0.932674	0.03027	8.52689	7.92784	7.25597	8.21145	7.85037	7.79435	7.41481	7.26735	6.9431	7.26068	7.82496	8.60814	7.17582	7.15816	6.95594	7.46312	7.81436	7.20916	8.21053	7.77729	7.8627	7.03463	7.17323	7.76805	6.86233	6.93934	8.14771	7.81564	8.35147	7.36115
TPPP3	2.00353	2.33723	1.26024	0.3337	0.384755	0.414816	1.98914	2.38128	1.54102	2.48027	0.163499	0.536053	0.176323	0.344828	0.411426	1.26903	2.41143	4.40599	2.01792	0	3.32625	3.22188	4.65535	2.92979	2.48543	2.18903	6.55612	3.04439	3.34199	0.536053	4.21257	0.432959	1.20163	3.90977	0.378512	1.35614
MAFG	3.97881	4.31248	1.26022	0.333674	0.454941	0.342045	2.34199	2.46205	4.46663	4.62585	3.65076	4.46074	4.38059	3.74631	3.21878	3.66334	4.0917	4.33557	4.7148	3.86592	3.83086	4.26604	4.50271	3.71699	2.36177	5.27501	4.53107	4.45154	4.67299	3.06695	4.36947	4.2555	3.78346	5.0054	4.21257	3.53107
WDR5B	2.30288	2.6361	1.25982	0.333221	0.674969	0.170716	2.32481	2.32481	2.89918	3.04614	2.02148	3.30597	1.93734	1.9486	2.22959	1.774	2.46989	1.70044	3.30743	1.87578	2.03914	2.28096	3.64501	3.03738	1.60407	2.27202	2.86394	3.62176	3.23113	1.90304	2.56071	2.91456	2.71149	2.84197	2.08746	1.96717
P3H4	3.79663	4.12969	1.25968	0.333055	0.508095	0.294055	4.27724	2.28688	2.76129	6.20457	3.64731	3.76341	4.50016	3.75168	3.32481	3.55704	4.37434	4.26153	3.55213	3.82985	4.30378	4.38336	4.49249	2.64155	4.12433	3.46728	4.38198	5.21023	4.07724	3.69488	2.17632	4.13504	3.63923	4.81147	5.2521	4.19456
ANKRD29	1.47067	1.80348	1.25947	0.332816	0.868391	0.0612849	0.0703893	0	1.01436	2.63459	3.84298	2.60644	3.09085	1.79077	3.24793	2.27798	1.05658	0.0840643	1.82375	0.238787	1.15056	0.201634	0.176323	2.58015	2.13422	0.0703893	1.53605	0.189034	2.31325	0.176323	2.63923	1.95977	0.748461	1.87578	2.40871	1.73118
RBM7	4.27944	4.61159	1.25888	0.332142	0.116771	0.932666	4.04264	4.63227	4.08746	4.32553	4.28836	4.9331	4.10014	4.57592	4.27053	4.61176	4.7126	3.75916	4.66334	4.38957	4.05658	3.81967	3.94486	4.12681	3.52982	4.57471	4.64847	5.95582	4.24945	4.83693	3.98914	4.30889	4.76607	5.72574	4.06523	5.38405
CCDC84	4.76557	5.0974	1.2586	0.331822	0.729657	0.136881	5.54133	3.93923	5.17433	3.72137	3.70708	4.55459	5.66818	5.53605	2.52857	4.90063	5.05745	3.88655	5.78712	5.85425	4.63052	5.32697	4.28096	4.21257	3.38267	5.10098	3.8846	6.01324	5.09381	3.50843	4.23573	5.34021	5.12928	6.52716	5.57471	3.93263
KCNK6	2.45812	2.78981	1.25849	0.331688	0.0962183	1.01674	1.96347	2.93168	1.848	0.0840643	2.02503	3.14241	2.28096	1.94111	2.45943	3.2555	2.29278	0.613532	2.45681	2.7866	3.10769	2.53854	3.01078	3.34199	2.88362	4.87431	2.88753	2.54102	3.36177	1.8953	3.16027	2.69599	1.95977	2.67582	2.42761	2.95047
PHLDB3	2.20429	2.53574	1.25827	0.331447	0.17426	0.758802	2.0321	0.641546	2.28096	3.38681	0.863938	1.62293	1.41143	2.46989	2.0072	2.12763	2.59694	1.54597	3.34483	2.8339	3.68032	2.46205	1.15704	3.30305	1.96347	4.37016	3.35332	5.12805	2.95047	0.823749	2.1177	1.73552	3.35755	4.28688	1.63691	2.12102
GLA	4.96596	5.29729	1.25818	0.331333	0.574494	0.240714	5.60881	5.50462	5.0045	4.83542	5.81711	4.72083	5.88557	4.36036	6.29884	4.92742	5.3302	5.35509	5.76527	4.88655	4.35262	4.66846	4.87578	3.904	5.854	4.89239	5.05961	5.10224	4.49633	5.39335	5.79986	4.04002	5.58406	5.20124	5.92529	5.55857
SRC	4.78978	5.12036	1.25752	0.330578	0.25864	0.587304	4.11603	4.94439	5.1469	4.21101	4.47379	5.07082	4.23036	6.29094	4.60288	4.3512	5.08023	4.52982	4.63517	4.55766	5.98254	5.08746	5.97062	5.84524	4.94064	6.34554	6.39763	5.65163	5.57016	4.54782	5.44195	5.01614	3.99729	5.0063	5.22458	4.82324
SP140L	3.19602	3.5265	1.25743	0.330483	0.456088	0.340952	3.05658	0.298658	3.67469	0.201634	3.73552	2.24793	3.60644	4.42021	4.7137	3.59813	3.17792	4.89918	4.70929	3.21412	0.941106	1.31615	2.77189	0.713696	1.7137	4.54967	3.09255	3.99458	4.55582	3.68145	0.250962	2.18903	2.80735	4.33271	4.47703	3.37156
CLCN2	3.78674	4.11672	1.25699	0.329972	0.990303	0.0042318	1.84398	3.51854	3.73227	4.60466	2.87578	5.43563	3.71149	2.9542	3.51602	3.81967	4.16591	3.75382	3.57773	4.49889	3.99095	4.70653	5.59335	4.57773	3.48414	3.79181	4.59276	1.93357	4.44162	3.40054	5.05355	4.64155	3.16672	4.46467	4.93121	3.39917
CIB1	6.38775	6.71767	1.25694	0.329918	0.909664	0.0411191	8.7149	7.07253	6.18547	4.88704	6.35209	6.57183	5.6837	6.81992	7.63423	6.83175	6.42341	5.65878	5.68426	6.30195	5.86047	6.22959	6.91409	6.93109	7.39163	6.6858	6.77637	5.61029	7.16118	6.87652	6.82972	5.90689	5.77795	5.9191	6.74953	6.51175
EPCAM	9.11654	9.44607	1.2566	0.329526	0.0604585	1.21854	9.51353	9.88519	10.1218	1.75702	9.18918	10.0607	9.6185	8.50514	7.82082	8.41062	9.0439	2.95977	8.64234	3.05832	8.94017	9.68601	10.2359	10.1077	10.6233	9.70784	8.75295	8.96996	9.90847	9.49619	9.10881	9.39594	9.25593	9.16403	9.94018	9.5766
CDC25B	5.40969	5.73906	1.25647	0.329376	0.405805	0.391682	4.09508	4.73064	5.15826	5.66874	5.54905	5.37643	6.19554	5.86096	5.36667	5.44294	5.24869	6.3302	5.36247	4.69098	5.60703	6.79377	6.54689	5.08023	5.07125	7.04111	5.69572	5.88996	5.01659	4.76607	6.49153	4.73118	7.67553	5.78241	6.07425	5.02724
TMCO1	6.43513	6.76445	1.25643	0.329325	0.727102	0.138405	6.93534	6.87713	6.07318	6.59036	6.88191	6.81775	6.2604	5.05961	6.34465	5.98664	5.8716	6.93605	7.14985	6.32067	6.49313	6.07232	7.6825	6.37712	6.69627	7.03441	6.23189	6.63503	5.72438	7.44137	6.83769	4.73227	6.66534	6.83264	6.85699	7.19938
ETNK2	0.730031	1.05926	1.25634	0.329232	0.915409	0.0383847	2.1375	0.111031	0.31034	2.84398	1.29278	0.604071	0.454176	0.475085	1.98185	2.38957	0.536053	2.02857	2.45418	0.286881	2.06005	0.238787	0.389567	0.85599	1.31034	0.948601	0.400538	3.21412	1.22651	0.765535	0.15056	0.286881	1.16993	2.02857	0.555816	1.81147
FXYD5	6.8659	7.19497	1.25621	0.329077	0.0932384	1.03041	6.30159	5.99707	4.76129	2.28096	7.95018	6.66391	7.23879	5.22497	8.74372	7.46557	7.03364	3.55704	8.20765	7.42475	6.87394	4.86344	6.85786	7.70162	7.54481	6.61486	5.97522	6.74819	7.11218	7.22052	7.16942	6.6893	7.50518	8.04691	7.44692	7.73971
NFKBID	2.52319	2.85211	1.25607	0.328921	0.30421	0.516826	2.30451	1.71809	2.35332	1.73118	2.7866	2.41414	2.91265	3.50589	2.49057	2.55582	2.74201	2.91648	3.11603	4.46989	2.30451	1.5008	1.62761	2.78031	2.30743	3.43696	3.49442	2.74631	2.60407	1.54102	2.19535	2.95791	3.5472	3.73985	3.04264	2.41684
HIVEP3	1.12813	1.45669	1.25576	0.328561	0.115838	0.936149	2.42223	0.0703893	0.0840643	1.29278	2.04614	1.75275	0.422233	2.23266	1.36737	1.91073	0.214125	1.31034	0.575312	0.356144	2.18903	0.941106	0.687061	0.963474	1.08406	2.93546	0.669027	2.488	2.07724	0.807355	0.910733	1.43829	2.37016	1.47508	1.66903	1.42761
DAB2	2.11747	2.44585	1.2556	0.328373	0.627715	0.202237	2.57046	5.51412	1.41684	4.49057	1.66448	4.12846	1.25096	0.731183	2.78031	0.238787	0.475085	0.0840643	1.05658	0.464668	3.45549	3.20163	3.93734	2.8953	4.28466	5.45187	2.41143	5.18587	1.04264	2.55827	1.13093	2.17951	0.137504	0.978196	2.48027	2.72901
PLD1	2.5805	2.90877	1.2555	0.328262	0.567545	0.246	1.9782	2.62994	2.3505	5.23151	3.50589	3.30597	3.49185	2.43029	2.18269	1.91839	3.36177	2.02148	2.22342	0.555816	2.53107	3.42358	5.26078	2.9279	2.92029	2.83996	4.05398	2.56071	3.59335	2.47249	2.28392	2.9982	3.6017	2.58256	2.89724	3.58856
LRRC75A	2.0941	2.42187	1.25508	0.327774	0.146577	0.833933	0.545968	2.23879	2.02148	1.51602	3.44228	2.16672	2.65306	1.02148	0.773996	2.20789	2.59694	0.695994	1.65992	1.48027	1.28096	2.76977	2.5435	3.55459	2.50335	1.26303	1.57531	1.97453	3.04614	2.25701	2.96717	2.45418	2.38957	2.58256	2.848	2.27501
BICDL1	3.69207	4.01967	1.25492	0.327595	0.133586	0.87424	2.07382	3.51728	3.2854	0.250962	3.69933	3.68482	2.96347	4.11103	4.33414	4.41616	3.34056	4.36597	4.8515	0.847997	4.37156	3.853	3.59335	4.02503	2.72028	5.3067	3.67356	4.47638	4.49697	2.9542	4.96209	4.33128	4.00988	4.02945	3.85699	3.07895
RSPH1	1.69657	2.02281	1.25374	0.326238	0.140703	0.851695	0.765535	1.45943	3.45286	0.0285692	1.62761	1.81147	0.992768	2.07382	0.918386	2.45681	2.58256	0.201634	1.5656	0.286881	1.76553	3.39917	2.32769	2.75489	2.20163	1.76129	3.88069	1.46467	2.79077	2.34767	3.79077	1.84398	1.04264	1.75702	1.20789	2.82579
LAMA5	5.55194	5.87811	1.25368	0.326172	0.580328	0.236327	6.35156	3.43696	4.47054	5.21335	6.21859	4.62936	6.38249	5.47249	3.66107	5.91433	4.91217	6.94298	7.82839	5.23726	6.64933	4.83238	5.6314	5.96116	4.09001	4.05137	7.39163	7.69397	8.27067	4.07895	2.74631	7.44377	5.60851	8.33002	6.14771	4.81044
SH3TC1	1.61796	1.9439	1.25348	0.325941	0.19292	0.714623	2.48543	1.1635	1.65076	0.176323	2.39232	1.51096	1.48027	0.545968	2.21101	1.82375	2.21101	4.22265	0.85599	1.58976	1.33914	1.64616	1.08406	2.62059	1.22651	1.99639	2.60644	3.14405	2.68482	1.89142	0.910733	3.35896	1.46989	4.66448	1.67356	1.22033
FAAH2	2.26522	2.59113	1.25345	0.325908	0.164962	0.782616	3.6427	2.65764	2.89142	0.925999	3.39232	2.89142	2.37016	2.854	2.49057	1.71809	2.82985	0.344828	1.28688	0.111031	1.5656	1.90689	2.16027	1.90689	3.09592	2.67129	2.8679	2.01792	2.90497	2.19219	1.31034	1.9486	2.51096	3.20163	3.7939	1.99639
DHX32	4.31046	4.636	1.25313	0.325533	0.0187384	1.72727	4.75862	5.01525	4.765	3.8748	4.58316	4.88215	4.23343	3.03738	4.3875	3.85699	4.04963	1.69599	5.05918	3.28392	3.95884	4.52293	4.72683	3.80219	4.45878	4.95093	4.2211	5.0648	4.54844	4.72356	4.45352	4.25927	4.47249	5.23611	4.76924	5.21296
KCTD5	4.7879	5.1134	1.2531	0.325499	0.452	0.344862	5.24222	4.19613	5.20398	4.74739	4.78921	5.25248	4.98641	4.02591	4.15623	4.24565	4.68426	5.88996	5.63778	4.73498	4.92695	4.7866	5.55766	4.44029	4.26454	5.59872	5.13299	5.71287	4.8885	4.57107	5.19377	4.48607	4.45022	5.42425	5.22149	5.09381
IDNK	2.29858	2.62385	1.2529	0.325266	0.993862	0.00267383	2.57046	3.84197	3.72465	1	1.51602	1.80735	2.31325	2.01792	2.51854	2.15704	3.28244	1.70487	2.28392	2.36457	1.9855	1.98914	4.03034	3.4957	2.73769	2.65076	2.51854	2.79909	2.89336	2.59694	4.15623	1.18269	1.29278	2.19219	1.96347	2.78031
MAP3K11	4.62408	4.9493	1.25286	0.325222	0.663016	0.178476	4.23726	4.18587	4.83693	4.71973	4.3512	4.38128	4.63169	4.20477	4.27352	5.08066	4.22728	4.61648	5.40224	3.85699	4.89627	4.94579	4.79494	5.09128	3.32337	5.62498	5.74604	5.22805	4.98596	3.72901	4.91265	4.19377	4.2149	5.35579	4.9991	4.1334
SCAF1	3.92734	4.25253	1.25283	0.325192	0.806401	0.0934492	3.66221	2.45418	4.39369	4.79338	3.98185	4.76235	4.69265	3.42492	3.87283	4.66448	3.85997	4.35614	4.849	3.47508	4.18666	3.36597	3.6017	3.86295	3.45022	5.07168	5.19022	4.59574	4.12102	2.38681	4.06523	3.51096	4.39369	5.00809	4.38405	2.87774
ZNF836	1.4032	1.72814	1.25261	0.324937	0.245428	0.610077	1.3505	0.847997	0.0840643	1.41684	1.09085	1.38957	0.632268	2.22651	2.34199	1.76129	0.344828	1.3505	2.18903	1.94111	1.99277	1.95977	1.1375	1.9222	1.77821	1.98914	1.81147	3.58736	1.67807	0.765535	1.33342	1.33342	1.926	1.28096	2	1.43829
TSPAN15	5.60919	5.93376	1.2523	0.324574	0.100617	0.99733	6.62366	5.68201	5.89045	3.42626	5.30086	6.606	4.88215	4.63285	5.11686	5.02148	6.53885	4.47249	6.13771	1.93734	5.53636	5.75729	6.3293	5.86839	5.51065	6.39283	6.35597	6.81057	5.55428	6.38836	5.58286	5.96232	4.24184	5.90521	6.6522	5.52011
AKR1B1	1.44093	1.76546	1.25226	0.32453	0.352762	0.452518	6.58451	0.137504	1.09761	0.831877	2.27202	4.97223	1.43296	1.4489	5.96139	1.1635	5.96924	6.41193	1.19535	0.545968	0.713696	2.76129	3.97177	0.604071	0.250962	2.58736	1.50589	2.02503	0.941106	0.0426443	0.956057	4.31179	0.495695	2.22342	2.66448	5.7385
CREB3L4	3.86386	4.18838	1.25224	0.324514	0.997973	0.000881381	3.57168	3.7301	4.29499	5.56407	3.60763	4.76447	3.65191	3.9514	3.64731	3.65191	4.08661	3.87873	4.70377	2.43029	4.03914	3.83188	5.51475	3.849	2.99639	4.62936	4.36597	5.39403	4.65764	4.73335	3.34056	3.03738	2.75061	4.66846	4.01078	3.91934
SERINC5	4.87942	5.2038	1.25212	0.324377	0.0624545	1.20444	3.58616	5.26791	5.71946	3.19219	4.93357	5.53107	5.15866	3.89918	3.01257	5.58767	5.31615	4.51979	6.47379	1.79494	4.21801	4.34837	5.71864	4.82528	4.78869	4.78921	4.63633	6.615	5.1631	5.24451	5.27984	5.61824	5.33807	6.43646	4.72574	4.61824
PTPRJ	2.83995	3.16428	1.25208	0.324322	0.185803	0.730946	3.26604	1.98185	0.85599	2.36737	3.29278	3.98185	3.17473	3.04439	2.83592	2.84398	2.59932	0.992768	4.04264	1.4489	3.59813	2.47249	2.57289	3.01792	2.05658	4.3427	2.98185	2.61824	3.26454	2.31904	2.20163	3.15543	3.51979	4.10936	3.35191	3.17313
ABCD1	2.33177	2.65522	1.25132	0.323449	0.157541	0.802606	2.5435	1.0072	2.98003	2.94673	2.07382	3.41684	1.29866	0.584963	1.66903	1.23879	2.47768	2.18587	3.45943	3.09592	2.93923	0.641546	3.12928	1.69153	0.807355	5.56529	2.96347	3.28983	3.83794	1.54597	1.79077	2.14405	2.71589	5.22882	2.07724	2.59455
ARHGEF5	4.10771	4.43089	1.25109	0.323185	0.10674	0.971674	3.76765	3.68032	4.03034	0.176323	4.53978	5.08279	4.99503	3.65076	4.15623	4.8515	3.44626	0.0565835	4.55152	2.82171	4.52982	4.31325	4.05918	4.94345	3.57046	5.75916	4.51412	3.3147	4.91648	4.16511	4.90111	4.07724	3.86987	5.03738	4.54967	4.34767
NPAS2	3.65218	3.97517	1.25092	0.32299	0.208854	0.680158	4.18666	2.28096	2.852	0.111031	3.06695	4.97453	3.23879	4.47573	3.88069	3.08236	5.14405	3.49185	1.55582	3.10266	3.8125	4.36177	4.74685	4.54411	4.38059	6.44195	3.56803	3.29425	5.9305	2.87971	5.06781	3.66789	2.70044	2.45418	4.57713	4.28244
MAFF	3.09526	3.41809	1.25078	0.322825	0.153202	0.814736	3.96162	1.74416	2.12763	1.65535	3.7126	2.42492	3.38957	4.31976	4.01703	2.89142	3.26153	2.40054	4.01436	3.2032	3.72683	2.98732	2.42223	2.82782	3.07553	3.48285	3.52607	3.27947	4.98914	2.34483	2.37016	3.72792	5.44195	2.95233	3.35332	4.02414
CLDN4	8.17165	8.49428	1.25061	0.322636	0.0483728	1.3154	9.12076	8.30615	8.04571	1.60407	8.11987	8.99305	8.4143	6.06501	6.0321	7.96093	7.09772	6.20065	8.78865	0.594549	8.33083	8.55792	8.22342	8.73694	8.53189	8.39849	8.33163	8.66466	8.92502	7.25229	8.52423	8.06005	8.70325	8.46434	9.57414	7.70245
ZDHHC12	5.14303	5.46559	1.25055	0.322568	0.738236	0.131805	7.0237	5.02503	5.32229	5.02901	5.57168	5.1416	5.52638	4.94158	4.13175	4.82324	5.14445	4.85549	6.43979	4.75862	6.0663	4.79338	5.44824	5.74201	5.16631	6.22052	5.63546	5.08746	4.57954	5.26416	6.15947	5.80839	5.89191	5.68986	5.29572	4.04789
DST	4.54464	4.86694	1.25032	0.3223	0.749567	0.12519	5.82299	2.44361	1.87971	3.81147	4.27277	4.81558	4.38474	4.39575	5.67553	4.6011	4.23802	5.92861	6.77189	3.24793	4.56071	4.52857	7.34545	4.79233	4.08916	5.71067	4.65019	4.16832	4.6605	3.78869	2.67356	5.54566	5.42492	6.03628	5.50526	5.07339
HS1BP3	3.6249	3.94701	1.25015	0.322107	0.9041	0.0437835	3.46467	4.19061	3.65764	4.97269	4.18428	3.92884	3.58856	3.38957	4.52544	3.59216	3.29131	3.849	3.56316	2.51349	3.21723	3.35614	4.17393	4.59753	4.04002	4.05311	3.13914	4.15785	4.75916	3.80323	4.09001	3.03562	3.16832	3.854	3.41278	4.15543
PLEKHA7	3.91862	4.24068	1.25011	0.32206	0.216735	0.66407	4.45549	2.70044	2.7137	3.9486	3.55213	4.94907	4.1235	3.774	2.19535	4.29425	3.94486	1.36737	6.14731	0.0426443	3.89239	3.81967	4.92979	4.24793	2.9542	4.85798	5.03254	4.23496	4.19456	3.42626	4.80168	4.24641	2.24184	5.66334	4.97085	3.41549
TULP4	2.74234	3.06436	1.25008	0.322019	0.078179	1.10691	2.22033	1.67807	3.09085	3.10434	2.18587	2.69153	3.36457	2.45154	2.23573	3.01792	3.10434	3.17951	3.07553	2.69599	2.10434	2.78869	3.13258	1.98185	1.73118	3.16832	3.06867	3.76977	2.86592	2.40871	3.06005	3.20477	2.84197	4.44228	3.94673	2.848
KCNK5	3.13687	3.45839	1.24964	0.321514	0.150646	0.822041	3.29131	2.31904	3.88557	3.18745	2.96901	4.33628	3.2854	1.68706	2.97453	3.17951	2.848	0.0565835	3.09424	2.67356	3.35896	3.72465	3.17951	2.78031	2.8679	4.8679	3.42492	3.27202	4.31034	2.82782	3.75809	3.67016	2.20477	3.49185	3.9222	2.21412
METTL27	2.97128	3.29172	1.24871	0.320438	0.375408	0.425496	2.28688	3.00899	3.55949	2.852	3.5509	2.852	3.36317	3.96347	1.18903	2.19219	3.13093	2.9279	3.06005	1	2.93357	3.33199	1.51602	3.95606	4.49633	1.22033	3.17473	2.8339	4.82426	2.24793	4.60051	4.26679	3.40871	1.65535	3.97911	1.65992
SLC3A2	7.75376	8.0741	1.24863	0.320345	0.0615222	1.21097	6.57698	8.41823	7.54944	7.51467	8.52317	6.34394	8.71949	7.9755	8.03375	7.66995	7.83756	6.54009	8.05164	6.90087	7.97298	8.25257	7.12371	6.62629	6.7987	8.58406	7.79779	8.54801	8.32202	7.93227	7.69738	8.08018	7.72144	8.62417	8.06803	8.25281
BTD	2.56803	2.88832	1.24858	0.320292	0.295158	0.529945	3.04439	3.2555	2.18903	2.19849	4.11437	2.93923	3.30159	2.55582	2.30159	2.54597	3.23113	2.11103	2.56316	1.72247	2.5656	2.57046	2.91456	3.49185	2.76765	3.55582	3.16027	3.38543	3.00899	2.57531	2.60881	2.25399	4.12516	2.52356	2.64386	3.10098
DYNLT3	4.05906	4.37926	1.24851	0.320202	0.710839	0.148229	5.06005	4.10936	3.31904	2.5008	5.6522	3.3799	4.52732	6.46679	4.17792	4.01525	4.68313	6.59857	3.46205	4.0781	3.90785	4.04002	2.64155	3.64155	4.76394	5.04789	4.33628	3.79181	3.69822	3.83794	2.98003	3.47768	5.68706	5.49921	4.42223	4.91886
ORMDL2	5.17818	5.49823	1.24838	0.320054	0.397487	0.400677	6.62936	4.87627	4.86196	6.06674	5.83971	4.77926	6.41363	4.74846	5.64559	5.08321	5.27314	4.60585	5.45385	4.0798	5.76474	5.31615	4.49506	4.62527	5.94743	5.93381	4.8212	5.79468	5.06566	5.50557	4.49697	5.01703	5.49089	6.63923	5.76607	5.02237
SNAP29	3.57347	3.89301	1.24793	0.319539	0.12296	0.910236	4.56621	3.45154	3.56438	4.06091	3.92315	3.53854	4.18982	3.83693	3.01257	3.50716	3.76341	3.62293	3.47119	2.86592	3.33628	3.58256	4.32265	3.11603	4.52356	4.48478	3.86096	4.62527	3.54473	3.01257	3.71809	2.9855	3.92505	5.59006	3.36317	6.5627
C2orf88	0.966106	1.28523	1.24757	0.319125	0.846337	0.0724566	0.910733	0.632268	0.895303	0.641546	1.02148	0.765535	0.782409	0.650765	1.07724	5.51979	1.4957	1.30451	0.765535	1.91456	0.565597	1.76129	2.41954	1.25096	3.60999	0.250962	0.62293	1.79077	1	2.12763	2.10769	0.650765	0.321928	2.52356	1.57046	0.62293
MFSD2A	2.08041	2.39846	1.24665	0.318053	0.915626	0.0382819	1.9486	1.50589	4.52607	1.79077	2.97453	3.17792	3.904	1.81558	1.95606	2.75275	3.33485	0.790772	1.926	3.77189	1.8679	3.22959	2.20477	1.68257	2.35332	2.79494	2.44361	0.31034	1.17632	1.91839	3.30159	1.4957	2.56316	5.43429	4.11936	1.60407
MEF2D	2.80883	3.12678	1.24656	0.317952	0.226845	0.64427	2.85	1.58496	2.71809	3.78346	2.43029	3.84699	2.42223	2.96717	3.75061	2.47768	2.60407	2.7137	4.02414	2.76765	3.50208	2.76553	2.98914	2.95791	2.15056	4.08831	3.10098	3.68482	4.10685	2.60407	3.31615	2.65535	3.1177	3.8339	3.13586	3.03738
C4orf19	2.116	2.4331	1.24582	0.317096	0.473512	0.324669	4.23649	2.99095	2.38405	1.65076	0	0.286881	0.189034	3.22188	1.74846	2.54844	3.22805	1.7866	3.46336	0.389567	2.18587	1.89918	2.04614	2.45681	3.24945	1.82782	4.23343	2.19219	2.34767	3.83996	0.978196	2.62293	0.214125	2.59216	2.51854	1.63691
JMJD7-PLA2G4B	1.86712	2.18408	1.24571	0.316967	0.576081	0.239516	1.91456	1.22651	2.21101	2.14078	1.4957	1.81967	1.62293	3.13586	0.687061	2.31615	2.06005	1.67356	1.62761	2.52356	1.73118	1.58976	2.75489	2.29866	1.16993	3.53356	2.21101	1.58976	2.76129	0.85599	3.61353	2.20789	1.37295	2.72465	2.16027	1.07039
MPI	4.25965	4.57623	1.24538	0.316581	0.585659	0.232355	4.55827	4.19613	4.88215	5.58976	5.51001	4.0009	5.51538	4.26153	4.35191	4.25776	4.51286	4.91409	3.54102	3.78869	3.86691	3.96717	3.73444	4.23419	5.42425	4.29278	5.00854	4.49825	4.88166	4.36036	5.01257	3.23266	4.08406	5.31325	3.91361	4.65421
ERBIN	4.63657	4.95314	1.24537	0.316572	0.611852	0.213353	4.54844	4.12681	4.02857	4.46009	4.96532	3.84599	5.55029	4.90785	4.6241	5.34908	4.88313	4.7703	7.19495	4.64904	3.96347	4.80735	4.01436	4.02326	3.82782	4.85848	4.90448	4.43162	5.53045	5.1469	3.84398	5.0018	5.07425	5.93003	4.47184	5.04177
MMGT1	3.58045	3.89696	1.24532	0.316518	0.508042	0.2941	4.0009	3.25096	3.92505	4.0018	3.97361	3.5509	4.53481	3.35755	4.16993	3.05658	3.60999	4.1811	4.50716	3.13258	3.04439	3.31904	3.41954	2.80529	2.88362	3.70708	3.74093	2.64616	4.26679	3.78136	4.01257	3.10434	4.61117	4.23573	4.15785	4.53107
RNF2	3.29091	3.60704	1.24499	0.316131	0.309206	0.509753	2.91265	3.07211	3.20945	2.87381	3.25701	2.95047	4.31325	3.33914	2.84398	3.5008	3.14405	3.93923	3.83996	3.33056	3.64616	2.81558	3.32481	3.48156	3.24945	3.75168	3.89821	4.8268	3.69933	3.51475	3.04614	2.19219	2.9782	4.28021	3.23573	3.95884
TJP2	5.95466	6.27039	1.24464	0.315728	0.185758	0.731053	6.94263	5.81044	5.62527	2.49313	6.56925	6.34127	6.46123	5.45319	5.46205	5.68145	4.37016	2.29278	7.23151	1.25096	6.09887	6.26266	6.56148	7.42618	5.74792	6.57607	6.6978	6.67143	6.30122	5.66391	6.92089	4.27426	6.23955	6.40684	6.02967	5.58886
RCE1	4.23608	4.5518	1.24463	0.315714	0.639634	0.194069	5.33521	3.87086	4.28392	3.76977	4.13175	3.85499	4.80735	4.32984	4.15866	4.49633	4.1811	4.17233	5.25096	4.04963	4.66676	4.95652	4.38819	4.18824	3.22651	4.65592	5.07767	4.85499	4.54288	4.42089	4.48091	4.13668	3.67469	5.10894	4.96901	4.56071
DKC1	6.82012	7.13554	1.24438	0.315425	0.42704	0.369531	6.78188	6.4271	7.61309	7.68692	6.6427	7.23324	7.34634	5.97292	7.45812	6.85835	6.74524	7.09982	7.52489	6.21237	6.25058	6.40429	7.25578	5.8632	6.52152	6.89579	7.48188	5.56041	7.3753	6.58511	7.74779	6.54272	6.32697	8.85674	7.51475	7.595
ENDOD1	3.99724	4.31249	1.24423	0.315257	0.0914357	1.03888	4.23496	3.63459	3.0018	1.42223	5.27352	2.98914	4.45943	3.66334	5.64962	4.57046	3.91552	2.54597	3.24945	1.43296	4.07895	4.63227	4.37016	4.62059	3.09424	4.6017	3.87774	4.84197	4.16912	4.45022	3.54844	4.20006	4.42492	5.75782	3.96717	5.67412
TSC2	4.88725	5.20244	1.24418	0.315193	0.751501	0.124071	4.70598	3.56194	5.77004	5.80941	4.5601	6.00338	4.75969	5.39643	3.21101	5.0148	4.67243	6.59976	5.47119	6.11832	4.47444	4.28466	5.88191	4.30086	3.30305	5.60051	5.76421	5.4793	5.46728	3.63227	4.94064	5.22497	4.58316	5.86666	5.17991	4.1035
BAIAP3	1.8411	2.15618	1.24409	0.315088	0.156253	0.806172	1.89142	0.464668	2.89724	0.903038	1.33342	2.29278	0.757023	1.79077	0.641546	2.43829	0.871844	1.36177	2.11103	0.411426	2.18269	2.70266	3.37156	2.42223	1.61824	3.96162	2.3978	2.87381	3.59335	0.632268	1.38957	2.41414	1.64616	4.32481	0.925999	1.91456
DHRS3	3.65608	3.97109	1.24401	0.315004	0.21173	0.674218	6.06458	3.57773	1.78241	6.00203	1.49057	3.41549	0.695994	3.27202	5.36982	3.96162	3.83188	3.73444	5.37121	0.111031	4.44029	3.14893	2.45943	4.18428	3.61471	4.86888	4.9855	4.22728	4.45681	3.78973	4.03914	3.87578	3.02148	5.15906	3.90304	2.93357
ABCC6	2.16771	2.48233	1.24368	0.314616	0.644142	0.191019	2.36457	3.33199	2.69822	0.594549	1.05658	1.33342	2.63691	0.565597	1.54102	1.97085	2.87184	1.64155	0.536053	0.941106	3.09255	2.58496	5.3799	3.51979	2.7866	2.10434	0.286881	1.69599	3.61589	1.15056	2.52105	3.58015	2.44361	2.926	2.72247	2.22033
HLTF	3.08146	3.39585	1.24349	0.314395	0.777633	0.109225	3.76977	0.263034	2.40599	6.02436	1.27501	0.695994	4.765	0.111031	3.51979	3.03034	4.7366	3.89918	0.189034	0.201634	3.13258	0.799087	3.65764	4.30378	2.774	0.0703893	0.263034	3.82782	4.42291	3.24945	3.54226	3.57046	4.50016	4.01525	3.21568	0
MSMO1	5.48353	5.79754	1.24316	0.314011	0.713197	0.146791	7.58534	7.53598	6.50398	5.36737	7.36964	5.51223	6.63575	4.35403	5.74093	4.51033	4.94579	4.83643	5.45483	4.45746	5.82451	4.88264	5.43129	6.27947	7.04516	4.93216	4.79077	5.75462	6.02791	5.19456	5.91982	4.75809	5.05745	6.05333	6.03848	5.84046
DOP1B	3.00112	3.31502	1.24306	0.313899	0.22076	0.656079	3.19849	2.91648	3.42358	1.81558	3.25701	3.08576	3.37016	1.65535	1.42761	1.75275	3.57773	1.68706	2.42492	1.1635	2.76765	3.20163	3.7666	3.21878	1.98185	3.51728	2.65764	4.05918	3.28096	1.98185	3.69265	3.34908	3.69377	3.57531	2.31904	2.13422
TMEM214	5.37041	5.68414	1.24291	0.313728	0.37787	0.422658	5.32625	4.69933	5.78842	5.47314	5.70625	5.81455	6.10685	4.78188	5.24222	5.19456	4.92979	5.77795	5.35297	5.0045	5.38785	5.1014	5.91815	5.49153	4.78136	6.48607	5.06781	6.38128	5.90881	4.36247	5.91289	5.51854	5.09972	6.12453	5.66534	5.70293
GTPBP2	5.16752	5.48094	1.24265	0.313423	0.737174	0.13243	5.06609	4.98094	5.1334	5.11894	5.79468	5.53885	5.22304	7.70722	5.41007	4.91265	4.93357	4.63981	5.77321	6.10056	5.08576	4.62819	5.20163	5.42122	4.10685	5.19377	5.66334	5.59932	6.35526	4.32193	4.90111	4.67356	5.54133	5.84925	5.78738	5.42055
TNFSF9	1.27798	1.59121	1.24249	0.313229	0.905603	0.0430619	0.238787	0.15056	3.91073	0.111031	2.0036	1.81147	0.970854	1.22651	1.27501	4.73118	2.46989	1.18269	1.67807	1.91073	0.933573	2.30159	1.28096	0.632268	0.773996	2.07724	0.495695	3.74846	2.53605	1.20789	0.214125	0.15056	0.782409	3.51349	1.97453	2.3978
KLHL21	3.27616	3.58915	1.24228	0.312988	0.614781	0.21128	2.25701	1.66448	2.82985	3.61824	3.18903	3.33199	4.01525	3.22033	3.64155	4.08916	3.18903	3.54967	3.94767	3.88557	3.07211	3.36877	3.0036	2.65992	2.28983	4.63633	3.62877	3.58256	3.64155	2.10769	3.59574	2.93546	3.83592	4.27277	3.08066	3.00899
HP1BP3	6.44702	6.75986	1.24215	0.312844	0.434064	0.362446	5.89772	4.83845	7.13914	6.72028	6.23151	6.37834	6.96763	6.07425	5.53823	6.77268	6.29389	7.08247	7.0766	6.14323	5.7126	6.64861	6.95303	6.5157	5.22766	7.29866	7.05137	6.849	6.95385	5.44095	6.62425	6.67073	6.85512	8.06415	6.65306	5.61941
IMMP2L	3.17035	3.48252	1.24157	0.312169	0.765006	0.116335	4.29499	4.20789	2.87578	3.62293	3.1375	3.2032	2.75275	2.43829	3.91552	2.01078	1.86394	4.17073	3.11437	2.60407	3.86888	4.0321	2.73118	3.38819	3.81762	1.93357	3.38128	2.56316	4.2149	3.63807	3.7939	3.12763	3.58376	3.03914	2.98003	3.66676
SQSTM1	7.33073	7.64215	1.24093	0.311416	0.267978	0.571901	6.75902	7.69648	7.79572	4.97453	7.53434	7.90935	6.98265	7.12712	7.93829	6.89821	8.02159	7.07189	8.24679	6.50827	7.0217	8.75355	8.38042	6.37365	6.63706	8.3332	7.22766	7.6077	8.20428	7.26604	7.44468	8.30246	7.10884	7.99786	7.69954	7.67659
ALOX5	1.71779	2.02842	1.24025	0.310628	0.770664	0.113135	0.687061	1.31615	2.85599	0.0703893	0.0976108	0.659925	0.214125	2.58976	3.0072	4.13996	2.68032	0.516015	5.27538	0.0143553	1.36177	2.41143	2.07382	3.6311	1.90304	0.214125	3.74201	0.432959	2.15381	4.07724	0.137504	3.41007	0	5.73606	2.29572	0.613532
EHBP1L1	4.26633	4.57687	1.24017	0.310541	0.358108	0.445986	4.11187	2.68257	3.99095	3.14078	4.38198	3.18428	2.69599	2.9542	4.71149	5.38301	4.17792	3.75168	5.14812	5.09339	4.35473	4.79909	5.05441	4.98368	2.488	5.39335	5.22959	4.28836	5.3837	3.25701	4.65421	4.84599	4.33557	5.15299	4.49953	3.93263
RANBP9	4.27305	4.58344	1.24004	0.310386	0.267174	0.573206	4.6792	3.30305	4.2891	4.60407	5.18349	3.87774	5.06437	2.81967	4.25701	4.04264	4.39163	4.56194	5.1981	3.58135	4.13422	4.01792	4.48478	3.91073	3.43696	5.05615	4.41886	5.36142	4.72629	3.78136	4.59096	3.85499	4.8953	5.2032	4.13586	4.57592
LTO1	4.23991	4.5502	1.23996	0.310297	0.615106	0.21105	3.97177	3.59216	4.27426	4.0321	3.74631	4.07039	4.20555	4.393	4.13996	4.3978	4.27947	4.0197	5.11353	4.42021	4.83996	4.57228	4.61706	4.20477	2.82579	4.85549	4.58856	4.39369	4.58376	3.82069	4.51412	4.63459	4.51665	4.72192	4.72083	4.20555
MAP7D1	4.31184	4.62213	1.23996	0.310288	0.278671	0.554909	5.27352	2.25701	2.17313	5.41244	3.80116	3.90785	5.08576	3.43162	4.69655	3.88557	4.21568	6.12928	5.64645	4.42694	5.47735	4.39025	4.23343	3.38267	3.52982	5.91958	4.68538	5.77558	4.18745	3.61353	4.50589	4.05398	5.06393	5.84398	4.78921	4.55888
FBXO6	2.02496	2.33479	1.23956	0.309826	0.638568	0.194793	3.62994	0.367371	2.23573	1.52607	2.61824	1.33914	2.03914	1.36737	2.41954	4.0197	2.01078	0.214125	1.9782	2.88947	1.79494	2.42223	0.799087	2.33628	1.8679	2.08066	0.15056	2.26903	2.66903	2.41143	1.15056	1.79494	2.75489	2.9241	2.40054	3.4957
H2BC5	4.05307	4.36251	1.23923	0.30944	0.108915	0.962912	5.06996	4.31179	4.64097	2.43829	3.31034	4.99955	2.49313	2.93357	4.01614	2.38681	2.81967	5.68902	3.21723	4.09001	5.23458	5.56163	4.64559	3.34341	3.71809	5.07382	3.52356	5.59723	5.51696	3.80219	3.7301	4.71425	6.26997	5.22033	3.78973	4.01078
SPG11	4.25344	4.56281	1.23917	0.309373	0.16203	0.790405	4.05485	4.08236	3.64039	4.52607	4.52795	4.58256	4.20163	4.74846	3.26153	4.45154	4.80116	4.69766	4.0917	3.79909	3.47508	3.6837	4.30524	4.55766	3.97177	4.91313	5.18587	4.45943	5.32481	4.10098	4.98459	3.78973	3.83996	4.83542	4.66619	3.72792
DSTN	7.68315	7.99213	1.23882	0.308971	0.529714	0.275959	8.44902	6.97304	7.1809	7.29921	7.65964	7.92558	7.50088	7.27146	7.97384	7.28392	7.23621	7.70667	7.9535	6.7699	8.14155	8.56917	8.809	8.47444	8.31198	9.07527	7.93587	7.86357	6.64126	7.02802	8.07799	6.91636	8.98299	7.5598	8.04838	8.34567
ARPP19	5.26583	5.57472	1.23875	0.308886	0.76451	0.116617	5.44659	3.87774	5.25927	5.62907	5.81455	5.2724	6.45516	5.23151	5.16993	6.01324	5.74362	6.09908	5.19574	5.93617	4.74416	4.72738	5.12598	5.02768	4.89676	6.52466	5.71699	4.83137	5.74228	4.88215	6.16872	4.27277	5.91361	5.6851	5.46434	5.26341
ZSCAN5A	2.38392	2.69264	1.23861	0.30872	0.812948	0.089937	2.07382	1.60881	2.98003	3.14568	2.24184	2.70044	2.17632	2.19849	2.98732	3.06178	2.36457	2.40327	2.53107	1.96347	2.45943	3.26604	1.01436	2.29572	2.15381	2.69822	3.38543	2.8679	1.59932	1.65535	2.9222	2.28096	2.75489	3.24031	2.68706	1.40054
FBLIM1	3.8412	4.1498	1.2385	0.308599	0.0983646	1.00716	3.28836	3.81352	3.86888	0.124328	4.14241	5.54504	1.97453	3.51728	3.0036	4.37226	5.12846	0.238787	4.04527	0.163499	2.04963	4.71973	5.13422	5.19417	4.0045	6.93369	3.37712	5.43095	4.52669	4.04789	4.94439	4.25172	3.20163	2.59694	4.83643	3.12267
FAM177A1	5.38496	5.69335	1.23833	0.308392	0.61902	0.208296	6.2034	7.47233	5.51602	5.0237	6.25512	5.2791	6.18745	5.51349	5.67129	4.80168	5.05875	6.78306	4.51159	4.73606	5.31252	5.45088	5.31904	5.00225	5.82324	5.51001	4.88118	5.39609	5.77347	5.61324	6.25814	5.03694	5.37121	6.10371	5.87431	6.4489
BACH1	2.87281	3.18109	1.23823	0.308276	0.172645	0.762847	2.66221	2.82579	3.06178	2.33628	3.71149	2.45154	3.21878	2.46989	4.2555	2.87971	2.53605	2.52105	3.97636	3.1177	2.69153	3.43962	3.17951	2.86592	2.59455	3.16027	3.17473	3.53605	3.20633	2.78031	3.16672	3.18745	3.87086	4.75702	2.98732	3.20163
ZNF106	3.54221	3.85046	1.2382	0.308243	0.517083	0.28644	2.82579	2.02857	3.53107	4.03826	3.55336	3.80323	4.56255	3.34908	3.50335	4.17712	4.06781	4.17393	3.7366	3.57531	3.02326	3.28392	2.99639	3.26454	2.57531	4.20711	4.2891	3.56682	4.11187	3.0197	4.02059	2.77821	3.68032	4.80581	4.12019	3.08236
CLDN7	7.60774	7.9156	1.23788	0.307867	0.0815431	1.08861	7.59597	7.92386	8.28475	0.62293	8.61677	8.11437	8.03815	7.61014	6.65019	7.1127	7.60533	5.4851	7.46785	0.356144	7.74913	7.57403	7.61361	7.90833	7.95844	7.56255	6.80787	7.98738	8.27086	8.50744	7.2116	7.24279	8.80513	7.37895	7.87277	9.07489
CCDC68	1.61573	1.92257	1.23699	0.306838	0.930882	0.0311054	3.63575	1.21412	1.57531	0.948601	3.72901	0.992768	2.71589	1.38957	1.59455	2.95047	1.13093	2.91073	1.93734	0.0143553	1.39506	1.63691	2.1375	2.26903	2.62293	1.54597	1.59932	0.757023	2.33342	1.5509	2.1177	2.10098	0.650765	3.77821	1.74416	2.33628
RORA	0.909732	1.21648	1.23692	0.306748	0.423729	0.372912	1.58496	0.201634	0.321928	0.85599	4.14893	2.42492	2.67582	0.214125	0.565597	1.20789	0.963474	0.286881	1.04264	1.0635	2.0635	0.201634	0.555816	0.411426	0.15056	0.85599	0.400538	2.41954	2.61117	0.422233	1.11103	1.32193	0.941106	1.9855	2.65076	2.63227
TRIP4	3.91636	4.22264	1.23652	0.306289	0.0323099	1.49066	4.38681	4.27575	3.59932	3.66903	4.21956	3.61589	4.7148	3.8748	4.23113	4.21257	2.74416	4.15462	4.10518	3.57168	3.43029	3.95791	3.23879	3.71918	4.14323	4.89385	4.12019	4.22651	4.21878	4.09845	4.71754	3.18587	4.29866	4.53294	4.33056	4.17153
VPS41	3.91574	4.22178	1.23631	0.306035	0.2338	0.631155	4.40667	3.6427	3.95513	3.82273	3.87184	3.28096	4.03122	3.6017	4.94205	3.83895	3.94298	4.50526	5.62644	3.35332	3.52732	3.8885	4.01257	4.18587	3.17632	4.18428	4.0917	4.54905	4.25927	3.76022	4.09677	4.07724	4.68482	5.41988	4.29425	4.75489
GALE	6.0194	6.3251	1.23602	0.305702	0.132998	0.876156	7.67108	4.93593	7.3535	4.73985	6.80903	5.57168	6.11832	6.0881	6.11894	5.7385	5.35755	5.65048	5.9507	5.06566	5.4545	6.16551	6.25814	6.14995	6.30378	6.79364	6.8495	5.66278	6.34643	6.15846	6.77004	6.05723	5.49089	7.28327	5.66732	6.56163
SAMD10	2.67241	2.9781	1.236	0.305684	0.294059	0.531565	2.45418	1.57531	2.3505	2.43563	2.33056	3.95699	2.40599	3.10769	1.18269	2.66676	2.9486	2.80323	3.30743	1.89142	3.17951	3.28392	3.0072	2.67807	2.08406	4.72356	4.38198	2.11437	3.39917	1.32769	4.23113	2.88753	3.41684	3.06867	2.42492	2.10769
ANKS3	3.51001	3.81551	1.23585	0.305508	0.895718	0.0478289	2.31034	1.63691	4.28096	4.48864	2.79286	4.17393	3.11936	3.99367	1.52105	3.57773	3.61941	4.26604	3.44228	4.03562	3.32193	3.25096	4.10769	3.29425	1.76129	3.94767	4.0018	4.23266	3.90785	2.37851	3.50716	4.10014	2.31615	3.82883	3.80219	2.52607
UBE2A	5.85082	6.15631	1.23583	0.305484	0.617722	0.209207	6.76168	6.33967	6.52654	5.73904	6.32211	5.81096	5.89069	5.23955	5.31252	5.43029	6.1334	6.29002	7.03287	5.24222	4.91121	4.93734	6.44377	4.99955	5.8802	6.47752	5.21723	4.73064	6.54751	6.04658	6.42593	5.45088	6.4573	6.26604	6.48285	5.66334
LETM2	1.90212	2.20755	1.23579	0.305435	0.802419	0.0955988	1.41143	0.62293	0.432959	1.80735	3.6837	0.367371	1.35614	2.35614	7.40948	1.99277	1.81147	2.59932	4.69766	2.86196	3.61117	0.650765	2.27798	1.3505	1.98185	3.96993	2.14731	0.400538	2.17632	0.782409	2.23879	3.04963	4.78031	3.62644	0.731183	3.38128
HSPBAP1	2.78972	3.09487	1.23555	0.305153	0.349038	0.457127	2.88166	2.64386	2.79494	2.7845	2.73552	3.25399	2.67807	3.35332	3.69377	2.77189	3.47379	1.41143	3.25701	2.66221	2.38681	3.32769	3.44758	2.43296	2.24184	3.07039	2.65076	4.26529	3.38267	3.12267	2.66448	3.46467	3.27053	2.94111	3.11936	2.69599
PNPLA2	5.14681	5.4517	1.23533	0.304895	0.505867	0.295964	3.94953	2.54844	4.64212	5.48896	5.45779	6.62059	4.82375	4.84499	3.04963	5.22381	5.13052	5.27575	6.30907	5.44228	5.1631	5.07168	4.66221	5.18785	3.50208	6.18031	6.33718	5.6605	6.03562	3.51979	5.15866	5.60496	5.45483	5.44857	5.22033	4.08576
TLNRD1	2.79597	3.10081	1.23528	0.304838	0.388055	0.411107	2.52857	2.60407	2.80529	2.85599	2.42761	3.60051	2.79701	2.44095	1.52105	3.55213	2.81967	3.34483	2.51096	1.97453	2.71809	3.24184	3.47638	2.79494	2.28096	4.70764	3.63691	2.60881	3.40735	1.77821	3.12267	3.13586	3.07895	2.88166	3.77926	1.82375
SART1	4.99079	5.29542	1.2351	0.304626	0.119153	0.923895	5.47573	5.68398	5.01257	5.22574	4.34412	4.14405	4.96901	3.80323	5.10643	5.14853	4.69655	4.49697	5.42895	3.98823	5.04308	5.40735	4.89336	4.73552	4.65478	5.46858	5.32517	5.40531	4.63981	4.67129	4.99005	5.26566	4.88313	5.47119	5.34589	5.33307
PCSK6	3.66892	3.97339	1.23497	0.304471	0.0400685	1.3972	0.31034	2.96717	3.40871	1.03562	4.50208	3.41278	4.13832	2.52356	4.07211	4.8748	4.26153	4.68145	4.25475	2.66676	3.02148	2.33914	3.92505	4.73877	3.88264	3.59216	4.77294	3.78555	4.0505	4.26903	3.80941	4.80632	2.97085	5.52325	4.66562	3.89627
CYP1A1	1.42697	1.73112	1.23469	0.30415	0.459264	0.337938	6.92659	2.78241	1.26303	0.669027	1.26903	0.389567	1.77821	0.887525	0.659925	1.46989	1.38405	1.94111	3.15056	0.0840643	2.33342	2.14731	1.72247	0.333424	2.64616	1.16993	0.933573	1.81147	0.389567	1.61824	1.14405	2.73552	1.65076	2.98368	4.09339	4.18982
UXS1	5.01559	5.31881	1.23389	0.303218	0.228568	0.640984	6.02945	4.58436	5.20046	5.68566	4.98504	4.82273	5.04614	4.65935	5.59723	4.65707	4.96763	5.55949	6.01279	4.33914	5.28873	4.70874	4.58135	5.13217	4.57107	6.16007	5.11728	5.82833	5.37295	4.56438	4.91791	5.30706	5.28688	6.01926	5.56438	5.33056
[truncated: 8,880 more rows]
