# Supplementary material for: The histone modifier KAT2A presents a selective target in a subset of well-differentiated microsatellite-stable colorectal cancers
Source: Cell Death Differ. 2025 Mar 27;32(7):1259–72. doi: 10.1038/s41418-025-01479-7 (PMC12284170; doi:10.1038/s41418-025-01479-7)
Supplement: Supplementary file 4 — Supplementary Table 3 [file 41418_2025_1479_MOESM4_ESM.xlsx]

## Sheet: CRC1
GeneID	CRC1_ctrl1	CRC1_ctrl2	CRC1_ctrl3	CRC1_kd1	CRC1_kd2	CRC1_kd3
A1CF	16.5507	20.7169	17.1096	20.3345	21.7127	21.4901
AAAS	36.264	37.5397	38.2871	41.3131	40.4225	34.8465
AAAS_1	35.9478	37.3061	38.0478	40.761	40.1146	34.5896
AACS	73.266	73.5996	79.386	80.0499	82.231	76.3712
AADAT	58.5074	57.7115	54.9181	55.2988	51.2019	60.1894
AAGAB	96.2473	84.1918	81.9584	89.3431	89.7765	83.3918
AAK1	33.3123	34.7359	40.022	33.8602	37.1887	42.3809
AAMP	110.268	114.177	113.785	131.392	121.961	116.954
AAR2	30.1497	27.8043	27.3394	29.6277	28.2573	25.0004
AARS1	175.311	170.486	180.488	167.093	175.164	167.126
AARS2	29.4118	28.5053	25.5447	26.5913	28.0263	26.6272
AASDH	12.9665	16.4334	14.2978	15.7339	15.861	14.3838
AASDHPPT	55.5557	46.4963	46.2437	51.9864	53.4347	49.2303
AASS	10.4365	8.95657	10.3495	11.6854	9.9324	10.0173
AATF	74.7419	66.9017	63.8916	74.3452	67.9869	69.9498
AATF_1	75.9015	67.6805	64.6694	75.1733	68.2948	70.2923
ABCA2	170.146	212.465	228.287	186.323	213.431	194.866
ABCA7	20.2404	22.2746	27.0403	29.8117	28.4883	29.5382
ABCB1	213.157	179.754	195.264	234.629	229.677	277.145
ABCB10	43.9596	36.6051	32.3048	40.393	36.6498	44.8638
ABCB6	18.2374	17.2901	21.716	19.9665	20.0958	18.6647
ABCB7	27.0926	27.8822	24.767	27.6034	30.1822	28.0827
ABCB8	51.7606	51.4029	54.7386	62.1077	65.908	55.8229
ABCC1	71.263	75.2352	79.027	79.8659	79.4592	76.9705
ABCC1_1	67.8896	71.5747	75.2581	75.0813	74.7625	74.5732
ABCC10	28.3576	28.3495	27.1001	28.4315	28.0263	30.0519
ABCC3	57.8749	61.2162	71.3696	67.9964	75.9944	75.1725
ABCC4	12.6502	9.03445	9.75125	14.0777	15.1681	13.6132
ABCC5	46.4896	44.004	52.226	45.7297	47.5831	49.6584
ABCD1	19.1862	17.9131	20.1606	22.9108	21.8667	20.6339
ABCD3	92.7685	85.0485	77.5314	89.4351	88.0826	85.8748
ABCD4	24.4571	23.988	26.7412	26.5913	26.4094	25.6854
ABCE1	147.797	132.246	125.929	148.414	142.287	136.561
ABCF1	154.965	142.526	137.893	150.991	140.593	148.718
ABCF1_1	158.233	146.81	141.961	155.959	145.829	153.941
ABCF1_2	158.023	146.966	142.081	156.051	145.675	153.599
ABCF1_3	154.755	142.526	137.774	150.899	140.285	148.547
ABCF1_4	154.965	142.448	137.953	151.083	140.285	148.547
ABCF1_5	157.917	146.81	141.842	155.867	145.675	153.513
ABCF1_6	158.128	147.044	142.261	155.959	146.137	153.941
ABCF2	37.9507	38.3964	35.4156	40.577	39.1906	38.0143
ABCF3	52.2877	48.5212	51.3885	50.0542	50.047	52.2269
ABHD10	48.7034	46.652	43.8507	47.3859	47.6601	48.631
ABHD11	28.7793	25.6236	27.1001	32.48	29.7202	27.3121
ABHD12	62.935	63.0854	65.9257	66.8003	75.2244	73.3745
ABHD12B	130.719	103.117	126.706	99.6483	68.2179	176.116
ABHD13	27.3034	24.9226	21.6562	23.5549	23.7146	26.4559
ABHD14B	24.668	31.1533	29.7323	33.6762	34.7249	32.0211
ABHD15	16.5507	15.7324	15.1354	22.2668	19.9418	17.1236
ABHD16A	24.3517	26.0909	26.9206	25.4872	30.9521	28.7676
ABHD16A_1	25.1951	26.7139	27.5189	26.2232	31.8761	28.7676
ABHD16A_2	25.1951	26.7139	27.5189	26.2232	31.8761	28.7676
ABHD16A_3	24.4571	26.0909	27.1001	25.3951	31.1831	28.682
ABHD16A_4	25.1951	26.7139	27.5189	26.2232	31.8761	28.7676
ABHD16A_5	25.0897	27.1812	27.2796	26.0392	31.7221	28.2539
ABHD16A_6	25.0897	27.1812	27.3394	26.1312	31.7991	28.0827
ABHD17A	53.3419	52.1039	58.0888	53.3666	51.8178	51.1139
ABHD17B	43.8542	36.0599	39.005	33.6762	36.1108	36.4732
ABHD17C	112.06	112.074	109.836	107.469	114.338	110.361
ABHD18	11.069	15.4988	12.3237	13.0656	14.3981	15.7537
ABHD2	194.181	170.408	189.342	176.294	179.707	184.592
ABHD3	26.9872	22.4304	21.9553	26.1312	25.7164	26.2847
ABHD4	21.2946	20.016	18.665	22.1747	24.6385	24.4867
ABHD5	40.1645	34.7359	35.6549	38.4608	40.8845	36.7301
ABHD6	17.1832	20.3275	20.0409	18.4023	19.9418	19.264
ABI1	66.6246	69.3939	65.3274	65.4201	65.523	67.4669
ABI2	68.733	70.718	66.9427	65.4201	67.7559	64.299
ABITRAM	41.9566	41.4339	39.5434	43.3374	43.7333	39.9836
ABL1	174.573	173.68	171.455	173.349	174.086	165.927
ABL2	27.4089	26.4803	31.1083	29.6277	33.493	33.9047
ABLIM1	271.559	272.124	276.744	288.18	315.219	305.313
ABO	24.3517	29.0504	25.0063	25.5792	22.0977	32.0211
ABO_1	27.7251	32.8667	26.2028	28.5235	23.4066	35.3602
ABR	161.923	157.869	171.514	165.989	172.777	179.455
ABR_1	158.128	152.573	163.378	158.628	164.616	173.89
ABR_2	156.441	152.417	164.096	157.339	163.307	172.263
ABRACL	40.9025	38.8637	39.6032	37.9087	43.1944	43.1514
ABRAXAS2	26.5655	22.9755	23.2116	25.6712	27.3333	26.884
ABT1	35.4207	34.9696	32.4842	37.8167	34.9559	34.9321
ABT1_1	28.5685	27.8043	26.9805	30.0877	28.1803	28.5964
ABTB2	16.9724	13.6296	16.6908	18.2183	15.0141	15.3256
ACAA1	50.1793	49.0664	53.8413	55.1148	54.5897	54.7098
ACAA2	173.73	167.137	163.618	157.708	161.69	158.051
ACACA	102.994	107.167	103.854	101.397	110.18	106.337
ACACA_1	103.837	107.323	105.529	103.053	110.18	107.707
ACAD10	12.6502	13.7074	14.4773	16.286	15.4761	13.6132
ACAD8	19.9241	16.9007	17.4087	17.2061	18.4019	16.353
ACAD9	42.3783	42.6021	40.9194	44.5335	43.8103	40.7541
ACADM	36.7911	33.6455	31.7065	37.4486	35.3409	38.1
ACADS	18.5537	20.5612	23.6902	28.0635	29.4892	24.0586
ACADSB	20.6621	21.4958	18.3659	24.199	20.2498	21.7469
ACADVL	178.896	194.474	210.46	211.994	216.665	203.771
ACAP2	65.5704	61.6835	64.4301	56.587	59.3634	59.4188
ACAP3	69.4709	66.668	75.7367	80.2339	78.4582	68.9224
ACAT1	55.6611	49.6895	50.0724	64.0399	62.8282	58.2202
ACAT2	54.7123	62.3845	58.0289	59.4394	64.8301	66.8676
ACBD3	17.4995	18.4583	17.5283	17.2061	17.4779	16.1818
ACBD5	63.4621	54.1288	58.5673	61.8317	61.6732	64.299
ACBD6	30.5714	29.4399	32.903	33.8602	34.4169	31.593
ACD	18.7645	19.3929	19.5623	19.0464	19.6338	20.0346
ACER3	30.8877	30.2187	28.4162	32.7561	33.7239	31.3362
ACIN1	179.423	187.854	185.214	182.919	174.163	173.034
ACLY	369.176	387.547	386.461	377.339	398.297	388.106
ACO1	71.7901	70.6401	69.5151	84.4665	91.3934	84.248
ACO2	69.8926	72.665	69.6945	75.3573	76.4563	64.8128
ACOT11	18.9754	18.692	22.6133	22.3588	26.4864	24.1442
ACOT13	18.5537	20.6391	20.0409	17.9422	19.4798	19.0072
ACOT2	13.3882	12.7728	14.1782	14.5378	13.7052	11.1303
ACOT7	100.359	94.4723	91.1712	100.568	101.095	92.553
ACOT9	23.5084	22.1188	24.4679	26.0392	25.7934	24.5723
ACOX1	43.3271	40.655	45.5258	44.3495	46.9671	51.2851
ACP1	103.31	111.451	109.537	104.341	112.798	105.224
ACP2	20.9783	20.016	21.7758	23.831	23.7916	25.4285
ACP6	20.6621	25.2342	26.9805	23.2789	26.2554	27.3977
ACSF3	22.4542	23.4428	20.9981	21.9907	23.6376	23.8874
ACSL1	110.584	106.155	127.544	130.196	149.756	144.951
ACSL3	149.062	157.791	139.329	145.93	156.454	158.736
ACSL4	71.0522	65.1104	65.806	72.413	74.9934	82.5357
ACSL5	44.065	49.5337	52.7645	52.6305	59.6714	48.2029
ACSM3	21.8217	23.2092	19.8614	22.5428	26.6404	20.2058
ACSS1	51.5497	46.4963	53.9011	62.0157	60.8263	50.7714
ACSS2	42.2729	52.8048	56.8325	46.5578	61.0573	55.2235
ACSS3	9.06601	9.2681	10.3495	12.5135	14.1671	12.1577
ACTB	3185.12	3314.55	3216	3361.91	3343.21	3370.01
ACTG1	1708.42	1706.5	1737.94	1465.65	1529.28	1476.82
ACTG1_1	1692.92	1691.7	1718.31	1453.14	1516.73	1464.49
ACTL6A	100.359	94.4723	93.5642	96.612	101.557	91.0975
ACTN1	349.99	329.446	337.704	345.871	358.105	352.403
ACTN4	486.613	467.144	505.33	480.576	493.155	528.691
ACTN4_1	483.872	465.586	503.236	479.839	490.768	526.978
ACTR10	18.3429	20.4833	17.8873	18.6783	19.3258	18.4935
ACTR1A	99.0936	96.8088	99.8457	101.029	100.71	95.2927
ACTR1B	44.2759	41.356	45.8847	47.3859	49.277	45.72
ACTR1B_1	43.5379	40.7329	44.8677	45.9137	48.738	45.3775
ACTR2	376.029	348.216	332.44	350.747	362.34	370.212
ACTR3	215.897	209.116	210.16	228.556	213.97	214.558
ACTR3B	24.4571	25.0784	23.2714	24.8431	24.4845	29.795
ACTR3C	15.0749	12.8507	13.7594	12.6976	11.4723	16.6099
ACTR5	17.9212	14.7978	17.648	18.7703	18.4019	17.8941
ACTR6	20.4512	19.5487	18.2462	22.0827	22.8676	22.2607
ACTR8	45.1192	40.8887	40.0818	45.0856	40.2686	45.9768
ACVR1	17.1832	18.692	16.9899	16.378	17.17	19.5209
ACVR1B	29.3064	28.1937	27.6983	30.0877	29.3352	26.884
ACVR2A	12.9665	12.9286	12.8621	11.7775	11.1643	14.6407
ACVR2B	15.602	17.7574	18.1864	17.3902	19.3258	16.353
ADAM10	152.752	138.398	148.662	147.31	149.448	146.663
ADAM15	164.559	162.231	171.873	157.431	168.389	148.975
ADAM17	50.3901	43.9261	48.6964	44.8095	45.6582	48.1173
ADAM22	18.4483	15.6545	18.665	20.6106	22.0207	20.1202
ADAM9	95.6148	84.4254	86.2059	86.3067	90.3925	93.666
ADAM9_1	23.7192	23.5986	19.3829	19.1384	19.1718	25.1717
ADAMTS19	69.4709	74.69	63.8916	67.9964	67.6789	56.9359
ADAP1	33.1015	30.2187	31.1083	32.388	36.1878	26.4559
ADAR	267.342	258.105	269.266	274.378	271.562	277.402
ADAT1	35.5261	30.686	32.9628	42.6933	36.6498	39.6411
ADAT2	18.2374	17.6016	18.4855	19.3224	20.6347	17.8941
ADAT3	11.2798	9.89117	11.7853	10.9494	11.7803	11.644
ADCK1	10.7527	13.0065	10.2897	15.5499	13.3202	12.6714
ADCK2	51.9714	45.6396	45.2865	58.5192	57.0535	55.6516
ADCK5	17.9212	19.7823	17.7676	20.2425	20.2498	19.8634
ADCK5_1	16.9724	18.4583	17.3489	19.2304	19.0178	18.5791
ADCY3	60.8266	51.4029	57.311	63.7639	60.2103	58.2202
ADCY6	93.6118	91.6685	102.239	102.317	103.097	103.94
ADCY9	8.32808	8.72292	9.8709	11.6854	11.8573	10.7879
ADD1	172.57	163.711	166.011	175.742	159.765	177.315
ADD3	364.116	356.082	340.217	349.091	346.941	345.211
ADGRA3	103.521	92.3695	94.8205	104.065	102.943	103.769
ADGRE5	74.7419	70.2507	74.4804	85.6626	86.5427	81.7651
ADGRG1	154.544	152.651	156.02	169.853	177.166	171.236
ADGRG5	14.0207	13.5517	13.4005	16.47	15.3221	12.4146
ADGRG6	54.396	51.1693	55.9351	63.9479	72.7606	66.3539
ADGRG7	14.4424	13.0065	13.3407	17.5742	19.2488	21.6613
ADGRL1	109.846	115.657	123.177	105.813	104.56	116.526
ADGRL1_1	106.051	111.217	120.305	103.513	101.634	112.759
ADGRV1	11.2798	10.2806	11.3665	10.4893	11.7033	12.329
ADH5	192.916	184.194	194.965	179.422	198.032	187.846
ADI1	75.9015	65.0325	65.0283	80.786	71.7596	74.4876
ADI1_1	51.6552	42.7579	44.5088	53.0906	48.969	49.4871
ADIPOR1	102.045	101.715	103.256	104.985	106.485	105.31
ADIPOR2	118.28	121.576	127.065	126.148	130.661	133.393
ADIPOR2_1	116.382	119.317	124.074	124.031	128.505	131.081
ADK	47.2276	41.356	41.0988	47.4779	53.5887	49.1447
ADM2	12.7557	13.3959	14.8961	10.3973	13.9362	11.644
ADNP	192.284	197.512	206.511	187.059	193.874	204.969
ADNP2	60.932	56.8547	58.328	56.863	66.8319	61.9874
ADO	37.9507	38.9416	36.7915	35.8844	39.2676	38.4424
ADORA2B	29.6227	30.1408	32.903	29.2596	29.7202	34.5896
ADPGK	52.7094	51.2472	54.3797	56.219	55.0517	51.1995
ADPRS	22.8759	21.4958	22.7928	24.7511	23.4836	21.5757
ADRM1	87.2867	89.332	101.042	96.796	89.7765	90.4125
ADSL	65.6759	63.7864	63.9515	75.6334	72.6836	69.9498
ADSS1	10.8581	11.1373	8.6146	10.3973	11.9343	10.6166
ADSS2	59.8778	55.2192	49.1152	62.0157	54.1277	59.7613
AEBP2	38.1616	34.8138	32.7834	32.7561	35.8028	36.1308
AEN	59.7724	52.8827	59.0459	59.1633	62.4432	52.8262
AFAP1	55.3448	51.1693	55.636	52.1705	54.4357	54.7098
AFDN	237.297	250.706	250.96	224.6	239.994	254.713
AFF1	161.501	148.757	165.652	151.451	151.45	184.935
AFF4	110.373	105.532	117.374	111.61	106.562	120.55
AFG3L1P	24.0355	24.8447	28.3564	27.6034	21.4817	24.0586
AFG3L2	89.1842	81.388	87.522	91.6434	94.0883	94.1797
AFMID	30.466	31.7764	34.6977	31.3759	33.416	33.9903
AFTPH	70.2089	57.4778	64.4899	65.9722	61.9812	72.0047
AGA	13.2828	9.50175	11.6656	11.0414	13.3202	12.9283
AGAP1	67.5734	67.7584	75.6769	71.1248	66.6009	71.2341
AGAP3	124.289	131.856	140.645	130.196	135.666	132.879
AGBL5	31.8364	34.1907	37.9282	36.8966	38.3437	37.9287
AGFG1	89.2896	84.6591	86.6845	79.6819	82.539	84.8473
AGFG2	15.7074	16.3555	20.2204	21.8067	20.2498	26.1991
AGGF1	41.7458	42.2127	39.6631	43.1533	39.4986	44.8638
AGK	66.73	67.1353	63.9515	66.0642	68.6028	64.7271
AGK_1	47.6493	48.3655	41.7569	45.8217	46.5052	43.4939
AGL	67.3625	60.5931	65.0283	74.2532	69.5268	78.3404
AGO1	76.4286	76.9486	81.42	83.1783	76.5333	82.3644
AGO2	213.578	208.104	217.339	205.829	208.888	226.203
AGO3	22.2433	20.8727	18.9043	21.5307	18.6329	21.062
AGO4	21.9271	25.4678	23.1517	22.8188	25.1005	25.0004
AGPAT1	49.4414	51.2472	51.9867	56.863	57.0535	55.8229
AGPAT1_1	49.863	51.2472	51.3885	56.679	55.8986	54.453
AGPAT1_2	49.2305	51.325	51.8073	57.0471	56.2836	54.3674
AGPAT1_3	44.2759	47.353	48.2777	51.4344	51.9718	49.9152
AGPAT1_4	49.2305	51.325	51.8073	57.0471	56.2836	54.453
AGPAT1_5	49.2305	51.325	51.8073	57.0471	56.2836	54.453
AGPAT1_6	49.863	51.5587	51.568	56.587	56.1296	54.453
AGPAT2	170.673	175.938	187.368	183.563	201.882	184.763
AGPAT3	110.373	102.65	110.614	114.738	116.571	116.697
AGPAT5	40.797	38.3964	35.1763	39.4729	38.4977	38.0143
AGPAT5_1	40.1645	38.0849	34.3986	39.1048	38.0357	37.5006
AGPS	94.7714	86.684	80.1637	98.8202	90.7775	96.2345
AGR2	120.81	132.479	122.579	109.77	114.569	96.577
AGRN	252.056	282.482	304.861	278.242	320.147	282.967
AGTPBP1	57.1369	59.0355	55.2172	58.0592	58.9014	57.8777
AGTRAP	13.1773	15.9661	15.1354	14.9979	18.2479	16.0105
AHCTF1	95.1931	99.0674	95.2991	92.1954	98.631	97.1763
AHCTF1P1	26.7763	27.8043	24.5277	25.7632	28.5653	26.9696
AHCY	207.464	212.232	201.905	227.544	223.671	208.137
AHCYL1	150.222	152.106	151.773	151.635	157.07	147.348
AHCYL2	46.8059	43.1473	47.8589	49.7782	48.2761	48.2029
AHDC1	30.7823	32.6331	35.1763	34.8723	33.031	32.8773
AHI1	19.7133	17.991	19.3829	18.6783	21.4047	22.86
AHNAK	155.493	171.577	199.093	169.393	200.496	199.318
AHNAK2	6.7468	8.64504	10.529	9.38516	15.3221	13.8701
AHR	59.7724	53.9731	48.2179	45.0856	43.8103	51.0283
AHSA1	191.862	185.362	188.385	199.665	179.168	179.883
AHSA2P	35.6315	38.708	37.33	36.8046	43.5024	37.0726
AIDA	69.998	67.8363	64.9685	69.1006	73.4535	73.5458
AIF1L	49.9685	51.0914	51.1492	64.684	56.6686	59.4188
AIFM1	92.4522	85.7494	86.3255	93.2996	95.4742	95.3783
AIFM2	41.535	36.2157	41.2185	42.0492	38.0357	39.4699
AIFM3	14.5478	15.0315	18.0667	15.6419	16.785	15.8393
AIG1	14.4424	16.7449	15.4943	20.7946	21.0197	20.2914
AIMP1	57.1369	46.8857	48.2179	52.4465	57.2075	48.7166
AIMP2	19.1862	20.1718	18.6052	18.6783	18.7869	18.151
AIP	31.4148	28.3495	28.5957	28.1555	30.4901	28.4251
AJM1	21.5054	27.2591	27.7582	25.3951	29.8742	22.2607
AJUBA	36.1586	39.7983	40.022	40.761	40.0376	41.9528
AK2	231.499	232.715	220.57	240.794	245.461	221.579
AK3	100.148	101.092	93.9231	105.905	108.178	111.817
AK4	138.626	157.869	156.977	126.056	156.916	156.595
AK6	32.8906	28.8947	24.8268	31.0078	29.1812	30.48
AK6_1	32.6798	28.9726	24.8268	30.9158	29.1812	30.48
AK6_2	32.6798	29.0504	25.1259	30.9158	29.1812	30.5656
AK9	10.9635	9.65752	9.39231	9.38516	13.0122	10.7879
AKAP1	175.206	175.237	174.924	170.681	172.854	177.143
AKAP10	26.8818	22.5082	24.8268	26.9593	28.1033	24.1442
AKAP11	60.0887	63.0075	60.2424	62.1077	62.7512	68.0662
AKAP13	56.7153	57.6336	63.4729	64.408	66.062	64.7271
AKAP17A	52.9202	57.0884	57.1914	54.8388	55.7446	52.3125
AKAP17A_1	53.4473	57.5557	58.0888	55.2068	56.5146	53.1687
AKAP8	51.9714	53.7394	56.653	54.9308	49.431	57.1071
AKAP8L	56.2936	60.5931	64.0113	53.9187	56.7455	55.4804
AKAP9	104.575	102.339	107.264	108.481	108.024	120.978
AKIP1	18.8699	16.2776	14.7166	18.9543	18.8639	17.8085
AKIRIN1	107.738	104.052	104.273	116.302	113.799	112.502
AKIRIN2	52.8148	58.7239	52.585	38.0927	36.4958	34.9321
AKNA	39.9537	40.8108	41.6373	45.6377	46.6592	46.9186
AKR1A1	62.6187	66.9017	70.1133	75.0813	74.3005	64.4703
AKR1B1	119.545	112.619	131.552	127.896	128.736	162.931
AKR1B10	26.1438	14.642	28.4761	22.2668	17.8629	32.706
AKR1C1	41.2187	30.2966	47.2009	29.0756	28.3343	34.504
AKR1C2	12.2286	11.4488	16.2122	10.9494	9.00845	12.7571
AKR1C3	80.329	66.5123	84.5308	56.0349	56.7455	56.8503
AKR7A2	28.6739	30.4523	30.2708	30.3638	32.415	30.5656
AKT1	222.644	217.294	231.039	236.101	231.371	231.596
AKT1S1	100.253	97.8213	93.624	93.3916	88.3136	95.8921
AKT2	115.328	118.928	124.254	128.356	119.651	122.862
AKTIP	22.5596	23.365	22.0749	25.3031	22.8676	24.3155
ALAD	48.7034	51.0135	50.8501	50.0542	48.892	53.0831
ALAS1	57.0315	52.1818	50.1322	56.311	55.8986	56.1653
ALCAM	235.084	229.989	217.519	162.86	169.39	178.77
ALDH16A1	20.2404	21.34	23.9893	25.4872	25.7934	22.175
ALDH18A1	280.203	278.355	295.349	278.058	273.487	299.577
ALDH1A1	1954.88	1827.06	1853.64	1839.03	1722.54	1886.16
ALDH1B1	356.104	360.599	335.132	364.273	345.401	339.646
ALDH2	205.039	209.739	210.998	187.887	201.959	199.318
ALDH3A1	38.267	35.5147	40.2015	41.5892	44.2723	41.4391
ALDH3A2	166.772	149.847	154.285	181.446	169.698	180.483
ALDH4A1	75.6906	80.1418	85.7871	87.6869	102.404	86.5597
ALDH5A1	14.0207	13.6296	13.9389	18.4943	17.7859	18.4078
ALDH6A1	26.7763	28.2716	24.4679	25.3031	32.415	27.9971
ALDH7A1	58.9291	59.5028	57.0718	61.0036	57.2845	59.0764
ALDH9A1	98.4611	98.2886	95.2991	117.315	119.882	104.882
ALDOA	26.1438	43.8483	41.7569	26.1312	32.723	29.8806
ALDOC	9.5931	37.3061	33.9798	13.6177	34.1859	26.884
ALG1	23.93	28.4274	25.9036	28.7996	28.5653	28.9389
ALG10B	9.80394	10.1248	10.5888	11.5014	11.3953	10.3598
ALG12	31.4148	30.4523	31.7065	37.4486	32.8	35.0177
ALG13	18.4483	18.7699	17.0497	16.8381	17.5549	18.2366
ALG2	42.9054	38.6301	41.039	39.7489	42.9634	41.6959
ALG3	51.0227	52.3375	50.3715	57.0471	49.585	55.6516
ALG5	22.1379	19.5487	15.9131	18.6783	20.5577	18.2366
ALG6	14.7586	14.4863	12.6826	16.01	15.3221	13.9557
ALG8	37.002	32.2437	31.5271	37.5406	38.8826	37.3294
ALG9	30.5714	32.8667	29.9716	29.6277	35.4178	31.0793
ALKBH1	15.4965	14.5642	14.5371	15.0899	15.861	15.1544
ALKBH2	18.4483	16.9785	18.306	20.3345	20.4038	21.1476
ALKBH4	14.4424	13.0065	12.8023	13.2496	11.0103	12.4146
ALKBH5	104.681	102.962	105.828	100.66	105.33	110.79
ALKBH7	9.69852	11.2931	11.2468	13.4337	11.5493	13.5276
ALKBH8	13.4936	12.3834	12.4433	16.9301	13.0892	14.8119
ALMS1	48.0709	46.3405	47.7393	47.4779	53.4347	45.2919
ALMS1_1	48.0709	45.6396	46.483	46.6498	52.3568	44.7782
ALPK1	8.85517	9.96905	10.8281	9.38516	13.3202	12.329
ALS2	44.3813	45.6396	43.9106	52.4465	49.816	47.7748
ALS2CL	7.80098	11.1373	13.4005	13.1576	11.9343	11.4728
ALYREF	116.171	111.918	110.973	114.462	102.789	102.485
AMACR	22.1379	22.5082	23.6303	21.7147	22.3286	23.2025
AMBRA1	43.5379	39.8762	41.8765	40.209	43.0404	42.2096
AMD1	176.682	149.614	141.782	160.1	149.756	158.736
AMER1	14.1261	17.2122	13.6398	15.6419	13.3972	13.3564
AMFR	64.7271	58.9576	63.1139	69.5606	71.4517	67.895
AMH	21.6108	22.7419	26.7412	29.2596	24.7155	21.6613
AMIGO3	10.7527	10.1248	11.6656	13.6177	9.08545	11.3872
AMMECR1	37.7399	34.3465	32.3048	32.48	34.1859	33.9047
AMMECR1L	30.8877	28.9726	32.2449	31.8359	29.8742	32.4492
AMN	15.9182	15.8882	17.8274	22.4508	22.7136	19.7777
AMOT	72.9497	71.1074	75.318	74.8973	77.9193	84.3336
AMOTL2	32.5744	27.8822	30.869	35.6084	39.6526	36.9013
AMPD2	75.3744	65.4219	79.0869	77.7496	77.8423	82.5357
AMZ2	27.7251	30.686	25.9036	30.8238	30.6441	29.4526
ANAPC1	150.222	127.728	136.876	137.925	136.975	133.906
ANAPC11	32.5744	31.6985	35.2959	36.9886	38.5747	35.617
ANAPC13	51.4443	47.0415	48.2777	54.9308	55.9756	48.9734
ANAPC16	47.2276	49.7674	51.209	49.5941	56.2836	50.2577
ANAPC1P2	32.5744	31.0754	33.6209	31.3759	33.031	27.0553
ANAPC1P4	31.8364	26.4024	28.8948	26.1312	28.7962	23.0312
ANAPC2	33.4177	37.6176	34.7575	39.4729	39.2676	39.6411
ANAPC4	33.6286	30.4523	30.9288	35.7004	35.8028	35.4458
ANAPC5	147.27	140.969	147.525	156.143	155.685	162.503
ANAPC7	63.5675	59.347	57.9093	66.3402	62.8282	61.9874
ANGEL1	19.397	25.0005	24.767	28.5235	25.9474	25.1717
ANGEL2	24.0355	24.0659	23.8098	26.6833	22.5596	26.5416
ANK3	56.1882	55.6086	57.1914	54.6548	59.0554	63.186
ANKEF1	23.8246	22.3525	20.0409	26.4993	27.2563	28.0827
ANKFY1	71.5793	65.8892	68.7972	66.8003	67.5249	75.0013
ANKH	109.53	108.024	111.092	104.985	107.716	107.879
ANKIB1	90.5547	85.5937	99.9653	84.2824	86.6197	91.6112
ANKLE2	65.9921	64.4094	67.84	65.5121	68.5258	66.782
ANKMY1	14.2315	12.3834	14.8363	14.5378	13.4742	14.2982
ANKMY2	28.0414	24.0659	24.3482	24.015	23.8685	26.7984
ANKRD10	49.2305	53.4279	54.7985	52.3545	53.2038	48.8878
ANKRD11	258.908	237.622	242.944	232.513	226.058	247.607
ANKRD12	37.3182	38.9416	41.0988	36.8966	41.0385	41.2678
ANKRD13A	34.6828	31.1533	34.9968	31.5599	34.4939	34.6753
ANKRD13B	33.9448	31.3869	36.9112	36.7125	33.8009	34.4184
ANKRD13C	31.6256	29.0504	30.1511	31.928	29.9512	35.4458
ANKRD13D	14.1261	19.7045	19.2034	16.194	21.3277	21.1476
ANKRD17	189.543	193.384	184.735	177.398	176.396	203.171
ANKRD22	35.4207	32.4773	34.4584	32.296	33.647	34.8465
ANKRD26	13.1773	13.1623	10.6486	13.6177	13.6282	14.9831
ANKRD27	68.733	71.9641	74.301	75.8174	76.0714	75.1725
ANKRD28	37.4236	35.5147	36.3129	34.9643	34.8019	34.6753
ANKRD40	63.3566	66.2007	64.6095	67.5364	69.6808	68.4087
ANKRD42	9.38226	9.7354	9.33249	12.0535	10.4714	9.41797
ANKRD46	43.7488	35.4369	34.9968	42.6013	43.2714	46.4905
ANKRD49	11.8069	12.9286	11.4263	11.2254	12.2423	10.9591
ANKRD50	27.3034	27.2591	29.6127	27.0514	29.1042	34.2472
ANKRD52	115.223	109.27	120.186	114.922	112.721	118.067
ANKRD54	15.0749	15.0315	17.3489	18.6783	15.2451	18.8359
ANKRD9	45.2246	40.9666	53.6618	45.6377	51.5869	50.6002
ANKS1A	68.6276	63.3191	66.2846	63.9479	66.524	68.1519
ANKS3	13.0719	13.7074	12.2638	14.7218	18.0939	14.555
ANKS4B	26.9872	24.7669	25.1259	29.0756	30.9521	26.884
ANKS4B_1	26.7763	24.3774	24.5277	28.5235	30.4131	26.5416
ANKS6	133.776	129.598	135.022	145.746	144.135	144.78
ANKZF1	28.1468	38.708	38.347	30.9158	37.0347	32.6204
ANLN	75.269	66.1228	68.5579	68.8245	74.6085	72.1759
ANO10	15.602	17.0564	15.9131	17.1141	19.9418	20.5483
ANO6	112.587	111.373	114.084	107.193	123.116	114.043
ANO8	16.5507	23.988	23.6303	20.3345	27.4103	19.7777
ANO9	46.2788	55.9201	57.9093	57.1391	61.5193	48.8878
ANP32A	211.892	219.241	210.519	187.243	183.249	185.62
ANP32B	416.615	425.164	387.358	428.589	414.389	385.966
ANP32E	167.932	158.337	137.235	142.434	133.664	148.119
ANTKMT	9.90936	9.96905	10.8879	11.9615	12.5502	11.5584
ANTXR2	19.6079	20.0939	17.3489	20.2425	21.3277	24.4011
ANXA1	174.573	141.903	166.25	162.676	166.695	163.188
ANXA11	170.567	180.689	185.453	184.943	192.873	192.726
ANXA2	298.651	296.346	307.793	302.717	334.083	322.095
ANXA2P2	38.6887	36.2936	36.6719	40.025	40.7305	38.6137
ANXA3	42.6946	37.9291	39.2443	48.49	46.7362	49.0591
ANXA4	71.263	68.1478	69.874	74.8973	86.6967	79.3678
ANXA5	229.075	229.522	222.963	214.479	214.124	239.131
ANXA7	88.6571	83.5687	87.3425	93.3916	95.8592	95.5496
AOAH	12.9665	16.9007	16.7506	12.1455	14.4751	15.3256
AOC1	19.7133	25.3899	24.3482	33.4921	41.1155	34.6753
AOPEP	59.1399	52.3375	53.3627	55.3909	51.6639	53.0831
AP1AR	60.0887	49.6116	54.3199	56.127	53.8967	55.3948
AP1B1	173.941	156.078	168.882	179.146	187.022	171.065
AP1G1	133.038	120.407	126.288	121.915	130.276	123.375
AP1G2	22.9813	27.7264	29.4931	31.2839	27.4103	30.48
AP1M1	31.4148	29.362	30.5101	38.1847	33.8779	33.9903
AP1M2	87.8138	90.1888	90.214	88.791	101.711	89.2995
AP1S1	206.199	217.995	225.415	220.367	230.986	227.144
AP1S2	18.0266	15.9661	15.7336	14.4458	15.63	17.2092
AP1S3	29.0956	27.4928	26.2626	29.2596	28.3343	33.9903
AP2A1	79.064	77.2601	82.6763	83.1783	85.3108	81.1658
AP2A2	80.7507	78.1947	85.9067	80.1419	88.3136	84.933
AP2A2_1	75.0581	73.5218	79.2065	74.2532	81.1531	79.2822
AP2A2_2	74.3202	71.8862	77.9502	73.5171	80.0751	76.9705
AP2B1	212.313	215.814	216.741	235.365	242.997	221.237
AP2M1	211.154	203.353	218.237	218.159	219.745	210.106
AP2S1	61.6699	63.1633	64.0113	65.2361	69.3728	60.4462
AP3B1	102.889	97.8213	90.4533	101.121	102.635	97.5188
AP3D1	265.339	263.167	274.052	265.361	257.241	277.573
AP3M1	76.3231	76.4813	68.5579	71.0328	81.769	71.7478
AP3M2	16.9724	16.5891	15.7336	18.5863	20.4808	16.353
AP3S1	57.4532	62.3066	53.7216	56.495	56.5916	56.5078
AP4B1	11.3852	10.2027	10.5888	9.93723	11.6263	10.6166
AP4E1	24.1409	20.1718	24.7072	26.8673	26.7944	27.7402
AP4M1	18.0266	16.1218	20.1007	23.3709	20.4808	22.175
AP5B1	56.2936	55.4528	60.1826	59.6234	63.8291	65.9258
AP5M1	52.8148	46.2626	47.7991	48.766	50.6629	51.3707
AP5Z1	13.9153	11.2931	12.4433	11.9615	12.9352	13.0139
APAF1	29.3064	29.4399	29.1341	24.291	28.6423	28.4251
APBA3	8.32808	9.2681	12.3835	13.0656	11.5493	10.8735
APBB2	96.4581	101.092	96.5554	102.317	93.4723	106.081
APC	30.1497	34.035	30.4502	32.7561	31.1831	36.9013
APCDD1	256.589	272.747	253.712	198.745	221.208	236.734
APEH	105.524	103.896	106.785	115.29	120.883	113.444
APEX1	124.078	127.105	116.776	129.46	124.501	120.636
APEX1_1	122.602	125.47	115.161	128.356	122.885	119.523
APEX2	23.2975	27.7264	26.5019	27.1434	24.9465	28.0827
APH1A	91.6089	87.8523	88.2399	99.9244	103.944	103.598
API5	221.801	200.471	198.196	197.456	196.415	210.449
APIP	37.8453	38.708	32.4244	39.1048	36.4958	35.7027
APLP2	515.919	518.624	509.279	487.292	490.152	539.735
APMAP	135.358	122.51	127.006	134.981	143.288	141.954
APOBEC3B	14.5478	13.0065	14.0586	17.8502	16.785	17.2948
APOL6	17.1832	17.2901	15.9131	14.4458	16.785	18.7503
APOO	15.9182	13.3959	13.5201	18.3103	18.0169	15.9249
APOOL	29.7281	31.2312	29.852	30.8238	32.492	32.5348
APP	1155.18	1192	1241.16	1189.06	1246.94	1324.08
APPBP2	42.5892	41.2002	42.1757	44.0735	39.9606	45.5487
APPL1	84.335	76.0919	75.0188	79.0378	83.6169	84.4193
APPL2	39.0049	39.4868	44.2695	45.6377	47.2751	45.1206
APRT	45.1192	48.0539	49.1152	54.1947	56.8995	50.4289
APTR	19.9241	21.9631	21.716	19.3224	19.8648	20.4627
APTX	45.0138	43.8483	42.9534	45.1776	49.508	45.6343
AQP3	9.48768	7.39891	8.49496	13.9857	12.4732	12.8427
AQR	101.834	105.298	94.4615	110.138	111.027	105.824
ARAF	41.9566	40.4214	39.5434	41.1291	41.8855	42.809
ARAP1	56.0827	50.702	56.5333	63.7639	57.5155	59.3332
ARAP2	15.3911	15.2651	14.9559	20.4265	19.2488	19.5209
ARCN1	211.997	206.235	208.366	209.326	225.211	215.672
AREG	376.134	314.337	329.927	347.435	350.483	369.784
AREL1	65.2542	63.6306	70.3526	68.3645	72.8376	74.5732
ARF1	405.967	402.89	401.716	400.526	424.09	384.168
ARF3	50.7064	48.2097	55.2172	54.7468	56.9765	53.4256
ARF4	174.363	164.256	163.319	162.492	153.991	167.725
ARF5	112.165	118.382	109.178	115.382	115.262	115.67
ARF6	170.357	167.137	152.072	148.69	152.066	157.451
ARFGAP1	47.6493	50.1568	54.26	53.9187	55.1286	47.946
ARFGAP2	51.1281	54.1288	52.5252	58.9793	52.8958	56.5078
ARFGAP3	33.8394	31.9321	32.3048	31.4679	36.3418	34.8465
ARFGEF1	168.775	158.96	165.173	165.252	180.323	167.383
ARFGEF2	70.6305	65.1883	69.5151	74.7133	73.8385	76.7993
ARFGEF3	40.3754	35.982	44.6883	39.9329	45.1193	48.8878
ARFIP1	44.4867	37.4618	42.4748	42.6933	41.3465	43.5795
ARFIP2	49.2305	50.6241	53.7216	54.7468	54.4357	59.9325
ARFRP1	13.9153	12.2277	13.8791	13.2496	14.5521	13.9557
ARG2	18.5537	17.8353	20.5195	19.8745	19.2488	25.1717
ARGLU1	80.7507	79.9861	79.8646	75.2653	72.7606	77.4842
ARHGAP1	73.266	69.6276	70.5321	79.2218	80.2291	74.2307
ARHGAP10	20.5566	18.3026	19.2034	18.7703	19.2488	17.8085
ARHGAP11A	89.7113	82.8677	75.976	77.1976	83.8479	77.1417
ARHGAP11A_1	85.3891	80.1418	72.6259	73.7011	81.3071	74.0595
ARHGAP11A_2	90.9763	86.6061	79.5056	79.6819	86.9277	80.3096
ARHGAP11A_3	85.3891	80.2197	72.6259	73.7011	81.384	74.0595
ARHGAP11B	18.8699	20.0939	21.2374	18.8623	18.8639	19.6065
ARHGAP11B_1	18.7645	20.3275	21.5963	18.9543	19.0178	19.8634
ARHGAP11B_2	19.8187	20.5612	22.4339	19.6904	19.7878	20.6339
ARHGAP11B_3	18.7645	20.2496	21.4169	18.9543	19.0178	19.6921
ARHGAP12	53.4473	50.8577	53.243	54.4707	55.2826	59.162
ARHGAP17	51.2335	50.1568	49.4143	49.1341	51.2019	53.1687
ARHGAP17_1	49.2305	47.6645	46.8419	46.9258	48.507	50.7714
ARHGAP18	183.007	178.898	181.924	169.485	178.244	192.127
ARHGAP19	20.4512	20.5612	20.8785	23.3709	22.7136	23.3737
ARHGAP21	103.627	97.0425	98.6492	88.0549	89.5456	99.8305
ARHGAP23	10.7527	12.7728	12.9817	11.7775	11.4723	11.7297
ARHGAP23_1	10.6473	12.5392	12.6826	11.5934	11.0873	11.9009
ARHGAP26	45.4355	46.1069	47.141	49.3181	50.2779	58.477
ARHGAP27	81.2778	84.2696	88.7783	87.4108	88.0056	85.8748
ARHGAP27_1	75.796	79.8303	84.1719	81.6141	83.001	80.6521
ARHGAP27_2	78.8532	81.8553	86.6246	85.5706	86.5427	84.0768
ARHGAP27P1-BPTFP1-KPNA2P3	20.4512	21.8852	21.6562	16.6541	18.4019	20.7195
ARHGAP29	15.2857	15.0315	14.1184	15.6419	15.0141	17.2092
ARHGAP32	88.5517	96.731	96.0169	81.1541	81.769	94.0085
ARHGAP33	10.7527	15.343	15.614	14.5378	14.8601	13.6132
ARHGAP35	185.01	159.193	185.393	178.686	178.937	203.599
ARHGAP39	43.8542	44.6271	48.0982	43.5214	41.7315	44.0076
ARHGAP4	36.6857	40.4214	35.0567	38.4608	40.2686	38.6993
ARHGAP42	12.8611	10.3585	13.6996	14.6298	13.7822	14.6407
ARHGAP45	22.0325	23.5207	26.442	29.2596	32.107	28.1683
ARHGAP5	168.986	158.492	168.045	153.935	153.067	173.976
ARHGDIA	255.957	252.809	263.643	265.545	259.166	244.525
ARHGEF1	104.154	98.6002	101.581	118.419	118.419	108.478
ARHGEF10	22.7704	20.7169	22.6133	26.7753	24.4075	22.5175
ARHGEF10_1	22.5596	20.6391	22.0151	26.6833	24.0995	22.175
ARHGEF10L	46.1734	56.8547	58.8066	55.2988	62.4432	55.2235
ARHGEF11	65.0433	71.0295	71.1303	72.1369	68.6798	72.8608
ARHGEF12	174.468	169.084	178.633	175.098	175.472	196.407
ARHGEF16	70.9468	64.3315	71.4892	77.5656	77.2263	79.3678
ARHGEF17	14.0207	14.5642	14.6568	14.2618	17.9399	17.6373
ARHGEF18	29.3064	32.3994	31.0485	31.928	31.9531	30.6512
ARHGEF19	42.6946	41.1223	42.3551	54.1027	56.8225	45.9768
ARHGEF19_1	42.0621	41.356	42.6543	54.0107	56.5146	45.8912
ARHGEF2	76.1123	77.9611	86.9836	75.2653	80.6911	84.4193
ARHGEF26	16.2345	16.1997	15.8533	16.194	16.323	16.0962
ARHGEF26_1	15.9182	15.8882	15.8533	16.01	16.246	15.9249
ARHGEF28	16.5507	13.0065	15.4943	16.47	19.4798	20.7195
ARHGEF3	13.8098	13.0844	14.4773	14.1698	13.8592	16.8667
ARHGEF34P	91.5034	87.6186	98.8287	99.5563	97.3991	108.649
ARHGEF34P_1	91.9251	87.7744	98.8885	99.1883	96.6291	108.307
ARHGEF35	55.134	53.1164	55.0377	62.1997	58.5164	64.1278
ARHGEF35_1	51.4443	51.325	53.3627	60.1755	56.8225	62.8435
ARHGEF38	12.5448	10.9037	11.7853	9.38516	10.7023	10.1885
ARHGEF39	25.0897	25.312	26.1429	30.7318	31.2601	30.3087
ARHGEF40	49.336	58.3345	56.2342	54.9308	60.8263	58.3914
ARHGEF5	127.978	120.096	132.509	141.053	138.053	153.342
ARHGEF5_1	129.77	125.08	134.184	145.562	139.208	155.14
ARHGEF7	57.1369	57.7115	54.619	53.2746	59.2864	59.9325
ARHGEF9	10.7527	12.0719	12.6228	12.1455	13.0892	11.2159
ARID1A	210.627	221.11	216.562	203.437	189.408	210.963
ARID1B	105.208	111.918	110.973	106.457	107.408	111.218
ARID2	60.7212	59.5807	56.3539	53.3666	54.8207	59.9325
ARID3A	16.5507	16.4334	15.3149	17.1141	17.7859	15.4112
ARID3B	9.06601	9.50175	11.4861	11.9615	10.2404	10.6166
ARID4A	33.5231	32.6331	32.2449	29.6277	30.3362	34.0759
ARID4B	53.0256	50.0789	49.8929	43.6134	49.508	50.0865
ARID5B	93.1901	88.008	88.0006	101.397	92.8564	107.536
ARIH1	88.6571	89.5657	91.8293	91.9194	98.015	96.9195
ARIH2	147.481	137.464	135.979	141.237	134.049	140.67
ARL1	64.6217	64.9546	61.2594	65.3281	63.8291	70.4635
ARL13B	20.2404	18.9256	15.3747	22.6348	18.6329	22.4319
ARL14EP	15.0749	14.3305	13.6996	13.8017	13.5512	14.7263
ARL15	13.599	13.5517	13.9987	14.8138	15.5531	16.0105
ARL16	16.9724	16.7449	17.4087	18.3103	18.0169	16.6955
ARL17A	29.4118	29.362	32.3646	26.4073	29.0272	27.7402
ARL17A_1	27.198	27.4149	30.8092	24.7511	27.7183	26.7984
ARL17B	27.936	29.2062	30.0315	24.567	27.7953	28.5108
ARL2	22.7704	22.9755	25.0063	26.4073	25.6394	27.8258
ARL2BP	25.4059	23.9101	25.6045	32.8481	29.7972	30.3087
ARL3	25.7222	27.7264	24.1688	24.8431	25.7934	25.3429
ARL4A	19.1862	18.692	19.323	18.1262	17.5549	18.4078
ARL4C	23.2975	21.4958	20.699	19.7825	17.6319	19.4353
ARL5A	83.0699	77.9611	73.1643	77.8416	74.4545	80.1384
ARL5B	69.2601	67.8363	63.3532	65.3281	68.1409	63.0148
ARL6IP1	232.237	250.083	241.568	214.847	242.227	212.076
ARL6IP4	72.6335	71.1074	73.5831	75.8174	73.4535	70.6348
ARL6IP5	73.5823	72.9766	70.7714	76.0934	73.8385	75.3438
ARL6IP6	30.466	26.013	27.3992	27.8795	31.4141	30.9081
ARL8A	25.1951	26.7139	25.0661	23.7389	27.3333	27.1409
ARMC1	62.5133	58.2566	49.7134	63.1198	61.2113	58.9051
ARMC10	105.84	101.092	99.0081	101.397	107.331	95.464
ARMC10_1	80.8561	76.715	72.3866	73.3331	81.615	68.7512
ARMC5	16.9724	18.8477	19.0239	19.9665	16.092	16.353
ARMC6	39.532	32.3994	38.5862	40.485	36.9578	39.4699
ARMC7	20.7675	18.3026	22.3142	21.2546	23.1756	23.8018
ARMC8	38.3724	33.7234	33.3218	33.1241	36.7268	36.8157
ARMC9	12.334	11.9161	12.4433	13.8937	14.0901	14.2982
ARMCX3	26.6709	23.4428	26.7412	26.9593	28.4113	25.4285
ARMCX6	12.7557	13.4738	13.58	12.9736	12.5502	13.1852
ARMH3	39.3212	38.708	36.6121	41.5892	39.4986	37.1582
ARMT1	48.2818	36.5272	37.988	45.7297	44.3493	43.0658
ARNT	38.5832	42.3685	44.9874	44.9936	42.0394	45.9768
ARNTL	10.1202	9.65752	9.75125	10.8573	9.47042	11.9009
ARNTL2	41.2187	37.2282	35.5951	41.1291	45.1963	45.8912
ARPC1A	192.705	191.515	182.582	186.783	191.025	183.993
ARPC1B	150.011	144.084	157.755	170.405	175.549	170.123
ARPC2	222.855	217.372	226.253	217.055	230.447	232.795
ARPC3	152.857	151.016	141.363	154.027	160.304	151.715
ARPC4	38.3724	35.5147	34.3986	36.8046	35.1869	33.2197
ARPC5	188.699	188.945	181.385	193.776	199.957	195.637
ARPC5L	114.379	101.793	106.725	106.641	104.945	101.457
ARPIN	17.6049	15.1872	15.5541	19.0464	21.3277	19.949
ARPP19	158.761	151.872	143.337	147.402	152.451	158.479
ARRB1	52.2877	47.0415	55.8753	58.1512	56.0526	71.1485
ARRB2	32.6798	35.8263	37.7487	39.1969	36.0338	43.4083
ARRDC1	53.3419	58.9576	62.1568	63.7639	61.9042	64.2134
ARRDC1-AS1	11.069	10.67	12.3835	11.6854	11.4723	11.5584
ARRDC2	14.7586	14.4084	16.3917	19.3224	18.5559	15.4112
ARRDC3	19.1862	22.0409	16.8703	14.3538	15.3221	14.9831
ARRDC4	9.69852	13.4738	11.3665	13.0656	15.5531	11.9009
ARSA	15.4965	15.2651	18.0069	22.8188	19.9418	17.7229
ARSB	11.3852	10.8258	11.3067	14.1698	13.7052	14.2982
ARSD	23.8246	23.2092	24.5277	26.8673	33.339	31.8499
ARSJ	57.8749	54.5961	58.1486	52.0785	52.6648	61.8161
ARSL	22.2433	22.8977	22.374	25.3031	26.0244	24.8292
ARV1	10.1202	10.2806	9.03337	12.5135	13.2432	11.1303
ARVCF	28.6739	30.2966	35.0567	32.02	37.1887	27.9114
ASAH1	50.0739	43.0694	50.551	54.2867	48.3531	59.9325
ASAH2B	10.8581	12.2277	12.4433	16.7461	12.6272	11.9865
ASAP1	137.255	135.828	131.373	137.649	139.823	147.948
ASAP2	38.6887	34.4244	38.4666	39.5649	42.3474	40.0692
ASB1	21.1892	17.2122	16.272	16.7461	21.1737	18.5791
ASB13	37.3182	34.035	34.8174	40.393	39.4986	37.2438
ASB4	77.5882	67.7584	67.5409	70.2967	72.9916	72.2615
ASB6	33.4177	31.3869	32.1851	35.7924	31.1061	33.391
ASB7	20.6621	20.0939	21.0579	23.831	20.9427	20.5483
ASB8	19.2916	20.4833	18.665	21.5307	20.3268	19.6065
ASCC1	25.4059	21.9631	22.374	22.5428	20.0958	23.8018
ASCC2	50.4956	50.7799	52.4653	62.7518	56.2836	55.9941
ASCC3	87.6029	70.8737	76.335	89.8951	90.0845	83.0494
ASCL2	74.0039	78.662	70.6517	70.0207	74.8394	60.9599
ASF1A	31.0985	26.0909	25.0063	25.4872	25.1005	26.5416
ASF1B	66.6246	70.6401	71.0107	75.9094	82.077	69.7786
ASF1B_1	65.6759	69.7055	70.0535	75.0813	81.384	68.9224
ASH1L	67.1517	70.7958	75.4974	68.0884	66.447	72.0047
ASH2L	26.9872	24.3774	25.1858	29.4436	29.7202	24.3155
ASIC1	10.6473	10.9815	10.8281	12.0535	14.3211	13.5276
ASL	34.8936	38.4743	42.415	44.7175	47.5061	50.2577
ASMTL	18.132	18.7699	19.0239	17.4822	20.4808	16.1818
ASMTL_1	18.2374	18.9256	18.8444	17.4822	20.5577	16.4386
ASNSD1	41.8512	33.6455	39.0648	42.2332	41.9624	40.5829
ASPH	228.653	239.802	233.252	199.205	231.294	210.706
ASPM	103.416	106.856	101.7	102.133	105.253	108.82
ASPSCR1	28.0414	22.8977	26.8608	27.6034	26.8714	26.3703
ASS1	42.4837	41.2002	47.7991	36.8966	42.8094	38.6137
ASXL1	101.834	100.391	106.606	94.3117	101.172	106.337
ASXL2	54.7123	50.1568	55.3369	51.8944	51.6639	54.5386
ATAD1	69.0492	66.2786	60.1228	61.1876	67.0629	63.3572
ATAD1_1	17.1832	17.6795	16.8104	14.3538	17.093	16.353
ATAD2	349.252	318.464	310.126	338.51	335.007	325.947
ATAD2B	26.2493	24.9226	24.7072	25.6712	25.2545	25.771
ATAD3A	136.517	115.423	120.126	113.726	111.335	113.444
ATAD3B	69.6818	60.7489	68.5579	65.5121	61.0573	59.5044
ATAD5	22.665	20.4833	19.4427	21.9907	23.1756	22.6887
ATAT1	14.5478	16.2776	14.4773	18.1262	16.477	16.6099
ATAT1_1	14.4424	15.8882	13.8193	17.4822	16.015	16.0105
ATAT1_2	14.5478	16.0439	14.2978	17.8502	16.169	16.2674
ATAT1_3	14.5478	16.2776	14.4773	18.1262	16.477	16.6099
ATAT1_4	14.5478	16.2776	14.4773	18.1262	16.477	16.6099
ATAT1_5	14.5478	16.1218	14.2978	17.9422	16.169	16.2674
ATAT1_6	14.4424	16.2776	14.2978	17.8502	16.323	16.2674
ATE1	42.3783	43.2252	42.3551	45.2696	44.1953	44.2645
ATF1	37.6345	32.3994	28.8948	31.928	29.4892	36.5588
ATF2	35.4207	33.8792	34.3388	37.3566	38.9596	38.1856
ATF4	379.929	394.712	395.135	347.067	340.627	358.054
ATF5	48.4926	42.4464	45.4061	49.3181	42.8864	45.035
ATF6	69.4709	62.3066	62.3362	67.8124	71.5286	71.4053
ATF6B	76.0069	79.2851	81.4798	84.4665	77.0723	84.0768
ATF6B_1	75.5852	78.5842	81.2405	84.2824	76.9183	83.7343
ATF6B_2	73.0552	76.0919	77.7707	81.7981	73.6845	81.5082
ATF6B_3	76.6394	78.7399	81.9584	85.5706	76.4563	86.046
ATF7	17.8158	19.8602	17.648	21.0706	19.6338	19.264
ATF7IP	41.2187	39.7204	38.6461	36.9886	39.1136	41.2678
ATG101	31.4148	31.3091	33.6807	38.4608	36.8038	34.2472
ATG12	49.863	50.9356	45.3463	45.0856	44.8113	49.6584
ATG13	85.1783	82.6341	93.3847	86.3067	89.7765	89.8988
ATG14	18.6591	14.4863	16.0327	15.7339	17.4779	16.5243
ATG16L1	30.1497	27.337	27.4591	28.2475	30.0282	32.5348
ATG16L1_1	30.0443	27.337	27.0403	27.9715	29.5662	32.6204
ATG16L2	9.90936	12.1498	14.4773	13.1576	12.8582	13.9557
ATG2A	43.2217	42.8358	48.9357	47.9379	46.0432	51.3707
ATG2B	24.668	25.0784	27.7582	25.5792	27.3333	28.682
ATG3	69.1547	53.7394	56.3539	57.9672	55.4366	60.8743
ATG4B	57.3478	54.7519	57.0718	52.9066	56.0526	50.9427
ATG4C	13.4936	14.7978	12.563	16.47	14.3981	14.127
ATG4D	18.4483	20.1718	22.1946	24.015	24.2535	21.8326
ATG5	53.5527	48.3655	50.9099	55.0228	51.8948	53.9393
ATG9A	72.001	73.9112	80.8816	74.8973	73.1456	74.1451
ATG9B	10.7527	18.1468	16.7506	12.6976	14.8601	12.1577
ATIC	164.664	153.118	147.405	179.238	176.088	173.89
ATL2	76.2177	73.5996	73.0447	80.418	80.8451	74.1451
ATL3	66.3084	59.347	54.8583	64.776	65.369	65.5833
ATM	20.4512	21.2621	23.2116	25.2111	22.7136	23.2881
ATMIN	109.425	101.404	106.606	114.278	113.029	115.07
ATMIN_1	107.949	100.781	105.589	112.622	111.412	114.043
ATN1	209.045	221.344	233.91	213.926	196.8	224.918
ATOH8	9.69852	12.3834	13.8791	8.74108	13.3972	11.1303
ATOX1	18.4483	17.4458	16.2122	20.8866	20.6347	19.264
ATP10B	16.5507	18.692	18.0667	13.8017	17.7859	17.6373
ATP10D	29.6227	24.2996	26.9206	25.3031	28.7193	32.2779
ATP11A	119.229	114.021	117.793	117.131	120.806	119.351
ATP11B	106.684	108.336	111.392	107.929	116.494	118.238
ATP11C	39.532	31.7764	33.6807	33.8602	34.0319	35.189
ATP13A1	80.8561	77.7274	85.4282	82.9023	80.8451	80.224
ATP13A2	65.0433	67.992	68.857	78.5777	77.8423	72.604
ATP13A2_1	64.5162	67.6026	68.4981	77.9337	76.9953	71.919
ATP13A3	233.292	220.955	215.305	227.084	248.926	244.182
ATP1A1	1234.03	1298.62	1341.6	1220.44	1237.78	1278.02
ATP1B1	167.089	148.368	164.754	150.255	143.288	180.996
ATP1B3	192.6	169.941	184.257	193.592	185.944	205.226
ATP2A2	391.314	363.325	380.239	380.743	384.053	362.335
ATP2A3	16.2345	16.9007	17.9471	25.2111	27.2563	24.4011
ATP2B1	186.591	169.24	184.676	168.105	166.541	200.945
ATP2B4	28.9901	29.5177	33.6209	31.1919	37.0347	40.326
ATP2C1	84.4404	82.8677	80.7021	89.8031	95.0892	96.4058
ATP2C2	34.2611	32.3994	37.7487	39.1969	40.3455	36.5588
ATP5F1A	431.584	416.675	429.294	442.759	440.413	411.223
ATP5F1B	596.459	570.495	591.058	593.75	608.417	548.468
ATP5F1C	151.17	146.81	146.448	149.611	156.839	143.068
ATP5F1D	55.3448	57.4778	56.7726	59.8074	60.8263	52.5694
ATP5F1E	20.3458	20.7948	19.7418	24.291	23.1756	19.3496
ATP5IF1	83.8079	82.0889	74.0617	75.1733	73.2225	81.5082
ATP5IF1_1	83.1754	81.4658	72.925	74.8053	72.2216	80.3952
ATP5MC1	23.403	26.4803	25.6045	34.0442	30.8751	23.8018
ATP5MC2	38.6887	43.5367	39.6631	45.8217	51.7409	39.2986
ATP5MC3	104.259	99.7684	103.674	108.849	109.872	107.194
ATP5ME	50.3901	50.5462	48.5768	51.2503	48.661	43.5795
ATP5MF	65.2542	80.4534	74.301	79.1298	75.3784	75.4294
ATP5MG	131.141	136.685	134.603	133.601	124.501	129.797
ATP5MJ	56.1882	54.9077	55.8155	63.1198	63.8291	56.1653
ATP5MK	54.1852	48.5212	48.9956	47.7539	55.8986	44.4357
ATP5PB	163.504	150.47	148.662	164.516	168.004	147.862
ATP5PD	63.4621	66.668	58.328	63.0278	71.5286	64.6415
ATP5PF	54.5015	48.7549	50.4313	54.0107	50.047	48.2029
ATP5PO	76.534	82.011	84.8897	84.1904	93.6263	82.5357
ATP6	8454.69	9359.15	9146.86	9095.51	7611.29	8879.95
ATP6AP1	102.889	118.85	130.715	120.259	122.731	127.656
ATP6AP2	78.9586	76.3256	77.2921	83.7304	83.4629	81.2514
ATP6V0A1	63.7783	60.5153	61.9773	61.5556	57.2845	60.0182
ATP6V0A2	49.4414	40.9666	40.8595	42.6933	41.7315	43.922
ATP6V0B	90.133	75.9361	88.0006	85.4786	83.6169	80.3096
ATP6V0C	170.884	157.558	148.123	144.642	136.128	152.314
ATP6V0D1	59.1399	57.3999	58.2084	60.1755	55.6676	65.5833
ATP6V0E1	90.6601	80.2976	90.0346	87.7789	83.6939	94.0941
ATP6V0E2	26.7763	23.1313	26.0233	30.5478	31.9531	32.9629
ATP6V1A	108.054	96.03	97.0339	103.053	99.4779	106.423
ATP6V1B2	46.7005	43.2252	42.415	48.122	48.815	46.7474
ATP6V1C1	120.81	107.635	108.64	124.491	126.118	126.372
ATP6V1D	37.5291	37.6176	38.5862	41.8652	39.1136	37.415
ATP6V1E1	56.7153	61.2162	63.1738	63.5799	61.3653	60.7887
ATP6V1F	59.0345	55.1413	55.636	57.3231	51.5869	55.9085
ATP6V1G1	128.716	124.379	118.212	119.799	117.957	130.824
ATP6V1H	38.4778	31.2312	34.5182	36.8966	39.1906	32.8773
ATP7A	15.9182	16.1218	20.3999	19.3224	22.9446	20.8908
ATP7B	25.933	24.2217	28.835	26.8673	32.954	32.8773
ATP8	2109.32	2189.22	2056.38	2095.1	1748.02	2100.64
ATP8A1	18.5537	17.6795	17.7676	19.4144	20.0958	23.8018
ATP8B1	24.668	27.4149	26.6215	25.7632	24.5615	27.9971
ATP9A	39.7429	43.7704	41.9962	47.5699	46.1972	43.8364
ATP9B	18.2374	19.7045	19.0837	20.8866	24.1765	21.1476
ATPAF1	76.3231	73.4439	74.0617	81.1541	84.8488	78.7685
ATPAF2	18.132	14.8757	15.9131	17.2061	17.9399	14.0413
ATPSCKMT	16.5507	14.5642	15.4345	18.2183	15.5531	17.8085
ATR	59.4561	55.998	59.0459	64.5	67.8329	64.6415
ATRAID	43.1162	44.4713	43.432	48.582	53.7427	53.6824
ATRN	44.3813	44.0819	45.2865	44.9936	53.8197	49.6584
ATRX	67.7842	63.9421	65.2078	62.5677	72.2216	73.0321
ATXN1	45.7517	56.1538	54.4395	53.0906	61.3653	55.3092
ATXN10	101.307	98.1329	91.6498	108.297	109.641	96.4914
ATXN1L	65.1488	53.4279	60.9005	54.3787	56.5916	55.9941
ATXN2	75.6906	78.8178	71.8482	63.6719	60.4413	72.3471
ATXN2L	299.705	301.642	327.654	295.725	280.109	276.118
ATXN3	18.6591	17.6795	17.2292	12.8816	18.5559	16.9523
ATXN7	33.1015	34.3465	38.7059	34.2282	37.8047	35.8739
ATXN7L3	80.329	89.9551	89.0774	90.4472	90.4695	91.3543
ATXN7L3B	147.059	147.744	149.32	134.245	138.592	134.334
AUH	39.4266	40.1877	37.8684	37.5406	40.0376	40.5829
AUNIP	19.0808	18.0689	15.3747	16.194	18.1709	17.6373
AUP1	88.4463	93.382	96.7348	94.4037	88.5446	90.2413
AURKA	74.2148	72.5872	75.0188	71.8609	73.2995	71.3197
AURKAIP1	60.1941	56.3096	57.7896	61.1876	61.9812	57.6208
AURKB	43.4325	52.1818	50.0724	52.2625	53.2808	46.6618
AUTS2	100.464	107.167	109.238	96.4279	95.0892	118.666
AVEN	18.5537	17.991	13.5201	18.9543	17.4779	15.1544
AVL9	77.9044	74.5342	68.9767	71.0328	73.7615	76.2856
AXIN1	87.9192	82.712	90.0346	86.1227	88.0826	85.1042
AXIN2	268.291	271.501	278.718	249.167	268.637	260.022
AZI2	27.198	22.9755	25.0063	30.4558	25.7934	25.5998
AZIN1	324.268	301.953	296.426	292.688	311.754	287.248
B2M	30.9931	27.1812	28.4761	26.4993	27.9493	32.1923
B2M_1	26.7763	23.2871	24.2884	22.9108	23.1756	28.0827
B3GALNT2	38.3724	37.7734	36.3728	35.2404	40.4225	39.1274
B3GALNT2_1	37.9507	37.3839	35.2959	34.6883	39.8066	38.6137
B3GALT6	40.4808	36.1378	38.5264	43.6134	41.8855	38.3568
B3GAT3	19.9241	22.7419	25.4849	28.7076	31.4141	28.1683
B3GLCT	14.864	13.7074	13.8791	17.2061	13.9362	19.3496
B3GNT2	32.1527	28.661	32.2449	30.3638	29.6432	31.8499
B3GNT3	39.4266	41.2781	44.449	53.7347	59.1324	46.2337
B3GNT5	25.0897	23.2092	22.1946	24.475	26.0244	23.8874
B4GALNT4	27.936	29.0504	31.8262	23.7389	32.646	28.8532
B4GALT1	127.451	130.766	138.013	136.545	152.605	145.979
B4GALT2	44.4867	44.004	46.6026	49.0421	50.047	47.8604
B4GALT3	51.1281	50.6241	54.8583	55.5749	54.7437	59.5901
B4GALT4	28.3576	28.4274	26.5617	30.3638	30.5671	27.9971
B4GALT5	59.8778	57.4778	57.1914	56.587	60.2873	59.8469
B4GALT6	20.0296	19.5487	19.2632	24.475	20.3268	26.0278
B4GALT7	20.9783	25.4678	22.6133	26.0392	27.1024	27.1409
B4GAT1	19.2916	17.7574	16.9301	21.6227	20.9427	24.2299
BABAM1	50.4956	54.9855	54.5592	53.9187	57.5155	57.2784
BABAM2	17.1832	18.6141	19.0239	21.1626	18.3249	21.4045
BACE1	28.8847	31.6985	33.5012	33.0321	34.4169	39.3842
BACE2	44.065	49.4558	52.9439	51.8944	55.5906	51.7988
BACH1	33.5231	31.1533	33.6807	35.3324	39.6526	32.9629
BAD	21.5054	16.5112	21.5365	21.2546	25.0235	21.062
BAG1	77.2719	77.8832	76.1555	84.3744	76.3794	81.4226
BAG2	52.8148	44.3155	39.6032	52.9066	44.9653	44.8638
BAG3	72.3172	71.7304	69.7544	69.1926	71.2207	65.4121
BAG4	16.0236	15.8103	15.5541	19.8745	15.707	17.7229
BAG5	71.7901	65.2661	68.0195	74.1612	73.3765	67.0388
BAG6	211.154	216.905	223.92	219.171	229.369	216.271
BAG6_1	210.416	217.138	223.681	220.643	229.215	215.928
BAG6_2	205.461	211.92	217.579	213.374	224.056	210.877
BAG6_3	205.145	211.92	217.459	213.19	223.979	210.791
BAG6_4	205.039	211.92	217.459	213.282	223.902	210.963
BAG6_5	210.837	217.372	224.04	221.011	229.677	216.185
BAG6_6	210.416	217.061	223.681	220.735	229.138	215.928
BAHCC1	108.476	108.18	115.878	109.678	104.868	107.279
BAHCC1_1	102.045	104.208	110.195	104.433	98.708	100.944
BAHD1	57.8749	52.3375	55.2172	55.0228	55.9756	55.1379
BAIAP2	31.0985	30.9975	27.9376	28.5235	26.3324	26.1135
BAIAP2-DT	39.3212	38.5522	41.1587	41.4051	41.3465	46.833
BAIAP2L1	74.1093	74.6121	82.3173	82.3502	89.6995	86.2172
BAIAP2L2	29.5172	29.2062	32.0056	40.577	39.9606	35.7027
BAK1	25.5113	21.1842	25.7242	25.3951	26.4864	24.7436
BAMBI	15.602	14.7978	17.1096	12.6056	14.8601	14.0413
BANF1	99.6207	108.725	93.0258	104.801	107.793	100.858
BANP	20.8729	20.6391	20.7588	20.5185	21.8667	21.1476
BAP1	83.2808	81.0764	85.129	90.5392	91.5474	87.2446
BARD1	29.0956	28.2716	25.7242	28.1555	25.6394	24.9148
BARX2	25.1951	25.0784	24.2286	24.015	26.2554	28.682
BAX	43.0108	40.8887	39.9622	45.4536	43.6563	44.3501
BAZ1A	84.335	72.5093	71.0107	77.1976	75.7634	81.8507
BAZ1B	363.062	347.048	340.696	340.994	333.544	351.547
BAZ2A	217.163	206.313	222.783	195.248	190.332	222.521
BAZ2B	30.8877	32.6331	35.954	30.2717	33.108	36.0451
BBLN	48.9143	45.7953	50.7304	43.3374	46.8901	46.5761
BBS2	30.8877	28.8168	31.1083	29.3516	30.2592	28.5964
BBS5	27.4089	26.7918	27.3394	31.8359	29.3352	29.8806
BBS7	15.1803	14.8757	15.1354	14.2618	15.5531	16.353
BBX	98.2502	92.1358	97.9911	80.3259	89.4686	94.0941
BCAN	45.4355	51.2472	45.107	49.0421	60.3643	48.2029
BCAP31	181.426	176.561	184.317	192.58	190.409	186.561
BCAR1	89.9222	83.1014	88.9578	99.9244	90.3925	99.8305
BCAR1_1	85.3891	80.1418	84.6505	95.0478	85.8498	95.464
BCAR3	19.0808	18.4583	19.2034	19.0464	20.7887	18.0654
BCAS2	40.6916	36.6051	36.1335	38.0007	40.2686	38.2712
BCAS3	10.6473	12.0719	9.57178	13.3417	10.3174	12.9283
BCAT1	113.852	104.208	96.4357	103.513	103.02	98.375
BCAT2	36.4749	37.0724	38.6461	41.0371	41.8085	38.5281
BCCIP	87.8138	86.9956	83.1549	85.7546	89.4686	88.1008
BCKDHA	27.4089	32.2437	32.4842	25.4872	28.8732	26.6272
BCKDHB	23.8246	27.337	22.6732	24.107	27.4103	24.7436
BCKDK	20.6621	22.1967	22.0151	19.5064	22.7906	25.1717
BCL10	19.9241	19.315	19.9213	19.4144	20.0958	22.6031
BCL11A	24.0355	21.4179	23.2116	17.2981	17.9399	22.2607
BCL2L1	53.0256	57.0105	54.1404	55.3909	54.7437	57.5352
BCL2L11	21.0837	19.9381	19.6222	18.0342	19.7878	17.8085
BCL2L12	29.3064	26.3245	31.7065	30.1797	31.7991	28.0827
BCL2L13	40.4808	39.7204	40.4408	43.4294	43.8873	43.8364
BCL2L15	13.2828	11.7604	13.6398	15.6419	14.5521	15.6681
BCL2L2	18.132	21.8852	20.5195	21.8987	23.2526	18.9216
BCL3	17.1832	16.7449	17.4685	15.4579	16.246	18.151
BCL6	27.936	28.038	29.9716	22.4508	20.0958	32.3636
BCL7A	30.6768	29.1283	29.1939	31.2839	30.4901	26.3703
BCL7A_1	22.2433	22.5861	21.2374	24.383	23.2526	20.2914
BCL7B	54.6069	53.0385	53.0037	58.6113	54.9747	60.8743
BCL7C	29.0956	26.5582	25.6643	32.664	32.877	29.8806
BCL9	64.0946	70.6401	65.8658	68.8245	70.4507	74.3163
BCL9L	70.4197	67.0574	73.6429	76.8295	69.4498	80.224
BCLAF1	267.131	247.201	234.688	239.874	224.749	255.741
BCLAF1P2	71.0522	61.995	64.6095	63.9479	58.1315	61.4737
BCLAF3	18.4483	16.5891	17.8274	14.3538	15.4761	19.949
BCOR	54.6069	60.5931	56.0548	48.306	57.3615	51.1995
BCORL1	20.2404	20.6391	22.374	18.4023	19.4798	22.9456
BCR	142.21	131.155	139.269	142.802	142.287	136.561
BCS1L	23.2975	20.4833	25.3652	26.4993	25.3315	22.7744
BDH1	45.6463	41.9012	45.9446	44.3495	43.4254	40.4117
BDH1_1	42.4837	38.2407	41.398	41.3131	40.1916	37.5863
BDH2	16.867	15.1872	16.272	18.9543	23.3296	19.8634
BDP1	58.0857	53.1164	54.9181	56.679	54.7437	64.2134
BDP1_1	58.402	53.5058	55.3967	56.863	55.0517	64.4703
BDP1_2	56.399	52.026	53.4823	55.1148	53.7427	61.9874
BDP1_3	57.664	53.0385	54.9779	56.219	54.9747	63.0148
BECN1	55.4502	51.325	47.5	50.4222	51.5099	48.2885
BEND3	37.3182	38.3185	35.2959	40.577	38.7286	38.2712
BET1	18.6591	19.3929	19.4427	16.7461	21.2507	19.0928
BET1L	47.333	46.7299	50.0724	50.2382	53.1268	50.0009
BEX3	49.6522	50.3904	44.6883	44.0735	38.6516	44.0076
BEX5	16.2345	15.4988	13.221	20.9786	13.6282	16.1818
BEX5_1	16.1291	15.1872	13.0416	20.7026	13.4742	16.0105
BFAR	40.3754	41.5896	39.8425	43.4294	43.7333	47.6892
BFAR_1	39.8483	41.4339	39.3041	43.3374	43.0404	47.3467
BHLHE40	8.96059	24.5332	20.6392	10.2133	26.4864	12.5858
BICC1	84.7566	81.7774	81.3003	85.7546	94.7042	94.1797
BICD1	12.6502	10.8258	10.2298	13.4337	12.1653	12.2434
BICD2	68.2059	70.0949	68.3186	69.6526	71.3747	70.4635
BICDL1	16.5507	20.016	17.9471	17.8502	18.0169	17.9798
BICDL2	22.665	27.1812	26.6215	25.9472	24.6385	27.2265
BICRA	17.2887	17.6016	18.2462	16.9301	14.3981	15.9249
BICRAL	23.6138	26.2466	23.1517	25.3031	29.4892	28.1683
BID	65.3596	53.8173	54.0806	61.4636	58.3624	60.5319
BIN1	90.6601	95.4848	97.6322	87.9629	94.5502	93.8372
BIRC2	37.5291	31.2312	32.3048	34.4123	33.262	32.2779
BIRC5	125.343	113.554	116.955	126.976	122.885	114.985
BLACAT1	23.8246	26.4803	27.1599	22.2668	22.7136	22.6887
BLCAP	23.5084	29.2841	28.8948	25.0271	28.3343	26.2847
BLM	49.9685	47.8203	43.9106	47.6619	51.8948	46.5761
BLMH	46.068	42.5242	40.1417	42.1412	45.1963	42.2096
BLOC1S2	25.8276	21.1842	20.9383	23.6469	25.1775	25.4285
BLOC1S3	11.8069	14.3305	13.2808	12.5135	14.0131	13.7845
BLOC1S6	69.8926	59.7364	58.0289	65.7881	64.8301	71.7478
BLVRB	15.2857	15.1872	16.1524	19.1384	22.9446	17.6373
BLZF1	21.4	21.4958	21.716	20.8866	25.6394	24.3155
BMP2K	39.9537	30.7639	33.6807	34.8723	29.6432	37.9287
BMP4	418.723	487.393	452.087	410.555	455.735	407.627
BMP7	48.598	47.7424	48.3973	49.9622	48.661	43.4083
BMP8B	12.8611	13.9411	14.2978	16.01	17.8629	16.2674
BMPR1A	53.0256	50.9356	51.6876	50.0542	52.0488	54.8811
BMPR1B	8.64433	9.03445	9.15302	12.8816	11.3953	13.1852
BMPR2	32.7852	31.3091	31.5869	29.0756	27.3333	34.504
BMS1	128.505	121.809	113.306	127.528	119.882	121.492
BMS1P20	17.6049	19.3929	17.5283	20.7946	19.0948	17.2092
BMT2	15.1803	15.7324	15.6738	14.9979	14.1671	16.6955
BNIP1	10.6473	9.65752	9.39231	12.6056	9.8554	8.56179
BNIP2	44.065	50.3904	43.6713	35.1484	38.0357	36.2164
BNIP3	45.9626	86.5283	74.0617	39.5649	73.2995	55.3092
BNIP3L	27.936	53.2721	43.5516	26.4073	46.0432	39.4699
BOD1	54.8177	53.2721	49.9527	54.1027	56.5916	50.9427
BOD1L1	59.3507	62.6181	64.9086	60.5435	62.6742	66.8676
BOK	58.1911	51.1693	60.0629	55.6669	66.6009	55.3948
BOLA2B	19.2916	20.7948	20.9383	22.9108	26.1014	21.7469
BOLA2-SMG1P6	16.2345	15.1093	16.6908	17.6662	19.7108	19.4353
BOLA3	13.3882	11.3709	12.6228	15.1819	16.4	13.0139
BOP1	159.077	137.308	148.482	160.928	152.99	137.588
BOP1_1	24.0355	20.4054	22.1347	25.0271	23.1756	20.8052
BORA	26.1438	23.1313	24.0491	23.3709	27.1024	25.5998
BORCS5	22.2433	20.8727	21.6562	19.5064	23.0986	22.2607
BORCS5_1	22.3488	20.7169	21.4767	19.3224	23.0986	22.0038
BPGM	26.1438	22.5861	25.8438	23.4629	23.7146	21.5757
BPHL	11.4906	13.318	13.0416	16.378	16.169	14.9831
BPNT1	49.4414	46.3405	45.466	42.6933	47.0441	48.4597
BPNT2	152.014	160.206	154.225	148.598	153.683	166.784
BPTF	128.295	133.336	132.15	123.755	120.883	138.016
BRAF	68.6276	63.8642	72.8054	65.9722	57.9005	68.0662
BRAP	31.5202	31.9321	34.0995	33.2161	32.954	31.593
BRAT1	34.8936	29.1283	33.9798	35.7924	31.7221	32.0211
BRCA1	84.4404	82.1668	78.6681	82.7182	88.3906	88.8714
BRCA2	33.5231	36.5272	33.92	38.2767	39.8066	41.6103
BRCC3	67.8896	57.9451	63.2336	64.684	69.1418	67.8094
BRD1	63.7783	66.5123	64.7292	65.8802	63.5211	61.1312
BRD2	293.38	297.592	288.23	230.765	226.597	240.672
BRD2_1	261.438	269.087	260.293	212.27	212.661	215.329
BRD2_2	101.097	112.853	107.383	82.1662	87.7747	86.046
BRD2_3	284.314	295.645	286.914	232.881	231.602	235.792
BRD2_4	189.121	184.272	182.761	152.279	148.601	151.372
BRD2_5	310.142	318.932	307.852	247.603	242.997	255.741
BRD2_6	261.017	268.619	260.472	212.822	212.584	215.158
BRD3	93.9281	93.8493	90.0944	86.9508	87.6977	89.1282
BRD3OS	13.1773	15.8103	14.7166	15.7339	16.015	17.4661
BRD4	137.255	154.52	151.055	145.838	132.663	154.112
BRD7	172.992	184.427	166.968	172.245	169.313	171.835
BRD8	76.534	79.2072	77.6511	80.97	76.3024	72.6896
BRD9	47.4384	43.6925	47.2607	51.2503	49.97	47.0898
BRF1	37.2128	38.9416	39.0648	43.5214	41.5005	39.0418
BRI3	66.8355	66.2786	72.2071	64.5	71.4517	69.693
BRI3BP	107	98.9117	96.3759	100.752	102.558	96.9195
BRIP1	25.6167	26.4024	24.1089	30.5478	26.7174	28.3395
BRK1	30.2552	39.4089	38.9452	36.6205	38.4977	35.8739
BRMS1	38.8995	33.8792	38.0478	45.5456	37.5737	35.8739
BRMS1L	13.3882	13.7074	11.9049	12.0535	10.6254	13.442
BROX	58.8236	52.8048	50.7304	56.219	51.2789	53.1687
BRPF1	16.7616	15.343	19.323	18.3103	19.6338	20.2058
BRPF3	62.6187	58.4903	61.9175	75.2653	66.8319	76.628
BRWD1	45.0138	44.2377	48.2777	42.2332	49.662	44.6069
BRWD3	20.6621	21.7294	25.3054	22.2668	22.5596	27.0553
BSDC1	47.0167	48.3655	54.5592	46.2817	53.5887	50.5146
BSG	798.125	797.836	772.204	671.499	706.278	682.375
BSPRY	56.0827	55.375	59.8236	54.5628	61.7502	57.7065
BTAF1	63.8837	64.4094	61.9175	64.1319	58.6704	63.4429
BTBD1	114.168	102.65	104.033	110.322	103.944	112.759
BTBD10	28.3576	23.4428	25.3652	28.8916	26.7944	29.1101
BTBD2	81.5941	87.2292	89.556	86.6747	84.7718	82.1076
BTBD3	83.3862	83.1793	83.6933	81.7981	83.6939	90.1557
BTBD6	39.1103	27.4928	33.1423	37.0806	41.9624	38.6993
BTBD7	51.2335	45.1723	49.1152	49.7782	48.892	50.0865
BTBD7_1	49.4414	44.004	47.9786	49.0421	48.0451	48.5454
BTBD9	15.7074	13.0844	11.9049	14.9058	13.6282	16.2674
BTF3	376.134	405.148	365.582	350.195	356.95	353.174
BTF3L4	59.2453	56.0759	49.3545	51.8024	55.2826	48.631
BTG1	41.3241	46.1847	41.1587	38.0927	44.8113	40.4973
BTG2	20.6621	23.4428	20.2204	18.7703	21.0197	20.3771
BTG3	34.3665	30.3745	31.0485	30.6398	33.493	31.8499
BTG3_1	11.1744	9.42387	9.75125	10.1213	9.9324	10.9591
BTN2A1	19.397	19.7045	23.4509	23.5549	24.6385	22.6887
BTN2A1_1	18.9754	19.7045	23.0919	23.2789	24.0225	22.4319
BTRC	33.5231	31.6985	33.5012	32.664	34.4169	35.7883
BUB1	125.975	117.292	112.528	117.131	129.891	111.646
BUB1B	123.762	117.214	109.896	115.382	124.963	119.351
BUB3	143.159	136.763	134.065	131.576	148.293	129.197
BUD13	45.2246	40.5772	39.3041	36.0685	39.4216	40.4117
BUD23	108.898	107.712	104.033	105.537	114.03	106.337
BUD31	52.7094	56.9326	52.8243	50.7903	51.0479	49.0591
BYSL	59.5616	56.2317	62.6354	61.3716	64.5221	60.7887
BZW1	388.152	356.627	343.148	367.217	375.429	350.777
BZW2	57.8749	57.1663	55.8753	55.0228	53.6657	50.7714
C11orf24	35.8424	42.3685	38.6461	41.9572	39.6526	42.124
C11orf54	30.7823	34.4244	31.4074	29.8117	33.416	32.9629
C11orf58	155.493	150.938	137.415	141.053	132.971	144.951
C11orf68	12.0177	12.6171	12.204	12.6976	14.5521	13.3564
C12orf29	29.7281	25.8572	26.5019	30.6398	29.7202	29.795
C12orf4	16.7616	16.3555	15.1354	18.6783	17.9399	18.9216
C12orf43	14.9695	16.8228	16.5711	18.1262	15.861	17.5517
C12orf57	32.0473	33.0225	31.8262	33.9522	33.9549	33.5622
C12orf75	68.733	68.5372	64.3702	74.7133	74.9164	79.539
C14orf119	32.7852	32.6331	36.4924	33.5842	38.7286	34.9321
C15orf39	37.6345	37.7734	39.4238	35.0563	40.9615	39.9836
C15orf40	14.1261	15.9661	16.4515	16.6541	19.7108	14.8975
C16orf72	85.9162	81.6995	79.2065	76.4615	80.6141	75.6862
C16orf87	12.5448	12.3834	10.6486	12.0535	11.6263	11.0447
C16orf91	9.80394	9.2681	12.5031	10.8573	10.4714	9.24673
C17orf75	19.6079	21.1064	18.4855	22.2668	22.7136	19.4353
C17orf80	28.9901	25.3899	26.1429	26.8673	28.8732	28.3395
C18orf21	12.2286	11.1373	9.09319	11.0414	10.7023	10.3598
C18orf25	35.6315	33.6455	33.7405	34.5043	39.4986	37.9287
C18orf54	12.1232	8.64504	9.81108	12.0535	12.4732	11.8153
C19orf12	18.132	15.1872	17.4087	20.4265	19.4028	18.151
C19orf25	22.8759	23.8323	23.0919	27.1434	27.2563	23.3737
C19orf47	19.7133	15.343	22.0749	19.9665	17.7859	22.9456
C19orf48	78.1153	76.3256	83.454	76.2774	79.9211	73.2889
C19orf53	43.4325	47.1972	45.7651	50.9743	44.5803	42.2952
C19orf54	9.90936	14.8757	12.204	11.5014	11.9343	9.58921
C1D	13.7044	13.6296	12.3237	13.0656	13.1662	13.9557
C1GALT1	34.0502	36.0599	36.4326	38.3688	37.5737	42.6377
C1GALT1C1	15.9182	15.0315	15.7934	17.7582	19.2488	19.264
C1GALT1C1_1	16.1291	15.1093	15.9729	17.8502	19.6338	19.5209
C1orf109	35.1044	29.2841	25.425	29.7197	29.0272	30.6512
C1orf112	19.7133	14.8757	16.7506	18.0342	19.0178	15.5825
C1orf115	14.0207	14.2526	14.4175	14.9058	15.0141	17.3804
C1orf116	11.2798	13.3959	13.5201	15.1819	16.785	15.9249
C1orf122	14.9695	11.8382	12.6228	15.7339	15.63	11.7297
C1orf131	15.7074	17.0564	14.9559	18.1262	18.8639	20.2914
C1orf159	29.6227	29.6735	29.5529	26.5913	29.7202	27.0553
C1orf174	33.1015	35.4369	34.937	36.3445	38.8826	37.7575
C1orf198	127.135	119.94	116.237	123.019	118.111	111.817
C1orf21	57.9803	62.1508	55.8155	46.7418	55.2056	50.3433
C1orf210	10.2256	14.4084	13.7594	18.2183	16.554	16.6099
C1orf226	16.4453	16.2776	20.34	19.3224	18.3249	19.1784
C1orf35	19.5025	18.4583	18.5453	16.286	16.785	17.038
C1orf43	143.58	145.642	146.388	159.824	156.685	147.862
C1orf52	15.8128	15.1872	14.8961	15.5499	18.7099	16.4386
C1QBP	254.164	239.024	212.135	257.816	236.222	229.713
C1QTNF1	12.2286	15.1093	14.4773	17.5742	15.0911	17.1236
C20orf27	54.2906	51.1693	54.4395	58.2432	59.5174	53.2543
C20orf96	24.0355	28.5831	25.9036	28.4315	26.0244	27.3121
C21orf58	12.2286	12.2277	12.5031	13.8017	13.3972	12.5002
C21orf91	13.7044	12.5392	9.57178	9.75321	10.5484	11.9009
C22orf39	17.1832	17.0564	18.5453	18.6783	20.0958	20.4627
C22orf46	35.8424	35.5926	36.5522	37.2646	36.1878	37.1582
C2CD2	41.0079	39.7983	38.6461	46.7418	46.5052	44.0076
C2CD2L	18.7645	17.1343	20.0409	20.3345	16.246	17.9798
C2CD3	28.5685	31.9321	32.0056	34.8723	34.2629	35.8739
C2CD4A	32.8906	28.7389	29.9716	20.6106	21.1737	27.8258
C2CD5	80.1182	81.388	75.4376	83.6384	87.2357	84.5049
C2orf49	28.3576	28.661	23.391	25.4872	25.8704	29.1101
C2orf68	20.8729	25.4678	27.2198	22.7268	24.1765	23.6305
C2orf69	37.3182	33.1782	30.2708	30.8238	28.7193	33.2197
C2orf72	8.74975	8.09985	8.79408	11.9615	13.6282	14.2982
C3orf38	23.1921	21.7294	20.8186	20.2425	19.6338	26.1991
C3orf52	22.8759	25.7793	25.0661	25.4872	33.031	28.8532
C3orf52_1	11.7015	14.7199	13.2808	12.7896	16.785	15.7537
C4orf3	23.1921	34.8917	30.9886	28.7996	34.8019	33.3054
C4orf33	15.4965	15.1872	14.8961	14.6298	13.5512	16.6955
C4orf46	27.8305	23.988	24.8866	26.7753	28.7193	25.771
C5	17.9212	18.7699	17.4685	27.8795	29.6432	22.86
C5orf15	40.9025	38.1628	35.8344	42.6013	35.1099	43.1514
C5orf22	30.8877	28.7389	26.5617	28.3395	28.7193	29.8806
C5orf24	64.5162	63.0075	57.1316	61.0036	59.8254	61.3024
C6orf120	18.5537	17.8353	19.2034	22.5428	23.0986	19.6065
C6orf132	53.4473	52.5712	56.2342	61.5556	62.2122	67.6381
C6orf136	26.0384	25.5457	23.2714	26.6833	22.9446	22.0038
C6orf136_1	26.0384	25.4678	23.2714	26.3153	22.7136	22.0038
C6orf136_2	26.0384	25.4678	23.2116	26.5913	22.8676	22.0038
C6orf136_3	26.0384	25.3899	23.0919	26.4993	22.7136	21.8326
C6orf136_4	26.0384	25.4678	23.2116	26.5913	22.8676	22.0038
C6orf136_5	26.0384	25.4678	23.2116	26.5913	22.8676	22.0038
C6orf136_6	26.2493	25.6236	23.3312	26.6833	22.9446	22.0038
C6orf141	10.5419	9.89117	12.6228	9.93723	11.4723	9.33235
C6orf223	15.9182	24.8447	22.733	22.6348	31.8761	25.5141
C6orf47	16.0236	13.5517	14.9559	16.7461	15.784	16.8667
C6orf47_1	17.2887	14.4863	15.6738	17.8502	16.4	17.7229
C6orf47_2	16.2345	13.3959	14.4175	16.378	15.5531	16.9523
C6orf47_3	15.9182	13.5517	14.8961	16.7461	15.707	16.7811
C6orf47_4	17.3941	14.5642	15.7336	17.9422	16.4	17.9798
C6orf47_5	17.3941	14.5642	15.7336	17.9422	16.4	17.9798
C6orf47_6	17.3941	14.5642	15.7934	17.9422	16.4	17.9798
C6orf62	137.255	130.221	135.201	112.622	124.424	122.262
C6orf89	74.4256	74.5342	80.6423	80.418	86.7737	79.9671
C7orf25	14.6532	12.6171	14.8363	14.8138	14.7831	16.9523
C7orf50	27.4089	24.0659	24.1089	29.5357	26.8714	28.5108
C8orf33	90.8709	97.8213	93.0856	99.2803	102.019	94.6078
C8orf33_1	89.8167	96.8088	92.0088	98.3602	101.557	94.3509
C8orf82	40.797	39.6426	45.1668	50.6983	48.584	48.1173
C9orf129	19.5025	14.4863	15.4943	14.9058	12.8582	14.7263
C9orf152	34.6828	37.5397	34.6379	43.6134	43.2714	41.4391
C9orf40	56.6098	39.7204	41.2185	52.3545	49.893	51.1139
C9orf64	26.5655	21.7294	21.2374	30.8238	28.0263	27.569
C9orf72	10.7527	9.81329	9.21284	11.1334	11.0873	10.7879
C9orf78	101.413	91.9022	85.0692	97.4401	89.6995	102.57
C9orf85	17.6049	17.0564	18.7248	17.0221	16.092	15.0688
CA12	187.54	195.487	202.503	183.011	222.362	218.24
CA2	14.1261	11.2931	12.1442	12.1455	13.5512	13.0139
CA5BP1	16.6562	18.7699	18.665	17.8502	17.9399	17.8941
CAAP1	56.0827	53.8173	51.0296	53.7347	51.4329	60.5319
CAB39	85.6	76.7929	72.5063	75.7254	76.8413	89.2995
CAB39L	53.131	46.4963	52.1662	54.3787	47.0441	60.3606
CABIN1	108.37	115.501	114.622	113.082	116.571	113.529
CABLES1	100.253	97.2761	98.4099	103.973	108.409	105.995
CABLES2	32.5744	26.3245	27.3394	29.9957	28.1033	31.1649
CACFD1	22.1379	20.016	22.1347	19.0464	22.2516	21.8326
CACFD1_1	22.9813	20.1718	22.4339	19.2304	22.0977	22.3463
CACHD1	27.7251	27.2591	30.2708	38.3688	36.4958	35.9595
CACNB3	17.7103	18.5362	20.5195	20.1505	23.4066	22.5175
CACTIN	25.6167	25.9351	27.3992	29.8117	24.6385	23.8874
CACUL1	75.5852	78.1947	76.0957	70.6648	75.3784	83.7343
CACYBP	201.455	182.091	167.925	179.146	182.633	181.51
CAD	118.069	116.124	113.844	123.203	122.577	116.012
CADPS	10.8581	9.19022	13.3407	11.2254	12.0113	12.8427
CADPS2	45.1192	40.655	40.6203	57.5991	49.739	45.1206
CALB1	85.7054	108.647	125.929	55.9429	60.5953	111.988
CALCOCO1	16.1291	19.8602	20.8186	16.47	18.2479	18.6647
CALCOCO2	66.0975	63.7085	66.3444	61.7396	65.754	66.8676
CALM1	440.123	416.052	421.816	386.172	387.363	414.134
CALM2	348.62	333.885	321.672	340.902	345.17	337.677
CALM3	193.022	211.453	203.281	211.534	208.272	219.353
CALML4	39.9537	35.6705	31.7065	41.2211	40.4225	40.4117
CALR	635.78	653.752	641.13	685.025	669.243	681.604
CALU	358.74	356.394	354.635	371.726	381.512	388.962
CAMK2D	48.7034	51.1693	46.5428	46.4658	46.3512	48.5454
CAMK2G	41.3241	37.0724	43.7909	41.2211	44.4263	47.6036
CAMK2N1	54.5015	57.322	60.9005	49.5941	53.7427	57.6208
CAMKK1	15.8128	14.7978	14.1184	16.286	15.707	10.8735
CAMKK2	49.9685	46.8078	46.0044	51.0663	53.5887	47.8604
CAMLG	22.4542	22.5082	22.6732	24.567	25.9474	21.7469
CAMSAP1	102.151	86.9177	94.2222	86.9508	87.9287	92.4673
CAMSAP2	49.6522	47.5088	48.0982	50.5143	46.8901	48.8022
CAMSAP3	85.3891	89.5657	94.8205	97.164	88.9296	93.4091
CAMTA1	39.8483	39.1753	38.1077	37.9087	41.1925	38.6137
CAMTA2	43.0108	44.2377	50.1322	46.4658	42.1164	47.7748
CAND1	173.098	160.05	163.558	167.737	167.773	156.167
CANT1	199.663	196.032	200.29	206.382	208.426	204.541
CANX	924.311	857.416	835.078	863.067	842.021	838.028
CANX_1	927.474	856.17	834.839	863.251	842.098	835.46
CAP1	160.658	151.405	164.216	156.787	157.686	157.794
CAPN1	195.657	178.43	195.683	200.585	192.411	207.195
CAPN10	17.2887	20.016	21.9553	20.2425	18.5559	17.1236
CAPN15	104.786	98.9117	116.058	109.678	100.479	103.769
CAPN2	54.0798	49.378	54.4395	65.3281	74.6085	68.2375
CAPN5	18.9754	22.8198	23.9893	25.6712	28.0263	25.5141
CAPN6	129.77	152.417	138.312	128.172	139.362	128.598
CAPN7	24.9842	22.2746	21.4767	24.8431	25.8704	25.1717
CAPNS1	213.789	219.942	213.511	208.222	209.966	227.658
CAPRIN1	620.073	587.084	552.172	535.046	534.655	538.537
CAPZA1	204.196	195.253	193.111	194.328	199.649	192.212
CAPZA2	206.937	181.702	187.248	201.321	186.637	210.278
CAPZB	190.808	200.238	193.948	184.023	188.254	198.805
CARD10	33.3123	34.5801	35.8344	43.2454	44.8883	36.1308
CARD19	18.132	20.3275	20.9383	19.7825	21.5587	22.3463
CARHSP1	37.9507	41.9012	45.5258	43.6134	48.3531	44.8638
CARM1	129.032	121.498	126.886	136.453	129.968	126.03
CARMIL1	136.833	140.19	129.339	134.613	136.205	154.626
CARNMT1	59.1399	49.0664	46.9017	55.3909	57.2845	62.2442
CARS1	69.1547	66.3565	72.2071	69.2846	68.4488	67.5525
CARS1_1	64.5162	63.2412	68.1989	65.6961	65.292	64.6415
CARS2	47.2276	41.0445	48.158	50.7903	51.1249	49.744
CASC3	88.2355	93.382	88.18	96.612	91.3164	95.464
CASD1	24.9842	21.8852	20.3999	24.015	24.0225	23.1168
CASK	110.795	98.9896	104.572	106.365	106.331	110.019
CASKIN2	41.1133	37.7734	40.4408	41.6812	41.4235	43.8364
CASP2	208.518	204.677	200.17	190.372	188.1	208.736
CASP3	75.269	61.372	61.4987	68.0884	72.2986	66.0114
CASP4	20.3458	21.8073	16.6908	24.7511	25.1775	23.7162
CASP4_1	19.397	20.7169	15.255	22.8188	22.9446	20.8908
CASP6	54.2906	52.7269	55.5163	59.8074	56.9765	54.5386
CASP7	35.6315	35.5147	36.0138	35.1484	37.9587	36.9013
CASP8	22.665	21.8073	21.2972	23.5549	23.2526	24.1442
CASP8AP2	34.8936	34.4244	34.5182	30.2717	40.2686	36.3876
CASP8AP2_1	36.0532	35.2811	35.1165	31.0999	40.3455	37.3294
CAST	217.268	211.297	215.365	234.813	229.908	244.268
CASTOR2	18.9754	19.8602	18.9641	18.3103	20.4038	18.151
CASZ1	41.9566	39.7204	39.1247	41.1291	39.8066	38.8705
CAT	89.0788	82.4783	84.471	84.7425	93.2413	91.9536
CAV2	10.0148	10.2027	8.91372	13.5257	12.9352	16.6099
CAVIN1	24.1409	19.7823	24.1688	29.5357	36.7268	31.1649
CBFA2T2	34.4719	33.8013	34.0397	33.6762	31.5681	38.8705
CBFB	110.373	102.105	96.6152	110.23	106.869	111.132
CBL	67.3625	65.6556	79.3261	66.6163	71.6826	73.8883
CBLB	29.4118	25.2342	28.5957	22.2668	22.7136	26.0278
CBLC	12.7557	13.8632	13.221	11.7775	15.4761	15.1544
CBLL1	53.869	47.6645	48.2179	49.1341	44.8883	53.0831
CBR1	30.0443	31.1533	30.3306	30.4558	36.4958	32.6204
CBR4	35.8424	32.711	31.0485	37.9087	32.415	40.326
CBS	81.9103	79.0515	84.5906	82.3502	77.3803	80.5664
CBWD1	111.638	103.585	104.273	110.23	106.639	113.872
CBWD2	84.6512	80.9985	80.2833	88.883	84.6179	87.159
CBWD3	104.997	100.781	101.401	104.985	100.941	111.903
CBWD5	110.373	104.286	104.273	110.506	106.023	115.67
CBWD6	88.9734	82.6341	83.0352	88.2389	83.6169	93.666
CBX1	170.357	160.206	148.901	158.076	159.149	162.503
CBX2	84.0187	83.6466	82.1977	79.6819	77.9963	74.4876
CBX3	189.964	180.222	168.045	168.381	170.622	162.588
CBX4	26.9872	28.5831	31.0485	21.0706	25.9474	25.5141
CBX5	264.706	256.859	245.636	268.397	268.098	265.159
CBX6	30.7823	30.3745	32.6039	29.6277	35.0329	29.795
CBX8	12.4394	11.7604	13.7594	14.4458	14.2441	12.329
CBY1	19.9241	23.1313	21.7758	20.2425	21.0967	21.2332
CC2D1A	86.1271	84.3475	86.0862	88.607	85.4648	92.1249
CC2D1A_1	83.8079	82.3226	83.8129	86.6747	82.616	89.2139
CC2D1B	27.936	25.2342	27.9975	31.1919	32.107	31.5074
CCAR1	130.614	133.57	124.553	124.583	127.812	129.797
CCAR2	84.0187	75.1573	80.5824	86.9508	82.847	80.0527
CCAT1	11.4906	11.0594	11.1272	15.0899	15.861	14.8975
CCDC112	13.599	13.8632	13.0416	15.3659	14.1671	15.4112
CCDC115	18.8699	23.5986	23.0919	23.831	24.4845	21.3189
CCDC117	64.3054	60.2037	53.602	56.863	61.2113	64.299
CCDC12	30.9931	29.4399	28.5957	31.4679	32.492	27.6546
CCDC120	14.0207	12.3055	15.9131	15.0899	16.015	16.6099
CCDC120_1	15.7074	13.7074	17.0497	16.7461	17.7859	17.5517
CCDC124	59.7724	59.0355	54.7386	55.2988	60.9803	51.0283
CCDC125	11.7015	11.1373	10.4093	12.5135	12.5502	10.8735
CCDC125_1	11.3852	10.2806	9.93072	12.4215	12.1653	10.6166
CCDC127	16.5507	16.667	15.5541	17.2981	16.554	16.4386
CCDC134	15.1803	14.7978	13.6996	14.3538	13.3202	12.2434
CCDC137	55.2394	52.2596	53.9011	56.771	51.8948	55.0523
CCDC138	15.3911	13.2401	14.2978	13.0656	13.2432	13.0995
CCDC14	86.3379	100.859	89.0774	95.9679	97.1681	93.4948
CCDC149	12.8611	13.9411	15.255	16.6541	16.323	19.6065
CCDC18	17.2887	17.5237	16.6908	20.2425	19.0948	16.1818
CCDC183	9.17143	14.9536	15.4943	8.92511	14.3211	12.0721
CCDC183-AS1	10.1202	11.7604	12.6826	8.46505	9.08545	9.50359
CCDC186	95.7202	103.195	94.4017	74.9893	82.539	95.0359
CCDC25	20.2404	19.7045	20.9383	20.7946	19.3258	19.0072
CCDC28A	12.0177	10.2806	11.546	11.7775	12.7042	12.2434
CCDC34	22.3488	24.0659	20.5793	24.383	25.3315	23.1168
CCDC43	35.8424	33.4119	32.1851	34.4123	35.7258	31.593
CCDC47	163.083	151.794	147.585	158.812	162.229	164.386
CCDC50	80.1182	79.9861	75.7367	81.2461	75.1474	77.8267
CCDC51	24.3517	20.2496	25.0661	23.7389	24.3305	25.4285
CCDC57	19.0808	19.0814	21.1177	19.6904	19.1718	18.8359
CCDC59	29.3064	28.9726	25.6045	24.6591	26.6404	24.8292
CCDC6	124.605	119.083	116.357	114.462	117.033	125.173
CCDC66	19.5025	18.7699	18.4257	16.6541	17.8629	18.5791
CCDC71	12.7557	10.5142	12.0844	11.7775	10.7023	11.7297
CCDC71L	20.9783	22.0409	20.9383	20.2425	25.7934	22.9456
CCDC77	14.6532	18.3804	15.255	16.102	18.7869	13.6132
CCDC78	8.85517	9.34599	11.7853	11.1334	12.5502	11.0447
CCDC82	41.0079	35.9042	34.6977	34.5043	33.108	39.2986
CCDC85B	13.4936	14.4863	14.5371	16.01	13.9362	15.6681
CCDC85C	65.0433	69.9391	67.5409	75.4493	76.1484	73.9739
CCDC86	74.0039	58.3345	63.4729	74.0692	61.7502	67.3813
CCDC88A	36.5803	37.7734	36.1933	38.1847	38.4207	38.3568
CCDC88C	75.4798	80.687	81.7191	84.7425	79.9981	80.224
CCDC9	19.7133	20.3275	23.75	21.5307	26.1784	22.0894
CCDC90B	21.5054	19.7045	18.8444	22.2668	24.7925	21.9182
CCDC91	10.7527	11.4488	9.39231	10.8573	9.8554	12.329
CCDC92	35.8424	32.711	36.4924	39.4729	33.416	40.326
CCDC92_1	31.9419	28.5053	30.3904	34.1362	28.1803	35.4458
CCDC93	62.3025	59.347	61.6183	60.0834	56.5916	63.4429
CCDC97	36.8965	33.6455	35.0567	34.2282	34.4169	34.5896
CCHCR1	18.3429	17.8353	19.323	21.8987	21.7127	22.86
CCHCR1_1	13.4936	14.7199	14.7166	16.7461	16.246	16.4386
CCHCR1_2	13.7044	14.7199	14.7166	16.7461	16.246	16.4386
CCHCR1_3	16.0236	18.2247	18.5453	21.2546	20.7887	21.6613
CCHCR1_4	16.0236	18.1468	18.7248	21.3466	20.8657	21.6613
CCHCR1_5	15.4965	16.1997	16.8104	19.5984	18.4789	19.0072
CCM2	41.1133	33.6455	37.5094	38.3688	38.1897	36.9869
CCNA2	96.4581	90.6561	82.5566	88.699	85.9268	77.4842
CCNB1	168.248	178.275	169.72	186.967	194.49	164.386
CCNB1IP1	67.0463	61.5277	58.2682	59.6234	64.2141	55.2235
CCNB1IP1_1	65.7813	61.0604	57.4307	58.7033	63.2132	54.453
CCNB2	103.837	96.8088	104.153	90.9073	94.8582	90.07
CCNC	72.3172	63.4748	63.772	61.9237	63.4441	63.9566
CCND1	174.784	165.813	160.866	161.112	158.687	153.684
CCND2	146.743	158.726	158.413	145.286	146.753	148.547
CCND3	34.2611	32.3994	35.2361	43.4294	39.8836	39.6411
CCNDBP1	22.5596	24.2217	24.5277	22.0827	26.9484	24.3155
CCNE1	15.1803	11.8382	11.7853	12.5135	12.4732	11.3016
CCNE2	23.403	19.5487	17.4685	20.5185	21.7897	17.4661
CCNF	52.0768	46.9636	48.2179	49.1341	47.8911	43.4083
CCNG1	108.37	107.089	101.521	91.4593	109.487	101.8
CCNG2	26.1438	28.038	24.5875	24.7511	27.2563	25.5998
CCNH	31.6256	25.3899	25.9635	26.9593	26.6404	26.884
CCNI	241.83	248.136	247.55	208.406	223.671	233.309
CCNJ	38.267	36.4493	35.8942	34.8723	28.6423	34.1615
CCNJL	22.2433	21.9631	23.2116	23.4629	23.8685	27.2265
CCNK	24.9842	23.2871	21.6562	22.4508	23.0986	21.4045
CCNL1	58.7182	61.995	55.0976	52.9066	55.3596	55.4804
CCNL2	93.5064	105.765	108.759	103.697	113.183	93.0667
CCNO	13.9153	15.7324	15.9131	19.6904	17.016	18.3222
CCNQ	15.9182	16.8228	16.2122	17.2981	15.1681	17.1236
CCNT1	53.9744	45.8732	53.9011	55.4829	54.5127	52.9975
CCNT2	45.0138	41.5118	38.8854	36.4365	38.6516	39.5555
CCNY	85.9162	88.3196	91.4703	92.0114	88.0826	95.9777
CCNYL1	24.7734	24.6111	24.8268	26.4993	24.7155	27.4833
CCP110	52.9202	49.6895	46.9616	47.2018	49.431	54.6242
CCSAP	34.2611	29.362	28.2966	30.2717	26.4864	27.4833
CCSER1	14.9695	14.0969	13.8193	12.8816	15.707	14.2126
CCSER2	67.9951	60.1258	62.3961	53.6426	55.8216	62.8435
CCT2	369.282	334.898	339.2	365.285	359.645	335.537
CCT3	407.338	384.665	388.196	397.765	398.143	387.079
CCT4	216.53	204.443	206.81	207.854	215.433	191.87
CCT5	467.743	437.782	406.262	446.163	432.637	437.679
CCT6A	540.903	498.686	477.213	509.835	527.11	487.765
CCT6P1	9.17143	11.1373	11.3067	9.38516	11.2413	10.7022
CCT7	351.15	346.035	334.653	344.583	344.323	332.369
CCT8	299.811	285.831	274.83	284.683	290.272	272.607
CCT8_1	299.178	284.274	275.069	284.591	289.81	272.95
CCZ1	100.253	94.9396	95.8973	96.704	105.638	104.454
CCZ1B	92.0305	87.4629	88.6586	87.8709	93.9343	95.9777
CD151	84.4404	91.9022	97.0938	95.2318	96.8601	102.485
CD164	295.594	282.95	264.54	269.317	266.635	291.443
CD24	267.342	267.139	257.96	200.677	206.886	226.545
CD276	123.656	123.679	119.049	125.504	134.126	126.886
CD2AP	146.532	137.152	126.886	131.668	127.273	148.376
CD2BP2	56.5044	60.9826	59.4049	65.8802	61.4423	62.4155
CD320	73.0552	60.9047	65.5069	75.2653	81.923	71.7478
CD44	263.758	245.799	265.138	228.004	235.452	263.446
CD46	757.117	748.38	712.38	628.346	715.825	630.918
CD47	34.5773	33.1782	32.7235	35.8844	38.2667	38.6137
CD58	13.7044	11.4488	11.3067	11.4094	12.2423	10.1885
CD59	89.7113	80.9985	92.4275	98.5442	102.019	103.084
CD63	196.817	199.77	201.127	203.161	200.496	212.589
CD81	194.708	190.424	190.957	171.693	196.107	165.842
CD9	206.094	205.222	194.786	195.892	199.957	212.076
CD99	29.8335	33.4898	32.1253	34.7803	35.0329	33.1341
CD99_1	30.3606	33.9571	32.9628	34.7803	35.2639	33.1341
CD99L2	18.7645	17.2901	18.1266	22.1747	23.0216	22.7744
CDAN1	24.9842	25.0005	27.5189	28.5235	27.7953	27.9114
CDC123	111.533	96.6531	98.9483	111.058	101.172	105.824
CDC14A	13.2828	10.9815	10.6486	13.8017	11.7803	12.8427
CDC14B	71.3685	64.2537	60.7808	72.2289	70.9127	65.9258
CDC16	44.3813	39.5647	44.0302	45.2696	48.507	47.0898
CDC20	118.912	123.367	119.169	119.615	120.575	112.159
CDC23	66.2029	64.9546	63.6524	73.5171	74.2235	67.5525
CDC25A	84.4404	77.6496	78.6681	83.8224	81.923	80.0527
CDC25B	114.485	122.822	126.048	119.339	114.646	119.779
CDC25C	26.8818	28.9726	26.5617	26.4073	27.0254	24.5723
CDC26	28.9901	29.5956	27.2198	34.6883	29.4122	33.5622
CDC27	104.259	103.273	99.3072	102.501	98.785	108.478
CDC34	67.2571	63.6306	68.0793	63.2118	67.6789	65.2408
CDC37	231.394	220.799	213.391	228.924	211.891	224.661
CDC37L1	15.9182	14.4863	14.597	16.5621	17.8629	15.1544
CDC40	51.1281	47.1193	45.5258	50.6983	53.6657	54.1105
CDC42	263.652	253.977	257.66	242.266	249.696	256.597
CDC42BPA	70.8414	69.0045	71.25	70.2967	69.1418	85.3611
CDC42BPB	178.474	178.898	177.138	177.306	185.713	185.02
CDC42BPG	24.668	24.2217	30.3904	31.7439	29.9512	34.1615
CDC42EP1	85.2837	78.2726	84.1719	91.3673	79.9981	90.9262
CDC42EP2	18.9754	15.4988	19.7418	17.4822	15.707	20.4627
CDC42EP3	34.7882	36.5272	36.0737	35.2404	36.7268	39.5555
CDC42EP4	67.0463	66.668	67.4811	67.7204	69.4498	66.2683
CDC42SE1	62.3025	67.2911	67.9597	73.7931	74.4545	74.83
CDC42SE2	72.6335	69.5497	66.7632	67.1683	79.9981	70.1211
CDC45	47.0167	41.5896	42.415	46.1897	47.0441	41.8672
CDC5L	87.8138	77.4938	73.6429	84.0064	81.615	74.2307
CDC6	77.1665	76.0919	71.25	81.062	74.0695	73.9739
CDC7	60.4049	56.1538	49.4143	60.5435	59.4404	58.3058
CDC73	62.935	60.5153	59.5843	70.1127	66.6009	67.895
CDCA2	20.7675	21.2621	21.1177	22.3588	22.9446	20.9764
CDCA3	32.0473	29.5956	32.1253	33.9522	35.7258	29.3669
CDCA4	55.9773	50.4683	55.9949	53.7347	57.2075	48.4597
CDCA5	97.7231	94.005	95.1794	100.844	93.3953	87.5871
CDCA7	214.211	223.758	198.914	224.14	231.525	202.144
CDCA7L	30.8877	32.4773	31.4672	34.5963	36.9578	31.8499
CDCA8	79.2749	81.9331	80.6423	84.0984	82.924	76.8849
CDCP1	101.729	94.7839	101.7	109.402	108.178	111.389
CDH1	352.626	367.297	387.179	372.554	399.144	397.952
CDH17	556.189	492.456	615.825	634.603	624.124	807.291
CDH24	40.797	41.5118	45.3463	46.5578	46.1202	46.5761
CDH3	44.2759	53.5837	54.0806	47.2939	53.8197	55.4804
CDH7	11.1744	8.25562	8.49496	12.7896	13.7052	14.8119
CDIPT	38.1616	33.9571	33.6209	39.9329	35.4948	42.0384
CDK1	116.066	110.205	104.213	109.402	118.804	106.252
CDK10	42.3783	43.9261	43.432	48.9501	48.969	40.5829
CDK11A	88.6571	89.8772	84.471	89.4351	80.0751	88.0152
CDK11B	103.31	99.6126	100.743	107.101	97.3991	106.423
CDK12	135.779	128.507	133.825	137.925	131.2	137.588
CDK13	124.183	113.709	117.254	106.641	110.719	119.009
CDK16	148.957	151.405	157.336	143.998	143.673	140.328
CDK17	18.8699	18.0689	16.3319	13.9857	15.784	20.1202
CDK18	39.2158	47.5088	49.2947	42.6013	47.3521	45.8056
CDK19	34.2611	40.2656	40.9194	30.4558	36.2648	40.5829
CDK2	67.468	62.8518	63.0541	69.1006	69.5268	62.4155
CDK2AP1	135.252	115.423	115.639	121.639	122.577	129.54
CDK2AP2	28.7793	42.2127	39.3041	29.3516	38.7286	32.1067
CDK4	89.6059	84.4254	90.1542	97.256	98.939	86.9022
CDK5	22.5596	20.3275	22.0749	21.2546	25.7164	23.6305
CDK5R1	28.6739	24.6111	24.5875	26.2232	26.6404	27.7402
CDK5RAP1	29.5172	30.7639	27.5189	30.1797	32.569	27.3121
CDK5RAP2	136.517	123.756	129.698	147.586	145.213	138.615
CDK5RAP3	96.6689	103.585	108.281	107.009	116.417	94.4365
CDK6	135.885	139.878	133.167	140.133	146.368	150.944
CDK7	27.198	27.9601	25.3652	27.9715	29.0272	27.569
CDK7_1	27.4089	28.1158	25.5447	28.3395	29.1812	27.9971
CDK8	38.7941	36.0599	32.8432	31.0999	35.3409	32.8773
CDK9	57.9803	53.0385	61.7978	61.8317	60.1333	64.2134
CDKAL1	18.2374	15.8882	17.4685	20.1505	17.4009	15.6681
CDKN1A	17.1832	16.5891	19.682	18.5863	18.7869	18.9216
CDKN1B	80.0128	85.2042	70.0535	63.3038	66.6779	69.1793
CDKN2AIP	27.3034	24.2996	24.5277	23.3709	21.9437	23.5449
CDKN2AIPNL	25.6167	23.8323	23.6902	25.7632	27.7183	29.1957
CDKN3	62.7241	60.9047	60.0031	59.2553	62.9052	56.1653
CDR2	47.8601	42.9915	46.6026	46.6498	49.431	45.6343
CDR2_1	50.3901	44.5492	48.4571	48.582	51.4329	48.4597
CDR2L	15.0749	13.0065	16.2122	18.4023	18.9408	16.6099
CDS1	55.134	52.4154	52.585	54.4707	58.8244	54.0249
CDS2	55.7665	50.3904	60.1228	54.6548	56.1296	61.7305
CDT1	71.6847	71.5747	75.318	79.7739	71.9136	65.7546
CDV3	228.231	195.721	205.375	210.338	205.577	216.271
CDX1	50.601	48.2876	54.3199	41.2211	43.2714	50.9427
CDX2	134.303	140.969	151.354	142.802	156.07	160.705
CDYL	42.3783	40.8108	41.6971	38.6448	41.1925	40.9254
CEACAM1	54.7123	59.4249	57.7298	62.0157	73.6075	68.9224
CEACAM5	99.7261	96.1858	117.075	82.6262	91.3934	107.536
CEACAM6	11.3852	9.50175	11.3067	8.83309	10.1634	8.98988
CEBPB	18.9754	18.5362	20.2204	18.4023	21.8667	17.9798
CEBPD	54.6069	58.4903	65.4471	55.2988	54.8207	56.5078
CEBPG	80.4345	73.6775	74.7197	73.4251	77.9193	66.8676
CEBPZ	58.5074	49.0664	47.9786	54.6548	54.5897	52.2269
CEBPZOS	35.1044	34.8138	30.5699	37.8167	34.9559	36.0451
CEL	8.74975	12.4613	12.8023	13.9857	18.1709	13.7845
CELF1	137.044	137.386	143.996	130.196	141.517	128.855
CELF2	86.4433	86.6061	89.197	77.2896	78.4582	86.6453
CELSR1	11.4906	7.94409	9.8709	14.9979	15.4761	12.4146
CELSR2	58.8236	59.4249	60.6612	59.8074	67.9099	64.1278
CELSR3	20.2404	20.4054	20.1007	20.0585	21.4817	21.1476
CEMIP	204.512	222.824	209.622	203.345	255.008	190.928
CEMIP2	878.876	856.871	924.574	831.231	850.028	916.197
CENATAC	8.32808	10.7479	9.8709	11.4094	9.54742	11.644
CENATAC_1	8.32808	10.7479	9.93072	11.4094	9.47042	11.644
CENPA	25.5113	22.4304	19.682	22.0827	22.8676	20.5483
CENPB	113.536	101.56	114.383	115.75	118.419	107.793
CENPBD2P	31.5202	28.3495	30.6297	28.7996	31.3371	28.5964
CENPC	13.9153	14.9536	13.9987	15.0899	15.861	13.1852
CENPE	111.849	108.336	107.563	104.893	108.717	121.235
CENPF	290.112	310.365	280.872	283.855	301.129	282.539
CENPH	21.5054	19.0814	15.614	17.9422	19.3258	17.9798
CENPI	26.8818	26.7918	26.9805	28.5235	28.5653	27.9971
CENPJ	37.3182	36.5272	38.0478	41.4051	38.9596	41.0966
CENPK	17.8158	17.8353	15.7934	21.1626	19.3258	20.1202
CENPL	18.3429	16.1997	16.9899	17.2061	19.6338	16.5243
CENPM	12.334	11.3709	15.8533	14.9058	16.015	14.8119
CENPN	99.9369	86.061	87.2229	94.2197	93.9343	89.8988
CENPN_1	99.0936	84.5812	85.2487	93.0235	92.7794	88.7001
CENPO	31.6256	29.0504	33.1423	33.2161	32.261	30.6512
CENPQ	13.4936	11.1373	11.2468	12.9736	12.3962	13.3564
CENPT	32.9961	31.1533	33.1423	34.1362	30.5671	34.5896
CENPU	49.6522	46.1847	41.8167	51.9864	51.0479	38.4424
CENPV	43.4325	44.6271	45.6454	46.4658	40.1146	38.5281
CENPW	19.5025	20.6391	18.1266	20.7026	22.1747	19.0928
CENPX	59.7724	55.0634	55.2172	57.3231	54.0507	52.9975
CEP104	39.9537	40.2656	40.5006	42.4173	41.9624	42.809
CEP120	34.3665	31.8542	32.6637	33.3081	34.3399	31.9355
CEP128	13.4936	10.2806	12.2638	12.6976	14.8601	11.9865
CEP131	36.264	34.8917	40.3211	34.9643	36.3418	36.9013
CEP135	21.1892	20.4833	18.0069	27.7874	20.8657	21.8326
CEP152	33.3123	30.5302	29.0743	31.2839	32.492	30.8224
CEP162	10.9635	10.4364	9.09319	11.7775	10.3174	12.329
CEP164	18.8699	21.8852	21.1177	22.8188	23.0216	24.4011
CEP170	39.0049	37.8512	33.7405	34.9643	34.7249	34.5896
CEP170_1	38.267	36.9945	33.1423	34.5043	34.1859	33.7335
CEP170B	127.873	121.342	127.843	125.32	123.193	127.228
CEP192	40.6916	42.2127	40.9792	42.7853	46.3512	41.6103
CEP20	64.4108	59.347	49.8331	59.8074	60.8263	62.8435
CEP20_1	60.0887	54.2846	46.9616	56.219	56.1296	59.0764
CEP250	61.9862	69.3161	63.8318	64.96	64.4451	67.2101
CEP290	11.2798	14.7199	13.1612	12.7896	18.4019	14.8119
CEP295	33.6286	30.5302	34.2191	35.5164	36.8808	31.1649
CEP350	45.8571	46.029	50.2519	44.8095	48.1221	50.4289
CEP41	17.0778	16.0439	16.8104	17.8502	20.1728	17.8941
CEP43	42.8	43.2252	38.9452	44.6255	43.1174	46.6618
CEP44	13.0719	12.3055	12.9219	11.1334	15.4761	13.6132
CEP55	117.12	116.358	104.332	120.167	115.031	118.41
CEP57	61.7754	51.2472	51.7474	53.2746	54.7437	52.3982
CEP57L1	11.4906	11.6046	9.8709	11.5014	13.6282	12.0721
CEP63	34.6828	33.7234	28.8948	34.8723	31.1831	34.8465
CEP68	26.3547	31.7764	28.5957	27.4194	36.7268	27.3977
CEP70	30.3606	27.2591	23.9295	29.9957	32.569	27.3121
CEP72	27.0926	31.7764	32.4842	32.112	27.7183	28.8532
CEP76	12.2286	11.6046	10.529	13.7097	11.5493	12.2434
CEP78	102.572	98.9117	93.9829	99.8324	100.941	99.0599
CEP83	30.2552	31.5427	28.6555	32.02	31.2601	30.2231
CEP85	48.3872	48.2876	47.9786	47.7539	51.8178	42.9802
CEP89	12.5448	14.9536	14.238	12.8816	13.9362	13.442
CEP95	30.2552	34.658	31.0485	29.2596	28.0263	26.7984
CEP97	16.5507	14.7978	16.6908	16.01	16.631	15.4112
CEPT1	36.4749	33.8792	33.4414	34.5043	34.1089	31.9355
CERCAM	17.4995	19.7823	19.7418	22.3588	25.1005	23.0312
CERS2	159.92	154.598	161.883	171.693	168.543	168.496
CERS5	9.90936	9.42387	11.6656	13.4337	12.2423	9.16112
CERS6	180.477	170.253	164.276	187.611	188.562	202.144
CERT1	38.8995	37.5397	36.7915	37.8167	39.5756	40.8397
CES2	36.0532	37.8512	36.3728	40.9451	39.0366	39.1274
CETN2	17.1832	19.3929	17.5882	18.0342	22.7906	21.6613
CETN2_1	16.9724	19.315	17.2292	17.9422	22.0977	21.2332
CETN3	26.2493	25.2342	25.0063	24.8431	26.5634	27.9114
CFAP20	35.9478	35.9042	30.8092	28.1555	29.1812	30.8224
CFAP298	12.7557	14.1747	12.7424	11.8695	11.7803	11.3872
CFAP36	26.4601	26.013	24.7072	26.6833	28.0263	28.4251
CFAP410	13.4936	13.6296	15.255	16.9301	16.323	14.8119
CFAP44	9.5931	9.11234	10.2298	11.1334	9.77841	11.0447
CFAP97	101.624	92.5253	87.4622	107.745	112.413	110.276
CFDP1	37.002	42.2127	34.2191	38.6448	40.1146	34.5896
CFL1	680.267	709.438	696.886	635.707	632.748	643.333
CFL2	21.1892	19.7823	20.5793	28.3395	23.6376	24.7436
CFLAR	58.1911	60.5931	59.3451	54.8388	55.8216	59.162
CFTR	307.928	273.526	288.529	304.19	318.992	348.208
CGAS	20.4512	19.315	20.699	18.3103	18.2479	22.5175
CGGBP1	81.8049	75.5467	73.5233	78.3937	77.7653	88.1864
CGN	65.0433	60.9826	68.0195	84.0064	77.4573	77.9979
CHAF1A	93.1901	92.681	94.7606	93.6676	87.5437	96.7482
CHAF1B	47.2276	44.4713	44.2695	48.8581	50.5859	52.1413
CHAMP1	51.3389	49.0664	44.5686	55.4829	55.3596	54.7955
CHASERR	36.1586	36.9945	35.5951	29.5357	33.185	29.3669
CHCHD1	26.6709	23.5986	22.6133	29.2596	27.4103	25.9422
CHCHD10	36.6857	33.334	39.4836	38.8288	38.8056	31.1649
CHCHD10_1	37.2128	33.6455	39.6032	39.1969	38.9596	31.3362
CHCHD2	253.848	257.56	279.855	278.887	279.57	244.353
CHCHD3	170.567	159.427	149.679	163.964	158.225	165.071
CHCHD4	10.0148	10.1248	9.21284	11.4094	11.4723	11.2159
CHCHD6	9.80394	10.9037	13.221	12.9736	13.2432	11.3016
CHCHD7	23.6138	22.7419	20.5793	18.4943	21.5587	19.264
CHD1	114.906	102.962	101.401	95.9679	100.171	106.252
CHD1L	44.9084	42.2906	42.3551	50.0542	45.2732	41.011
CHD2	74.3202	81.0764	85.7273	76.4615	82.847	78.7685
CHD3	137.361	138.71	148.004	135.809	142.133	158.564
CHD4	435.168	434.744	440.84	424.633	421.241	434.168
CHD6	48.8089	51.0135	55.3369	45.6377	46.3512	52.655
CHD7	156.758	165.268	168.404	154.303	152.99	169.866
CHD8	140.629	138.632	137.594	146.85	138.746	153.855
CHD9	30.9931	27.2591	29.3734	26.4073	30.1822	31.4218
CHDH	102.045	97.8992	104.871	115.106	113.337	120.379
CHEK1	82.4374	73.6775	70.3526	73.3331	78.2272	73.5458
CHEK2	43.6433	40.4214	39.5434	43.2454	44.6573	38.3568
CHERP	101.94	92.681	93.8633	99.3723	93.5493	87.2446
CHIC1	12.2286	12.9286	9.63161	12.3295	10.6254	14.2982
CHID1	45.0138	50.2347	48.2179	49.5941	59.1324	50.2577
CHKA	28.6739	27.1034	26.801	29.0756	36.0338	26.9696
CHM	24.8788	20.4054	22.3142	25.0271	27.7953	27.3121
CHMP1A	101.413	100.781	102.837	101.857	109.564	97.7756
CHMP1B	36.3695	33.8792	35.1165	30.7318	32.261	34.3328
CHMP2A	29.7281	29.5177	31.2878	32.572	35.7258	34.0759
CHMP2B	43.5379	38.5522	34.2191	34.8723	35.4178	37.2438
CHMP4A	28.7793	27.8822	26.801	27.7874	26.7174	26.1991
CHMP4A_1	28.3576	27.337	26.442	27.4194	26.5634	25.9422
CHMP4B	123.234	123.834	119.767	119.063	127.196	132.879
CHMP4C	59.1399	51.0914	52.9439	55.2988	55.6676	55.0523
CHMP5	88.868	83.1793	83.7531	88.2389	87.3897	89.8132
CHMP7	31.9419	32.5552	30.6297	33.9522	33.57	33.1341
CHORDC1	83.0699	72.5093	67.1819	74.4372	67.3709	83.3918
CHORDC1_1	81.9103	71.7304	65.5667	73.4251	66.062	81.337
CHP1	132.828	130.532	136.099	134.153	140.439	133.906
CHPF	45.9626	53.4279	60.4817	58.1512	63.6751	60.1038
CHPF2	80.9616	82.6341	97.692	88.791	92.7794	97.0051
CHPT1	41.8512	37.3061	39.6631	42.6013	49.2	41.6103
CHRAC1	100.886	103.974	89.6756	98.6362	92.7024	108.307
CHRM3	20.4512	19.8602	22.4339	17.4822	19.1718	21.3189
CHRNA5	15.3911	14.7978	15.0756	16.9301	20.4038	19.6065
CHRNB1	14.0207	17.7574	16.0327	19.6904	22.4826	17.8085
CHRNB1_1	13.8098	17.6016	15.7934	19.4144	22.5596	17.8085
CHRND	14.5478	16.667	13.1612	6.53281	7.54554	7.79123
CHST14	15.9182	16.4334	15.0756	21.3466	19.8648	23.7162
CHSY1	42.9054	46.029	46.0642	46.1897	49.2	49.4871
CHTF18	32.0473	30.9975	32.3048	31.7439	33.185	27.2265
CHTOP	69.2601	73.7554	73.8822	71.8609	76.4563	70.806
CHUK	50.1793	44.4713	47.3205	55.7589	57.3615	49.4871
CHURC1	38.7941	38.6301	34.4584	41.8652	47.0441	43.7507
CIAO1	85.0729	76.715	77.2323	86.0307	90.7775	81.4226
CIAO2A	44.9084	40.8887	37.6889	46.5578	45.1193	48.1173
CIAO2B	36.7911	39.8762	38.7657	38.8288	41.8855	37.5863
CIAO3	16.3399	18.2247	19.0837	20.3345	19.0178	16.6955
CIAPIN1	43.0108	45.4059	42.8935	49.5021	45.5812	45.5487
CIB1	59.8778	67.8363	65.5667	64.408	65.369	66.5251
CIB2	14.2315	14.0969	17.2292	18.7703	20.7887	18.7503
CIC	93.5064	94.005	104.691	107.745	98.708	104.111
CILK1	81.9103	78.5842	71.25	67.7204	71.9906	75.6006
CINP	19.9241	17.7574	16.6908	20.7026	18.7099	19.8634
CIP2A	47.4384	43.8483	42.6543	47.4779	45.0423	43.0658
CIPC	30.3606	27.2591	30.3904	30.3638	32.107	29.0245
CIR1	20.4512	21.1064	19.3829	19.3224	20.4038	18.151
CIRBP	68.1005	79.5966	77.4118	80.418	79.2282	76.1999
CISD1	20.2404	19.6266	17.2292	21.2546	22.0207	22.7744
CISD2	42.1675	40.7329	37.5094	36.8966	32.338	42.6377
CISD3	15.7074	16.667	20.34	19.9665	19.6338	18.0654
CISD3_1	15.8128	16.4334	20.1007	19.8745	19.4798	17.7229
CIT	71.3685	74.2227	66.5239	65.1441	68.8338	68.3231
CITED2	39.1103	31.6985	44.6883	22.4508	24.6385	57.7065
CIZ1	226.65	220.098	213.57	208.59	193.874	224.233
CKAP2	138.731	123.679	119.528	119.615	123.654	130.31
CKAP2L	53.6581	55.7644	52.0466	48.214	53.8967	47.7748
CKAP4	102.572	105.298	108.101	118.143	120.806	118.153
CKAP5	345.141	350.163	330.765	326.272	341.936	315.331
CKB	213.262	272.28	310.545	208.498	264.941	233.566
CKMT1A	34.2611	37.9291	34.2789	38.2767	35.7258	41.011
CKMT1B	35.5261	37.6176	36.0737	39.5649	38.8826	43.4939
CKS1B	92.4522	108.024	93.624	93.2996	98.4	86.3885
CKS2	118.28	113.632	102.657	104.341	98.708	95.1215
CLASP1	72.8443	73.5218	77.352	69.9287	76.0714	81.2514
CLASRP	34.6828	37.6176	43.7311	37.8167	38.8826	37.7575
CLCC1	32.9961	30.8418	28.9546	34.5963	35.1869	33.6478
CLCN2	22.9813	23.5207	28.7752	28.9836	29.6432	24.3155
CLCN3	133.882	115.111	127.245	126.884	128.813	141.612
CLCN4	13.3882	11.994	12.563	13.8937	14.7831	14.555
CLCN5	47.1222	45.7953	45.6454	48.582	51.3559	49.6584
CLCN6	16.4453	20.4833	20.1606	20.0585	19.7878	20.2058
CLCN7	71.8956	73.7554	83.8129	85.8466	79.2282	80.1384
CLDN1	40.3754	31.6985	35.1763	33.5842	32.492	38.6993
CLDN12	78.2207	69.9391	71.0705	77.7496	76.7643	81.5939
CLDN15	15.8128	15.6545	18.7846	15.918	16.785	14.0413
CLDN2	284.841	298.994	299.178	327.469	332.774	299.149
CLDN3	85.3891	92.2916	95.8973	76.9215	89.8535	92.2105
CLDN4	238.457	224.927	275.308	233.893	243.459	244.696
CLDN7	155.282	158.726	171.155	147.402	173.085	153.427
CLDN7_1	152.435	156.078	167.865	144.642	170.006	150.602
CLDND1	45.33	41.5896	40.022	43.6134	45.8892	43.1514
CLEC16A	18.132	17.4458	18.1266	18.9543	18.4789	17.038
CLEC2D	15.3911	14.0969	14.5371	17.3902	15.784	14.0413
CLIC1	209.256	211.609	220.869	217.147	222.747	221.151
CLIC1_1	209.151	211.064	220.57	216.871	222.67	220.98
CLIC1_2	209.045	211.141	220.63	216.963	222.747	220.894
CLIC1_3	209.045	211.297	221.048	216.779	222.901	220.98
CLIC1_4	209.151	211.219	220.749	216.963	222.824	220.98
CLIC1_5	209.151	211.219	220.63	216.963	222.824	220.98
CLIC1_6	209.994	212.232	221.886	217.791	223.286	221.408
CLIC4	205.356	182.48	177.676	171.509	176.704	178.171
CLINT1	145.267	135.828	137.056	137.281	135.743	143.924
CLIP1	70.4197	65.1104	65.806	67.3523	69.9117	70.9772
CLIP2	124.289	115.968	138.97	122.927	123.808	153.513
CLK1	39.9537	40.8887	36.9112	33.6762	37.4967	33.5622
CLK2	39.7429	42.7579	40.2015	37.6327	41.1925	38.6993
CLK2_1	37.8453	41.5896	39.2443	36.5285	39.8836	38.0143
CLK3	30.2552	32.8667	34.6379	29.5357	31.8761	30.8224
CLMN	28.6739	32.711	34.8174	28.2475	34.9559	33.391
CLN3	43.7488	46.7299	48.8759	51.3424	47.5831	54.9667
CLN5	19.9241	15.2651	16.5711	21.5307	18.0169	17.6373
CLN6	83.7024	79.0515	82.0182	88.0549	82.924	79.9671
CLN8	10.7527	6.77584	11.4263	13.9857	8.2385	12.2434
CLN8_1	10.331	6.69796	11.0075	13.5257	7.77653	11.9865
CLNS1A	100.675	97.354	92.3079	98.6362	97.7071	92.981
CLOCK	82.332	70.8737	79.6851	73.9772	74.9934	81.4226
CLP1	15.7074	14.7199	15.3149	17.2061	18.2479	16.6099
CLPB	66.8355	63.6306	63.9515	66.9843	66.6779	64.0422
CLPP	49.863	53.4279	47.2607	55.8509	52.5878	54.6242
CLPTM1	131.773	129.208	125.45	137.189	130.122	148.461
CLPTM1L	128.4	121.654	130.116	139.765	146.753	129.283
CLPTM1L_1	96.4581	90.6561	97.2732	102.041	111.566	92.553
CLPX	66.73	65.8892	67.4811	66.4322	61.5193	66.6107
CLRN3	30.2552	26.4024	26.0233	31.4679	32.261	33.4766
CLSPN	59.8778	55.4528	53.4225	59.2553	56.3606	60.7887
CLSTN1	254.586	260.753	281.889	271.158	277.568	286.82
CLSTN2	26.6709	23.9101	28.1769	18.2183	16.4	21.9182
CLSTN3	34.3665	33.1004	36.5522	31.3759	41.9624	42.6377
CLSTN3_1	34.5773	33.1782	37.0907	32.112	41.9624	42.9802
CLTA	231.816	228.354	225.415	234.537	218.744	233.908
CLTB	36.8965	36.1378	39.5434	43.0613	40.7305	42.9802
CLTC	703.354	640.044	693.954	632.854	645.452	669.275
CLUAP1	24.4571	23.5986	22.4937	23.7389	25.7164	24.8292
CLUH	230.34	208.104	226.851	219.999	214.432	210.449
CMAS	79.064	74.9237	79.6253	81.7981	88.4676	86.6453
CMBL	53.9744	53.7394	56.653	71.1248	72.3756	67.8094
CMC1	17.0778	16.5112	17.4685	18.5863	19.3258	17.6373
CMC2	49.5468	43.8483	43.5516	47.0178	45.2732	44.4357
CMC2_1	50.2847	44.004	43.4918	46.9258	45.4272	44.7782
CMIP	94.0335	110.516	111.392	108.481	106.408	103.683
CMPK1	137.255	132.635	120.724	151.175	143.981	144.181
CMSS1	26.4601	27.7264	26.6215	31.4679	32.0301	30.3944
CMTM4	170.989	155.065	167.566	186.231	187.176	189.558
CMTM6	193.338	172.589	169.72	190.464	194.798	196.579
CMTM7	35.7369	36.9166	34.1593	36.5285	38.4977	34.8465
CMTM8	12.6502	10.67	11.4263	12.2375	12.4732	11.7297
CMTR1	32.9961	33.1004	32.8432	36.6205	39.8066	35.3602
CMTR2	25.8276	21.0285	23.8098	25.0271	26.1784	24.4011
CMTR2_1	26.7763	20.7169	22.9125	24.567	25.4854	23.973
CNBP	270.821	276.096	258.318	279.807	293.121	265.758
CNDP2	163.294	167.293	158.114	187.427	184.173	167.982
CNEP1R1	11.069	10.8258	12.3237	10.3973	11.4723	13.8701
CNIH1	85.9162	83.8023	80.3431	87.6869	86.7737	84.933
CNIH4	82.0157	81.0764	71.1303	71.5849	92.1634	70.7204
CNKSR1	20.8729	20.7169	21.7758	23.1869	20.9427	22.6887
CNKSR3	14.3369	11.2152	14.7166	15.5499	18.2479	15.4968
CNN2	190.175	208.649	210.46	202.977	200.65	199.147
CNN3	206.304	197.122	185.094	192.948	187.099	211.219
CNNM2	18.2374	14.5642	18.4855	15.6419	18.7869	15.9249
CNNM3	36.5803	39.6426	38.2871	42.7853	39.2676	44.6069
CNNM4	51.0227	46.652	51.6278	55.2988	52.8188	58.9907
CNOT1	340.186	307.717	336.209	313.207	319.762	314.988
CNOT10	46.8059	42.9915	45.8249	45.3616	50.5089	46.0624
CNOT10_1	46.4896	42.9915	45.5258	44.9016	49.97	45.72
CNOT11	82.2266	84.8927	87.5818	84.8345	88.3906	85.6179
CNOT2	81.6995	83.4129	77.7707	81.8901	81.3071	76.9705
CNOT3	72.2118	73.9891	78.6681	74.1612	68.2948	76.7993
CNOT3_1	62.5133	65.1883	67.84	63.5799	57.4385	66.1826
CNOT3_2	62.5133	65.1883	67.84	63.5799	57.4385	66.1826
CNOT3_3	62.5133	65.1883	67.84	63.5799	57.4385	66.1826
CNOT3_4	62.5133	65.1883	67.84	63.5799	57.4385	66.1826
CNOT3_5	62.5133	65.1883	67.84	63.5799	57.4385	66.1826
CNOT3_6	62.5133	65.1883	67.84	63.5799	57.4385	66.1826
CNOT3_7	62.5133	65.1883	67.84	63.5799	57.4385	66.3539
CNOT3_8	62.5133	65.1883	67.84	63.5799	57.4385	66.1826
CNOT3_9	63.0404	65.4219	68.0195	63.8559	57.5155	66.3539
CNOT4	50.1793	53.8952	49.9527	48.122	43.9643	55.8229
CNOT6	91.398	88.4753	87.8211	85.8466	91.6244	93.7516
CNOT6L	52.2877	51.8702	52.7645	44.8095	50.8169	49.2303
CNOT7	67.8896	69.1603	61.8576	69.4686	71.5286	63.871
CNOT8	66.6246	69.2382	65.7462	62.1997	70.9127	70.1211
CNOT9	108.792	101.092	97.8715	106.273	104.329	99.488
CNP	104.575	102.65	100.803	118.235	118.188	119.865
CNPPD1	26.2493	25.7015	25.4849	25.4872	27.4873	25.8566
CNPY2	35.7369	35.1253	40.9792	41.6812	40.4995	42.7233
CNPY3	29.0956	31.6206	28.6555	31.1919	32.261	30.3944
CNST	21.6108	18.6141	21.7758	23.5549	24.3305	26.884
CNTLN	13.1773	13.318	11.4861	14.1698	12.0883	12.329
CNTNAP2	72.8443	66.5901	63.2336	69.9287	69.2958	71.2341
CNTNAP2_1	71.3685	65.0325	61.5585	68.9165	67.9099	70.2067
CNTRL	64.0946	68.2257	60.9005	64.592	71.4517	62.1586
CNTROB	44.4867	46.029	49.1152	50.4222	47.1211	47.3467
COA1	78.8532	73.2102	74.7795	73.2411	79.4592	73.2889
COA3	16.4453	17.368	19.3829	23.2789	21.1737	19.6065
COA4	28.0414	30.9975	29.2538	31.5599	32.723	31.8499
COA5	10.331	12.4613	9.63161	10.5813	13.7822	10.2741
COA6	10.4365	11.4488	11.3665	11.7775	12.1653	12.4146
COA7	57.4532	54.5183	50.6108	52.9986	57.0535	54.7955
COA8	28.6739	29.2062	27.5787	27.4194	28.3343	28.7676
COASY	120.177	117.37	131.791	125.135	113.029	122.69
COBL	57.8749	49.6895	55.636	60.2675	59.2864	60.275
COBLL1	50.2847	45.4838	43.8507	55.7589	55.1286	69.008
COCH	24.5626	17.991	21.6562	28.6155	29.7202	26.0278
COG1	26.0384	29.4399	29.7922	26.1312	29.1812	27.6546
COG2	46.1734	40.7329	43.073	50.7903	50.8939	48.8878
COG3	27.4089	25.4678	27.3394	26.6833	28.3343	28.1683
COG4	46.9113	47.9761	50.9099	58.7953	59.3634	53.1687
COG5	79.4857	75.1573	75.4974	73.7931	83.3859	81.5082
COG5_1	78.6424	75.0794	75.7966	74.8053	82.847	80.9089
COG6	27.4089	28.1158	30.1511	31.0078	35.4178	29.9663
COG7	24.0355	27.1812	26.6215	22.6348	25.1005	23.973
COG8	14.5478	12.695	14.0586	15.1819	16.015	12.9283
COIL	38.0562	33.0225	34.8772	36.7125	35.8798	35.9595
COL27A1	74.8473	97.7434	91.3507	78.3017	84.6179	79.4534
COL3A1	165.191	130.065	180.967	126.608	125.964	163.787
COL3A1_1	169.619	133.258	185.094	129.92	129.66	167.811
COL5A2	13.0719	11.1373	11.3067	10.8573	10.0094	12.4146
COL6A1	36.8965	30.9196	39.8425	39.2889	43.9643	41.6959
COL9A3	12.1232	13.3959	14.8363	20.5185	23.2526	17.2092
COLCA2	13.8098	18.1468	17.3489	14.9979	15.0141	15.9249
COLGALT1	136.412	127.417	132.509	133.048	137.283	127.399
COLGALT2	10.5419	10.2027	11.3067	8.37304	11.5493	8.21932
COMMD10	18.7645	19.4708	18.4257	18.8623	19.6338	19.3496
COMMD2	35.2098	31.3091	30.3904	29.9037	33.647	33.6478
COMMD4	28.0414	22.9755	26.9805	27.2354	31.0291	26.5416
COMMD5	39.1103	30.4523	38.1675	30.8238	26.7174	29.795
COMMD6	17.0778	16.5112	15.7934	20.8866	21.0967	18.8359
COMMD7	30.1497	25.312	29.7323	30.5478	27.2563	29.2813
COMMD8	22.9813	19.8602	18.4855	21.6227	21.0967	23.7162
COMMD9	18.6591	17.7574	17.1694	15.6419	16.4	17.5517
COMT	56.5044	52.2596	54.26	66.0642	67.2939	68.4943
COMTD1	14.3369	15.6545	14.4175	17.7582	17.093	14.8119
COP1	24.668	23.1313	22.3142	23.831	21.0967	21.6613
COPA	186.591	188.01	191.436	177.95	188.023	181.339
COPB1	155.914	143.071	152.849	153.199	170.16	152.314
COPB2	201.982	201.484	205.255	201.781	205.654	210.192
COPE	110.057	100.625	105.828	105.721	111.566	105.396
COPG1	157.074	161.296	164.515	153.567	162.537	157.194
COPG2	50.2847	54.5961	52.1064	57.9672	61.8272	50.7714
COPRS	40.3754	36.2157	36.7915	41.4051	39.5756	38.8705
COPS2	95.1931	84.7369	79.8646	87.7789	82.616	91.6112
COPS3	84.5458	83.1014	75.4376	75.3573	77.4573	74.5732
COPS4	35.9478	33.8792	35.2959	38.0927	36.1878	32.2779
COPS5	71.0522	64.4873	64.1908	71.9529	64.4451	65.1552
COPS6	44.1704	50.001	47.3205	53.5506	60.9803	58.3914
COPS7A	24.4571	25.0784	25.0661	27.3274	32.184	25.771
COPS7B	47.5438	47.6645	50.9099	49.4101	48.738	46.1481
COPS8	35.4207	39.0195	35.5951	40.209	39.1136	38.6993
COPS9	17.4995	13.2401	16.9899	17.4822	18.7869	16.6955
COPZ1	82.5428	82.4004	76.4546	78.5777	82	74.3163
COQ10B	10.6473	10.9037	10.3495	11.8695	10.7793	13.0139
COQ2	14.5478	19.4708	15.3149	17.3902	17.4009	19.6921
COQ4	28.6739	31.8542	29.3734	33.4921	32.338	27.9971
COQ5	12.4394	12.2277	11.6058	13.4337	16.015	13.6989
COQ7	17.2887	13.9411	14.4175	16.47	15.784	17.2092
COQ8A	72.6335	61.2941	73.2241	70.2967	68.7568	76.5424
COQ8B	18.5537	19.0035	17.4087	24.567	21.4047	18.9216
COQ9	33.6286	37.7734	34.1593	38.9208	35.7258	35.189
CORO1A	9.69852	12.0719	12.2638	13.6177	14.5521	10.7879
CORO1B	83.597	81.7774	87.3425	88.423	90.0075	92.6386
CORO1C	157.601	147.121	150.815	155.315	145.213	155.996
CORO2A	33.6286	33.0225	35.5951	38.4608	46.0432	44.0076
COTL1	74.6364	73.5218	73.4634	84.3744	80.3831	72.5184
COX1	15058.2	16454	17497.8	16987.1	14532.7	15311.7
COX10	23.2975	22.4304	21.0579	26.2232	23.8685	23.8874
COX11	65.8867	61.7614	64.789	63.0278	64.2911	63.871
COX15	41.8512	43.6146	40.9792	45.1776	47.8911	46.4049
COX16	10.5419	11.5267	10.4093	11.1334	11.3183	11.2159
COX17	18.2374	16.1997	16.7506	17.5742	20.7887	19.1784
COX18	30.6768	32.0879	28.0573	32.9401	32.569	34.6753
COX19	13.9153	14.0969	15.1354	12.4215	13.2432	14.6407
COX2	7074.02	7715.89	7718.8	7234.49	6427.03	7175.98
COX20	54.6069	51.325	53.3029	48.0299	47.9681	55.3092
COX3	9358.97	9896.31	10310.8	10585.3	9294.87	9880.65
COX4I1	186.064	178.898	187.069	184.483	191.41	181.167
COX5A	119.229	117.759	121.98	123.939	115.801	113.272
COX5B	61.1428	64.5652	56.9521	58.6113	60.9803	56.7647
COX5B_1	62.3025	65.1104	57.9691	59.6234	61.4423	57.7065
COX6A1	141.894	153.819	152.79	153.015	151.681	142.896
COX6B1	95.2985	99.379	106.965	92.1954	91.8554	93.5804
COX6C	109.952	100.002	95.9571	107.561	113.722	112.502
COX7A2	70.8414	75.5467	74.7197	73.6091	74.4545	70.3779
COX7A2L	64.7271	72.042	71.0705	73.2411	71.3747	70.806
COX7B	63.9892	62.3066	63.5327	65.1441	66.6009	64.6415
COX7C	114.696	110.049	114.084	118.235	131.046	107.365
COX8A	76.0069	83.2572	83.095	88.699	94.2423	74.2307
CPA6	13.1773	11.6825	13.9389	14.9058	13.8592	16.0105
CPD	243.096	232.559	244.619	246.683	261.553	254.028
CPEB4	11.7015	12.3834	11.0674	14.5378	11.8573	13.6132
CPNE1	83.1754	91.5907	99.1278	91.8274	96.7831	95.7208
CPNE2	33.4177	37.6176	37.2103	32.48	40.1916	37.415
CPNE3	147.27	130.532	124.493	140.685	140.285	142.554
CPNE7	57.0315	60.1258	65.5069	69.2846	70.2967	57.8777
CPOX	34.0502	40.1099	36.971	39.0128	40.2686	34.7609
CPSF1	241.409	254.912	261.429	263.981	273.564	239.816
CPSF1_1	238.246	250.784	257.72	260.392	270.254	236.305
CPSF2	112.165	103.039	100.623	112.254	110.411	121.321
CPSF3	57.7694	65.2661	56.4735	70.2967	66.139	62.9292
CPSF4	56.1882	51.0914	54.4395	54.1947	57.5925	52.655
CPSF6	128.611	134.66	122.04	122.191	123.577	126.886
CPSF7	129.981	130.766	127.843	124.123	122.654	123.718
CPT1A	94.4552	96.8088	91.9489	93.4836	102.481	90.1557
CPT2	36.5803	35.8263	38.8255	41.0371	41.6545	38.7849
CPTP	30.3606	28.1158	29.5529	30.8238	27.5643	35.617
CRABP2	64.0946	80.4534	74.0018	72.689	79.5362	70.6348
CRACD	23.0867	21.4179	19.682	25.2111	22.8676	22.5175
CRACR2A	23.7192	24.3774	25.1259	27.9715	26.6404	25.2573
CRACR2B	33.4177	32.7888	38.2871	39.6569	41.0385	43.4083
CRAMP1	37.002	40.7329	38.0478	36.0685	33.647	35.7027
CRAT	82.2266	89.9551	84.9496	82.1662	86.6197	82.5357
CRB3	18.7645	16.5891	19.9213	20.8866	22.7136	22.6031
CRCP	71.5793	61.995	65.0881	72.2289	71.9136	72.7752
CREB1	44.065	46.8078	42.5346	42.8773	43.7333	46.9186
CREB3	29.8335	26.9476	27.3992	31.6519	29.1812	32.1923
CREB3L2	173.414	182.325	189.162	184.943	208.503	197.777
CREBBP	130.298	138.321	140.825	132.22	125.425	146.407
CREBL2	65.7813	64.3315	61.9175	69.6526	68.9108	62.9292
CREBRF	9.48768	10.2806	9.45214	9.29315	11.5493	11.2159
CREBZF	112.587	106.7	105.828	104.893	100.864	107.194
CREG1	98.0394	93.8493	94.8803	98.7282	113.106	112.759
CRELD2	29.3064	26.1688	26.9206	29.6277	29.6432	27.9114
CREM	12.6502	13.7853	14.8961	13.6177	15.707	16.8667
CRIM1	63.4621	66.5901	64.9086	64.1319	61.7502	74.7444
CRIP1	11.8069	11.6825	12.9219	18.9543	19.8648	18.3222
CRIPT	13.7044	16.9007	12.1442	14.9058	13.8592	15.0688
CRK	119.018	110.283	113.725	121.087	119.343	120.293
CRK_1	107.316	97.354	100.504	108.481	106.869	108.82
CRKL	109.003	103.273	108.46	110.414	114.03	112.588
CRLF3	21.6108	20.5612	19.2034	26.6833	26.1784	23.0312
CRLS1	59.7724	58.8018	61.5585	61.2796	68.9878	70.2923
CRNKL1	36.1586	38.0849	35.0567	43.7054	40.4995	38.5281
CROCC	22.665	22.3525	25.1259	23.0949	27.3333	23.2025
CROCC_1	21.6108	21.4958	24.408	23.0949	27.0254	22.2607
CROCCP2	15.1803	15.343	17.4685	16.01	16.862	18.0654
CROCCP2_1	14.6532	14.2526	16.1524	14.9058	16.015	16.0962
CROT	14.1261	13.0844	14.0586	13.6177	16.169	14.6407
CRTAP	120.494	113.476	115.759	142.342	143.288	138.872
CRTC1	18.4483	19.2372	20.0409	21.4387	19.0948	19.1784
CRTC2	37.6345	46.4963	50.8501	43.4294	39.0366	44.6925
CRTC3	25.5113	21.4179	24.4679	23.0949	26.2554	25.2573
CRY1	31.731	26.6361	27.1599	28.7996	26.7944	25.771
CRY2	10.9635	11.994	12.6228	11.6854	14.8601	12.329
CRYBB2P1	13.9153	15.4209	14.4175	12.7896	15.0141	13.6132
CRYBG1	143.369	140.346	140.765	146.482	136.59	150.174
CRYBG2	12.5448	14.1747	14.597	22.2668	26.1014	23.5449
CRYBG3	23.1921	20.8727	23.391	24.7511	26.7944	31.0793
CRYL1	20.6621	25.4678	27.6983	25.1191	29.1812	24.5723
CRYZ	41.4295	42.5242	37.9282	41.0371	41.7315	43.8364
CRYZL1	11.8069	9.19022	9.99055	11.3174	12.5502	10.6166
CRYZL2P	17.7103	17.2901	14.7764	17.5742	14.9371	17.6373
CS	292.748	295.8	301.033	287.536	292.89	284.851
CSDE1	648.009	611.539	602.065	586.113	600.563	590.678
CSE1L	295.594	275.551	263.643	277.046	287.655	275.518
CSK	137.044	129.909	128.98	144.458	132.971	136.903
CSNK1A1	192.073	170.798	181.206	179.974	179.707	165.414
CSNK1D	115.117	121.031	122.758	111.978	112.49	114.642
CSNK1G1	35.8424	35.4369	34.9968	35.7924	39.1136	36.9869
CSNK1G2	132.195	122.043	127.305	130.288	130.738	128.769
CSNK1G3	40.0591	40.3435	38.7059	36.9886	41.5775	41.6103
CSNK2A1	192.495	190.347	183.659	189.912	193.181	197.692
CSNK2A2	88.2355	83.2572	83.3343	86.7667	82.154	87.5015
CSNK2B	84.0187	91.2012	83.9924	88.2389	84.4639	86.7309
CSNK2B_1	84.1241	91.2012	84.2317	88.3309	84.5409	86.7309
CSNK2B_2	83.9133	91.1234	83.9924	88.1469	84.4639	86.6453
CSNK2B_3	83.9133	91.1234	83.9924	88.1469	84.4639	86.6453
CSNK2B_4	78.8532	84.7369	79.2663	81.7061	77.6883	79.7103
CSNK2B_5	85.0729	92.1358	85.2487	89.3431	85.7728	87.844
CSNK2B_6	85.0729	92.1358	85.2487	89.3431	85.7728	87.9296
CSPP1	28.2522	28.9726	27.3394	29.0756	25.8704	29.1957
CSRNP2	32.469	34.1128	34.5781	35.9765	34.4169	28.8532
CSRP1	87.2867	87.3071	86.5648	106.825	108.024	109.163
CSRP2	33.4177	34.1907	35.7147	32.296	32.646	35.4458
CST1	25.3005	29.2062	27.0403	16.378	14.3211	24.4867
CST3	60.5103	60.4374	64.3702	66.9843	71.6056	63.871
CSTB	98.4611	100.391	99.3671	97.9001	101.942	96.3201
CSTF1	32.8906	34.035	32.4244	33.6762	33.108	33.5622
CSTF2	39.4266	36.8388	38.9452	40.301	42.2704	38.6993
CSTF2T	25.5113	28.9726	27.3394	27.2354	27.4873	28.4251
CSTF3	57.3478	54.9855	51.9867	56.9551	60.6723	52.9975
CSTPP1	27.4089	30.2966	29.7922	32.7561	30.1822	30.9937
CTAGE15	12.5448	10.2806	10.7683	10.3053	11.3183	11.5584
CTAGE15_1	12.5448	10.2806	10.7683	10.3053	11.3183	11.5584
CTAGE4	21.7163	21.6515	23.8098	23.923	24.2535	21.8326
CTAGE4_1	17.0778	16.667	18.4855	18.5863	17.4779	16.4386
CTAGE6	12.1232	10.2806	10.4093	9.84522	12.1653	11.0447
CTAGE6_1	12.1232	10.2806	10.4093	9.84522	12.1653	11.0447
CTAGE8	19.0808	18.6141	21.2374	22.3588	21.4047	19.6065
CTAGE8_1	18.9754	18.4583	20.9981	22.2668	21.1737	19.4353
CTAGE9	12.334	12.2277	13.8193	14.0777	13.0892	13.0139
CTBP1	129.77	129.598	128.382	131.576	124.116	125.858
CTBP2	157.496	147.355	141.244	146.574	148.986	145.55
CTBS	16.9724	15.9661	16.7506	19.0464	18.3249	18.0654
CTC1	32.469	29.6735	34.4584	34.3203	32.0301	33.6478
CTCF	160.974	156.156	158.174	164.332	155.223	168.496
CTDNEP1	108.687	97.4319	103.196	102.225	96.9371	99.5736
CTDNEP1_1	57.7694	50.3126	53.4823	52.8145	47.0441	49.6584
CTDP1	38.6887	37.6955	36.3728	38.4608	36.6498	32.9629
CTDP1_1	23.0867	21.1842	19.9811	22.0827	21.4817	17.8941
CTDSP1	93.401	94.2387	97.3331	98.5442	99.016	94.5222
CTDSP2	117.753	123.367	134.005	117.775	131.046	118.495
CTDSPL	123.551	118.305	114.802	117.591	126.734	121.577
CTDSPL2	93.2955	93.382	75.0188	86.1227	89.5456	89.4707
CTH	39.532	38.2407	40.2015	43.7054	49.2	40.0692
CTIF	17.3941	15.343	18.0069	17.8502	19.7878	20.1202
CTIF_1	17.1832	15.0315	17.5283	17.4822	19.5568	19.8634
CTNNA1	389.417	375.241	397.229	398.685	403.224	413.363
CTNNAL1	108.476	99.1453	90.0346	113.726	112.644	113.786
CTNNB1	552.605	546.662	538.832	507.995	549.208	495.556
CTNNBIP1	26.0384	27.8043	29.5529	34.0442	33.57	27.3121
CTNNBL1	37.9507	36.9166	39.4238	42.6013	40.2686	43.3227
CTNND1	13.3882	13.0844	12.7424	12.2375	11.9343	11.7297
CTNS	13.0719	16.667	16.3917	20.2425	16.554	16.5243
CTPS1	90.2384	76.3256	78.8476	86.6747	81.923	75.2581
CTPS2	37.1074	36.6051	34.5781	37.7247	40.4225	39.3842
CTR9	83.2808	76.8707	73.0447	87.3188	85.8498	91.2687
CTSA	73.6877	72.8208	80.9414	83.8224	76.0714	90.4125
CTSB	147.165	147.667	152.73	159.456	170.545	160.705
CTSB_1	111.849	111.373	118.331	123.571	134.665	122.69
CTSC	225.807	196.188	201.606	229.2	231.448	218.925
CTSD	227.494	222.279	251.199	240.426	247.309	259.508
CTSH	64.4108	58.5682	64.3702	72.505	78.5352	81.337
CTSL	17.2887	17.4458	18.1266	19.7825	20.5577	23.3737
CTSO	10.6473	8.8008	9.8709	10.1213	14.5521	13.6989
CTSO_1	10.7527	8.8008	9.8709	10.1213	14.6291	13.9557
CTSV	11.3852	10.9815	12.563	13.4337	21.7897	14.4694
CTSZ	117.12	119.083	122.1	138.661	144.828	167.469
CTTN	168.881	173.057	174.506	180.158	181.555	184.078
CTTN_1	168.037	170.876	174.027	180.066	181.401	183.222
CTTNBP2	41.3241	40.3435	44.9276	37.1726	39.0366	47.6036
CTTNBP2NL	40.9025	44.3934	47.0812	35.9765	44.0413	43.0658
CTU2	19.1862	17.2901	16.4515	19.6904	20.0958	17.2092
CTXN1	12.5448	12.3834	12.3835	10.3973	13.6282	12.2434
CUEDC1	33.2069	37.8512	39.3041	39.6569	43.2714	42.2096
CUEDC2	22.7704	27.6485	26.6215	25.0271	27.7953	26.5416
CUL1	287.161	266.283	260.293	293.976	297.741	279.971
CUL2	56.7153	52.6491	51.0296	58.6113	59.7484	54.9667
CUL3	141.894	130.844	124.194	141.33	143.981	141.355
CUL4A	140.839	120.252	122.399	131.116	129.814	129.968
CUL4B	71.0522	72.5872	64.2506	69.5606	77.8423	69.7786
CUL5	52.4985	46.1069	44.3293	49.2261	51.0479	51.0283
CUL7	24.0355	24.7669	26.9805	31.1919	37.1117	27.0553
CUL9	18.7645	20.7948	22.2544	24.199	24.1765	22.7744
CUTA	45.4355	40.655	41.6373	44.4415	48.1991	45.8056
CUTA_1	45.1192	40.1099	41.398	44.0735	48.3531	45.2919
CUTALP	20.4512	18.7699	18.9043	21.5307	25.1005	21.4045
CUX1	134.514	136.919	142.62	137.557	143.596	142.211
CWC15	31.9419	33.334	29.0743	29.9957	29.7972	30.3087
CWC22	48.4926	42.2906	40.381	47.2018	47.8141	43.7507
CWC25	27.4089	26.9476	27.3992	26.9593	28.7193	26.5416
CWC25_1	26.6709	26.3245	26.5617	26.3153	27.5643	25.771
CWC27	21.8217	20.016	19.8016	21.2546	22.7136	21.7469
CWF19L1	24.9842	26.7139	25.1858	27.9715	25.5624	22.6031
CWF19L2	19.6079	14.7978	17.0497	16.8381	16.708	18.9216
CXADR	94.3497	87.8523	82.3772	73.5171	78.7662	91.3543
CXCL16	34.8936	36.683	39.2443	47.5699	51.0479	51.6276
CXCR4	105.313	130.844	124.433	91.9194	106.562	99.5736
CXorf38	35.5261	35.0474	34.5781	34.3203	38.7286	33.3054
CXXC1	58.7182	51.1693	58.8066	56.863	53.7427	54.0249
CXXC5	51.6552	52.1818	55.4565	51.8024	56.6686	57.7921
CYB561	94.5606	88.3196	99.7858	103.789	104.175	102.656
CYB561A3	16.0236	15.4988	17.8274	21.5307	20.4808	19.5209
CYB561D1	16.4453	16.5112	17.9471	19.0464	18.7869	17.7229
[truncated: 8,681 more rows]

## Sheet: CRC2
GeneID	CRC2_ctrl1	CRC2_ctrl2	CRC2_ctrl3	CRC2_kd1	CRC2_kd2	CRC2_kd3
A1CF	20.635	20.9396	18.7707	26.3861	28.5281	23.8465
AAAS	41.6894	43.4596	43.9548	45.3352	46.2956	46.3843
AAAS_1	41.1861	43.2226	43.1727	45.2333	45.6283	45.9481
AACS	56.7882	57.7618	58.5804	69.2763	64.4802	63.3967
AAGAB	68.6994	72.7751	68.044	71.1101	67.4832	66.3048
AAK1	27.1778	28.8414	25.6534	33.0081	31.0306	33.1524
AAMP	87.9923	84.9438	81.9656	102.59	98.2635	99.6753
AAR2	54.775	48.6748	47.709	46.0483	52.7186	46.9659
AARS1	194.69	181.345	188.646	240.429	228.225	224.797
AARS2	49.6582	45.6721	46.0665	50.9384	53.1357	48.3473
AASDHPPT	38.0825	33.1083	35.6644	34.4344	42.2917	35.2608
AATF	79.6041	79.5706	74.7701	80.3808	74.073	80.3364
AATF_1	80.0235	79.9657	75.5523	80.9921	74.7403	81.2089
AATK	8.63986	8.45487	8.13399	21.496	18.0178	18.2484
ABAT	13.7567	15.9615	15.8769	18.8472	18.6017	17.3032
ABCA2	49.9937	47.0154	48.8039	78.1396	75.2408	85.0621
ABCB1	10.5691	12.4058	10.6368	25.1636	25.0247	21.5927
ABCB10	59.053	58.1569	56.5469	58.3754	60.1426	54.5997
ABCB6	32.1268	28.7624	27.8433	38.8151	37.537	43.2581
ABCB7	36.1532	35.874	39.4186	42.992	45.5449	44.1305
ABCB8	41.9411	39.5088	40.0443	44.9277	46.379	46.2389
ABCC1	118.861	110.308	110.669	94.338	93.1751	89.5697
ABCC1_1	118.022	108.807	111.06	92.6061	91.6737	87.2432
ABCC10	59.4724	56.8926	58.3457	62.5524	71.5705	58.5256
ABCC3	82.9594	79.8867	86.9711	93.6248	85.5843	90.0786
ABCC5	45.7157	50.1761	50.9156	52.4666	52.4684	45.3665
ABCD3	70.8804	65.9796	65.6194	62.043	63.646	52.2005
ABCD4	20.5511	21.1767	24.0891	24.5523	26.1091	26.9727
ABCE1	144.445	136.858	139.686	130.301	133.381	117.415
ABCF1	161.138	172.574	166.356	165.244	159.657	165.471
ABCF1_1	166.842	179.528	170.188	170.338	164.662	171.142
ABCF1_2	166.758	179.212	170.345	170.134	164.162	170.997
ABCF1_3	160.97	172.416	166.356	165.142	159.657	165.326
ABCF1_4	160.97	172.495	166.356	165.142	159.741	165.18
ABCF1_5	167.093	179.212	170.188	170.236	164.162	170.997
ABCF1_6	167.093	179.528	170.657	170.44	164.329	171.142
ABCF2	27.765	27.4981	28.5472	25.8767	30.4467	27.9905
ABCF3	75.9972	73.4863	83.8427	81.094	77.6598	73.5024
ABCG2	80.4429	75.9358	78.1332	85.6784	91.1732	86.0072
ABHD10	36.6565	35.3998	33.7091	51.4478	49.5488	49.8013
ABHD11	57.2076	55.2332	54.2787	48.799	49.5488	51.837
ABHD12	100.826	94.4259	93.8537	119.298	123.205	128.102
ABHD12B	155.517	147.763	147.741	105.646	103.352	114.943
ABHD13	34.6433	32.3972	32.3795	35.3513	34.9511	34.8973
ABHD14B	41.9411	36.9802	40.0443	49.2065	50.9669	49.5105
ABHD15	18.7896	18.5691	16.3462	23.3298	19.5192	20.5749
ABHD16A	55.1105	49.3069	51.1503	60.3111	64.2299	62.8151
ABHD16A_1	56.201	50.6502	51.4631	61.1261	65.0641	63.8329
ABHD16A_2	56.201	50.7292	51.5413	61.228	65.0641	63.8329
ABHD16A_3	55.1944	49.2279	51.2285	60.3111	64.4802	63.0332
ABHD16A_4	56.201	50.6502	51.5413	61.1261	65.1475	63.8329
ABHD16A_5	53.0135	47.6476	46.8487	55.421	60.5597	58.3075
ABHD16A_6	52.8457	47.4105	46.1448	55.2173	60.4763	57.8713
ABHD17A	48.2322	45.277	49.5078	47.984	50.6332	44.5667
ABHD17B	22.1449	19.5963	18.0668	15.689	15.7655	13.5954
ABHD17C	84.8887	80.7559	76.6472	71.3138	74.073	75.1018
ABHD18	16.6925	15.4874	16.1116	13.7534	17.6841	14.1043
ABHD2	195.361	195.015	188.02	142.016	151.566	132.755
ABHD3	27.765	24.7325	26.6701	28.6274	30.3632	27.8451
ABHD4	18.7896	21.2557	21.3517	36.37	32.6989	35.3335
ABHD5	17.1958	17.3839	15.4859	17.2172	18.9353	15.1949
ABHD6	15.686	14.8553	15.173	14.7721	14.7645	14.3224
ABI1	85.7275	84.4697	80.636	83.6409	74.9071	72.5572
ABI2	46.4707	45.5931	43.0945	45.539	44.8775	44.4213
ABITRAM	21.3899	18.7272	22.4467	20.8848	22.1051	24.6462
ABL1	70.1254	76.1729	73.4405	82.2146	84.2497	75.9743
ABL2	32.8818	28.0512	31.6756	42.7883	37.9541	35.4789
ABLIM1	119.196	118.921	117.083	155.057	150.565	140.025
ABLIM2	10.9047	10.4303	9.46358	11.9196	13.7636	12.8684
ABO	18.5379	23.4682	23.7763	27.4049	27.1935	23.7011
ABO_1	20.8866	27.103	26.279	32.3968	27.9442	27.8451
ABR	197.962	197.939	198.657	189.797	187.602	182.411
ABR_1	179.927	181.503	179.417	175.941	171.669	169.397
ABR_2	180.934	182.926	181.138	175.941	172.587	170.124
ABRACL	55.6977	53.8899	53.4966	64.0805	66.3153	77.1375
ABRAXAS2	25.0807	21.8088	21.6646	21.3941	23.69	21.7381
ABT1	46.5546	45.8302	45.3626	47.169	49.5488	48.5654
ABT1_1	47.0579	45.7511	45.5191	48.2896	49.9659	48.2746
ABTB2	13.4211	15.8035	14.9384	16.0965	16.0158	16.6489
ACAA1	57.7109	59.1051	59.1279	65.7106	69.7354	71.1032
ACAA2	137.231	120.976	130.77	135.598	138.97	142.206
ACACA	100.742	105.251	95.3397	116.547	96.6786	103.165
ACACA_1	98.7292	103.355	95.0269	114.51	94.5098	101.929
ACACB	21.7255	21.8088	23.307	24.2467	24.7744	21.0111
ACAD10	21.3061	22.52	20.1786	29.1368	27.9442	24.7189
ACAD9	57.5431	61.3176	58.6586	66.8312	70.2359	68.5586
ACADM	31.8752	32.6342	34.9605	40.3432	39.0385	38.3143
ACADS	23.3192	22.0459	20.4132	38.0001	37.4536	38.3143
ACADSB	19.4606	18.4901	16.268	18.6435	20.6036	18.103
ACADVL	277.314	273.322	288.131	328.757	322.401	361.55
ACAP2	87.9084	89.8429	87.9097	82.5203	78.9945	74.7383
ACAP3	71.2159	68.9033	76.0997	78.0377	83.7492	79.3186
ACAT1	52.5941	49.781	51.6978	79.5658	77.0759	69.2856
ACAT2	86.3147	82.4943	77.2729	97.4962	90.2556	98.2213
ACBD3	38.9213	38.8766	37.0722	41.8714	42.5419	39.2594
ACBD4	8.38821	10.6674	10.5585	8.65953	12.5957	12.5776
ACBD5	37.4114	36.5851	37.5415	48.4934	47.7137	49.0743
ACBD6	51.252	48.4377	50.2117	57.3567	53.5528	51.0373
ACD	23.3192	20.9396	20.726	21.2923	20.6036	17.9576
ACER2	12.4146	12.3267	14.4691	25.2655	25.4417	20.2113
ACER3	24.5775	24.0213	23.5416	30.5631	30.5301	25.1551
ACIN1	209.118	218.958	210.467	217.915	209.623	219.926
ACLY	258.944	257.281	247.461	296.767	271.351	277.724
ACO1	44.6253	41.4842	41.6085	43.1958	44.1268	43.5489
ACO2	57.627	53.1788	54.8262	59.9036	62.4782	60.7067
ACOT1	9.47868	9.4821	7.89936	13.3459	12.3455	13.2319
ACOT11	39.0891	38.4025	37.9325	49.5122	48.4644	42.4584
ACOT13	34.2239	31.765	32.927	54.5041	49.1317	55.7629
ACOT2	23.7386	21.8879	21.9774	27.5068	25.8588	26.0276
ACOT4	9.98197	8.61291	8.36862	12.9384	10.844	12.5049
ACOT7	90.8443	96.0063	92.2895	129.485	129.795	130.21
ACOT8	14.8471	16.3566	15.7987	19.051	21.7715	19.7751
ACOT9	34.4755	36.3481	36.3683	46.2521	48.2142	47.4021
ACOX1	39.6762	42.1954	39.6532	42.3808	49.8825	47.7656
ACOX2	12.3307	11.9316	12.7485	17.7266	19.9363	20.8657
ACP1	110.976	110.15	111.53	123.475	120.369	119.087
ACP2	22.7321	21.1767	21.0389	27.9143	25.0247	28.863
ACP3	9.3948	8.05979	7.89936	21.496	23.1061	19.0481
ACP6	30.8686	30.2637	33.4745	33.3137	32.115	31.9892
ACSF3	27.8489	22.757	23.7763	25.673	29.112	28.4994
ACSL1	131.863	114.97	127.406	166.671	170.084	159.364
ACSL3	127.417	127.692	127.797	131.727	129.628	131.883
ACSL4	66.4346	64.6363	68.5132	88.0216	85.0838	81.427
ACSL5	187.98	173.997	180.434	223.416	230.644	211.637
ACSS1	134.211	125.48	142.971	145.99	147.228	143.37
ACSS2	97.8065	87.7094	88.6918	149.351	156.404	179.648
ACTB	3785.43	3858.27	3782.7	3784.83	3809.09	3967.89
ACTG1	1406.28	1361.79	1345.78	1030.18	1079.81	1048.74
ACTG1_1	1394.88	1352.07	1334.13	1020.09	1072.81	1040.16
ACTL6A	131.359	127.06	125.451	128.059	133.131	125.63
ACTN1	345.007	340.17	346.164	345.464	351.513	340.394
ACTN4	629.871	658.137	621.077	653.54	632.456	651.634
ACTN4_1	628.529	656.715	619.278	651.401	629.704	648.653
ACTR10	22.7321	21.6508	22.212	25.3673	26.7764	26.5365
ACTR1A	79.2686	79.0965	78.2114	77.1208	79.2447	74.5929
ACTR1B	44.0381	41.0101	43.3291	61.1261	63.4792	60.9248
ACTR1B_1	42.696	40.2199	41.9995	60.0055	63.1455	60.3432
ACTR2	471.166	480.031	480.375	453.76	441.852	441.451
ACTR3	208.028	208.053	201.551	205.078	203.117	202.768
ACTR3B	21.3899	19.2013	20.4914	23.4317	18.5182	19.2662
ACTR3C	14.6794	15.4874	15.3294	18.1341	16.7665	16.14
ACTR5	19.5445	21.8879	18.6925	19.1529	21.8549	17.9576
ACTR6	22.3965	22.9151	21.1953	22.9223	23.1061	22.6105
ACTR8	34.9788	33.8985	33.7091	28.3218	31.0306	26.9
ACVR1B	40.8506	40.2989	41.7649	57.051	56.3889	52.8548
ACYP1	14.1761	11.7736	12.5138	12.7346	12.846	14.4678
ADAM10	90.0894	92.8456	92.837	96.2736	94.2595	92.9867
ADAM15	118.861	116.472	112.233	102.182	113.946	102.656
ADAM17	37.6631	37.2963	38.9493	37.1851	40.4565	39.8411
ADAM9	54.9428	59.3422	64.1334	45.9465	45.8785	43.4035
ADAM9_1	11.7435	15.7245	17.2847	10.4933	9.92645	12.0686
ADAMTS19	20.8866	23.3102	20.5696	13.0402	11.5948	11.6324
ADAP1	62.1566	65.1104	65.3066	72.3326	72.9886	73.7932
ADAR	405.067	392.954	388.32	568.167	602.427	510.082
ADAT1	34.4755	37.4543	36.5247	35.7588	41.4575	29.8808
ADAT2	26.0035	26.7869	28.3908	25.5711	27.4437	24.3554
ADCK1	14.5955	14.7763	15.2512	17.3191	19.1022	17.0851
ADCK2	28.8554	27.5771	26.6701	29.8499	33.6165	35.1881
ADCK5	21.7255	18.8852	20.1786	22.6167	20.4368	21.3746
ADCK5_1	19.7962	17.6999	18.4579	21.3941	19.269	20.5749
ADCY3	92.522	86.6032	89.8649	95.4586	96.3449	81.6451
ADCY6	86.4824	90.9492	91.0381	114	112.027	105.055
ADCY9	10.9886	9.64014	9.07253	13.7534	15.9324	13.1592
ADD1	139.412	132.828	135.228	149.963	146.061	142.861
ADD3	177.411	169.967	173.942	192.445	184.849	172.669
ADGRA3	60.8145	58.9471	62.882	66.8312	68.8178	65.7959
ADGRE5	108.543	113.39	111.608	127.652	133.131	129.483
ADGRG1	112.905	109.834	113.563	115.223	119.368	107.164
ADGRG5	19.3768	17.7789	18.0668	14.4665	13.3465	15.6311
ADGRG6	19.9639	21.4928	22.6813	31.48	29.8628	25.5186
ADGRG7	12.1629	12.2477	10.6368	23.4317	22.4388	18.7573
ADGRL1	100.323	91.1862	100.345	116.853	111.527	103.529
ADGRL1_1	97.5549	88.1045	97.295	112.574	107.773	101.202
ADH5	84.4693	76.1729	77.9768	79.1583	84.6668	83.6808
ADI1	72.558	80.2818	76.3344	130.708	130.712	120.468
ADI1_1	49.1549	53.8109	49.8989	88.6329	85.918	79.0278
ADIPOR1	79.688	84.2327	84.3119	97.0887	97.4293	104.11
ADIPOR2	154.008	144.444	142.814	184.499	184.098	183.72
ADIPOR2_1	152.246	142.943	140.624	180.831	182.263	180.812
ADK	50.7487	46.1462	45.5191	47.5765	46.5459	47.1113
ADNP	196.452	187.667	188.646	176.247	180.261	171.724
ADNP2	35.2305	35.1628	34.413	31.2762	31.2808	27.2635
ADO	28.5199	28.9204	24.402	27.6086	30.1964	25.1551
ADORA2B	18.2024	16.9097	17.754	18.8472	18.3514	18.0303
ADPGK	43.1154	44.8029	40.3571	45.2333	38.8716	39.7684
ADPRS	18.1185	18.174	20.1786	21.9035	23.9403	23.1194
ADRM1	168.603	182.768	166.981	149.657	153.485	153.693
ADSL	61.4856	64.6363	66.4015	60.2092	67.1495	63.8329
ADSS2	64.1698	65.1895	61.1613	65.3031	67.8168	62.9605
AEBP2	42.4443	40.2199	38.2454	36.7775	39.539	36.7148
AEN	46.6384	43.5387	48.1782	41.1583	46.0454	38.4597
AFAP1	35.4821	36.5851	36.0555	35.4531	38.7882	35.0427
AFDN	82.4561	87.2353	85.1723	89.2441	85.3341	83.8262
AFF1	88.8311	86.7612	93.1498	92.9117	88.0034	78.737
AFF4	77.8426	75.6988	80.0103	78.8527	73.072	64.051
AFG3L1P	34.5594	37.1382	33.6309	28.3218	29.3623	34.5338
AFG3L2	67.0218	65.5845	67.2618	65.8125	64.2299	70.0127
AFMID	13.0856	12.2477	11.6535	14.7721	16.5163	16.7943
AFTPH	71.7192	68.1921	69.4518	64.7937	70.1525	70.3762
AGAP1	51.252	60.7645	54.748	57.1529	55.6382	54.7451
AGAP3	86.6502	79.0175	86.189	85.5766	92.0073	89.497
AGBL5	50.4131	51.2034	46.5358	45.9465	52.1347	47.911
AGFG1	62.8277	63.9252	62.1781	63.0618	64.647	58.0167
AGFG2	22.2288	19.6754	21.3517	27.303	27.694	27.8451
AGGF1	46.0513	46.0672	49.6643	52.161	49.9659	52.6367
AGK	40.6828	40.9311	39.0275	45.9465	46.9629	45.73
AGK_1	28.6038	28.0512	26.4355	32.1931	32.2818	33.2251
AGL	36.2371	37.4543	36.994	39.2226	40.3731	37.5873
AGMAT	74.2357	69.5354	67.7311	84.7616	100.015	84.1897
AGO1	31.0364	32.5552	33.9438	35.9625	39.1219	32.7162
AGO2	185.044	181.582	179.808	203.142	181.679	190.481
AGO3	18.0347	17.7789	21.2735	18.1341	17.0168	19.1208
AGO4	14.5116	12.7218	13.9216	21.0885	17.6841	19.8478
AGPAT1	48.4839	48.6748	52.8709	61.228	59.3918	59.9797
AGPAT1_1	46.4707	46.3833	50.8374	57.6623	55.7216	58.5256
AGPAT1_2	51.8391	51.6775	55.6083	63.8768	62.0611	62.9605
AGPAT1_3	47.8967	46.7784	50.681	58.5792	56.8894	56.7081
AGPAT1_4	51.6714	51.6775	55.6083	63.8768	62.0611	62.9605
AGPAT1_5	51.7553	51.6775	55.6083	63.8768	62.0611	62.9605
AGPAT1_6	46.6384	46.5413	50.8374	57.8661	56.0552	58.5256
AGPAT2	73.0613	65.7426	64.1334	79.9733	73.2388	83.9716
AGPAT3	169.442	160.327	165.495	221.888	232.813	213.019
AGPAT5	47.0579	43.3016	44.3459	34.2306	37.0365	32.7162
AGPAT5_1	46.5546	42.9065	44.033	33.7212	36.6194	32.5708
AGPS	67.7767	66.7698	65.6976	73.657	75.3242	69.7218
AGR2	1555.43	1435.75	1412.03	776.098	804.793	804.091
AGR3	37.6631	29.5526	27.6869	15.8928	17.3504	15.1222
AGRN	181.437	172.969	180.121	233.909	252.832	255.841
AGTPBP1	27.8489	26.866	26.6701	30.5631	25.6086	26.7546
AGTRAP	11.6596	10.4303	9.5418	13.5496	15.3485	15.9219
AHCTF1	209.37	207.026	207.964	193.974	182.096	174.704
AHCTF1P1	55.4461	53.4949	57.2508	52.7722	51.2171	47.5475
AHCY	360.106	350.68	354.532	338.435	342.337	332.324
AHCYL1	157.866	159.141	156.032	163.003	161.075	157.329
AHCYL2	21.6416	18.4111	17.3629	22.9223	25.692	19.9205
AHDC1	20.0478	21.6508	19.1618	23.9411	26.2759	20.9384
AHI1	21.5577	22.362	21.5864	19.1529	20.0197	18.103
AHNAK	72.3064	61.8707	68.8261	159.539	106.522	142.933
AHR	152.078	149.106	150.87	119.807	120.118	97.567
AHSA1	165.835	172.811	168.389	185.62	184.515	191.208
AHSA2P	69.035	62.5819	73.6752	56.6435	69.9856	61.5064
AIDA	64.0859	57.3667	55.7648	60.8205	59.5587	59.7616
AIFM1	96.2128	98.0607	96.5129	128.67	116.114	128.029
AIFM2	47.3934	45.4351	46.223	45.7427	43.2927	45.6573
AIG1	15.5182	16.5937	16.4244	20.0697	20.687	23.7738
AIMP1	54.2717	50.5712	51.9324	55.0135	52.6352	53.7273
AIMP2	28.0166	25.9968	25.1841	30.5631	31.5311	28.4994
AIP	34.0561	32.0811	32.8488	38.1019	39.8726	39.3321
AJUBA	42.2766	44.1708	43.8766	44.8258	47.38	44.8575
AK2	306.254	299.318	293.606	349.03	338.417	335.959
AK3	130.688	126.349	120.915	141.099	137.302	148.895
AK4	7.21386	6.00533	5.86586	13.7534	11.5948	17.3759
AK6	31.7913	32.3182	31.8321	27.8124	28.3613	29.1538
AK6_1	31.6236	32.3972	31.7538	27.8124	28.2779	29.2992
AK6_2	31.7913	32.4762	31.6756	27.9143	28.2779	29.2265
AKAP1	174.726	167.754	183.328	182.869	175.423	168.67
AKAP10	19.7123	18.174	18.3797	17.3191	19.8529	17.5213
AKAP11	134.211	127.455	128.814	150.982	136.384	125.557
AKAP13	51.0003	50.4922	48.4129	81.1959	63.229	66.741
AKAP17A	44.4575	44.882	50.681	53.1797	53.6362	57.217
AKAP17A_1	44.8769	45.8302	51.1503	53.791	53.9698	57.7259
AKAP8	46.3868	47.8056	48.1	40.6489	42.2083	42.6038
AKAP8L	48.9871	48.5958	51.4631	50.2253	47.4634	57.5805
AKAP9	46.3029	49.781	49.2732	60.9224	47.38	55.0359
AKIP1	17.6152	17.0678	17.2847	19.3566	20.1031	21.7381
AKIRIN1	61.7372	63.214	64.9155	61.8393	67.3997	65.4324
AKIRIN2	40.9345	42.5904	36.8376	37.3888	37.8706	38.7505
AKNA	23.7386	26.6289	28.0779	30.4612	28.9452	29.8081
AKR1A1	46.219	44.3288	45.3626	52.6703	57.1396	56.2719
AKR1B10	15.0149	12.8008	12.9049	16.1984	15.7655	20.793
AKR1C1	238.225	178.422	189.585	89.8554	76.1584	84.3351
AKR1C2	222.12	181.819	188.802	98.6168	85.918	88.1883
AKR1C3	240.993	210.503	216.411	178.081	176.507	186.919
AKR1C4	16.0215	15.0923	14.7038	18.4397	17.9343	20.793
AKR7A2	39.1729	42.6695	40.3571	45.3352	50.9669	45.0756
AKR7A3	22.4804	19.7544	20.4914	21.6998	25.5251	24.5008
AKR7L	11.0724	8.84996	10.0893	8.96516	11.1777	10.5419
AKT1	237.135	232.549	236.199	239.513	247.661	224.506
AKT1S1	33.9723	36.111	30.346	31.48	32.5321	32.6435
AKT2	96.6322	97.7447	99.1721	113.287	116.114	104.91
AKTIP	20.5511	17.3839	18.3015	14.874	14.1806	15.3403
ALAD	27.8489	27.5771	29.1729	35.9625	37.6204	35.6243
ALAS1	60.8984	58.3149	61.2396	78.4452	74.4901	72.7027
ALCAM	40.1795	44.6449	41.3739	48.9009	46.379	47.0386
ALDH16A1	20.3834	22.757	20.4132	30.2574	34.534	27.5543
ALDH18A1	167.68	162.776	162.68	165.652	160.909	187.718
ALDH1A1	745.796	743.792	731.277	740.135	720.46	728.408
ALDH1B1	47.2256	47.4105	49.5078	48.2896	48.7981	42.8946
ALDH2	170.868	171.547	172.3	180.628	180.928	178.267
ALDH3A1	93.7802	83.0474	86.8147	76.917	74.9071	71.0305
ALDH3A2	298.033	291.891	293.136	287.395	301.464	284.558
ALDH4A1	67.7767	62.6609	65.3066	60.9224	66.4822	55.8356
ALDH5A1	11.4918	11.4575	10.7932	29.0349	27.694	24.7916
ALDH7A1	50.7487	44.4869	45.7537	67.9519	64.4802	61.1429
ALDH9A1	69.706	65.6636	68.5914	79.1583	82.1643	78.737
ALDOA	31.2041	37.6914	33.7091	32.7025	29.4457	40.8589
ALDOC	20.2156	17.1468	15.7205	43.1958	37.6204	70.8851
ALG1	27.1778	27.8142	26.5919	30.6649	29.1954	27.9178
ALG11	16.1054	13.749	14.3909	17.0134	17.4338	13.0865
ALG12	21.4738	23.4682	23.9327	27.5068	26.2759	25.8821
ALG13	17.1958	19.5173	18.849	20.0697	18.1012	22.974
ALG2	27.2617	29.3155	26.2008	33.925	31.5311	31.3348
ALG3	86.5663	91.8184	86.0326	99.4318	104.019	95.9675
ALG5	96.1289	94.9	85.094	101.673	103.352	99.8207
ALG6	15.0149	12.4848	13.6088	11.8177	14.1806	14.6132
ALG8	84.3854	81.309	74.3009	87.0028	83.7492	78.3008
ALG9	35.2305	30.4217	28.3125	32.6006	34.534	31.6257
ALKBH1	15.5182	12.8799	14.3127	16.0965	16.8499	14.6859
ALKBH2	14.0083	13.354	14.4691	17.0134	15.8489	17.1578
ALKBH3	15.9376	15.6455	17.2847	16.9116	15.5987	17.3759
ALKBH5	92.4381	84.3907	81.8092	94.8474	97.8464	95.1678
ALKBH6	9.47868	10.0352	10.2457	12.0215	13.0128	11.5597
ALKBH7	10.4014	9.08701	8.44684	12.429	14.5143	11.4143
ALKBH8	17.0281	17.3048	15.173	17.7266	16.266	15.413
ALMS1	35.566	34.6887	35.1951	45.1315	37.7872	40.35
ALMS1_1	35.3144	34.0566	34.5695	44.5202	37.537	39.9138
ALS2	22.4804	24.4954	23.307	26.7936	29.4457	29.8808
ALS2CL	12.4146	13.591	13.1395	16.4022	18.5182	17.594
ALYREF	92.3542	90.396	92.2113	85.1691	77.9101	85.4256
AMACR	13.7567	13.512	13.2959	11.614	11.1777	8.43351
AMBRA1	29.5265	30.2637	27.1394	35.6569	35.9521	34.6792
AMD1	166.338	168.939	161.507	145.786	156.237	144.46
AMDHD2	9.81421	10.1933	10.4803	9.88206	13.1797	11.1962
AMER1	19.7123	21.8879	24.402	23.7373	22.6056	17.5213
AMFR	56.5365	54.9172	53.3402	64.7937	70.4861	63.324
AMMECR1	44.0381	46.2253	44.6587	42.8902	41.4575	34.243
AMMECR1L	31.0364	29.5526	31.8321	30.4612	28.6949	28.4267
AMN	16.7764	17.7789	17.6758	32.295	35.7853	33.8794
AMOT	44.3736	49.623	45.0498	53.2816	54.4703	50.5283
AMOTL2	22.3126	22.2829	24.2455	35.9625	41.4575	38.9686
AMPD2	56.6204	54.127	59.2843	61.6355	65.648	66.3048
AMZ2	17.6991	20.3075	18.4579	18.3378	18.268	18.4665
ANAPC1	121.629	128.72	122.088	119.502	120.202	106.146
ANAPC11	31.3719	30.1847	26.5137	32.9062	37.537	37.0784
ANAPC13	29.191	25.3646	23.4634	36.9813	39.3721	38.3143
ANAPC15	14.0083	12.2477	12.5138	11.614	12.5957	10.9054
ANAPC16	46.3029	44.4869	40.9046	49.1047	45.4615	54.2362
ANAPC1P2	25.8357	26.5499	29.955	31.8875	29.4457	29.9535
ANAPC1P4	22.3126	24.1003	24.6366	26.9974	24.691	23.8465
ANAPC2	19.5445	18.4111	18.6925	19.2547	20.1866	16.9397
ANAPC4	32.7979	30.1057	32.536	25.4692	26.9432	29.5173
ANAPC5	272.868	258.624	261.304	268.853	266.346	243.408
ANAPC7	117.854	113.232	111.764	108.601	101.934	107.382
ANGEL1	47.7289	46.2253	47.8654	46.354	52.6352	44.1305
ANGEL2	21.3061	20.3075	22.3685	22.2092	21.4378	19.0481
ANK3	24.4097	27.8142	25.4187	30.9706	25.6086	26.3911
ANKEF1	36.992	34.8467	35.0387	47.4746	54.7206	47.4021
ANKFY1	63.0793	57.3667	61.3178	67.3406	68.651	65.7959
ANKH	78.7653	75.3037	76.8818	88.6329	87.336	86.2981
ANKIB1	50.7487	46.8574	51.5413	55.1154	52.3849	44.3486
ANKLE2	99.3164	94.9	95.2615	95.4586	93.9259	90.4421
ANKMY1	15.0988	14.8553	14.0781	18.3378	15.8489	16.14
ANKMY2	51.7553	47.0944	47.4743	54.8098	51.9679	50.8919
ANKRD10	116.68	121.134	124.669	110.638	101.266	115.088
ANKRD11	111.815	117.499	109.34	115.019	115.28	117.342
ANKRD12	36.6565	38.7976	36.603	31.7856	28.5281	27.1908
ANKRD13A	48.3161	45.198	50.9939	60.413	56.4723	52.7094
ANKRD13B	22.2288	22.757	21.1953	18.8472	21.6046	19.0481
ANKRD13C	22.4804	21.9669	19.7093	22.1073	20.27	22.6105
ANKRD13D	30.617	29.2365	31.2064	28.8312	32.9491	35.0427
ANKRD16	9.56256	10.1933	11.1842	9.47455	9.25912	10.6873
ANKRD17	130.856	134.962	136.166	150.574	136.134	133.046
ANKRD22	56.7043	48.3587	52.6363	48.3915	42.959	45.6573
ANKRD26	24.0742	22.2829	23.5416	24.7561	23.8568	26.1003
ANKRD27	60.7306	56.3395	60.0664	54.3004	55.9718	49.4378
ANKRD28	53.6007	48.2007	48.1	42.177	40.2897	40.1319
ANKRD40	50.497	50.8873	51.0721	52.3647	57.9738	52.4186
ANKRD40CL	7.29774	8.92898	8.83789	18.1341	18.9353	21.2292
ANKRD42	11.4918	9.79817	10.715	13.6515	10.5104	11.1235
ANKRD46	26.6745	26.4709	26.5919	29.0349	31.3642	28.7903
ANKRD49	16.2731	18.3321	20.1003	17.8285	17.0168	19.3389
ANKRD50	17.1958	14.6973	16.3462	18.236	14.6811	15.5584
ANKRD52	91.5993	96.6384	99.2503	103.711	107.606	92.2597
ANKRD54	17.6152	16.0406	17.8322	19.4585	19.7695	19.557
ANKRD9	28.436	25.7597	26.8265	35.555	37.8706	37.2238
ANKS1A	68.6156	69.7725	69.921	66.9331	68.7344	65.7959
ANKS3	11.0724	15.8035	11.4189	13.0402	12.1787	14.3224
ANKS4B	42.7799	36.9802	36.9158	47.169	47.9639	44.4213
ANKS4B_1	42.4443	36.4271	36.0555	46.6596	47.1298	43.6943
ANKS6	60.8145	62.1078	61.5524	70.7025	62.7285	65.4324
ANKZF1	35.8177	36.7431	36.0555	40.8526	37.7872	54.5997
ANLN	125.991	128.324	132.647	116.343	117.532	108.909
ANO10	17.8669	14.0651	15.0948	20.1716	20.1031	18.7573
ANO6	97.0516	87.9465	89.6303	106.971	102.017	94.1499
ANO9	38.0825	36.9012	37.2286	40.3432	40.5399	41.804
ANP32A	201.401	210.74	205.149	163.309	155.069	173.105
ANP32B	253.827	264.077	260.913	270.585	244.241	274.162
ANP32E	192.929	196.359	202.255	191.019	170.084	186.555
ANTKMT	15.1827	11.3785	11.8099	11.9196	14.1806	13.6681
ANTXR2	17.2797	20.4655	17.9886	25.8767	25.692	27.2635
ANXA1	57.4592	52.8627	55.7648	55.421	53.7196	53.4365
ANXA11	177.662	174.392	175.585	212.617	207.871	222.107
ANXA2	431.657	420.373	420.387	481.572	443.02	501.648
ANXA2P2	50.4131	50.0971	49.4296	55.5229	53.1357	60.634
ANXA3	103.259	96.9545	97.7643	101.266	102.601	101.638
ANXA4	129.514	140.098	135.071	190.306	187.768	198.187
ANXA5	132.701	138.834	128.032	139.877	133.548	136.027
ANXA7	73.1452	67.9551	63.7423	76.0001	74.3232	71.6121
ANXA9	16.0215	13.67	15.0166	33.6194	30.1964	30.317
AOAH	8.80762	7.11158	7.66472	14.5684	13.9304	16.0673
AOC1	23.1515	21.8879	20.8825	54.4022	53.3025	53.2183
AOPEP	36.0693	32.0811	37.9325	26.488	24.7744	23.9919
AP1AR	33.8045	36.3481	34.1002	43.3995	40.5399	39.5502
AP1B1	140.67	136.305	136.714	159.539	161.075	157.183
AP1G1	128.759	122.003	114.345	116.343	111.86	101.711
AP1G2	54.8589	55.9444	57.329	63.0618	66.7324	64.8508
AP1M1	26.8423	30.8959	24.0109	42.0751	44.6273	44.8575
AP1M2	93.8641	84.1537	91.8984	98.6168	101.85	96.1129
AP1S1	94.619	87.6304	89.6303	105.646	94.6766	99.9661
AP1S3	29.5265	29.6316	26.7483	31.5818	28.6949	24.4281
AP2A1	43.6187	42.9855	43.642	43.0939	46.2122	47.3294
AP2A2	52.1747	49.781	52.7145	57.5604	54.8874	60.0524
AP2A2_1	45.9674	43.7757	46.223	49.614	46.8795	52.0551
AP2A2_2	44.793	42.5904	43.7984	48.5953	45.7117	52.1278
AP2B1	166.674	166.253	159.551	171.968	176.007	154.348
AP2M1	288.974	268.344	266.545	314.086	299.545	302.152
AP2S1	54.8589	48.2007	48.6475	58.5792	57.8904	58.8891
AP3B1	78.8492	78.6224	78.5243	72.2307	76.8257	73.2116
AP3D1	198.549	198.492	196.389	208.644	210.374	203.64
AP3M1	58.1303	53.2578	53.9659	57.4586	59.7255	48.7835
AP3M2	29.6104	27.182	30.8935	34.1288	32.0316	31.7711
AP3S1	60.7306	63.8462	60.0664	48.2896	51.1337	53.2183
AP4B1	11.1563	8.37586	9.46358	10.7989	10.9274	10.3965
AP4E1	18.4541	18.4111	14.0781	19.2547	19.9363	18.4665
AP4M1	22.7321	19.8334	19.9439	19.4585	22.5222	19.9205
AP5B1	32.9657	35.0048	36.7594	42.8902	41.2073	35.9878
AP5M1	60.7306	59.4212	61.0831	55.3191	54.1367	50.0921
AP5S1	14.6794	12.8799	13.1395	15.8928	13.847	14.3951
AP5Z1	64.9247	56.2605	56.5469	53.1797	55.9718	52.6367
APAF1	39.844	37.2173	39.7314	40.8526	40.2063	33.9521
APBA3	10.4014	10.1933	11.0278	11.3083	13.0128	9.66945
APBB2	54.4395	54.206	53.8877	52.4666	50.7166	49.0016
APC	35.1466	34.4516	38.0108	39.6301	35.7018	32.8616
APCDD1	100.155	103.908	101.127	62.6543	63.4792	63.5421
APEH	130.521	128.087	129.831	131.523	144.559	139.226
APEX1	229.921	240.529	233.618	237.271	236.9	225.887
APEX1_1	228.495	239.028	230.958	235.743	235.232	222.761
APEX2	48.0644	48.9909	49.8989	56.3379	57.9738	58.5983
APH1A	164.073	145.155	146.803	159.845	165.496	154.13
APH1B	16.8603	15.0923	15.2512	20.2735	20.1866	17.9576
API5	141.509	139.703	133.742	129.485	136.051	119.523
APIP	21.3061	21.2557	22.212	24.9598	20.1031	22.3924
APLP2	383.006	392.796	375.415	398.033	371.783	399.574
APMAP	160.886	156.613	151.808	162.595	173.254	162.054
APOA2	24.3258	22.441	23.1506	17.7266	17.8509	22.3197
APOBEC3B	18.7896	16.4356	19.8657	35.4531	33.116	31.4802
APOD	8.8915	10.1933	8.99432	95.3567	99.0142	103.02
APOL2	9.3948	8.84996	8.52505	16.0965	16.8499	15.9219
APOL6	29.6104	31.0539	31.5974	59.6998	75.3242	60.3432
APOO	12.4146	11.0625	11.7317	17.3191	15.265	14.904
APOOL	25.4163	22.2829	24.0109	29.3405	27.9442	26.1003
APP	610.913	588.048	594.642	622.06	595.42	606.122
APPBP2	29.3587	25.4436	23.5416	24.1448	27.2769	27.1908
APPL1	45.548	46.2253	48.0218	48.1878	49.7156	46.0208
APPL2	40.3473	39.4297	42.4688	47.5765	47.8805	46.3843
APRT	70.5448	60.9225	62.3345	61.0242	67.9836	63.1059
APTX	41.27	41.8793	39.0275	42.177	41.7078	45.8027
AQP3	22.8159	21.5718	24.0109	41.7695	40.2063	44.494
AQR	108.711	103.434	98.3118	88.0216	90.0053	78.737
ARAF	53.4329	56.6556	52.4799	72.9438	81.497	76.7013
ARAP1	80.2752	81.388	80.9488	111.555	103.352	113.998
ARAP2	39.5085	34.9257	37.0722	47.6784	41.8746	42.4584
ARAP3	7.88492	8.53389	9.77643	18.3378	16.1826	14.1043
ARCN1	229.753	237.132	224.154	249.089	246.076	227.777
AREG	60.3112	61.7917	60.7703	70.295	72.5715	79.7548
AREL1	83.3788	75.6198	72.9713	83.3353	81.7472	75.7562
ARF1	431.238	430.962	414.755	438.682	441.935	455.991
ARF3	77.2554	75.7778	74.9266	87.9197	89.9219	76.3378
ARF4	122.216	117.104	123.496	128.67	126.208	128.902
ARF5	86.2308	73.7233	84.4684	89.4479	90.7561	92.5505
ARF6	160.299	163.013	165.495	168.097	168.166	171.724
ARFGAP1	82.7078	85.892	86.4236	80.7884	90.5058	93.1321
ARFGAP2	58.2981	60.6855	56.1558	65.2012	67.3997	64.9235
ARFGAP3	16.9442	18.095	17.5976	26.8955	25.8588	26.8273
ARFGEF1	172.378	161.67	163.618	183.786	172.754	155.656
ARFGEF2	103.427	111.178	105.429	139.266	128.043	125.412
ARFGEF3	39.4246	34.4516	42.7817	52.6703	38.538	44.6394
ARFIP1	32.2946	34.1356	35.9773	34.4344	36.2858	31.6257
ARFIP2	63.5826	60.9225	64.5244	70.8044	64.8139	67.6135
ARFRP1	31.9591	32.2391	31.1282	33.6194	30.3632	31.044
ARG2	18.7057	18.7272	17.5976	21.2923	21.1875	20.1386
ARGLU1	178.501	167.517	172.3	133.051	147.645	136.172
ARHGAP1	42.0249	46.4623	42.2342	50.5309	56.8894	48.6381
ARHGAP11A	101.581	102.091	97.295	73.4532	73.4057	69.7218
ARHGAP11A_1	98.3098	99.167	93.4627	71.0082	70.3193	66.8137
ARHGAP11A_2	103.93	104.461	100.111	75.8983	76.8257	72.4118
ARHGAP11A_3	98.3937	99.167	93.4627	70.9063	70.4027	66.8864
ARHGAP11B	30.8686	34.2146	34.1784	23.5336	23.5232	19.7751
ARHGAP11B_1	30.7009	34.4516	34.1002	23.7373	23.69	19.8478
ARHGAP11B_2	31.6236	35.4789	35.1951	25.1636	24.691	20.7203
ARHGAP11B_3	30.7009	34.2936	33.7873	23.5336	23.5232	19.7751
ARHGAP12	75.3261	75.6198	78.4461	79.8715	77.2428	74.7383
ARHGAP17	53.349	54.7591	52.0106	56.5417	60.9767	58.3075
ARHGAP17_1	52.3424	53.4158	50.8374	55.3191	59.0582	56.7808
ARHGAP18	40.3473	49.465	45.2062	49.7159	47.6303	52.4913
ARHGAP19	19.8801	20.6236	21.4299	28.8312	26.8598	26.5365
ARHGAP21	134.966	134.172	136.792	138.96	131.713	133.337
ARHGAP26	72.8935	70.0885	71.1724	67.2387	63.8963	62.5243
ARHGAP27	67.2734	62.1078	70.4685	79.464	82.2477	81.7905
ARHGAP27_1	63.331	59.2631	66.4015	74.5739	77.9935	78.0099
ARHGAP27_2	66.2669	61.0805	69.1389	77.8339	81.2467	80.4818
ARHGAP27P1-BPTFP1-KPNA2P3	15.0988	15.1714	15.4859	13.8553	14.5977	14.4678
ARHGAP31	10.4014	10.8254	11.6535	20.4773	19.9363	16.14
ARHGAP32	155.853	166.095	157.674	176.553	167.332	155.729
ARHGAP33	12.2468	12.1687	12.6703	15.5872	15.5987	14.3951
ARHGAP35	112.989	122.319	110.669	135.191	131.379	125.63
ARHGAP39	32.6301	32.9503	35.1951	33.3137	30.3632	28.4267
ARHGAP42	27.5133	23.3892	23.5416	28.6274	24.7744	27.627
ARHGAP44	34.3917	32.3972	34.8041	23.4317	25.1081	22.4651
ARHGAP45	17.6991	13.9861	15.9551	25.7748	23.8568	27.3362
ARHGAP5	156.272	158.509	158.065	140.081	138.97	132.173
ARHGDIA	218.765	218.72	227.595	224.537	229.893	231.849
ARHGEF1	75.2422	76.0939	76.4908	86.901	93.6756	86.1526
ARHGEF10L	51.7553	55.2332	61.7088	74.2682	77.1594	74.5929
ARHGEF11	74.2357	80.9139	80.1667	97.3943	92.1741	91.7507
ARHGEF12	191.335	193.277	182.467	222.703	195.276	187.355
ARHGEF16	67.8606	60.2904	66.4797	82.0109	85.7512	84.7713
ARHGEF18	35.1466	33.5824	32.536	36.4719	41.4575	40.4954
ARHGEF19	64.2537	60.6064	58.2675	69.48	73.7393	74.9564
ARHGEF19_1	64.4215	60.2904	57.5636	69.1744	73.4891	74.084
ARHGEF2	74.5712	70.7207	74.9266	75.8983	80.1623	72.4118
ARHGEF26	13.2534	13.2749	11.4189	13.8553	15.3485	14.4678
ARHGEF26_1	13.2534	13.2749	11.2624	13.9571	15.265	14.4678
ARHGEF3	11.5757	11.2205	11.4971	11.2065	11.0108	13.3046
ARHGEF34P	101.497	107.148	106.602	135.598	132.881	118.723
ARHGEF34P_1	99.6519	106.595	105.898	135.598	131.213	117.996
ARHGEF35	29.1071	28.2883	28.3908	34.5363	37.3702	31.3348
ARHGEF35_1	32.714	31.8441	32.536	38.0001	43.6263	35.0427
ARHGEF37	13.9244	14.3022	14.1563	20.7829	21.1875	19.9932
ARHGEF38	18.7057	19.1222	22.7595	13.0402	11.0943	12.3595
ARHGEF39	28.3522	26.945	27.9997	27.2011	29.2788	26.173
ARHGEF40	30.8686	26.7869	31.7538	34.8419	37.9541	32.4981
ARHGEF5	133.708	133.698	135.697	170.848	170.501	149.186
ARHGEF5_1	135.889	140.809	140.39	176.858	176.507	160.746
ARHGEF7	84.637	89.0527	82.2784	87.8179	83.916	82.0813
ARHGEF9	15.686	14.6973	12.5138	17.3191	16.5163	15.2676
ARID1A	225.056	247.641	236.824	269.261	252.415	241.3
ARID1B	72.3903	74.0394	72.5802	70.9063	72.3213	71.0305
ARID2	48.9871	52.7837	46.1448	51.6516	47.38	45.0029
ARID3A	21.3061	21.5718	22.8377	28.8312	28.4447	27.2635
ARID3B	14.5116	15.1714	12.7485	12.429	12.0118	12.2867
ARID4A	37.7469	39.9829	37.6979	31.0724	27.8608	26.7546
ARID4B	46.219	46.6994	48.7257	50.2253	46.0454	40.35
ARID5A	12.5823	12.0897	13.2959	12.7346	14.6811	14.904
ARID5B	91.2637	88.4206	85.5633	108.295	102.601	97.2762
ARIH1	61.2339	63.056	60.6921	58.9867	59.9758	61.361
ARIH2	78.5975	73.3283	73.1277	68.5631	73.072	64.9235
ARL1	71.2159	70.3256	66.7144	85.7803	85.5843	83.8989
ARL13B	15.686	16.7517	16.7372	15.1797	18.4348	14.3224
ARL15	14.1761	13.9861	14.6255	10.2896	13.5967	13.0865
ARL17A	17.6991	16.5147	17.8322	14.059	12.9294	13.0138
ARL17A_1	19.1251	17.858	19.3182	14.874	12.4289	14.5405
ARL17B	15.686	14.0651	14.1563	11.5121	10.2601	9.88756
ARL2	12.3307	12.4058	13.1395	15.4853	15.6821	16.5035
ARL2BP	24.9969	23.9423	21.1953	24.2467	32.3652	26.5365
ARL3	10.7369	10.8254	10.4803	11.8177	12.5123	10.033
ARL4A	44.8769	40.2989	36.994	38.7132	37.1199	45.0029
ARL4C	14.931	13.67	10.4021	15.7909	16.3494	18.83
ARL5A	44.0381	45.8302	48.0218	42.2789	36.2023	40.7862
ARL5B	83.7143	86.9193	89.2393	89.0404	87.5029	88.4791
ARL6IP1	209.705	199.203	189.115	172.885	178.843	173.541
ARL6IP4	99.4842	102.802	94.323	106.869	103.435	124.322
ARL6IP5	39.2568	42.0373	38.7147	46.0483	40.7068	44.9302
ARL6IP6	15.3504	14.0651	17.9104	17.1153	15.5987	14.8313
ARL8A	23.487	21.5718	22.5249	33.7212	26.3593	30.6078
ARL8B	57.0398	54.6011	49.9771	58.0698	56.9728	53.2183
ARMC1	62.0728	65.9006	65.3848	66.9331	67.0661	64.7781
ARMC10	49.4066	47.1735	45.5973	44.7239	48.1308	45.5846
ARMC10_1	33.5528	32.2391	32.8488	32.9062	30.7803	31.9892
ARMC5	11.3241	13.2749	10.5585	10.7989	11.2611	10.6146
ARMC6	36.7404	34.6097	29.2511	35.4531	39.4555	33.734
ARMC7	15.6021	14.9343	14.0781	17.9303	19.6026	17.9576
ARMC8	42.6121	39.1927	40.2789	41.0564	42.1248	41.6586
ARMCX3	33.6367	34.8467	35.1951	56.0323	56.9728	54.8905
ARMCX4	7.71715	7.82273	8.36862	14.059	11.3445	14.6132
ARMCX5	15.8537	15.4084	16.5026	17.0134	18.1846	17.7394
ARMCX6	16.9442	16.4356	15.4859	26.6917	26.693	26.1003
ARMH3	25.8357	25.6017	27.6086	29.748	30.7803	24.8643
ARMT1	36.9081	39.4297	36.4465	36.1663	36.6194	33.734
ARNT	43.1993	36.5061	39.3404	42.4827	46.379	43.1127
ARNTL2	61.4017	54.5221	59.2061	60.6167	61.1436	54.0181
ARPC1A	90.2571	89.4478	86.8929	95.2549	94.6766	96.9126
ARPC1B	144.613	144.286	142.501	166.874	168.249	169.615
ARPC2	324.204	321.048	315.505	349.438	335.08	353.262
ARPC3	217.255	209.95	202.646	236.456	231.728	250.606
ARPC4	91.096	87.0773	85.2505	83.539	92.0073	87.0251
ARPC5	162.983	161.591	161.35	181.748	180.928	176.958
ARPC5L	87.0696	79.4916	77.2729	71.9251	74.5735	72.5572
ARPIN	21.8932	24.8905	22.9942	23.6354	26.7764	20.5021
ARPP19	123.894	116.788	116.77	127.448	114.613	114.289
ARRB1	118.358	115.84	116.222	131.931	135.383	128.975
ARRB2	33.2173	32.3182	31.1282	37.6944	41.4575	43.5489
ARRDC1	46.5546	44.0128	43.0163	48.6971	47.5468	48.7835
ARRDC1-AS1	11.2402	10.5883	10.7932	14.1609	12.9294	11.3416
ARRDC2	12.9178	15.8825	14.4691	17.6247	19.1022	22.6105
ARRDC3	11.408	12.0897	11.8881	7.84452	6.50641	11.7778
ARRDC4	12.834	10.9044	10.9496	19.9679	19.0187	24.6462
ARSA	25.5002	24.8905	24.1673	24.858	27.1935	25.9548
ARSD	25.7518	25.5227	24.2455	41.5658	43.96	42.8946
ARSL	28.436	27.5771	25.888	35.8607	39.0385	37.8781
ARV1	48.8194	46.0672	44.7369	50.7347	50.2996	53.7273
ARVCF	16.0215	14.0651	17.9104	14.5684	17.6007	16.7216
ASAH1	26.6745	26.7079	27.1394	30.6649	33.6165	29.0084
ASAH2B	10.5691	10.1142	10.3239	12.5309	11.9284	12.5776
ASAP1	37.7469	37.0592	36.994	47.7803	40.6234	36.2059
ASAP2	36.9081	36.5061	35.1951	45.1315	43.5429	38.8959
ASB1	17.1958	19.3593	19.6311	16.9116	15.7655	15.4857
ASB13	40.9345	40.773	38.0108	51.7534	51.6342	48.5654
ASB6	23.7386	24.5744	20.8042	21.6998	20.9373	20.2113
ASB7	15.4343	13.8281	15.2512	16.4022	16.266	15.6311
ASB8	22.3126	22.441	21.821	27.303	27.8608	25.8094
ASB9	12.2468	10.9044	12.1228	23.6354	20.6036	21.9562
ASCC1	18.9574	17.1468	17.5194	22.4129	20.5202	18.9754
ASCC2	48.3161	48.2797	50.7592	55.2173	55.3045	57.2897
ASCC3	71.132	70.3256	69.1389	70.7025	68.4007	61.0702
ASCL2	60.3112	58.0779	56.3122	52.976	55.5547	55.5448
ASF1A	16.6925	14.9343	14.1563	11.614	15.265	11.8505
ASF1B	60.3951	63.293	60.301	67.4425	67.9002	67.25
ASF1B_1	59.7241	62.4238	59.5189	66.5256	67.2329	66.4502
ASH1L	66.6863	67.2439	69.1389	71.0082	62.8119	60.1978
ASH2L	43.6187	43.4596	45.8319	49.4103	49.2152	44.4213
ASIC1	40.5989	38.5606	42.7817	44.2146	44.0434	43.3308
ASL	59.3885	57.0507	54.6698	63.9787	65.7314	62.4516
ASMTL_1	10.0659	8.77094	9.38537	8.86329	12.0118	11.1962
ASNSD1	32.1268	30.0267	33.9438	34.1288	33.6165	29.5173
ASPH	178.249	171.626	176.992	160.558	160.408	162.927
ASPM	110.724	106.99	112.077	100.654	95.5108	95.1678
ASPSCR1	15.9376	21.4137	19.6311	22.5148	22.7724	26.6092
ASRGL1	34.8111	33.7405	31.2846	23.6354	23.1895	21.0838
ASS1	6.37504	5.37319	5.31838	19.051	19.5192	22.5378
ASXL1	126.41	129.431	127.485	129.18	123.705	108.836
ASXL2	91.0121	89.0527	83.9209	96.5793	84.917	76.2651
ATAD1	41.7733	41.4842	39.3404	45.0296	41.3741	36.9329
ATAD1_1	11.9113	11.7736	11.4189	12.2252	11.3445	9.08783
ATAD2	243.929	246.772	243.629	230.14	223.554	210.91
ATAD2B	28.436	32.5552	30.8153	33.11	28.7784	26.173
ATAD3A	176.152	177.947	171.909	143.85	145.31	151.658
ATAD3B	133.205	144.76	140.155	97.3943	108.107	105.128
ATAD5	23.9064	24.3374	24.3238	18.4397	17.267	17.594
ATAT1	37.7469	39.7458	44.6587	39.3245	39.2053	41.7313
ATAT1_1	40.5151	41.4842	47.0833	41.7695	41.4575	43.9851
ATAT1_2	38.6696	40.1409	45.7537	40.1395	39.956	42.4584
ATAT1_3	37.7469	39.5088	44.6587	39.0188	39.2053	41.5859
ATAT1_4	37.7469	39.5088	44.6587	39.0188	39.2053	41.5859
ATAT1_5	38.8374	40.1409	45.9101	40.1395	39.956	42.5311
ATAT1_6	38.8374	40.2199	45.8319	40.1395	40.0394	42.4584
ATE1	42.696	42.8275	48.1782	42.992	47.2132	45.2211
ATF1	27.6811	27.7352	32.927	32.8044	33.1994	32.3527
ATF2	31.5397	35.4789	32.2231	35.7588	38.2043	32.4254
ATF3	13.4211	13.2749	13.3742	12.0215	14.3475	15.6311
ATF4	226.146	232.628	239.64	262.944	249.829	257.658
ATF5	34.8111	34.9257	32.4577	28.933	28.0276	28.354
ATF6	72.7258	68.6662	70.5467	78.8527	73.9896	75.0291
ATF6B	106.195	113.232	109.183	119.094	120.369	117.851
ATF6B_1	105.859	112.679	108.949	118.381	120.369	117.706
ATF6B_2	102.336	109.281	105.038	115.019	116.365	112.689
ATF6B_3	101.33	107.464	103.239	111.759	114.112	110.726
ATF7	19.1251	22.678	19.7093	22.1073	16.1826	20.284
ATF7IP	73.1452	63.5301	70.4685	73.5551	71.2369	65.7232
ATG101	38.0825	39.9829	40.0443	43.3995	45.7117	50.2375
ATG12	39.4246	34.0566	34.022	34.5363	36.536	34.243
ATG13	58.1303	54.206	54.2787	66.9331	60.8099	61.361
ATG14	19.5445	14.9343	15.0166	15.3834	13.4299	14.7586
ATG16L1	32.1268	29.2365	30.1114	26.2842	28.7784	28.4994
ATG16L1_1	31.9591	28.9204	30.1114	26.1824	28.4447	28.2813
ATG16L2	12.079	11.2995	12.1228	16.3003	14.848	18.3938
ATG2A	37.2437	38.6396	37.9325	42.992	45.7951	45.73
ATG2B	28.0166	28.6834	25.5751	36.9813	33.3662	33.2978
ATG3	91.5154	91.1072	91.1945	102.692	94.8434	103.674
ATG4A	10.8208	11.4575	9.22895	16.4022	17.6007	17.594
ATG4B	64.8409	55.7074	60.6139	56.1342	54.9708	55.981
ATG4D	12.834	13.67	10.4803	11.5121	12.5123	13.0865
ATG5	21.3899	16.6727	20.1786	21.0885	20.687	22.7559
ATG7	13.505	13.512	11.0278	15.0778	14.9314	12.7957
ATG9A	38.5858	40.2199	41.5303	47.984	44.2936	49.0016
ATIC	148.807	145.471	144.535	169.116	173.921	167.725
ATL2	84.8048	78.6224	78.8371	85.8822	83.5823	78.0099
ATL3	54.6911	52.4676	53.9659	60.5149	55.1377	54.7451
ATM	25.584	26.945	24.7148	38.3057	30.113	29.9535
ATMIN	58.4658	61.5546	57.0944	59.3942	54.9708	55.3267
ATMIN_1	57.627	60.7645	55.9994	59.0886	54.5537	54.3089
ATN1	157.698	158.746	152.199	166.263	162.994	152.894
ATOX1	21.9771	18.095	19.3182	25.673	26.4427	25.5186
ATP10B	16.9442	18.8852	19.0836	21.2923	21.0207	21.0838
ATP11A	161.976	165.858	161.663	186.537	170.835	156.892
ATP11B	111.815	115.366	113.016	138.247	128.21	129.12
ATP11C	36.4048	32.3972	35.4298	35.555	32.8657	32.1346
ATP13A1	67.8606	71.7479	65.463	69.0725	77.2428	74.811
ATP13A2	72.8935	71.6689	72.6584	98.1074	95.761	96.4037
ATP13A2_1	72.0547	71.2738	72.0327	97.0887	95.2605	96.331
ATP13A3	309.944	308.563	303.851	334.666	320.733	282.159
ATP1A1	1399.15	1348.75	1341.72	1279.88	1253.74	1249.1
ATP1B1	68.5317	70.6417	68.9043	69.7857	58.3074	76.1197
ATP1B3	317.41	283.673	284.064	292.59	291.454	300.553
ATP2A2	538.02	551.937	540.441	557.266	571.813	511.972
ATP2A3	7.29774	6.95354	8.83789	18.6435	16.6831	17.2305
ATP2B1	108.376	102.328	99.876	104.118	96.2615	92.6959
ATP2B4	47.3934	41.4842	39.8096	70.8044	58.0572	60.634
ATP2C1	119.532	117.657	118.177	139.266	140.221	131.592
ATP2C2	52.678	49.702	50.9156	44.8258	48.2976	38.9686
ATP5F1A	398.272	370.513	366.108	354.531	358.687	349.772
ATP5F1B	692.782	652.448	655.647	676.972	693.016	659.34
ATP5F1C	219.1	211.056	205.696	218.73	215.629	225.596
ATP5F1D	56.3688	52.1516	52.2452	56.1342	51.2171	58.1621
ATP5F1E	41.7733	41.6422	43.2509	38.8151	41.2907	41.8767
ATP5IF1	152.33	158.351	153.998	161.78	157.739	166.853
ATP5IF1_1	151.156	157.245	152.199	161.067	156.488	164.962
ATP5MC1	66.183	65.5845	64.6027	67.7481	72.9886	66.8864
ATP5MC2	94.5351	88.3416	88.3007	90.7723	91.2566	108.327
ATP5MC3	141.006	129.905	124.747	139.266	142.891	138.644
ATP5ME	39.1729	34.5307	34.2566	36.37	35.9521	37.2965
ATP5MF	54.4395	49.623	50.7592	64.7937	64.9807	65.6505
ATP5MG	140.838	139.861	134.524	139.368	133.715	143.224
ATP5MJ	60.8984	63.293	57.329	70.0913	71.4037	69.7218
ATP5MK	61.1501	52.5467	49.195	59.0886	54.4703	57.1443
ATP5PB	141.425	138.36	140.937	147.721	143.558	136.172
ATP5PD	58.2981	57.9989	50.3682	58.8848	63.8963	63.9056
ATP5PF	56.1171	58.3149	57.8765	68.1556	69.4851	67.1045
ATP5PO	76.2488	69.8515	63.8205	87.0028	92.1741	89.7151
ATP6	6849.48	8456.38	8797.38	4433.27	4843.86	4542.32
ATP6AP1	80.0235	80.2028	78.2114	101.164	105.354	108.036
ATP6AP2	68.0284	74.5925	75.474	95.0511	89.1712	87.9702
ATP6V0A1	56.5365	53.6529	48.8039	53.5872	53.0523	51.11
ATP6V0A2	53.0135	51.6775	55.2173	46.5577	46.7961	41.0043
ATP6V0B	80.2752	71.5109	70.3903	68.1556	73.6559	70.4489
ATP6V0C	110.892	114.733	111.373	115.121	113.529	113.852
ATP6V0D1	65.0925	59.1841	59.91	72.5363	74.073	77.3556
ATP6V0E1	62.7438	59.1051	61.8653	67.1369	69.9856	68.4132
ATP6V0E2	22.6482	22.362	22.212	32.1931	31.4477	29.2992
ATP6V1A	104.349	96.4804	89.7085	114.917	117.95	111.599
ATP6V1B2	32.5463	29.4735	30.6589	31.48	33.7833	25.9548
ATP6V1C1	92.6897	90.6331	91.6638	92.1986	88.4204	82.7356
ATP6V1D	42.6121	42.5114	41.061	48.799	47.2132	49.3651
ATP6V1E1	47.9806	50.1761	43.8766	52.2628	54.3035	58.0894
ATP6V1F	55.0267	52.0725	49.4296	65.8125	61.9777	69.7945
ATP6V1G1	51.8391	48.4377	50.29	61.7374	56.1386	59.1073
ATP6V1H	51.0842	48.9909	41.4521	53.4854	52.1347	50.4556
ATP7A	9.89809	12.3267	10.5585	22.0054	18.6851	18.6119
ATP7B	31.3719	33.2664	30.0332	44.1127	43.5429	41.3678
ATP8	1567.42	1990.93	2043.35	989.326	1086.9	924.632
ATP8B1	132.114	132.907	129.362	104.016	106.688	98.4394
ATP9A	53.0974	51.3614	50.3682	76.102	70.4027	68.5586
ATPAF1	52.0908	51.9935	43.0945	61.6355	66.9827	65.4324
ATPAF2	13.4211	12.6428	12.3574	17.1153	14.4309	16.4308
ATPSCKMT	12.3307	9.87719	11.7317	9.6783	10.0933	9.74216
ATR	48.0644	53.2578	51.8542	67.7481	66.0651	60.8521
ATRAID	66.854	67.0859	64.368	74.3701	73.5725	73.4297
ATRN	42.7799	47.8056	43.0163	46.1502	44.2102	40.7135
ATRX	95.2062	90.317	92.5241	121.947	102.017	102.147
ATXN1	16.4409	12.4058	13.8434	14.059	13.9304	15.3403
ATXN10	79.3525	69.4564	69.1389	75.5926	74.4901	79.1732
ATXN1L	50.497	46.9364	46.0665	45.539	48.4644	40.2046
ATXN2	53.6845	56.3395	55.9994	54.9116	59.8923	52.2005
ATXN2L	219.352	205.999	207.886	177.571	192.356	173.323
ATXN3	15.9376	15.6455	16.268	19.2547	15.5987	20.0659
ATXN7	24.8291	26.1548	28.7036	30.5631	30.5301	26.5365
ATXN7L2	9.22703	11.2205	11.0278	9.6783	10.1767	10.4692
ATXN7L3	65.1764	59.4212	60.9267	72.842	74.7403	68.5586
ATXN7L3B	163.486	152.583	167.216	144.36	158.072	143.951
AUH	14.3438	14.9343	14.3127	17.5228	14.2641	15.1949
AUNIP	16.8603	17.937	18.1451	17.7266	16.5163	15.1949
AUP1	190.077	180.713	186.221	185.212	187.018	188.954
AURKA	131.527	128.245	133.116	122.558	121.37	117.924
AURKAIP1	82.7916	75.8568	76.9601	78.1396	79.9121	81.4997
AURKB	72.3064	74.9876	73.7534	61.228	69.4851	70.3762
AUTS2	88.6634	85.2599	89.4739	83.539	84.4165	82.8083
AVEN	33.5528	28.9204	29.7986	29.8499	26.4427	26.3911
AVL9	110.305	107.859	111.921	106.563	107.523	97.567
AXIN1	75.8294	70.4046	70.4685	74.3701	73.9061	73.0662
AXIN2	245.942	237.527	248.4	317.448	326.655	298.881
AZGP1	57.8787	59.2631	60.9267	77.8339	70.9866	86.5889
AZI2	16.0215	13.9071	14.9384	15.0778	16.3494	15.2676
AZIN1	227.824	228.045	227.595	202.633	206.12	184.229
B2M	281.592	289.915	288.287	649.159	650.641	719.247
B2M_1	237.89	245.665	246.679	543.615	555.381	607.867
B3GALNT2	36.4887	43.4596	34.8041	35.0456	35.9521	34.243
B3GALNT2_1	35.566	42.5904	34.1002	34.3325	35.1179	33.5886
B3GALT6	37.0759	39.9038	34.2566	47.5765	47.7971	45.2938
B3GAT3	13.1695	11.2205	13.5306	19.3566	21.9383	19.7751
B3GLCT	16.8603	15.2504	17.9886	26.488	26.2759	25.1551
B3GNT2	34.14	35.2418	34.2566	30.3593	29.5291	30.6078
B3GNT3	43.1154	44.6449	45.2062	56.6435	61.8943	58.0167
B3GNT5	77.8426	76.4099	79.6975	94.5417	99.0976	84.0443
B4GALNT3	57.3754	54.4431	55.4519	67.5444	60.8099	63.0332
B4GALT1	86.5663	83.5215	81.6527	103.405	108.273	111.599
B4GALT2	32.714	36.5061	34.2566	35.3513	36.7028	41.1497
B4GALT3	50.8326	46.3043	49.5078	54.9116	53.6362	57.944
B4GALT4	34.6433	30.1057	34.1002	49.614	45.0444	48.4927
B4GALT5	110.724	114.259	114.58	100.145	102.267	93.9318
B4GALT7	31.1203	24.8905	26.9829	27.9143	31.8647	29.0811
B4GAT1	24.9969	23.7053	24.0891	26.7936	29.0286	28.6448
BABAM1	46.3868	42.3534	42.547	43.3995	47.38	44.3486
BABAM2	23.2353	20.6236	22.6031	24.3486	25.5251	25.8821
BACE2	69.4544	64.3993	63.8987	52.5685	53.8864	53.9454
BACH1	27.5972	26.6289	25.5751	35.2494	36.1189	33.9521
BAD	22.9837	22.2829	19.6311	29.8499	29.7793	30.6078
BAG1	55.3622	52.3096	55.5301	52.2628	48.4644	51.4008
BAG2	34.3917	31.2909	30.7371	27.7105	27.11	26.4638
BAG3	37.1598	39.9829	35.7426	37.1851	32.5321	37.8054
BAG4	22.1449	20.7026	20.4132	21.1904	20.1031	18.5392
BAG5	91.6831	89.2108	85.2505	83.0296	84.6668	76.3378
BAG6	219.603	237.922	233.461	251.941	250.247	250.461
BAG6_1	226.23	245.586	241.204	261.212	258.672	258.967
BAG6_2	214.235	231.442	228.456	245.218	245.826	245.226
BAG6_3	214.067	231.205	228.299	245.014	245.742	245.226
BAG6_4	214.151	231.205	228.377	244.912	245.575	245.081
BAG6_5	226.817	246.061	241.752	261.518	258.755	259.04
BAG6_6	226.23	245.586	241.204	261.212	258.672	258.676
BAHD1	41.1861	47.8846	45.6755	52.4666	51.4674	43.8397
BAIAP2	21.2222	19.8334	18.3797	21.6998	24.5242	21.4473
BAIAP2-DT	9.47868	11.2205	10.6368	13.6515	11.4279	13.9589
BAIAP2L1	52.8457	54.206	53.3402	59.3942	58.3909	58.5983
BAIAP2L2	37.4114	34.8467	35.5862	56.4398	60.5597	63.6875
BAK1	32.1268	31.37	28.3125	40.4451	37.2867	38.6051
BAMBI	12.6662	14.8553	13.2177	10.4933	11.0108	10.3965
BANF1	113.576	120.265	108.87	118.687	119.117	126.285
BANP	21.8932	25.4436	18.9272	27.8124	26.1091	26.7546
BAP1	57.627	59.2631	57.4854	61.9411	64.9807	53.3637
BARD1	20.0478	18.7272	18.2233	18.0322	17.5173	16.7216
BARX2	14.5116	15.6455	15.7987	24.5523	20.6036	22.6105
BATF	13.3373	11.2205	12.3574	19.4585	17.5173	17.3759
BATF2	7.0461	8.37586	8.13399	31.2762	33.4496	29.2265
BAX	56.201	53.8109	52.4017	50.5309	47.38	56.5627
BAZ1A	116.428	125.164	112.703	112.472	106.355	107.891
BAZ1B	205.679	214.454	202.646	214.349	186.934	180.012
BAZ2A	172.126	181.029	180.434	215.775	185.6	192.517
BAZ2B	29.7781	28.9204	28.3125	29.0349	23.6066	24.2827
BBLN	14.931	15.8825	14.8602	17.4209	15.6821	16.7216
BBS1	12.5823	12.9589	14.7038	17.8285	17.9343	15.4857
BBS2	64.8409	61.0805	58.5022	56.6435	58.7245	57.6532
BBS5	15.8537	20.0705	13.687	17.6247	19.6026	17.6667
BBX	24.4097	24.8905	23.6199	29.4424	29.9462	28.5721
BCAN	89.5861	83.0474	87.9879	93.6248	92.2576	85.3529
BCAN_1	17.0281	15.1714	14.2345	16.0965	17.6007	13.5954
BCAP31	176.991	177.71	175.35	217.813	214.378	239.919
BCAR1	64.0859	65.4265	62.2563	63.4693	65.4812	61.0702
BCAR1_1	62.2405	64.0832	60.3792	59.3942	63.1455	58.671
BCAS2	27.5972	28.0512	27.7651	31.0724	27.4437	27.7724
BCAT2	33.2173	28.5253	28.3908	42.4827	43.7931	44.1305
BCCIP	93.6963	88.8157	85.798	79.0564	80.3291	79.464
BCKDHA	18.2024	14.0651	12.2792	19.866	18.0178	21.1565
BCKDHB	16.6087	16.9888	17.5194	19.051	21.6046	17.0124
BCKDK	32.9657	32.7133	33.5527	35.3513	35.3682	38.2416
BCL10	18.9574	18.9642	18.5361	16.5041	15.9324	19.7751
BCL11A	21.5577	22.9941	24.3238	20.681	21.1041	21.7381
BCL11B	17.4475	17.6209	16.9719	20.2735	21.3544	20.9384
BCL2L1	104.098	94.2679	99.876	111.861	104.186	121.123
BCL2L11	16.357	15.8825	16.3462	15.0778	16.0992	14.7586
BCL2L12	25.2485	23.9423	24.402	23.7373	27.6105	21.9562
BCL2L13	43.9542	41.5632	44.8152	45.4371	51.2171	47.8383
BCL2L14	26.6745	27.103	28.86	27.6086	27.3603	31.044
BCL2L14_1	26.4229	26.945	28.3908	27.4049	27.0266	30.8259
BCL2L15	35.9854	38.7186	38.4018	55.3191	55.7216	52.3459
BCL2L2	39.844	34.3726	38.0108	44.6221	47.2966	39.7684
BCL3	19.9639	20.4655	20.8042	17.4209	19.8529	18.3938
BCL6	15.9376	16.0406	17.8322	18.236	16.6831	18.5392
BCL7A	29.1071	33.8985	29.7986	35.3513	36.7862	34.6065
BCL7A_1	21.5577	23.7843	22.212	26.8955	26.1925	26.7546
BCL7B	47.3934	44.2498	48.5693	52.161	51.7176	49.874
BCL7C	26.1712	24.9695	22.1338	29.0349	31.6145	30.8986
BCL9	33.3012	33.6615	37.6197	43.2977	39.6224	40.5681
BCL9L	72.2225	72.6171	70.5467	91.2817	95.5108	78.3008
BCLAF1	215.913	208.369	199.361	192.751	173.254	170.851
BCLAF1P2	57.627	58.789	53.7313	49.9197	45.7117	42.3856
BCLAF3	11.9113	12.4058	11.7317	15.4853	15.4319	17.594
BCOR	36.7404	37.4543	40.2007	34.3325	35.535	32.0619
BCORL1	19.6284	21.0977	20.726	35.9625	31.4477	35.9878
BCR	91.5993	88.4206	92.837	92.6061	97.3459	90.1513
BCS1L	21.8093	18.8852	21.9774	20.8848	21.9383	18.3938
BDH1	107.705	111.652	112.546	99.4318	100.265	90.951
BDH1_1	86.1469	87.4724	85.798	82.4184	84.4999	77.3556
BDH2	10.4853	9.64014	9.93285	15.0778	13.3465	14.1043
BDNF	7.63327	5.8473	9.38537	24.6542	23.69	24.3554
BDP1	57.8787	58.71	55.5301	61.9411	52.1347	51.837
BDP1_1	58.1303	58.8681	55.843	62.1449	52.3849	52.2732
BDP1_2	54.2717	53.3368	52.3235	58.2736	49.0483	47.184
BDP1_3	55.1944	54.285	52.9491	58.5792	49.9659	47.9838
BECN1	37.5792	41.9583	40.8264	48.6971	46.9629	46.1662
BEND3	13.8405	14.6182	15.4859	12.8365	14.2641	13.2319
BET1	8.22045	10.0352	10.3239	11.0027	10.7606	11.8505
BET1L	36.5726	37.5333	37.3069	39.2226	38.3711	36.424
BFAR	53.8523	54.048	47.8654	48.1878	53.7196	46.0935
BFAR_1	53.1813	53.1788	47.6308	47.7803	53.1357	45.9481
BHLHE40	13.505	13.0379	16.1116	29.6462	18.6017	56.5627
BICC1	18.5379	19.7544	18.3015	21.8016	16.9334	17.4486
BICD1	11.4918	12.2477	12.5138	12.9384	13.5967	12.1413
BICD2	21.6416	22.362	23.3852	17.1153	19.6026	16.867
BICDL1	32.5463	29.2365	33.4745	33.3137	32.8657	30.8986
BICDL2	40.5989	36.5061	37.6197	35.2494	36.1189	35.5516
BICRA	14.1761	15.1714	13.3742	13.3459	14.5977	14.9767
BICRAL	46.4707	48.6748	45.5191	48.3915	49.4654	43.767
BID	58.4658	52.5467	54.0441	63.9787	58.8079	60.2705
BIK	12.6662	12.0897	11.8099	19.5604	20.6036	20.284
BIN1	78.4298	75.8568	79.15	64.5899	66.4822	78.2281
BIN3	13.5889	12.7218	13.0613	11.3083	10.7606	10.8327
BIRC2	34.8111	36.111	36.994	45.7427	47.38	43.6943
BIRC3	34.8111	37.6123	33.1617	39.3245	32.115	40.4954
BIRC5	98.5615	89.6059	93.0716	86.901	93.8425	89.2789
BISPR	9.31091	7.90175	9.93285	17.4209	21.3544	18.0303
BIVM	12.3307	12.8008	11.2624	12.6327	13.0962	13.6681
BLACAT1	39.9279	38.0074	41.9213	36.6757	35.3682	34.97
BLCAP	68.0284	67.9551	70.7031	84.1503	74.1564	78.5916
BLM	35.0627	35.0838	34.6477	29.1368	29.7793	25.5913
BLMH	55.53	53.6529	52.4017	49.4103	47.8805	48.3473
BLOC1S1	18.4541	14.5392	12.9049	17.9303	19.3524	15.3403
BLOC1S2	19.9639	21.3347	18.3797	23.6354	21.7715	21.8835
BLOC1S3	15.0149	13.512	13.2177	12.1233	14.848	13.9589
BLOC1S4	15.4343	14.4602	15.2512	15.0778	16.266	18.103
BLOC1S6	58.0464	56.4975	56.8597	55.0135	54.8874	48.2746
BLVRB	10.4014	9.08701	10.3239	20.681	19.3524	21.1565
BLZF1	21.9771	25.4436	22.3685	31.48	29.112	27.3362
BMP2K	43.1993	42.1954	42.6252	36.8794	35.9521	31.2621
BMP4	433.587	424.719	429.694	357.18	340.252	380.453
BMP7	82.7916	78.7015	80.636	74.9814	70.4861	71.0305
BMPR1A	28.2683	32.1601	31.5974	31.0724	31.6145	27.1181
BMPR2	24.7452	24.4954	24.9494	30.2574	26.6096	25.9548
BMS1	79.9396	93.7148	86.5801	81.3996	80.0789	82.8083
BMS1P20	21.0544	21.0187	21.9774	20.5791	21.0207	21.0111
BNIP1	13.4211	11.6946	14.8602	13.0402	11.4279	12.723
BNIP2	45.4641	47.4105	46.8487	35.6569	39.3721	38.8232
BNIP3L	13.4211	13.1169	11.8881	19.2547	16.1826	34.1702
BNIP5	9.14315	7.03256	7.66472	22.4129	19.8529	23.4103
BOD1	32.043	30.3427	30.1896	23.126	27.694	23.7738
BOD1L1	32.3785	40.2989	36.5247	42.0751	34.534	39.5502
BOK	36.7404	28.3673	31.7538	42.6864	43.5429	44.7848
BOLA2	10.4853	9.08701	8.99432	10.6971	10.5938	11.7778
BOLA2B	25.9196	23.4682	24.3238	29.6462	28.6949	31.6984
BOLA3	17.9508	16.1196	17.1283	20.2735	17.8509	20.2113
BOP1	172.294	163.092	161.194	161.882	173.838	162.49
BOP1_1	24.4936	25.7597	24.5584	24.7561	24.2739	23.7011
BORA	84.1338	79.8867	81.0271	74.3701	74.6569	72.0483
BORCS5	25.7518	22.757	25.888	30.5631	29.112	31.553
BORCS5_1	25.6679	22.8361	25.8098	29.8499	29.4457	31.6984
BPGM	11.8274	11.5366	13.2177	14.5684	14.848	16.7943
BPHL	17.3636	14.6973	13.7652	23.2279	23.7734	21.8108
BPNT1	59.3046	60.8435	52.0106	64.6918	61.3938	61.7973
BPNT2	131.947	130.221	138.2	132.44	131.046	128.611
BPTF	81.4495	81.23	85.4851	102.998	88.5039	87.9702
BRAF	34.5594	34.6097	35.6644	36.0644	35.2013	32.8616
BRAP	38.5019	38.3235	38.1672	42.3808	37.6204	39.9138
BRAT1	61.6533	58.789	59.8318	64.1824	70.1525	60.1251
BRCA1	52.5102	50.3342	50.3682	46.2521	47.7971	39.1867
BRCA2	46.4707	47.7266	48.3347	60.5149	51.1337	47.911
BRCC3	63.0793	62.7399	59.2061	64.1824	61.9777	62.4516
BRD1	51.4197	51.2824	49.8207	49.2065	52.0513	47.911
BRD2	325.127	335.113	332.477	316.124	316.061	318.22
BRD2_1	265.235	277.747	274.913	262.944	261.091	261.511
BRD2_2	110.892	111.968	115.597	115.528	108.273	120.468
BRD2_3	272.03	278.142	278.902	268.038	265.345	266.819
BRD2_4	196.536	209.396	199.752	187.352	193.691	182.774
BRD2_5	298.956	310.46	307.058	295.545	292.705	294.809
BRD2_6	265.655	277.747	275.304	262.537	260.84	261.439
BRD3	30.4492	30.5798	31.441	27.6086	30.9472	28.2813
BRD4	103.259	99.7201	108.01	101.979	95.0937	94.7316
BRD7	127.836	130.458	121.541	132.542	123.955	127.739
BRD8	57.3754	59.3422	64.1334	57.8661	56.0552	50.3829
BRD9	51.4197	50.3342	55.5301	44.5202	50.8001	47.3294
BRF1	52.9296	53.3368	51.8542	60.5149	59.1416	58.8164
BRI3	23.2353	22.2829	21.2735	31.0724	31.6145	40.4227
BRI3BP	109.131	105.488	102.066	94.338	101.266	86.3708
BRIP1	22.8159	19.4383	22.9942	18.7453	21.8549	19.1208
BRK1	77.5071	70.1676	68.2786	79.7696	79.9121	82.2267
BRMS1	95.0384	88.5786	86.3454	87.2066	80.496	90.5148
BRMS1L	11.2402	10.4303	10.0893	9.37267	12.1787	9.74216
BROX	63.9182	65.4265	64.9155	53.4854	55.9718	54.8178
BRPF1	29.2749	29.8686	26.5919	26.7936	27.2769	25.8821
BRPF3	91.0121	94.4259	91.351	122.965	127.209	109.49
BRWD1	33.8045	34.6097	37.0722	39.4263	37.2867	38.5324
BRWD3	39.1729	39.3507	38.6365	49.614	43.3761	42.4584
BSDC1	66.2669	59.5792	66.3233	70.6007	73.3222	66.741
BSG	452.544	438.31	417.336	424.317	432.426	446.54
BSPRY	25.6679	26.866	26.3573	32.4987	28.111	28.0632
BST2	74.739	69.0613	70.8596	153.936	161.409	171.215
BTAF1	65.1764	67.639	64.9155	59.8017	59.8923	55.1086
BTBD1	82.8755	80.3608	84.6248	82.724	84.4999	74.7383
BTBD10	22.8998	24.1003	21.9774	26.9974	25.2749	25.9548
BTBD2	50.9164	50.4922	50.9939	59.598	62.0611	63.1786
BTBD3	70.3771	64.4783	66.4797	55.6248	52.3015	48.5654
BTBD6	61.4856	59.8163	58.8932	62.043	64.0631	62.0881
BTBD7	55.6138	48.7538	54.4352	53.1797	56.6391	48.6381
BTBD7_1	52.5941	47.0154	52.167	51.5497	55.1377	47.4021
BTBD9	19.7962	16.8307	18.3015	23.5336	21.5212	19.9205
BTF3	461.016	457.511	447.135	413.416	412.239	420.294
BTF3L4	29.4426	26.7869	27.9215	30.5631	30.2798	27.6997
BTG1	31.8752	26.3128	29.0947	29.5443	28.3613	38.2416
BTG2	32.714	30.5798	31.1282	39.732	44.8775	39.6229
BTG3	58.3819	56.7346	54.8262	66.0162	67.5666	73.357
BTG3_1	15.7698	15.4084	14.7038	16.1984	18.5182	18.103
BTN2A1	31.2041	27.9722	31.0499	22.8204	24.691	27.8451
BTN2A1_1	30.9525	27.8142	30.4243	22.2092	24.7744	27.627
BTN3A1	12.079	9.4821	11.8881	14.6703	18.5182	17.5213
BTNL8	6.03951	7.34863	6.88261	17.5228	15.0982	14.7586
BTNL9	39.3407	38.1655	42.7034	25.673	27.1935	26.0276
BTRC	12.2468	12.3267	13.7652	14.5684	15.3485	14.5405
BUB1	97.8904	94.3469	93.8537	86.901	91.9239	85.0621
BUB1B	112.066	113.785	111.138	99.3299	99.5147	87.6067
BUB3	126.075	123.741	118.881	112.37	113.529	106.291
BUD13	41.6894	46.3833	44.6587	43.5014	45.378	44.494
BUD23	90.8443	90.5541	84.2337	89.8554	83.6658	89.497
BUD31	42.2766	44.882	45.128	48.4934	46.0454	50.0194
BYSL	39.5085	34.8467	36.3683	37.4907	34.6174	33.5886
BZW1	245.607	234.682	222.59	182.563	193.19	181.248
BZW2	232.605	223.541	216.489	199.067	209.707	200.805
C11orf24	43.1993	42.1954	37.9325	46.354	42.959	46.6751
C11orf54	25.584	23.3102	23.6199	24.1448	27.9442	25.1551
C11orf58	87.2374	90.001	92.4459	85.0672	89.2546	85.1348
C11orf68	10.9886	12.1687	13.687	15.0778	13.5133	14.6132
C11orf80	9.05927	8.61291	10.2457	10.9008	10.5938	12.3595
C12orf29	29.9459	31.1329	35.0387	34.0269	34.534	30.0262
C12orf4	19.8801	21.2557	16.5026	20.4773	24.691	21.4473
C12orf43	24.0742	22.599	21.6646	24.6542	24.4407	24.21
C12orf57	17.9508	17.3839	17.5194	24.0429	21.0207	21.9562
C12orf73	13.7567	13.9071	18.3797	15.4853	14.2641	13.9589
C12orf75	70.7126	68.1921	64.2898	73.1476	76.3252	73.9386
C14orf119	51.4197	52.6257	48.8822	56.8473	53.9698	55.1086
C15orf39	39.0891	37.6914	38.8711	36.5738	43.96	38.6051
C15orf40	13.3373	12.0897	12.201	14.3646	12.4289	13.3773
C15orf48	6.03951	4.18793	6.49155	16.5041	19.4358	18.5392
C16orf72	76.5005	76.1729	69.0607	69.6838	64.2299	68.7767
C16orf91	11.408	11.1415	11.2624	11.5121	10.0933	11.0508
C17orf75	13.7567	13.1169	12.8267	13.244	16.5163	12.3595
C17orf80	19.6284	19.2013	17.2847	16.5041	18.7685	15.2676
C18orf25	28.3522	25.9968	27.8433	22.6167	26.1925	23.5557
C19orf12	12.7501	9.008	9.85464	15.4853	15.8489	13.8862
C19orf25	17.2797	15.1714	13.8434	14.3646	17.5173	17.6667
C19orf47	13.5889	12.0107	15.9551	13.7534	15.0982	12.9411
C19orf48	80.1074	77.2791	81.2617	67.9519	79.9955	69.8673
C19orf53	41.6894	41.0101	39.575	43.7052	42.5419	40.6408
C19orf54	11.1563	10.4303	11.7317	11.7158	11.5948	11.6324
C1D	16.9442	18.253	17.0501	25.0617	20.1031	22.1016
C1GALT1	68.3639	63.293	77.3511	61.9411	58.4743	56.8535
C1GALT1C1	25.0807	20.3075	18.849	27.7105	28.6949	29.0811
C1GALT1C1_1	25.4163	20.7816	19.24	27.8124	29.0286	29.3719
C1orf109	30.8686	28.2093	27.1394	26.0805	29.4457	23.7738
C1orf112	25.584	21.8879	24.2455	19.5604	23.1895	17.2305
C1orf115	10.7369	9.87719	9.07253	18.4397	17.1836	18.6846
C1orf116	47.645	49.8601	51.6196	88.2254	86.7521	89.1335
C1orf122	15.3504	14.9343	15.2512	13.5496	18.1012	19.9205
C1orf131	33.2173	34.4516	34.9605	39.5282	39.7892	41.804
C1orf159	26.0035	22.52	21.5864	25.0617	20.9373	23.1921
C1orf174	37.8308	36.4271	37.8543	42.5845	40.0394	39.4775
C1orf198	92.9414	93.0036	86.5019	89.2441	91.6737	82.6629
C1orf21	71.5514	65.9006	67.1054	69.1744	63.5626	70.8124
C1orf210	8.55597	10.9044	10.1675	15.689	18.3514	13.5227
C1orf216	10.3175	10.3513	11.4971	14.059	15.0982	14.6859
C1orf226	29.4426	29.4735	31.5974	43.6033	39.6224	37.0784
C1orf35	25.3324	27.8932	28.3908	25.7748	26.6096	29.3719
C1orf43	171.791	162.539	166.669	187.25	187.935	187.064
C1orf52	12.6662	13.433	13.0613	15.9947	11.7616	14.177
C1QBP	215.996	224.884	208.277	207.014	214.211	208.075
C1QTNF1	11.408	9.4821	10.715	10.4933	11.2611	9.96026
C1RL	22.2288	20.0705	22.8377	28.2199	27.7774	30.317
C1RL_1	21.2222	19.8334	22.5249	27.8124	27.4437	30.0989
C1RL-AS1	9.81421	9.87719	10.0111	9.27079	11.9284	9.74216
C1RL-AS1_1	12.5823	12.8799	13.9216	13.4477	15.9324	13.3773
C20orf27	64.002	61.1596	59.9882	59.3942	57.4733	53.0002
C20orf96	19.0412	19.2013	22.9942	17.7266	17.9343	18.9754
C21orf58	34.7272	35.5579	33.1617	31.7856	31.6145	31.7711
C21orf91	18.1185	16.6727	16.5808	19.3566	17.8509	19.2662
C22orf39	12.4984	13.512	13.5306	17.8285	16.4329	15.1222
C22orf46	18.1185	18.4111	17.8322	20.4773	19.1856	23.483
C2CD2	23.0676	23.0731	20.335	27.0992	25.1081	24.4281
C2CD2L	36.4048	32.4762	30.346	31.6837	33.8667	33.4432
C2CD3	34.0561	35.7949	31.5192	37.4907	36.3692	33.5886
C2CD4A	52.3424	43.7757	49.3514	29.0349	31.4477	24.5735
C2CD5	74.2357	66.3747	73.1277	86.901	82.2477	80.7726
C2orf15	8.05268	9.56112	11.8881	12.1233	11.0943	10.3238
C2orf49	20.8028	19.4383	21.4299	19.4585	18.6851	18.9027
C2orf68	33.3012	35.4789	37.1504	37.6944	40.957	37.3692
C2orf69	22.061	23.2312	21.5081	21.2923	21.271	20.5749
C3orf38	19.3768	24.9695	21.4299	23.6354	23.4398	19.3389
C3orf52	22.7321	23.3892	26.5137	30.5631	35.3682	31.6984
C3orf52_1	10.1497	11.7736	11.7317	16.5041	17.1836	15.8492
C3orf70	24.5775	22.2039	21.3517	19.3566	19.5192	18.3211
C3orf85	45.4641	38.4815	42.7817	58.0698	61.3104	65.7959
C4orf3	25.9196	29.6316	26.6701	43.1958	45.378	60.1251
C4orf46	21.3061	20.8606	20.8825	21.9035	18.4348	15.7038
C4orf48	12.6662	8.77094	8.83789	12.5309	13.0128	14.0316
C5orf15	24.6613	24.8905	25.1059	28.2199	27.694	29.0811
C5orf22	26.5906	20.5446	25.0277	22.0054	21.7715	21.8108
C5orf24	39.5085	39.5878	38.3236	38.917	41.2907	35.3335
C6orf120	14.7633	13.433	14.5473	13.1421	14.5977	12.5776
C6orf132	68.6994	67.1649	63.8205	80.3808	81.914	80.7726
C6orf136	18.3702	22.599	20.726	20.9866	22.1051	19.9932
C6orf136_1	18.1185	22.757	20.726	20.9866	22.1885	19.7751
C6orf136_2	18.1185	22.599	20.6478	20.8848	22.0217	19.7024
C6orf136_3	17.9508	22.441	20.335	20.681	21.688	19.6297
C6orf136_4	18.1185	22.599	20.6478	20.8848	22.0217	19.7024
C6orf136_5	18.1185	22.599	20.6478	20.8848	22.0217	19.7024
C6orf136_6	18.2024	22.678	20.6478	21.0885	22.0217	19.8478
C6orf141	23.3192	23.1521	28.3908	17.5228	18.5182	16.7943
C6orf223	91.096	81.9412	100.58	163.818	159.407	190.554
C6orf47	38.1664	39.5878	35.1169	47.984	46.9629	42.7492
C6orf47_1	41.5216	41.9583	38.8711	51.9572	49.382	46.3116
C6orf47_2	38.8374	38.7186	36.5247	49.0028	46.8795	43.4035
C6orf47_3	38.8374	40.0619	35.6644	48.1878	47.1298	43.1127
C6orf47_4	41.1022	41.4842	38.6365	51.7534	49.382	45.8754
C6orf47_5	41.1022	41.4842	38.6365	51.7534	49.382	45.8754
C6orf47_6	41.1861	41.4842	38.6365	51.7534	49.382	45.9481
C6orf62	146.794	140.888	138.434	150.574	147.729	144.242
C6orf89	102.42	87.0773	94.7141	121.641	117.532	112.253
C7orf25	10.0659	9.32407	9.5418	12.3271	10.844	10.76
C7orf50	71.0481	74.7506	63.4295	68.4613	67.3997	68.3405
C8orf33	128.34	125.717	119.038	110.333	113.111	105.055
C8orf33_1	128.172	125.085	118.099	109.518	111.61	104.183
C8orf82	47.3095	47.3315	45.5191	52.976	57.3899	53.2183
C9orf129	11.2402	10.3513	10.5585	11.4102	11.1777	8.2881
C9orf152	50.7487	50.4922	49.4296	61.5336	66.7324	60.9975
C9orf40	10.9047	10.7464	9.5418	12.9384	13.0962	12.6503
C9orf64	15.2665	13.749	13.687	20.0697	21.4378	20.2113
C9orf78	43.8703	41.8003	42.7817	51.7534	50.2996	51.1827
CA12	62.9116	61.6337	58.1893	84.9653	89.7551	82.7356
CA13	11.7435	11.6156	12.9049	31.1743	29.112	26.9
CA4	4.6974	6.3214	5.86586	30.2574	29.8628	30.8986
CA9	1.67764	1.02723	2.0335	13.1421	10.2601	42.6765
CAAP1	34.9788	38.5606	36.1337	36.6757	33.6999	36.7875
CAB39	86.3986	83.6796	85.8762	93.2173	87.5863	97.2762
CAB39L	81.7851	81.6251	79.541	125.207	123.872	121.05
CABIN1	126.578	125.164	125.138	128.263	114.196	120.832
CABLES1	75.1584	71.2738	73.0495	69.0725	78.5774	74.6656
CABLES2	26.7584	29.7896	27.9997	35.8607	37.4536	28.7175
CABP1	56.1171	53.3368	55.2173	64.5899	64.0631	71.7575
CACHD1	35.9015	33.6615	33.0834	40.6489	37.537	36.2786
CACNB2	11.6596	10.8254	10.0111	10.1877	10.7606	10.8327
CACNB3	30.1137	23.9423	29.4857	30.2574	33.9501	32.3527
CACTIN	29.862	28.2093	26.7483	24.3486	27.4437	24.1373
CACUL1	54.1878	50.1761	47.9436	54.7079	52.8854	47.911
CACYBP	169.777	175.577	165.339	178.183	171.419	169.397
CAD	192.761	199.993	204.914	202.124	212.376	183.211
CADM4	13.7567	10.9044	11.6535	13.8553	16.0158	13.5954
CADPS	67.7767	60.1323	65.2283	59.6998	57.807	58.8164
CADPS2	20.5511	20.5446	19.0836	13.0402	15.6821	15.413
CALCOCO1	24.158	25.7597	27.6086	43.7052	43.3761	51.4735
CALCOCO2	65.5958	57.9198	64.0552	73.1476	72.6549	77.2102
CALM1	441.388	409.785	423.75	370.526	363.692	361.259
CALM2	444.575	414.447	414.364	485.036	464.541	491.397
CALM3	137.651	134.725	131.708	190.917	190.187	196.661
CALML4	49.3227	52.7047	51.1503	80.3808	72.3213	78.737
CALR	782.536	800.922	781.88	933.09	897.551	925.287
CALU	195.865	188.773	194.199	199.169	202.116	201.604
CAMK1	8.72374	9.24505	8.68147	10.9008	13.4299	11.1235
CAMK2D	25.584	26.945	24.7148	28.4236	27.0266	27.1908
CAMK2G	45.8835	44.882	44.8934	55.7266	59.1416	53.2183
CAMK2N1	70.3771	69.6144	71.4853	89.4479	83.0819	96.4037
CAMKK2	65.3442	62.0288	59.7535	65.8125	68.8178	63.9783
CAMKMT	15.0988	15.1714	15.8769	14.874	14.0972	16.2854
CAMLG	28.0166	25.4436	22.3685	26.3861	27.11	25.664
CAMSAP1	44.2059	45.04	42.9381	45.4371	46.1288	39.6956
CAMSAP2	47.4773	44.4078	46.3012	50.6328	48.2142	44.3486
CAMSAP3	75.8294	71.3528	74.0662	78.1396	74.3232	78.5189
CAMTA1	41.1861	36.111	35.6644	41.5658	43.96	42.2402
CAMTA2	30.1976	31.686	31.8321	36.6757	33.3662	32.8616
CAND1	184.96	170.204	166.043	154.955	168.499	153.839
CANT1	166.758	159.22	156.814	149.963	163.745	142.206
CANX	1021.35	1028.18	1000.25	891.932	863.684	834.99
CANX_1	1068.57	1069.9	1040.92	927.691	903.223	867.852
CAP1	156.356	156.929	154.624	157.604	151.816	147.15
CAPG	44.793	42.6695	41.3739	98.8206	90.7561	96.8399
CAPN1	227.572	220.459	208.746	206.912	214.962	213.964
CAPN10	16.1892	15.4084	14.5473	15.2815	17.0168	14.4678
CAPN15	135.637	126.507	133.898	115.426	121.953	115.67
CAPN2	47.5612	46.6203	50.0553	88.3272	91.7571	90.6602
CAPN5	31.9591	26.866	29.8768	58.783	61.3104	62.8151
CAPN6	29.862	30.7378	28.7036	22.311	19.8529	18.5392
CAPN7	28.7716	31.37	28.2343	23.6354	28.0276	24.4281
CAPN8	47.0579	45.9882	43.2509	40.7507	38.7048	38.6778
CAPNS1	147.968	151.951	153.842	202.531	193.357	213.31
CAPRIN1	432.244	412.313	405.605	375.009	381.96	348.391
CAPRIN2	15.9376	13.9071	13.2177	15.2815	11.5113	12.8684
CAPZA1	188.315	190.274	190.523	195.298	187.101	191.499
CAPZA2	108.04	104.619	101.127	120.113	121.203	121.268
CAPZB	251.982	261.706	247.383	270.789	263.093	271.69
CARD10	33.0495	31.9231	33.1617	38.4076	41.3741	41.077
CARD6	17.6152	17.2258	16.9719	22.8204	24.7744	23.6284
CARD8	21.3061	19.2013	23.3852	21.9035	24.9412	19.7024
CARHSP1	62.3244	51.8355	52.7145	63.3674	61.5607	60.5613
CARM1	97.6388	100.036	101.988	107.989	108.524	102.583
CARMIL1	140.503	137.49	136.088	134.579	124.289	122.14
CARNMT1	25.7518	30.1057	28.3908	31.9893	30.9472	35.1881
CARS1	42.6121	45.9092	46.7704	56.0323	61.4772	61.2156
CARS1_1	39.9279	43.2226	45.128	51.8553	58.224	56.2719
CARS2	76.3327	75.6198	74.1444	76.3058	83.6658	75.1745
CASC21	11.0724	9.4821	10.5585	10.6971	13.4299	10.9054
CASC3	80.6946	89.2898	91.351	100.96	99.3479	88.4791
CASK	182.024	184.822	190.601	203.856	191.939	191.281
CASKIN2	14.8471	16.2776	17.9886	21.1904	21.688	19.557
CASP10	13.2534	13.1959	13.2959	15.0778	18.1012	15.2676
CASP2	87.6568	89.4478	90.4906	83.8447	89.8385	76.9194
CASP3	50.4131	46.5413	45.2844	50.5309	52.5518	52.9275
CASP4	50.6648	47.8846	54.0441	59.2923	62.3114	64.051
CASP4_1	47.3934	43.8547	50.0553	53.6891	57.807	59.4708
CASP6	46.0513	41.2471	43.5638	45.7427	48.4644	43.4035
CASP7	20.8028	21.1767	22.7595	28.3218	31.1974	28.7903
CASP8	33.1334	31.449	32.1449	31.0724	35.4516	30.0262
CASP8AP2	27.5133	25.9968	27.7651	29.3405	25.9422	21.3019
CASP8AP2_1	28.5199	26.4709	28.6254	29.8499	26.7764	22.5378
CASP9	14.3438	13.9071	11.8881	19.051	18.268	17.2305
CAST	283.773	285.253	282.969	289.33	269.349	287.394
CASZ1	70.3771	72.143	68.044	64.8956	63.0621	65.1416
CAT	65.3442	63.6881	62.6474	67.9519	66.7324	67.5408
CAVIN1	15.2665	14.0651	13.2177	23.5336	24.0237	23.2648
CBFA2T2	38.9213	37.6123	33.7873	33.6194	37.9541	35.5516
CBFB	108.04	109.676	111.764	103.405	110.859	104.401
CBL	75.9972	79.4916	75.0048	83.0296	76.9091	69.6491
CBLB	17.9508	16.8307	17.5194	14.059	12.9294	13.3046
CBLC	44.2898	42.7485	42.7034	53.9947	53.3859	55.1813
CBLL1	30.7009	34.0566	34.9605	31.0724	30.6969	27.4816
CBR1	55.2783	57.3667	56.0776	77.5283	76.2418	79.3186
CBR4	9.56256	10.2723	11.4189	13.6515	10.4269	11.7051
CBS	30.8686	29.2365	35.7426	45.4371	46.9629	45.5119
CBWD1	88.8311	86.6032	78.9936	84.6597	86.919	83.6808
CBWD2	60.3951	57.8408	55.2173	58.3754	57.807	57.5805
CBWD3	57.4592	57.6038	53.8095	53.4854	50.2996	52.4186
CBWD5	59.1369	56.1815	55.0609	51.7534	51.3005	52.2005
CBWD6	48.0644	49.9391	46.614	45.9465	41.6243	44.8575
CBX1	100.323	95.1371	95.1051	93.6248	93.759	91.0237
CBX2	54.5234	55.4703	57.0944	42.177	45.378	39.7684
CBX3	419.662	398.406	404.197	329.877	323.485	335.377
CBX4	34.3917	36.5061	32.8488	31.8875	33.9501	29.7354
CBX5	134.463	133.619	122.636	127.652	113.278	113.343
CBX6	6.29116	7.03256	5.86586	24.6542	23.9403	23.9192
CBX8	14.0922	12.9589	11.9664	12.8365	12.3455	14.3224
CBY1	8.8915	11.6946	8.05578	12.6327	9.92645	14.177
CC2D1A	102.504	102.012	99.0157	112.676	117.032	113.198
CC2D1A_1	99.8197	99.325	96.2001	111.453	113.946	110.581
CC2D1B	26.4229	25.1276	24.8712	28.5255	30.1964	26.4638
CCAR1	127.249	134.883	129.753	134.07	123.121	114.216
CCAR2	94.4512	97.3496	94.0102	80.279	82.7482	73.1389
CCAT1	17.2797	16.2776	20.4132	27.9143	27.4437	25.0824
CCDC112	16.1892	15.7245	14.2345	11.1046	13.7636	12.7957
CCDC115	21.8932	19.2803	17.2847	19.3566	23.5232	22.3924
CCDC117	44.2059	49.544	45.3626	55.9304	51.4674	46.1662
CCDC12	23.487	23.2312	25.4187	27.9143	25.0247	25.8821
CCDC120	21.8093	18.8852	22.0556	32.0912	33.7833	28.6448
CCDC120_1	24.913	22.1249	24.3238	34.9438	36.6194	33.8067
CCDC124	40.1795	43.1436	43.0945	45.8446	44.8775	50.8919
CCDC127	8.72374	11.4575	8.05578	11.0027	11.3445	10.76
CCDC137	56.201	54.6011	54.6698	54.606	57.6401	62.6697
CCDC138	13.1695	15.5665	17.6758	12.3271	10.0099	10.2511
CCDC14	95.7934	98.9299	102.692	109.416	113.111	110.363
CCDC142	13.9244	13.512	12.592	10.6971	14.848	11.5597
CCDC170	11.0724	12.8799	10.4021	18.7453	15.3485	16.7216
CCDC174	14.5955	14.9343	15.0948	15.5872	15.4319	16.14
CCDC18	13.0017	13.2749	13.2959	14.1609	12.3455	13.3046
CCDC186	31.3719	36.3481	34.5695	33.6194	35.9521	32.6435
CCDC22	16.0215	16.1986	15.4859	18.0322	22.1885	20.284
CCDC25	27.5972	27.8932	26.6701	31.9893	24.691	28.0632
CCDC32	10.4853	10.6674	9.69822	11.8177	13.5967	13.5954
CCDC34	17.6152	15.4084	17.5976	17.2172	17.4338	18.6846
CCDC43	25.5002	28.6043	31.8321	26.9974	29.2788	28.4994
CCDC47	179.256	180.95	179.261	176.756	181.262	165.326
CCDC50	129.262	132.354	127.719	121.03	115.781	121.559
CCDC51	18.3702	19.6754	16.8155	18.7453	21.271	19.2662
CCDC57	18.0347	15.9615	18.6143	18.7453	17.1002	17.0124
CCDC59	35.3144	39.3507	34.3348	40.7507	32.7823	36.6421
CCDC6	103.175	99.7201	97.6861	92.6061	88.6707	85.9345
CCDC66	14.3438	13.9071	14.9384	12.5309	13.5133	13.2319
CCDC71	10.5691	12.0897	11.1842	17.1153	16.6831	16.0673
CCDC77	15.5182	13.9861	14.3127	17.3191	15.9324	16.2127
CCDC82	34.2239	31.1329	32.2231	29.6462	30.2798	32.28
CCDC85B	28.8554	30.4217	26.7483	26.5899	30.4467	28.4267
CCDC85C	91.9348	85.892	89.8649	102.998	108.273	90.2967
CCDC86	77.5071	81.151	80.7142	68.3594	78.1603	70.4489
CCDC88A	15.0988	13.354	16.1898	9.88206	6.84007	7.05216
CCDC88B	7.88492	9.16603	7.97757	12.0215	12.5123	15.7765
CCDC88C	72.2225	77.9903	75.7869	83.6409	79.2447	78.1554
CCDC9	18.2863	18.6481	17.3629	20.0697	18.1846	22.3924
CCDC90B	20.2156	20.1495	21.3517	26.0805	25.9422	26.8273
CCDC91	18.1185	19.7544	19.7875	20.8848	22.4388	23.0467
CCDC92	44.2898	44.1708	44.6587	58.0698	50.4664	55.3994
CCDC92_1	36.321	36.4271	36.0555	50.3272	41.3741	47.5475
CCDC93	49.6582	46.3043	46.5358	43.2977	42.7922	41.3678
CCDC97	25.584	30.5798	28.5472	28.6274	27.8608	26.4638
CCDC9B	31.8752	30.1847	30.5807	20.9866	20.9373	15.6311
CCHCR1	21.8093	20.0705	18.1451	23.2279	23.7734	24.3554
CCHCR1_1	35.9015	34.5307	32.3795	40.547	40.1229	38.8959
CCHCR1_2	36.2371	34.6097	32.4577	40.6489	40.2063	38.8959
CCHCR1_3	29.1071	25.9968	24.0891	31.0724	30.2798	31.4802
CCHCR1_4	29.1071	25.9968	23.9327	31.0724	30.3632	31.4802
CCHCR1_5	25.6679	22.9941	21.5081	26.7936	27.3603	27.6997
CCL20	13.9244	13.9071	12.5138	16.6059	15.265	21.5927
CCL24	21.4738	19.3593	16.9719	6.31637	7.67423	8.2881
CCM2	41.6894	40.457	40.7482	44.1127	44.4605	47.184
CCNA2	82.2045	77.9113	77.4293	75.8983	75.2408	69.5764
CCNB1	215.241	202.048	197.171	170.338	178.593	173.032
CCNB1IP1	77.6748	73.0122	71.2506	63.1637	63.229	67.9043
CCNB1IP1_1	76.836	72.064	70.2339	62.1449	62.3948	67.0318
CCNB2	83.7982	79.1756	81.731	70.295	76.492	81.1362
CCNC	60.5629	60.6855	60.0664	57.4586	58.8914	61.5064
CCND1	127.92	120.66	125.92	112.676	114.947	113.198
CCND2	132.785	138.676	136.557	223.11	196.527	248.425
CCND3	59.9757	59.4212	55.1391	66.7293	71.3203	63.0332
CCNDBP1	14.4277	14.9343	14.3909	17.7266	18.3514	16.2854
CCNE1	11.9951	9.56112	11.2624	10.7989	10.2601	10.1057
CCNE2	20.3834	21.0187	20.5696	16.0965	17.0168	12.5776
CCNF	63.5826	62.1078	63.4295	55.2173	61.6441	57.6532
CCNG1	113.241	108.096	97.7643	79.8715	82.2477	77.6464
CCNG2	11.8274	13.9071	13.0613	14.7721	13.1797	19.1208
CCNH	35.0627	36.3481	33.4745	32.295	33.3662	36.3513
CCNI	173.049	166.253	167.138	154.14	146.144	144.097
CCNI2	32.043	30.2637	31.5192	29.8499	26.7764	28.7175
CCNJ	14.931	17.1468	17.5976	14.1609	12.9294	13.8135
CCNJL	15.9376	15.8825	18.5361	12.6327	12.9294	12.7957
CCNK	31.4558	29.7106	30.9717	25.0617	26.8598	24.6462
CCNL1	95.2062	98.4558	108.401	92.6061	91.1732	95.4586
CCNL2	162.899	152.425	174.724	155.973	175.256	160.164
CCNO	125.236	128.403	124.043	103.813	113.862	106.364
CCNQ	23.0676	24.8115	22.5249	25.8767	28.5281	27.0454
CCNT1	64.2537	67.0069	66.5579	68.665	70.8198	63.9056
CCNT2	39.844	40.457	47.4743	36.0644	37.2033	37.2238
CCNY	84.7209	82.9684	80.5578	88.3272	87.0024	84.9167
CCNYL1	14.0083	13.749	15.0948	15.0778	13.0962	14.3951
CCP110	41.27	35.874	36.2119	38.5095	34.2004	31.6984
CCS	15.0988	13.1169	15.0948	18.9491	21.9383	23.6284
CCSAP	34.6433	36.5061	36.7594	32.3968	31.8647	33.007
CCSER2	31.1203	31.9231	25.7316	28.118	23.2729	21.52
CCT2	154.175	138.36	139.451	138.756	134.883	136.463
CCT3	480.141	469.522	468.956	461.095	469.796	462.825
CCT4	233.947	230.652	222.433	212.719	202.449	205.021
CCT5	415.049	418.556	416.711	396.81	380.792	378.199
CCT6A	554.712	529.18	516.196	454.778	456.199	431.49
CCT7	393.575	398.722	393.56	370.221	366.695	385.106
CCT8	270.184	264.393	257.394	288.413	298.377	295.682
CCT8_1	268.171	263.128	256.221	287.904	297.71	294.809
CCZ1	150.652	143.259	135.384	135.089	130.128	145.042
CCZ1B	134.127	128.008	122.714	125.003	114.446	125.63
CD151	74.0679	64.4783	67.4965	82.4184	93.1751	87.3886
CD164	84.637	82.9684	79.3064	91.0779	103.602	92.3324
CD24	95.8772	90.5541	92.5241	56.1342	53.8864	61.1429
CD276	35.1466	33.0293	33.6309	52.0591	51.8845	48.9289
CD2AP	131.108	131.169	135.853	148.842	139.137	137.699
CD2BP2	77.0877	74.2765	71.7199	68.5631	68.5676	67.0318
CD320	50.8326	48.9118	45.8319	50.0215	57.4733	59.6889
CD44	399.195	392.164	365.795	375.416	340.836	363.877
CD46	499.434	465.176	466.844	393.958	420.247	378.854
CD47	81.9528	69.6144	69.7646	105.137	114.613	115.743
CD55	7.21386	11.2205	8.05578	22.311	20.4368	27.7724
CD58	15.2665	17.1468	15.7205	18.1341	19.1022	22.3924
CD59	33.8045	31.1329	35.2734	45.8446	47.7137	50.601
CD63	284.193	256.175	274.444	313.475	289.952	328.907
CD68	14.0083	13.1959	12.4356	29.0349	26.2759	27.3362
CD81	122.3	122.161	117.239	114.713	118.951	111.162
CD82	25.584	23.5472	20.335	39.6301	38.1209	39.9138
CD83	17.0281	20.7816	19.4746	21.496	22.7724	23.2648
CD9	362.538	362.927	354.611	374.194	379.874	382.779
CD99	79.1847	72.6961	75.3176	102.284	96.0113	107.6
CD99_1	79.688	73.2492	76.0997	103.609	96.8454	109.272
CDADC1	10.8208	12.8008	10.7932	12.7346	12.3455	12.1413
CDAN1	23.0676	21.4928	24.6366	23.5336	22.6056	19.8478
CDC123	129.011	127.534	122.87	115.732	117.366	119.16
CDC14B	33.9723	31.9231	35.0387	38.1019	36.4526	35.6243
CDC16	81.0301	82.9684	80.3232	77.4264	79.5784	73.8659
CDC20	127.836	118.131	111.686	96.4774	100.849	90.8783
CDC20B	14.26	14.4602	12.6703	23.0242	22.4388	29.7354
CDC23	61.4017	57.6038	55.6865	57.4586	60.7265	57.6532
CDC25A	47.3934	46.8574	47.2397	43.9089	43.7097	41.5132
CDC25B	214.822	215.718	211.171	177.571	186.684	175.868
CDC25C	15.7698	13.512	16.268	18.3378	18.6017	15.1222
CDC26	20.2995	22.2829	21.4299	23.6354	22.4388	23.4103
CDC27	66.183	69.4564	72.2674	66.1181	62.7285	63.0332
CDC27P10	13.2534	13.749	15.3294	9.88206	4.8381	11.6324
CDC27P10_1	12.3307	13.354	14.6255	8.04827	4.42102	11.0508
CDC34	44.3736	45.119	44.7369	41.0564	41.8746	47.4021
CDC37	214.906	219.116	220.791	227.593	216.213	227.414
CDC37L1	9.98197	9.08701	10.9496	8.86329	10.4269	11.6324
CDC40	19.7962	18.095	16.1116	18.1341	20.1866	16.3581
CDC42	367.404	350.601	346.398	392.226	375.036	375.582
CDC42BPA	96.2128	100.194	90.6471	129.791	116.949	111.09
CDC42BPB	136.225	138.123	140.077	168.199	155.987	153.621
CDC42BPG	45.6319	42.1163	45.128	63.3674	66.5656	65.5778
CDC42EP1	99.9875	98.7719	96.2001	102.182	98.1801	103.31
CDC42EP2	10.9047	10.8254	11.9664	11.7158	13.847	15.1949
CDC42EP3	35.9854	37.2173	36.603	38.8151	38.7882	37.4419
CDC42EP4	54.775	53.969	51.3067	67.6462	68.9012	63.7602
CDC42EP5	6.79445	5.61024	6.49155	12.8365	13.6801	15.7765
CDC42EP5_1	6.87833	5.61024	6.56976	13.0402	13.7636	15.9219
CDC42EP5_2	6.79445	5.61024	6.49155	12.8365	13.6801	15.7765
CDC42EP5_3	6.79445	5.61024	6.49155	13.0402	13.9304	15.8492
CDC42SE1	99.1486	102.96	99.485	110.027	112.611	105.201
CDC42SE2	62.6599	69.8515	61.787	56.7454	60.1426	57.5805
CDC45	38.5019	38.5606	38.0108	38.8151	39.1219	34.8973
CDC5L	113.409	117.499	113.719	116.038	114.029	108.4
CDC6	58.9691	64.7154	63.8987	54.9116	56.9728	54.8905
CDC7	16.0215	17.4629	14.8602	18.6435	17.8509	17.5213
CDC73	64.5053	68.6662	65.9322	74.2682	68.9846	62.6697
CDCA2	26.0873	29.1575	29.8768	25.0617	25.0247	22.6832
CDCA3	72.2225	64.3993	66.3233	58.8848	64.2299	64.1237
CDCA4	44.5414	43.3806	39.575	40.6489	46.0454	43.9124
CDCA5	108.124	105.014	106.68	101.367	99.6815	96.4764
CDCA7	90.0894	89.5269	88.0661	59.6998	63.646	57.217
CDCA7L	41.9411	45.04	45.5973	45.2333	42.5419	38.8959
CDCA8	74.3195	76.647	74.8483	72.3326	77.493	67.1045
CDCP1	94.3674	85.892	86.1108	99.9412	108.774	90.6602
CDH1	532.567	513.851	514.631	586.607	571.813	568.171
CDH16	7.0461	6.24238	7.89936	27.6086	28.5281	37.9508
CDH17	926.729	883.021	858.371	1187.88	1151.97	1114.02
CDH24	28.8554	23.5472	26.8265	29.9518	30.9472	25.8821
CDH3	56.9559	56.4975	55.0609	57.4586	57.0562	59.7616
CDH7	15.1827	14.6973	16.1898	24.5523	25.8588	24.2827
CDHR5	9.56256	11.1415	10.6368	33.11	31.0306	30.8259
CDHR5_1	10.4853	12.4848	12.7485	36.2682	35.535	36.4967
CDIN1	13.3373	12.5638	13.6088	13.244	12.846	13.8135
CDIPT	46.3029	41.0891	42.2342	41.1583	41.7912	41.7313
CDK1	105.943	96.8755	100.893	105.748	105.687	101.275
CDK10	46.6384	48.2797	48.5693	48.5953	48.4644	53.7273
CDK11A	113.912	112.284	114.58	117.158	115.28	122.577
CDK11B	134.211	130.695	133.272	141.201	135.133	144.533
CDK12	88.8311	91.5813	90.8817	86.7991	82.1643	80.7726
CDK13	86.6502	87.0773	86.8929	78.9546	71.07	69.3583
CDK16	75.9972	83.9956	87.9879	97.2924	97.9298	100.475
CDK17	21.1383	22.362	20.4914	17.8285	18.6851	16.7943
CDK18	42.1927	39.7458	40.4353	57.051	54.4703	58.0894
CDK19	20.9705	16.4356	22.0556	19.6622	18.4348	19.0481
CDK2	94.1996	95.7692	92.837	100.96	108.607	93.0594
CDK2AP1	117.183	113.864	110.513	100.043	104.103	103.31
CDK2AP2	37.8308	40.615	36.1337	53.2816	45.2112	50.8192
CDK4	121.713	114.18	116.613	115.019	138.303	108.909
CDK5	20.2156	15.6455	15.4859	19.866	20.687	19.7751
CDK5RAP1	56.2849	57.6038	59.1279	51.7534	53.7196	56.1264
CDK5RAP2	62.0728	57.4457	57.9547	73.8607	69.068	68.0497
CDK5RAP3	79.688	80.993	82.8259	86.4935	87.5029	91.0237
CDK6	162.564	167.359	174.803	185.823	163.411	168.307
CDK7	28.2683	24.2584	23.6981	24.858	25.1915	26.3184
CDK7_1	28.3522	24.5744	24.402	25.0617	25.5251	26.3911
CDK8	84.5532	84.3907	81.8874	76.3058	69.3183	70.9578
CDK9	34.5594	31.528	32.8488	34.4344	38.1209	36.8602
CDKAL1	28.7716	26.945	29.8768	27.9143	33.4496	26.2457
CDKN1A	49.1549	45.7511	43.3291	82.9278	81.914	94.9497
CDKN1B	44.2059	42.3534	44.8152	38.2038	39.1219	38.7505
CDKN2AIP	22.4804	24.0213	21.1953	18.9491	18.8519	19.2662
CDKN2AIPNL	16.357	15.4874	17.3629	19.051	17.9343	17.6667
CDKN3	84.3015	80.2818	78.6025	69.0725	67.8168	70.4489
CDR2	52.8457	51.2824	56.3904	47.6784	51.9679	44.4213
CDR2_1	56.3688	54.6801	58.9714	50.3272	55.8884	47.1113
CDR2L	27.8489	26.5499	24.8712	30.0537	31.0306	27.3362
CDS1	32.714	31.2909	30.6589	33.4156	31.6979	30.4624
CDS2	50.1615	46.3043	47.3961	46.354	48.2142	46.6751
CDT1	89.1667	92.6876	82.9823	72.7401	81.7472	69.8673
CDV3	282.767	277.589	275.774	281.588	276.105	272.271
CDX1	202.156	197.544	196.858	168.301	175.006	171.796
CDX2	114.331	122.082	116.691	171.968	175.756	175.286
CDYL	38.0825	39.5088	39.7314	41.7695	36.3692	34.4611
CEACAM1	71.5514	70.0095	68.2786	82.8259	72.4047	78.8097
CEACAM5	7.9688	11.4575	11.4189	16.4022	12.5123	18.103
CEBPA	47.3095	39.8248	42.2342	40.8526	44.1268	41.804
CEBPB	31.0364	32.6342	30.5025	45.9465	45.962	46.9659
CEBPD	36.7404	37.7704	36.8376	34.74	33.3662	35.1881
CEBPG	70.1254	66.9278	73.988	77.1208	78.6608	82.154
CEBPZ	106.111	111.257	98.9375	100.145	103.435	99.4572
CEBPZOS	39.4246	37.2963	36.4465	38.0001	34.4506	39.0413
CECR2	6.71057	5.61024	7.5083	17.4209	14.2641	14.177
CELF1	110.137	105.646	116.457	109.314	112.361	102.075
CELF2	71.3837	60.8435	58.4239	40.1395	38.2877	35.9878
CELSR2	20.9705	20.4655	21.4299	26.6917	25.5251	19.7751
CELSR3	12.5823	16.1196	16.1116	21.9035	21.9383	18.6846
CEMIP	198.717	206.236	199.205	197.437	195.276	201.604
CEMIP2	311.538	324.683	315.896	348.725	336.331	322.8
CENATAC	14.931	16.8307	17.8322	21.2923	18.4348	21.8835
CENATAC_1	14.931	16.5937	17.5976	21.1904	18.4348	21.7381
CENPA	36.0693	35.5579	35.8991	35.6569	37.1199	34.0248
CENPB	133.624	125.559	120.758	120.724	119.534	111.235
CENPBD1P	12.7501	12.0107	9.85464	8.04827	8.84204	8.94243
CENPBD2P	19.5445	19.0432	18.6925	22.311	21.8549	19.4843
CENPC	17.783	16.7517	17.2065	16.5041	17.0168	16.5762
CENPE	60.5629	58.3939	60.4574	64.8956	52.0513	58.1621
CENPF	210.292	212.478	210.076	239.309	204.618	228.723
CENPH	28.2683	29.3945	29.8768	25.1636	22.8559	27.4816
CENPI	31.7074	32.0021	32.4577	32.9062	34.7009	30.3897
CENPJ	84.1338	88.8157	88.2225	78.9546	76.9091	71.6848
CENPK	21.2222	22.9151	19.3182	21.8016	19.7695	19.7024
CENPL	20.3834	18.8062	20.1786	18.0322	20.0197	17.0851
CENPM	14.5955	13.433	13.5306	14.3646	16.5163	15.7038
CENPN	61.0662	60.5274	55.7648	49.9197	53.9698	48.1292
CENPN_1	60.0596	59.4212	54.6698	48.9009	53.3859	47.1113
CENPO	31.7074	30.7378	29.5639	28.933	30.6969	26.9727
CENPQ	14.5116	11.2205	12.2792	12.6327	14.1806	12.5049
CENPT	36.2371	34.6887	35.508	39.8339	38.7882	38.6778
CENPU	47.3095	44.6449	44.1895	36.4719	39.4555	36.0605
CENPV	44.0381	45.277	46.1448	46.7615	43.5429	47.184
CENPW	34.6433	31.1329	32.0667	23.8392	21.3544	26.3184
CENPX	53.8523	50.8873	50.8374	52.0591	53.7196	52.2005
CEP104	46.1352	49.465	46.614	46.0483	51.1337	49.3651
CEP120	23.8225	21.8088	20.5696	25.2655	20.9373	20.2113
CEP128	15.3504	14.3022	15.173	15.0778	12.5957	11.9959
CEP131	23.3192	22.1249	23.5416	19.5604	23.1061	24.6462
CEP135	13.5889	12.9589	12.6703	13.7534	13.0962	12.7957
CEP152	22.8998	24.6535	25.6534	21.496	19.6026	19.6297
CEP162	13.5889	13.354	14.9384	13.8553	11.1777	11.6324
CEP164	24.4936	24.2584	26.7483	28.5255	27.8608	27.6997
CEP170	34.7272	32.7133	33.3963	27.4049	26.1091	24.2827
CEP170_1	34.2239	31.9231	32.927	26.6917	25.7754	23.7011
CEP170B	187.225	189.01	191.149	205.893	197.445	186.555
CEP192	42.4443	42.7485	43.0163	45.1315	42.959	39.1867
CEP20	53.0974	62.1078	51.1503	46.7615	47.4634	48.1292
CEP20_1	48.5677	57.2087	47.7872	43.6033	43.2927	45.0756
CEP250	71.2998	78.3854	78.1332	90.976	79.495	86.7343
CEP290	15.0988	16.5937	14.6255	19.051	17.9343	19.8478
CEP295	40.6828	41.8003	39.8878	48.4934	41.7078	43.4762
CEP350	51.6714	51.2034	52.167	68.1556	54.9708	63.1786
CEP41	26.339	31.765	28.7818	28.5255	29.1954	28.0632
CEP43	25.1646	21.7298	21.5081	22.5148	21.1875	22.0289
CEP55	85.1403	80.4398	81.731	77.6302	77.4096	75.1018
CEP57	66.2669	58.3149	61.396	59.2923	57.3899	50.3102
CEP63	24.3258	22.2039	23.9327	30.0537	24.9412	29.2992
CEP68	14.5955	14.6973	14.2345	15.5872	14.6811	13.8862
CEP70	11.408	12.2477	14.2345	19.6622	16.266	15.413
CEP72	22.1449	21.3347	24.5584	23.6354	21.6046	19.6297
CEP76	25.4163	23.5472	24.3238	21.0885	24.3573	21.3019
CEP78	37.1598	35.953	33.7091	45.8446	41.3741	41.7313
CEP83	42.0249	41.6422	44.033	35.1475	36.2023	32.8616
CEP85	54.1878	47.4895	53.4966	57.2548	53.6362	51.4008
CEP89	8.8915	10.5093	9.22895	11.0027	10.5104	10.1784
CEP95	26.5067	25.1276	24.8712	20.0697	17.5173	22.0289
CEPT1	27.5133	25.8387	24.402	31.9893	32.0316	33.0797
CERK	8.63986	8.77094	8.29041	16.0965	15.0148	14.2497
CERS2	208.531	194.778	196.076	214.349	216.547	192.807
CERS5	14.5116	12.6428	12.592	15.8928	14.5143	17.3032
CERS6	114.918	108.254	110.904	128.467	136.635	108.327
CERT1	41.27	38.5606	39.7314	30.3593	27.9442	28.2086
CES2	213.312	203.312	206.635	246.644	234.982	265.074
CETN2	25.6679	24.8905	23.1506	35.2494	31.5311	38.1689
CETN2_1	24.8291	24.2584	22.8377	34.6381	31.0306	37.0784
CETN3	9.31091	9.71916	11.3407	11.4102	11.2611	10.9054
CFAP20	25.6679	24.1794	21.6646	23.5336	22.6056	26.0276
CFAP298	22.8159	25.4436	22.212	23.7373	25.1915	24.5735
CFAP36	16.9442	16.8307	17.1283	25.1636	22.4388	26.173
CFAP410	23.487	20.9396	22.6031	28.8312	29.5291	30.1716
CFAP44	18.9574	18.9642	19.4746	20.7829	18.6851	26.6092
CFAP97	59.3885	63.9252	62.3345	69.9894	70.4027	60.8521
CFB	4.52963	4.34596	4.06699	21.9035	25.3583	28.2086
CFB_1	4.6974	4.504	4.30163	22.7185	26.8598	28.6448
CFB_2	4.6974	4.504	4.22342	22.5148	26.5261	28.6448
CFB_3	2.76811	3.23972	3.28488	15.2815	17.6841	20.6476
CFB_4	4.6974	4.504	4.22342	22.5148	26.5261	28.6448
CFB_5	4.36187	4.18793	3.98878	21.2923	25.2749	26.7546
CFB_6	4.6974	4.504	4.22342	22.5148	26.5261	28.6448
CFDP1	36.7404	38.7976	36.4465	48.1878	40.5399	47.1113
CFL1	835.885	797.05	794.237	812.468	785.023	821.322
CFLAR	31.9591	33.5034	33.0052	37.0832	35.535	35.6243
CFTR	58.8852	57.5248	56.3904	89.4479	89.5883	80.4091
CGAS	24.6613	25.1276	22.916	21.0885	26.3593	21.52
CGGBP1	69.5383	69.5354	70.3121	77.5283	79.6618	76.774
CGN	93.6124	93.6358	93.7755	156.992	155.403	163.145
CGREF1	35.8177	35.2418	37.6197	46.354	46.379	46.5297
CHAF1A	77.9265	73.0912	66.7926	73.5551	73.1554	73.7205
CHAF1B	29.862	30.0267	31.0499	38.0001	37.3702	38.1689
CHAMP1	72.2225	77.8323	72.8149	66.4237	70.9032	60.4886
CHASERR	23.9064	20.9396	22.0556	18.3378	20.3534	24.7916
CHCHD1	25.6679	24.6535	23.6981	24.7561	27.9442	25.0824
CHCHD10	33.8884	34.4516	33.1617	46.5577	46.1288	43.1854
CHCHD10_1	34.2239	34.8467	33.4745	46.354	46.7127	43.3308
CHCHD2	308.099	273.006	265.215	277.411	279.525	273.435
CHCHD3	148.975	147.526	147.038	147.721	134.883	136.608
CHCHD4	16.1054	14.7763	13.687	19.2547	17.8509	19.7751
CHCHD6	14.8471	11.6946	11.6535	17.3191	17.3504	17.3032
CHCHD7	63.0793	62.8189	60.301	54.4022	49.7156	53.0729
CHD1	106.782	107.938	101.284	93.4211	88.1702	85.4983
CHD1L	86.3986	86.6822	89.9432	89.7535	88.9209	92.9867
CHD2	76.836	82.8104	84.6248	108.397	84.8336	96.9853
CHD3	73.984	79.7287	82.2784	104.933	98.2635	105.055
CHD4	355.912	354.71	354.845	387.336	358.353	370.711
CHD6	52.5102	59.1051	53.1838	63.1637	52.2181	53.9454
CHD7	150.82	168.228	157.361	174.923	136.968	153.112
CHD8	124.062	123.267	123.027	145.48	132.798	136.536
CHD9	22.3965	26.5499	26.8265	26.488	26.5261	26.173
CHDH	128.34	116.472	116.613	113.287	117.449	107.309
CHEK1	76.836	73.7233	71.7199	65.6087	62.1446	55.1086
CHEK2	34.0561	34.1356	31.6756	37.8982	36.7862	37.5146
CHERP	72.6419	75.5408	70.9378	69.5819	72.7383	63.9056
CHFR	39.9279	36.9012	40.6699	44.9277	38.7882	37.66
CHIC1	9.14315	11.0625	11.2624	13.7534	14.1806	14.0316
CHID1	57.8787	51.2034	59.4407	50.6328	54.4703	56.4173
CHKA	47.5612	43.1436	43.7984	47.0671	44.3771	44.5667
CHM	18.6218	17.7789	17.6758	24.3486	25.1915	21.8108
CHMP1A	121.713	120.344	122.401	102.692	116.448	100.475
CHMP1B	49.5743	44.7239	46.3794	45.4371	45.2112	44.2759
CHMP2A	46.219	45.9882	46.223	58.3754	52.4684	58.0167
CHMP2B	88.244	85.1019	86.1108	89.2441	82.915	91.8235
CHMP4A	34.4755	35.7949	33.0834	46.4559	38.2877	46.457
CHMP4A_1	33.7206	35.3998	32.6924	45.3352	37.6204	45.73
CHMP4B	201.569	208.29	197.953	238.392	214.211	251.115
CHMP4C	54.104	49.781	45.9883	54.5041	51.0503	51.6189
CHMP5	38.1664	41.4842	40.1225	59.2923	50.383	56.7808
CHMP6	10.0659	10.9834	12.592	12.9384	12.9294	12.9411
CHMP7	30.5331	25.7597	24.4802	27.2011	24.4407	25.5186
CHN2	12.079	11.2995	12.1228	12.9384	13.7636	10.8327
CHORDC1	121.461	134.567	119.82	129.18	122.704	120.032
CHORDC1_1	119.784	132.591	117.239	126.531	121.453	118.723
CHP1	112.989	108.649	111.217	115.325	111.026	106.873
CHPF	30.0298	30.5008	28.3908	37.0832	38.6214	39.1867
CHPF2	66.4346	64.3993	57.6418	66.6275	65.3978	60.8521
CHPT1	72.1386	67.718	68.2004	70.7025	69.4017	70.3762
CHRAC1	66.9379	72.6171	68.9825	75.3889	71.4871	70.5943
CHRM3	22.6482	20.8606	22.212	21.8016	23.6066	17.9576
CHRNA5	10.9047	10.0352	10.5585	10.5952	8.67521	9.37864
CHRNB1	15.5182	15.2504	14.782	18.8472	18.3514	21.5927
CHRNB1_1	15.5182	14.7763	14.8602	18.3378	18.0178	21.2292
CHSY1	35.6499	35.874	37.3069	34.3325	30.6969	29.9535
CHTF18	76.6682	70.7207	75.7087	55.2173	56.5557	55.9083
CHTOP	58.2142	56.4975	56.6251	50.5309	52.9689	60.0524
CHUK	38.8374	42.4324	39.2621	38.6113	37.8706	35.7697
CHURC1	28.1844	25.2066	23.7763	33.8231	32.5321	26.9727
CIAO1	100.491	104.461	98.6246	105.748	105.604	105.273
CIAO2A	39.3407	37.8494	37.4633	41.9733	38.538	40.7862
CIAO2B	52.678	51.5194	51.5413	50.3272	53.8864	54.3089
CIAO3	31.7074	30.5008	26.9829	26.6917	28.2779	26.0276
CIAPIN1	51.5036	48.2797	46.7704	51.8553	46.6293	47.0386
CIB1	56.0332	47.4895	53.3402	53.1797	54.0533	58.5256
CIC	63.1632	62.5819	64.4462	76.3058	78.8277	72.2664
CILK1	101.162	109.834	105.977	61.5336	60.5597	57.2897
CINP	23.3192	27.4191	21.9774	26.3861	26.5261	25.0097
CIP2A	58.3819	55.1542	49.195	48.9009	47.0464	50.1648
CIPC	44.8769	42.3534	43.9548	43.5014	49.1317	44.494
CIR1	15.2665	14.9343	15.173	19.051	18.0178	19.4843
CIRBP	67.0218	62.1078	61.5524	60.5149	60.6431	61.5064
CISD1	14.8471	14.8553	14.3127	18.7453	21.8549	24.8643
CISD2	23.1515	23.3102	21.4299	28.5255	24.7744	27.1181
CISD3	31.7074	31.8441	26.9829	26.1824	31.0306	31.8438
CISD3_1	31.4558	31.607	26.8265	26.0805	30.9472	31.4075
CIT	75.41	82.2572	73.2059	89.7535	84.917	85.9345
CITED2	10.7369	11.6156	9.22895	10.4933	10.0933	12.4322
CIZ1	84.4693	84.8648	83.217	97.598	86.6687	85.2075
CKAP2	222.288	227.333	214.534	192.649	193.607	189.827
CKAP2L	17.2797	18.4111	17.5976	22.5148	19.1022	17.594
CKAP4	22.061	21.3347	25.1059	24.4504	23.4398	23.9192
CKAP5	200.478	202.759	207.808	213.738	194.442	197.097
CKB	18.8735	13.591	17.1283	34.6381	29.4457	63.9056
CKMT1A	85.0565	85.9711	88.3007	84.0484	78.0769	82.6629
CKMT1B	91.8509	91.3443	95.809	89.346	86.0848	88.6245
CKS1B	83.4627	81.388	83.9209	99.0243	101.433	94.0045
CKS2	58.4658	51.9935	54.9826	51.2441	50.383	51.6189
CLASP1	42.1927	44.2498	40.4353	44.2146	42.2917	39.9138
CLASRP	34.2239	38.7976	38.089	34.9438	35.2013	38.6051
CLBA1	8.97539	9.40309	10.9496	9.98393	11.4279	10.1057
CLCC1	26.0873	28.1302	25.4969	30.6649	30.3632	29.1538
CLCN2	62.9955	60.2904	63.7423	56.4398	54.7206	52.4913
CLCN3	170.7	154.637	170.266	154.038	157.822	150.349
CLCN5	110.892	106.832	114.189	155.26	135.217	126.43
CLCN6	36.321	34.3726	37.6197	38.6113	39.4555	36.4967
CLCN7	78.3459	73.2492	74.0662	73.4532	82.4979	77.4283
CLDN1	132.534	131.643	137.809	133.866	128.96	133.773
CLDN12	13.505	14.2232	14.3127	12.6327	12.1787	13.2319
CLDN15	77.2554	74.1975	75.7869	60.7186	59.3084	69.431
CLDN2	241.58	241.478	252.232	316.022	305.134	290.738
CLDN3	91.6831	85.813	83.1388	89.8554	83.6658	97.3489
CLDN4	202.659	179.844	179.652	193.668	199.53	198.551
CLDN7	220.778	207.737	203.037	263.454	287.033	268.636
CLDN7_1	218.093	204.813	200.221	259.786	283.529	264.856
CLDND1	25.7518	23.3892	25.4969	32.9062	29.7793	33.6613
CLEC16A	30.7009	31.528	29.7203	37.4907	34.7009	31.4802
CLEC2D	17.6991	17.6209	19.3182	14.1609	12.5957	15.8492
CLIC1	479.722	465.334	453.783	544.736	527.019	572.461
CLIC1_1	480.057	465.966	454.017	544.939	527.52	572.461
CLIC1_2	479.554	465.018	453.705	544.43	526.769	571.879
CLIC1_3	479.722	465.255	453.861	544.226	526.686	571.952
CLIC1_4	479.554	465.176	453.705	544.43	526.769	571.879
CLIC1_5	479.554	465.018	453.548	544.328	526.769	571.806
CLIC1_6	480.309	465.887	455.112	546.06	527.687	572.606
CLIC4	81.8689	82.1782	82.0438	76.3058	79.3282	69.7945
CLINT1	114.918	109.755	106.993	100.654	96.6786	93.2048
CLIP1	59.8079	65.2685	65.3066	85.4747	77.0759	79.6094
CLIP2	104.265	103.908	107.541	121.233	112.361	119.232
CLK1	48.4839	49.0699	54.6698	44.4183	47.2966	51.5462
CLK2	48.4839	45.5931	48.1782	47.6784	51.384	49.2197
CLK2_1	46.4707	44.0918	46.3012	46.8634	50.5498	47.4748
CLK3	39.1729	39.0347	40.7482	44.6221	40.7068	50.9646
CLK4	12.9178	13.512	13.687	11.8177	11.7616	12.0686
CLMN	10.4853	7.90175	10.5585	13.4477	15.8489	18.5392
CLN3	37.8308	35.6369	38.6365	36.8794	42.3751	38.0962
CLN5	21.0544	20.2285	19.0836	25.4692	28.111	26.8273
CLN6	70.2932	72.301	66.5579	60.2092	65.4812	61.361
CLN8	12.3307	14.3812	17.0501	16.3003	10.4269	14.2497
CLN8_1	11.8274	13.433	16.8155	15.8928	9.75962	13.45
CLNS1A	140.503	136.542	133.507	135.7	129.628	123.595
CLOCK	52.2586	52.3886	53.3402	54.606	51.7176	52.7094
CLP1	15.0988	13.1959	14.0781	15.9947	14.9314	14.904
CLPB	63.4149	63.056	58.8932	60.1074	65.8983	58.8891
CLPP	43.6187	42.6695	45.4408	48.5953	49.6322	49.147
CLPTM1	98.5615	95.7692	97.6861	106.665	110.859	107.309
CLPTM1L	113.66	108.965	109.887	99.7375	107.022	100.839
CLPTM1L_1	85.392	83.9956	82.5131	72.9438	81.3301	75.9016
CLPX	49.4904	49.544	46.6922	52.0591	50.9669	50.3829
CLRN3	34.6433	35.2418	32.3795	46.7615	52.7186	49.6559
CLSPN	40.1795	40.2989	40.3571	43.8071	36.536	32.8616
CLSTN1	172.378	163.013	166.669	206.912	202.7	206.403
CLSTN3	31.3719	33.1083	33.0834	52.0591	44.8775	53.5092
CLSTN3_1	31.1203	32.4762	33.3963	51.7534	44.2936	53.0002
CLTA	118.693	124.769	112.468	120.622	117.366	120.323
CLTB	46.5546	54.6801	51.5413	62.5524	61.8943	64.4146
CLTC	424.024	407.572	387.225	382.14	378.123	351.154
CLU	18.2863	17.0678	15.4077	42.177	37.4536	39.7684
CLUAP1	14.6794	12.2477	12.9049	16.0965	13.5133	13.3773
CLUH	249.801	235.551	233.852	215.368	229.643	213.382
CMAS	60.9823	65.1895	59.2843	82.2146	78.7442	87.6067
CMBL	48.0644	44.4869	42.6252	58.6811	57.4733	55.981
CMC1	22.061	19.3593	18.4579	19.4585	21.1041	22.7559
CMC2	31.4558	32.7133	27.5304	27.6086	29.0286	28.4267
CMC2_1	31.8752	32.4762	27.7651	27.5068	28.9452	29.0084
CMIP	62.7438	64.0832	63.5077	60.9224	64.7304	63.324
CMPK1	134.715	136.305	136.166	151.083	141.973	140.243
CMPK2	5.20069	7.74372	5.00553	46.8634	67.8168	52.4186
CMSS1	26.1712	28.0512	27.9215	32.6006	31.9481	30.6078
CMTM4	83.966	86.9193	80.9488	77.3245	82.3311	73.5024
CMTM6	148.975	142.39	139.92	147.008	153.568	148.895
CMTM7	20.4672	21.0187	19.0836	18.4397	16.6831	16.4308
CMTM8	13.5889	12.2477	11.2624	13.3459	14.2641	14.3951
CMTR1	77.3393	76.726	71.6417	97.1905	98.9308	87.4613
CMTR2	27.01	26.4709	28.7036	24.9598	25.0247	24.2827
CMTR2_1	26.2551	26.3919	28.1561	24.2467	24.2739	24.0646
CNBP	381.747	368.38	370.488	395.282	388.716	411.134
CNDP1	100.239	100.984	103.708	112.472	122.704	111.962
CNDP2	138.741	140.335	135.462	147.62	145.477	143.224
CNEP1R1	13.1695	12.9589	10.9496	11.2065	11.1777	10.3965
CNIH1	104.601	99.4831	98.5464	113.593	111.276	104.837
CNIH4	46.3868	41.4842	40.5135	40.3432	37.8706	50.0921
CNKSR1	26.5067	28.0512	27.9997	32.4987	33.4496	33.9521
CNKSR3	21.0544	18.6481	22.0556	23.6354	23.4398	22.8286
CNN2	170.7	174.866	168.624	175.941	180.761	185.683
CNN3	99.5681	97.0335	95.2615	92.7079	88.2536	88.6245
CNNM3	59.7241	56.3395	53.8095	52.2628	61.1436	49.5832
CNNM4	70.7126	64.0042	67.6529	73.5551	79.3282	66.6683
CNOT1	356.834	360.952	344.756	343.223	329.908	280.414
CNOT10	38.7535	35.2418	35.8991	33.8231	37.537	34.6792
CNOT10_1	38.1664	35.0048	35.508	33.4156	37.3702	34.243
CNOT11	122.3	117.657	112.703	102.284	106.271	108.909
CNOT2	103.511	96.9545	97.5297	100.349	92.9249	96.6218
CNOT3	54.3556	58.3939	57.72	60.7186	54.9708	57.7986
CNOT3_1	46.4707	49.386	49.9771	53.2816	48.7981	52.1278
CNOT3_2	46.4707	49.386	49.9771	53.2816	48.7981	52.1278
CNOT3_3	46.4707	49.386	49.9771	53.2816	48.7981	52.1278
CNOT3_4	46.4707	49.386	49.9771	53.2816	48.7981	52.1278
CNOT3_5	46.4707	49.386	49.9771	53.2816	48.7981	52.1278
CNOT3_6	46.4707	49.386	49.9771	53.2816	48.7981	52.1278
CNOT3_7	46.4707	49.386	49.9771	53.2816	48.7981	52.1278
CNOT3_8	46.4707	49.386	49.9771	53.2816	48.7981	52.1278
CNOT3_9	46.4707	49.544	50.0553	53.2816	48.9649	52.2732
CNOT4	34.3917	34.2936	35.2734	36.6757	33.3662	32.9343
CNOT6	92.9414	88.9737	84.2337	81.5015	78.8277	73.8659
CNOT6L	32.2946	29.0784	32.1449	34.8419	31.8647	30.317
CNOT7	65.1764	60.4484	58.3457	49.3084	48.7147	45.0756
CNOT8	61.3178	54.4431	56.3122	54.9116	50.7166	48.4927
CNOT9	76.6682	69.9305	73.2841	69.2763	73.6559	69.2856
CNP	104.098	98.4558	95.5744	113.083	117.449	113.125
CNPPD1	40.3473	39.0347	37.1504	42.2789	39.539	38.0962
CNPY2	79.4364	74.7506	77.664	78.5471	78.6608	85.2075
CNPY3	74.8228	75.6198	70.1557	84.0484	76.6589	87.8248
CNST	33.0495	31.2909	33.0834	34.4344	40.3731	36.424
CNTNAP2	98.8131	99.246	97.9989	109.212	101.016	90.1513
CNTNAP2_1	101.917	102.091	101.206	112.268	105.771	92.187
CNTRL	27.5972	27.8932	31.8321	36.4719	26.3593	32.8616
CNTROB	30.1137	32.0811	32.6142	31.0724	35.6184	31.1167
COA1	60.0596	60.0533	61.7088	55.0135	58.3074	53.8727
COA3	23.3192	23.8633	19.1618	23.126	25.1915	26.3911
COA4	41.1022	39.2717	39.8096	48.0859	50.5498	50.0194
COA5	18.5379	16.1196	20.4914	19.7641	19.4358	19.7024
COA6	26.9262	30.3427	26.9829	25.4692	25.5251	27.2635
COA7	57.9625	58.0779	54.357	56.236	60.4763	52.9275
COA8	40.3473	38.0864	39.1839	36.0644	34.9511	41.6586
COASY	112.905	108.649	108.714	105.035	110.108	112.253
COBL	32.714	31.607	32.7706	41.9733	36.2023	37.2238
COBLL1	30.4492	30.1847	27.9997	43.0939	43.3761	41.4405
COCH	43.2832	38.0074	39.7314	33.4156	34.7843	32.4254
COG1	20.2156	21.8088	21.821	22.9223	22.6056	23.1194
COG2	43.6187	42.6695	44.4241	43.1958	49.382	42.3856
COG3	86.1469	90.159	87.2058	89.9573	92.341	83.4626
COG4	53.1813	54.9962	53.7313	55.6248	62.1446	59.3981
COG5	36.7404	36.269	36.6812	36.8794	35.8687	32.3527
COG5_1	34.895	34.2936	34.022	34.8419	33.9501	30.5351
COG6	60.2274	55.1542	55.5301	68.5631	61.6441	60.7067
COG7	13.0017	13.9861	15.0166	13.8553	14.4309	13.5227
COG8	17.2797	17.4629	16.8155	17.3191	17.7675	15.9946
COIL	29.2749	26.866	27.0612	32.7025	31.3642	28.2086
COL17A1	27.4294	31.2119	25.2623	71.2119	68.5676	78.0827
COL4A2	9.22703	12.4058	9.46358	17.5228	16.8499	14.6132
COL9A3	22.7321	23.4682	21.4299	42.6864	46.2956	45.5119
COLCA1	20.9705	20.5446	19.3964	12.429	13.9304	9.52405
COLCA2	16.9442	18.253	15.4077	15.0778	15.0148	14.5405
COLGALT1	80.1913	79.9657	70.5467	73.657	76.2418	67.8316
COLGALT2	23.2353	23.5472	24.9494	5.50135	6.42299	6.54324
COMMD1	11.0724	8.53389	8.52505	12.9384	11.1777	12.9411
COMMD10	26.6745	28.8414	28.7036	22.311	21.8549	22.3924
COMMD2	28.436	25.9968	26.5919	37.5926	42.959	39.5502
COMMD3	11.8274	9.79817	10.5585	11.8177	11.9284	14.177
COMMD4	35.4821	32.3182	30.8935	32.6006	37.2033	33.8794
COMMD5	37.6631	34.9257	38.9493	35.4531	35.535	37.1511
COMMD6	32.043	30.9749	31.1282	38.4076	35.3682	40.9316
COMMD7	47.8967	44.882	46.9269	53.4854	53.3859	51.837
COMMD8	15.8537	13.749	14.6255	14.874	16.266	15.7765
COMMD9	22.7321	18.5691	17.8322	19.7641	20.4368	19.8478
COMT	84.637	86.5242	81.4181	127.754	129.628	133.409
COMTD1	11.1563	12.4848	10.1675	9.6783	10.5104	10.2511
COP1	80.2752	77.2791	75.083	65.3031	60.5597	71.8302
COPA	231.431	227.333	220.165	227.389	217.881	222.834
COPB1	140.922	129.431	129.753	128.365	140.472	126.793
COPB2	248.878	248.115	249.182	304.51	304.467	292.192
COPE	80.7785	77.2001	70.1557	89.9573	90.0053	89.9332
COPG1	154.343	151.951	158.222	210.885	204.702	209.747
COPG2	38.9213	41.4842	37.2286	40.4451	45.1278	39.1867
COPRS	23.3192	24.8905	23.3852	31.48	30.6969	28.2086
COPS2	54.6911	51.1243	47.0833	39.0188	41.5409	38.3143
COPS3	81.114	76.2519	71.407	77.3245	73.9061	72.7027
COPS4	25.584	24.3374	25.1059	25.0617	28.5281	27.6997
COPS5	99.3164	89.5269	98.5464	95.3567	97.6796	95.8948
COPS6	100.491	99.404	95.1833	98.3112	100.099	106.073
COPS7A	38.6696	38.2445	37.4633	43.1958	50.6332	49.8013
COPS7B	33.9723	35.6369	36.994	35.0456	37.537	36.0605
COPS8	30.1137	28.4463	25.6534	28.933	30.2798	29.2992
COPS9	16.2731	16.1986	13.8434	14.059	15.1816	13.8135
COPZ1	95.374	83.2845	83.608	93.9305	96.4283	92.5505
COQ10B	18.2024	15.9615	15.173	15.9947	17.6007	18.2484
COQ2	19.0412	16.5937	16.3462	17.5228	20.4368	17.8122
COQ4	15.1827	14.7763	15.4077	14.3646	15.7655	17.0851
COQ5	19.209	19.2013	20.726	21.8016	22.1885	24.6462
COQ7	12.834	15.0133	15.0166	12.9384	14.2641	13.8862
COQ8A	74.1518	77.9903	78.9153	71.4157	71.7373	74.811
COQ8B	9.47868	9.71916	10.2457	11.9196	13.9304	14.3951
COQ9	31.5397	35.5579	31.441	40.6489	34.6174	34.3157
CORO1A	23.5709	25.2856	21.821	23.126	27.3603	26.9
CORO1B	141.761	137.174	135.619	165.041	163.077	168.016
CORO1C	151.827	154.163	157.127	139.266	133.965	131.374
CORO2A	37.9986	41.1681	38.089	67.3406	64.8973	68.6313
COTL1	232.521	233.734	240.187	222.703	225.138	219.562
COX1	15042.9	17524.6	18781.4	9582.44	11620.1	10173.1
COX10	22.6482	23.3892	22.9942	25.4692	22.1885	23.2648
COX11	56.8721	57.5248	58.5022	35.6569	38.2877	39.114
COX14	18.5379	15.2504	15.7205	18.4397	16.266	19.4843
COX15	35.8177	37.2173	34.3348	36.4719	36.8697	31.4075
COX16	14.1761	13.1169	12.592	12.8365	14.9314	13.5227
COX17	24.913	25.7597	25.5751	37.2869	33.6999	37.2238
COX18	13.9244	13.9861	12.1228	14.4665	12.9294	11.7051
COX19	35.2305	35.7159	35.7426	32.7025	32.1984	32.28
COX2	9109.51	11036	11623.4	6876.99	7238.63	7063.28
COX20	139.748	128.008	133.116	125.614	115.53	134.282
COX3	8820.12	10362.9	11069.2	5978.34	6790.61	6219.78
COX4I1	255.84	239.423	228.768	236.66	224.304	243.699
COX5A	119.616	109.518	106.055	119.4	123.789	119.523
COX5B	93.4447	91.1072	84.0773	102.488	103.185	104.546
COX5B_1	94.5351	92.2925	84.9376	104.118	104.52	105.782
COX6A1	160.718	160.959	158.378	192.445	182.096	200.514
COX6B1	79.7719	81.072	80.7142	80.7884	82.8316	91.2418
COX6C	135.134	128.008	126.624	122.558	125.624	130.647
COX7A2	48.8194	49.702	45.128	55.1154	57.6401	54.9632
COX7A2L	81.1979	76.0939	74.8483	85.0672	80.1623	88.4791
COX7B	67.5251	68.9033	61.9435	94.9492	97.4293	105.346
COX7C	168.351	144.444	142.188	130.708	139.221	146.932
COX8A	115.254	106.516	103.708	118.177	119.534	114.361
CPD	84.7209	81.072	79.9321	76.4077	71.9042	61.5791
CPEB4	11.8274	9.4821	9.5418	12.1233	11.4279	13.7408
CPNE1	168.939	166.095	163.149	178.59	177.175	178.994
CPNE3	145.284	149.185	138.669	130.912	142.891	119.741
CPNE7	103.343	113.39	116.144	76.102	81.8306	81.1362
CPOX	37.4114	37.2173	37.9325	38.5095	40.7068	44.4213
CPPED1	11.3241	10.8254	10.5585	17.5228	16.9334	19.9205
CPS1	31.6236	32.3182	31.8321	87.6141	84.0828	70.8851
CPSF1	204.505	206.552	213.361	216.081	235.816	213.091
CPSF1_1	200.143	202.838	210.623	213.738	232.145	209.82
CPSF2	148.555	154.321	146.881	146.601	143.892	133.409
CPSF3	82.2045	84.3117	82.8259	78.9546	84.1663	84.117
CPSF4	46.4707	49.544	48.4129	46.354	48.381	45.9481
CPSF6	100.826	90.317	94.5576	90.3648	87.6697	88.1156
CPSF7	98.4776	102.723	100.893	94.9492	93.0917	92.6959
CPT1A	152.078	142.311	136.323	124.494	120.869	115.525
CPT2	27.01	23.9423	24.402	29.2387	29.7793	28.9357
CPTP	28.9393	27.182	28.0779	32.9062	30.113	31.4802
CPVL	35.9854	31.8441	31.3628	38.0001	35.1179	32.1346
CRACD	52.8457	54.4431	51.6978	53.9947	55.7216	51.4008
CRACDL	11.5757	9.71916	9.85464	17.1153	14.848	14.9767
CRACR2A	27.1778	26.6289	26.7483	26.5899	25.5251	21.0838
CRACR2B	14.8471	13.433	15.3294	20.9866	21.0207	22.1743
CRAMP1	49.071	47.3315	47.8654	39.2226	40.957	38.6778
CRAT	27.3456	30.9749	29.0164	30.8687	29.1954	30.2443
CRB3	18.6218	16.9888	16.5026	16.7078	22.1051	19.1935
CRBN	11.3241	10.5883	9.38537	11.4102	12.6792	10.6146
CRCP	54.8589	57.9198	52.9491	46.5577	53.6362	45.5846
CREB1	37.9147	37.7704	35.8991	36.8794	37.4536	33.9521
CREB3	16.5248	18.095	18.3015	19.6622	20.6036	20.5021
CREB3L2	65.7636	70.3256	71.2506	113.491	107.856	102.293
CREB3L4	12.7501	13.512	15.9551	16.6059	18.0178	15.7765
CREBBP	123.391	126.823	117.317	126.735	109.024	107.963
CREBL2	29.191	24.6535	26.4355	32.4987	32.6155	28.7903
CREBZF	98.6454	94.505	114.032	82.6221	84.1663	76.9921
CREG1	69.5383	69.1403	63.7423	79.6677	75.8247	74.2294
CRELD1	12.079	13.512	14.3909	13.8553	15.7655	18.2484
CRELD2	32.714	32.0021	29.0164	32.295	35.2848	34.0975
CREM	11.5757	13.433	11.0278	12.6327	11.0943	10.9781
CRIM1	22.2288	19.7544	21.1171	17.8285	19.6026	20.5749
CRIPT	15.2665	12.4848	13.8434	13.6515	15.0982	14.5405
CRK	73.7324	69.0613	67.8093	68.3594	70.9866	60.3432
CRK_1	66.183	61.0805	60.3792	62.1449	62.6451	55.6902
CRKL	82.3722	77.3582	79.6975	90.0592	86.3351	87.4613
CRLF3	14.6794	14.5392	15.0166	18.3378	21.271	18.2484
CRLS1	85.9792	80.0447	77.8204	76.8152	74.8237	78.5916
CRNKL1	67.3573	62.7399	68.8261	64.5899	61.8109	64.051
CROCC	13.4211	12.4848	12.9049	14.7721	15.7655	17.9576
CROCC_1	13.3373	12.7218	13.2177	14.874	15.9324	18.1757
CROCCP2	19.209	20.9396	21.8992	19.6622	20.687	19.2662
CROCCP2_1	18.7057	18.095	19.0836	16.9116	18.6851	17.0851
CRTAP	95.8772	94.1099	87.9097	130.199	126.291	115.888
CRTC1	9.98197	7.98077	10.1675	10.5952	11.5948	11.0508
CRTC2	43.2832	41.9583	42.3906	44.8258	39.8726	35.6243
CRTC3	20.4672	22.9151	23.0724	28.6274	24.8578	25.2278
CRY1	29.9459	28.5253	29.955	24.4504	28.9452	23.483
CRY2	11.4918	12.7218	13.0613	13.6515	13.5967	12.6503
CRYBG1	34.7272	35.3208	33.3181	43.5014	45.378	37.0784
CRYBG2	35.4821	30.5008	33.0834	75.0833	67.3997	75.8289
CRYL1	78.7653	74.1975	75.0048	108.804	113.028	113.562
CRYZ	16.1054	14.8553	15.5641	20.1716	15.0148	19.1935
CRYZL1	11.4918	11.3785	12.8267	18.5416	16.4329	15.9219
CRYZL2P	51.0003	53.969	51.6196	52.976	52.9689	58.8891
CS	323.198	326.184	326.533	298.295	298.544	264.638
CSAG1	8.8915	8.92898	10.1675	18.236	15.0982	18.5392
CSDE1	443.569	460.356	452.219	417.695	406.067	410.625
CSE1L	405.822	395.246	376.119	339.861	346.508	315.239
CSK	99.3164	94.742	97.4515	105.646	109.107	108.69
CSNK1A1	193.935	182.768	188.255	168.301	173.755	172.887
CSNK1D	112.654	112.995	115.675	114.306	111.443	117.342
CSNK1G1	25.5002	19.3593	25.1059	32.7025	34.2838	29.5173
CSNK1G2	104.349	90.6331	95.2615	94.4399	100.182	97.4943
CSNK1G3	35.3144	35.2418	37.3069	31.6837	32.5321	30.0989
CSNK2A1	193.013	192.25	195.45	181.035	179.927	178.703
CSNK2A2	92.6058	88.1836	93.3845	82.724	77.5764	71.4667
CSNK2B	135.134	130.3	128.189	128.365	122.454	130.719
CSNK2B_1	135.134	130.932	128.501	128.467	122.454	130.865
CSNK2B_2	135.05	130.537	128.267	128.365	122.454	130.647
CSNK2B_3	135.05	130.537	128.267	128.365	122.454	130.647
CSNK2B_4	125.823	122.398	118.647	118.89	112.277	119.669
CSNK2B_5	133.792	129.036	126.624	126.225	121.036	128.829
CSNK2B_6	133.708	129.194	126.781	126.327	121.119	128.975
CSPP1	34.2239	37.2963	35.9773	37.0832	32.8657	28.6448
CSRNP2	29.9459	28.2093	26.8265	26.9974	26.693	24.6462
CSRP1	116.344	110.704	112.703	146.805	149.481	146.787
CST1	718.786	715.741	698.506	629.803	573.482	804.746
CST3	224.552	209.871	212.735	206.403	217.631	227.777
CST4	53.7684	52.2306	51.4631	43.5014	40.3731	55.8356
CSTB	160.718	149.896	150.557	198.966	196.527	222.397
CSTF1	40.4312	41.8793	40.2007	41.7695	44.7941	39.6229
CSTF2	55.53	55.4703	54.5916	63.9787	63.1455	60.0524
CSTF2T	26.2551	22.362	22.1338	20.2735	23.1895	21.5927
CSTF3	44.2059	43.3016	41.9995	42.0751	35.1179	35.9878
CSTPP1	19.9639	17.3048	15.3294	20.5791	20.0197	20.9384
CTAGE15	13.3373	10.2723	13.8434	14.059	11.6782	14.3951
CTAGE15_1	13.3373	10.2723	13.8434	14.059	11.6782	14.3951
CTAGE4	26.1712	22.757	23.8545	32.4987	26.6096	32.7162
CTAGE4_1	20.4672	17.4629	20.9607	23.6354	20.3534	26.4638
CTAGE6	12.4984	9.71916	11.4189	12.429	11.6782	13.0865
CTAGE6_1	12.4984	9.71916	11.4189	12.429	11.6782	13.0865
CTAGE8	22.5643	20.6236	22.916	28.2199	23.0227	29.8081
CTAGE8_1	22.1449	20.4655	22.2903	27.8124	22.8559	29.6627
CTAGE9	16.8603	15.8035	15.5641	21.0885	16.4329	19.7751
CTBP1	105.859	103.039	95.6526	109.721	107.356	111.526
CTBP1-DT	13.8405	12.0897	12.592	11.7158	11.2611	12.5776
CTBP2	144.445	144.207	141.876	106.971	111.777	110.435
CTC1	21.2222	20.2285	20.8042	26.488	24.8578	23.8465
CTCF	75.0745	74.0394	74.5355	75.0833	72.3213	69.1402
CTDNEP1	88.7473	87.6304	84.4684	87.0028	86.0014	85.2802
CTDNEP1_1	44.9608	46.8574	44.1895	45.2333	46.5459	42.3129
CTDP1	26.8423	28.1302	28.2343	23.2279	22.0217	22.974
CTDP1_1	14.0083	15.2504	16.5808	12.429	12.6792	11.487
CTDSP1	60.9823	59.5002	61.5524	69.2763	69.1515	72.121
CTDSP2	114.751	109.518	116.457	134.885	138.72	121.268
CTDSPL	73.313	73.2492	77.0383	83.2334	85.2507	74.1567
CTDSPL2	36.6565	37.7704	37.6197	35.3513	37.9541	33.8794
CTH	8.80762	8.45487	8.99432	10.5952	13.6801	13.7408
CTIF	18.7057	16.9097	17.8322	20.0697	19.5192	21.0838
CTIF_1	17.9508	16.7517	17.4412	19.7641	19.3524	20.8657
CTNNA1	433.335	413.025	413.347	373.379	363.441	361.841
CTNNAL1	74.739	78.3854	73.1277	72.4345	80.5794	78.1554
CTNNB1	360.525	359.688	352.03	285.357	299.045	290.593
CTNNBIP1	40.6828	33.2664	38.0108	43.9089	44.7107	47.7656
CTNNBL1	79.7719	76.805	75.7087	80.8902	76.6589	82.6629
CTNND1	8.97539	10.9834	9.93285	12.2252	11.5113	8.36081
CTNS	18.7896	19.3593	22.6031	20.8848	20.7705	19.0481
CTPS1	96.5483	97.5866	94.4012	82.3165	82.0809	79.6821
CTPS2	40.3473	43.9337	49.195	53.1797	52.7186	48.9289
CTR9	62.4922	64.0042	62.8038	72.0269	68.9846	64.4146
CTSA	133.54	147.605	137.809	159.234	152.65	150.785
CTSB	120.79	118.289	116.066	126.124	121.203	123.231
CTSB_1	174.894	168.939	166.669	177.571	174.005	176.304
CTSC	227.321	225.2	228.69	169.727	186.767	164.453
CTSD	259.615	249.774	243.863	294.017	310.055	328.252
CTSH	89.1667	86.6032	86.1108	133.051	137.719	143.951
CTSV	16.1054	14.7763	14.6255	22.1073	21.3544	19.8478
CTSZ	145.703	146.657	141.328	179.711	171.502	182.847
CTTN	247.704	251.513	262.087	250.617	254.251	263.838
CTTN_1	242.252	249.695	257.237	248.58	250.58	259.839
CTTNBP2NL	20.8866	23.2312	21.5864	24.2467	22.1885	23.1194
CTU2	16.1054	14.0651	14.2345	16.0965	17.267	15.0494
CUEDC2	23.8225	21.8879	21.1953	22.9223	25.6086	26.9727
CUL1	165.164	158.825	156.814	158.113	158.239	160.164
CUL2	72.7258	70.7207	65.5412	69.7857	69.7354	66.8137
CUL3	106.279	104.461	106.211	93.9305	90.5058	93.4956
CUL4A	216.751	209.317	214.143	198.762	190.771	192.517
CUL4B	67.5251	61.0805	63.1166	76.7133	78.8277	75.9743
CUL5	51.3358	48.5168	47.7872	46.4559	46.6293	43.9851
CUL7	34.7272	39.1927	38.089	55.2173	56.7226	58.4529
CUL9	45.7157	49.544	46.614	59.0886	59.0582	56.49
CUTA	71.4676	64.4783	64.7591	83.0296	82.4145	83.8262
CUTA_1	71.5514	64.5573	64.4462	82.724	81.914	83.6808
CUTALP	10.4853	10.3513	10.5585	12.7346	13.3465	11.4143
[truncated: 8,885 more rows]

## Sheet: CRC3
GeneID	CRC3_ctrl1	CRC3_ctrl2	CRC3_ctrl3	CRC3_kd1	CRC3_kd2	CRC3_kd3
A2M	10.954	10.4683	11.2574	19.8056	17.9093	16.3265
AAAS	40.9051	43.7959	39.4008	46.5861	44.5626	47.8022
AAAS_1	40.5987	42.5853	38.8684	46.0695	44.1412	46.7818
AACS	43.7394	46.3596	45.3338	52.2695	51.7263	56.1225
AADAT	19.2269	20.2245	20.7653	19.7195	17.4879	20.4082
AAGAB	56.302	58.7507	56.2108	54.7667	56.5724	55.573
AAK1	59.9022	61.3143	57.5039	60.45	58.3633	65.6986
AAMP	88.781	92.5056	86.1037	88.5223	81.4347	91.9938
AAR2	44.0458	43.155	49.213	47.9639	45.0893	43.5636
AARS1	241.141	222.683	209.402	212.695	209.855	206.28
AARS2	73.9203	72.2811	68.3049	70.0945	74.3763	67.5824
AASDH	10.8008	11.6077	9.27973	9.73056	11.9044	9.89011
AASDHPPT	97.0539	100.339	107.706	96.8751	90.4947	102.826
AATF	105.863	106.036	99.7191	130.286	122.205	131.476
AATF_1	106.323	107.532	101.316	131.233	123.469	132.104
ABAT	10.188	11.6789	9.66005	16.275	17.2772	16.3265
ABCA2	132.674	129.75	122.082	134.161	150.228	134.458
ABCA3	156.267	158.164	152.811	168.778	165.925	170.408
ABCA5	20.6824	20.082	21.1456	20.6667	16.8558	20.4082
ABCA7	27.8829	25.9215	25.9376	33.0667	33.817	29.8273
ABCB1	10.188	10.8244	11.7138	17.4806	16.5398	17.033
ABCB10	17.4651	17.0199	19.9286	18.3417	19.2788	19.1523
ABCB6	44.3522	42.5853	42.1391	39.8695	35.0812	34.6154
ABCB7	40.9817	41.5883	38.8684	40.0417	37.9256	40.6594
ABCB8	17.8481	17.5184	19.8525	19.0306	18.4361	19.0738
ABCC1	73.4607	76.1978	76.2916	83.2695	79.8545	80.2198
ABCC1_1	72.8479	74.0614	74.3139	80.4278	77.9582	78.4145
ABCC10	76.8311	77.4084	73.3251	87.8334	89.1252	80.6908
ABCC4	103.182	104.897	109.075	98.9417	94.7087	102.198
ABCC5	78.3632	71.0705	73.3251	90.1584	88.0717	83.752
ABCD3	46.1906	45.149	45.4098	37.2861	37.7149	42.6217
ABCD4	25.0486	25.423	29.1323	27.3834	29.4977	27.3156
ABCE1	270.633	281.576	295.05	261.089	229.345	287.363
ABCF1	306.022	301.159	298.929	302.164	271.379	294.192
ABCF1_1	319.121	314.191	312.24	312.928	283.705	304.396
ABCF1_2	319.045	314.049	312.24	313.1	283.915	304.396
ABCF1_3	305.793	300.732	298.625	301.647	271.168	293.799
ABCF1_4	306.252	301.017	298.473	301.734	271.379	293.799
ABCF1_5	319.198	313.479	311.556	312.67	283.494	304.16
ABCF1_6	319.657	314.263	312.24	313.531	284.126	304.631
ABCF2	22.2144	25.1382	25.8615	24.025	25.1784	24.8038
ABCF3	44.965	44.7929	43.8125	49.6	46.5642	45.6829
ABHD10	30.9469	29.1261	32.2509	29.3639	27.2854	35.8713
ABHD11	27.1935	24.7821	26.6982	26.0917	23.2821	24.5683
ABHD12	36.9984	37.2444	37.9556	35.0472	37.0828	35.9498
ABHD13	26.3509	27.9867	27.7631	21.7861	21.0698	25.5887
ABHD14A	9.26876	8.47434	8.97548	11.0222	13.0633	10.675
ABHD14B	32.862	31.9746	33.4679	41.2473	40.454	39.482
ABHD15	10.0348	8.97283	8.59516	12.7445	12.0098	13.0298
ABHD16A	62.8897	61.7416	65.1102	78.7056	85.4379	79.9843
ABHD16A_1	61.7407	60.3173	63.3608	77.8445	83.5417	78.493
ABHD16A_2	61.7407	60.3886	63.4368	77.7584	83.647	78.493
ABHD16A_3	63.5025	62.4537	65.4906	79.6528	86.4914	80.6123
ABHD16A_4	61.7407	60.3173	63.2847	77.7584	83.5417	78.493
ABHD16A_5	56.0722	55.4037	57.7321	71.8167	74.587	71.8211
ABHD16A_6	55.6126	54.834	57.1236	71.3001	73.5335	71.5071
ABHD17A	54.6168	53.1961	52.0273	54.7667	56.3617	48.3517
ABHD17B	28.8787	27.8443	32.0227	27.2111	24.0195	25.1962
ABHD17C	62.7365	68.222	66.2512	53.2167	57.5205	60.2826
ABHD18	23.9762	23.0018	24.1882	24.025	24.757	24.8038
ABHD2	826.835	884.607	865.373	871.79	885.984	898.195
ABHD3	15.3203	14.385	15.5169	13.6056	14.9595	11.8524
ABHD4	10.4944	12.391	11.7898	15.2417	18.3307	17.033
ABHD5	19.7631	19.4411	18.8637	17.05	18.9628	18.8383
ABHD6	14.7075	13.6017	13.0068	15.0695	15.5916	13.8148
ABI1	50.2505	48.496	51.7231	42.2806	39.8219	48.0377
ABI2	88.1681	84.8146	84.3543	76.6389	71.8479	78.8854
ABITRAM	22.0612	25.0669	25.0248	23.8528	24.3356	25.0393
ABL1	59.8256	71.6402	68.1528	71.2139	74.4817	75.1963
ABL2	38.2241	43.6535	40.5418	35.0472	42.877	42.7002
ABLIM1	220.612	216.345	208.566	229.917	219.863	240.032
ABR	32.0194	32.9716	38.7923	52.0111	51.5156	45.9969
ABR_1	29.3383	30.8352	37.195	48.825	48.9872	43.4851
ABR_2	29.5681	30.4079	37.3471	49.1695	49.0926	43.5636
ABRACL	15.9331	14.2426	15.5169	15.5	15.3809	16.7975
ABRAXAS2	24.4358	26.3488	27.0025	24.4556	22.4393	24.0973
ABT1	70.7796	72.4948	71.8038	70.6112	70.8998	67.347
ABT1_1	72.9245	76.269	75.0745	72.9362	72.48	69.8587
ACAA1	27.9595	27.773	28.2195	28.5889	24.6516	29.5919
ACAA2	34.9302	35.6065	34.6088	37.7167	37.7149	41.1303
ACACA	141.712	155.173	145.129	147.853	145.908	158.634
ACACA_1	138.802	153.108	142.01	146.561	143.274	157.457
ACAD10	26.8871	24.7821	24.3403	34.5306	34.9758	31.4757
ACAD8	28.5723	25.8503	28.5238	28.3306	28.6549	30.6123
ACAD9	40.3689	41.4459	39.8572	38.75	37.9256	38.0691
ACADM	60.7449	58.3234	64.2735	59.1584	57.0991	63.7363
ACADSB	15.5501	13.7441	12.9308	13.0889	14.6435	17.5824
ACADVL	209.428	211.36	210.772	208.045	208.591	193.171
ACAP2	38.9135	42.3005	40.0854	30.3111	28.7602	31.0832
ACAP3	104.484	102.191	105.804	121.675	113.882	105.809
ACAT1	128.231	129.109	125.276	148.197	149.385	151.334
ACAT2	91.845	84.8146	93.4819	77.9306	79.7491	77.6295
ACBD3	23.2102	24.07	22.5908	26.1778	25.4944	24.0188
ACBD5	14.018	14.8123	14.2238	13.0028	11.9044	15.6201
ACBD6	31.0235	32.117	32.0987	31.9472	36.3454	33.909
ACBD7	27.8063	28.414	27.3828	35.9945	31.4993	36.2638
ACD	29.0319	30.764	29.5887	27.4695	27.8121	25.0393
ACER3	14.4777	15.3108	15.593	15.4139	17.9093	19.0738
ACIN1	173.732	173.19	173.196	178.939	184.361	181.554
ACLY	306.252	310.346	307.676	304.489	285.179	294.349
ACO1	16.0863	16.735	18.3313	17.4806	18.4361	18.7598
ACO2	83.6487	87.2358	82.7569	95.9278	91.4428	92.2292
ACOT1	13.1754	13.1744	11.5616	15.9306	15.1702	13.5008
ACOT13	32.096	30.1231	31.262	36.8556	36.24	39.639
ACOT2	26.1211	30.2655	26.9264	36.0806	33.3956	31.0047
ACOT7	34.2408	39.0959	34.5328	39.4389	39.9272	39.9529
ACOT8	12.9456	13.5305	13.0829	14.3806	13.4847	14.3642
ACOT9	19.3801	18.5866	18.4834	21.6139	20.0163	20.7221
ACOX1	43.05	41.5171	39.8572	45.2945	40.77	40.8948
ACP1	67.4092	59.2492	63.0565	63.8945	61.5238	69.8587
ACP2	26.1211	24.9245	25.4812	27.0389	28.0228	28.5714
ACP6	26.9637	20.5093	22.1344	23.8528	22.5447	24.3328
ACSF3	23.3634	25.5654	21.7541	30.225	33.0796	29.8273
ACSL1	9.88157	11.1804	11.7898	15.2417	12.2205	15.0707
ACSL3	64.3451	64.0204	68.381	51.8389	52.9905	58.4773
ACSL4	47.7226	46.7157	52.9401	46.4139	43.9305	50.5495
ACSL5	163.927	162.081	179.814	198.917	187.31	185.4
ACSS1	29.7213	28.1291	31.1099	35.65	33.7116	35.9498
ACTB	1931.43	2034.05	1888.43	1898.84	1979.08	1946.08
ACTG1	2348.52	2514.88	2311.79	2220.03	2332.85	2200.63
ACTG1_1	2323.09	2470.66	2280.84	2201.43	2311.88	2180.46
ACTL6A	93.6068	95.7102	98.1978	100.75	89.1252	98.1162
ACTN1	169.672	175.184	166.503	177.561	185.203	178.728
ACTN4	201.002	197.473	190.234	206.064	211.646	203.218
ACTN4_1	200.236	196.263	189.017	206.064	211.646	202.747
ACTR10	26.8871	25.7079	32.0227	29.45	27.6014	29.9058
ACTR1A	107.242	105.538	103.598	103.678	97.3424	97.7238
ACTR1B	34.4706	33.6837	34.5328	32.4639	31.2886	32.4176
ACTR1B_1	33.5514	33.114	34.0764	31.775	30.4458	32.1821
ACTR2	206.517	209.793	230.7	186.517	176.249	208.791
ACTR3	146.155	140.646	150.529	129.597	122.521	137.991
ACTR3B	21.6782	20.3669	20.9174	21.6139	20.1216	21.3501
ACTR5	15.6267	15.0259	14.2999	17.6528	17.804	14.2072
ACTR6	20.5292	22.8593	24.5685	22.3028	21.3858	22.9984
ACTR8	75.6821	74.6311	79.182	77.5862	77.9582	79.7489
ACVR1B	35.3132	29.767	33.8482	35.4778	35.0812	33.438
ACVR2B	37.7645	37.6716	33.62	37.7167	38.4523	38.54
ADA	66.6432	66.6553	57.0475	40.1278	42.4556	39.011
ADAL	12.6392	11.4653	11.7138	12.9167	11.483	12.9513
ADAM10	70.3966	73.9902	71.4235	68.3723	64.2628	70.8792
ADAM15	66.9496	65.7295	64.1214	65.7028	61.3131	63.1868
ADAM17	27.1169	29.9806	27.6871	28.5028	26.2319	27.9435
ADAM22	27.9595	26.7048	29.1323	28.4167	29.4977	30.2983
ADAM9	91.079	90.0131	97.7414	84.8195	77.2207	84.6154
ADAM9_1	16.4693	18.2305	20.6892	11.4528	10.9563	14.8352
ADAMTS14	288.021	267.547	262.571	284.167	309.936	271.115
ADAMTSL2	8.34955	10.6107	8.13878	15.5	16.7505	13.7363
ADAR	210.5	204.452	201.264	195.731	204.061	200.079
ADARB1	14.4777	14.8835	15.1366	17.9111	17.4879	17.5824
ADAT1	32.0194	29.767	30.5775	28.8472	30.9726	34.7724
ADAT2	43.2798	42.1581	39.4008	52.5278	57.7312	52.5903
ADCK1	10.7242	10.1834	10.1925	13.0028	9.2707	11.146
ADCY3	26.8871	26.7761	22.2866	24.6278	22.1233	20.7221
ADCY5	129.15	131.317	132.731	142.083	140.219	138.226
ADCY6	21.8314	20.7942	22.7429	28.4167	33.817	28.6499
ADCY9	17.9247	18.1593	18.8637	20.3222	22.1233	18.5243
ADD1	72.3883	72.7796	70.7389	77.1556	68.6875	69.5448
ADD3	73.9203	72.922	66.8597	79.9112	75.5352	82.6531
ADGRA3	63.1961	59.534	60.7746	63.3778	68.4768	66.1696
ADGRE2	29.7979	34.3246	34.3046	33.325	30.5512	29.2779
ADGRE5	92.7642	96.1374	98.1217	97.8223	101.03	95.9969
ADGRG1	145.083	143.352	142.01	158.358	163.08	144.584
ADGRL1	110	113.442	92.8734	85.3362	93.9712	83.8305
ADGRL1_1	106.476	109.739	89.8308	82.9251	91.3375	81.5542
ADGRV1	31.7896	31.2625	29.2083	27.6417	28.9709	36.1853
ADH5	104.254	111.306	107.325	110.653	103.874	112.559
ADI1	111.838	119.139	122.69	136.745	134.004	130.22
ADI1_1	70.703	78.9751	80.6272	90.9334	88.3877	85.5573
ADIPOR1	83.0359	84.1737	76.824	83.8723	83.2256	78.1005
ADIPOR2	85.4105	91.3662	87.8532	84.1306	81.224	87.6767
ADIPOR2_1	83.7253	88.5889	85.9516	82.7528	80.4866	86.6562
ADK	43.5862	40.805	41.1503	42.7973	40.5593	44.1915
ADM	19.9929	25.9927	17.5706	10.5056	13.3793	13.1868
ADM2	17.3885	15.5244	18.4073	12.7445	12.8526	14.2072
ADNP	108.391	109.739	109.075	101.525	97.1317	110.361
ADNP2	31.5598	36.8171	36.9668	32.9806	34.133	32.8886
ADO	34.777	37.458	37.5753	34.3584	36.24	39.8744
ADPGK	36.4622	35.0368	34.4567	37.975	35.924	42.1507
ADPRS	21.525	20.6517	20.1568	22.2167	21.3858	21.6641
ADRM1	91.6918	98.2026	90.5915	83.7862	86.3861	83.281
ADSL	132.827	135.376	136.458	151.642	146.646	140.895
ADSS2	51.7059	48.1399	48.9087	52.1834	50.4621	49.7645
AEBP2	24.3592	26.3488	28.752	25.575	23.0714	28.179
AEN	66.1836	73.6342	65.6427	62	68.3714	63.5008
AFAP1L2	9.88157	8.68798	12.5505	11.1945	11.9044	11.9309
AFDN	130.299	126.83	124.972	125.895	134.531	131.79
AFF1	58.3702	61.528	61.3831	59.1584	57.6258	65.6201
AFF4	92.4578	98.5587	99.8712	81.3751	79.4331	86.8132
AFG3L1P	33.3216	32.1882	32.4791	33.2389	32.0261	29.7488
AFG3L2	75.3757	74.3463	70.5107	76.2084	75.9565	80.5338
AFMID	47.646	47.0005	44.4971	59.4167	55.8349	54.0817
AFTPH	34.011	38.8823	39.4769	41.075	35.7133	38.0691
AGA	24.8188	26.1351	24.7967	22.8195	23.8088	26.2167
AGAP1	46.0374	47.4278	42.8997	49.6861	48.5658	50.157
AGAP3	63.5025	66.0856	64.4257	63.1195	63.104	58.7912
AGAP7P	12.5626	12.2486	10.2686	9.9889	13.274	11.7739
AGBL5	54.6934	59.534	51.2667	58.5556	53.3065	59.0267
AGFG1	58.6	52.9112	57.9603	53.475	56.0456	58.4773
AGFG2	12.3328	11.038	11.7898	13.4333	11.483	12.3234
AGGF1	36.7686	35.3216	37.1189	34.6167	33.7116	40.0314
AGK	29.3383	31.1913	32.0987	31.6028	33.6063	32.3391
AGK_1	20.0696	21.3639	21.7541	22.1306	22.65	22.0565
AGL	46.8034	44.8641	49.5933	49.0834	43.9305	53.8462
AGO1	78.8228	78.4054	75.7591	82.0639	81.8561	86.0283
AGO2	83.3423	86.6661	90.1351	76.2945	78.5903	83.9875
AGO3	26.5041	26.2776	30.045	26.0917	27.2854	28.4145
AGO4	14.018	12.8183	11.2574	12.7445	14.8542	14.9922
AGPAT1	109.387	110.594	111.737	117.714	116.621	115.777
AGPAT1_1	107.089	108.03	109.075	116.336	116.2	115.542
AGPAT1_2	114.979	116.077	118.355	125.292	124.628	123.234
AGPAT1_3	114.902	117.786	119.572	125.636	126.208	125.196
AGPAT1_4	114.979	116.006	118.355	125.378	124.628	123.312
AGPAT1_5	114.979	116.077	118.279	125.378	124.628	123.312
AGPAT1_6	107.472	108.742	109.531	116.508	116.621	115.777
AGPAT2	12.486	11.3941	12.8547	15.6722	16.1184	15.1491
AGPAT3	79.742	83.4615	75.0745	74.1417	86.07	78.336
AGPAT4	19.9163	17.8032	20.6132	20.8389	21.3858	21.821
AGPAT5	62.7365	66.6553	66.2512	59.5889	55.9403	68.4459
AGPAT5_1	60.9747	64.875	64.6539	58.5556	55.7296	67.1115
AGPS	57.2212	59.6764	55.9066	63.9806	58.7847	74.8038
AGR2	41.6711	46.2172	48.9848	41.075	44.1412	43.6421
AGRN	176.336	172.05	149.769	174.547	171.297	168.289
AGTPBP1	68.5582	69.219	68.0007	60.0195	62.9986	65.8556
AGTRAP	35.0834	35.0368	31.5663	37.8028	38.9791	39.482
AHCTF1	141.866	144.776	142.771	120.383	117.885	134.223
AHCTF1P1	34.8536	38.6686	35.5216	33.1528	33.5009	34.5369
AHCY	293	282.003	286.531	321.022	304.142	324.176
AHCYL1	73.9203	72.7796	74.8464	75.2612	72.6907	77.5511
AHCYL2	15.6267	15.6668	17.1143	19.2028	19.2788	20.4867
AHDC1	25.4316	31.761	23.96	25.9195	26.1265	26.6091
AHI1	22.5208	19.0139	24.7967	22.3028	22.334	26.6876
AHNAK	77.1375	94.3571	84.8867	101.697	100.608	104.16
AHR	30.2575	34.6095	34.3806	34.4445	30.2351	35.0079
AHSA1	193.648	203.028	200.123	194.697	180.252	182.732
AHSA2P	62.3535	53.1248	63.3608	71.4723	76.7993	70.8007
AIDA	80.5846	78.8327	77.965	66.3056	68.7928	83.2026
AIF1L	27.4999	29.0549	24.7206	40.7306	37.9256	40.2669
AIFM1	74.0735	76.1978	75.1506	78.5334	69.5303	77.0801
AIFM2	33.8578	31.6898	34.761	39.525	35.3972	36.5777
AIG1	86.6361	90.3692	84.5825	86.9723	94.7087	89.639
AIMP1	59.366	58.181	56.363	58.9862	55.9403	61.931
AIMP2	34.9302	36.5322	33.5439	39.0945	40.77	34.6154
AIP	20.2994	22.2896	20.461	19.9778	21.5965	19.8587
AJAP1	123.635	116.932	115.464	97.3917	101.978	98.6657
AJM1	12.1796	15.6668	15.0605	15.3278	13.274	14.8352
AK2	219.539	223.537	215.944	205.72	220.811	206.28
AK3	100.041	99.1996	101.012	107.467	94.9193	107.771
AK4	23.057	23.9275	22.1344	24.9722	27.0747	26.9231
AK6	22.1378	19.5123	19.8525	21.3556	17.3826	19.5448
AK6_1	22.0612	19.4411	19.8525	21.2695	17.2772	19.7802
AK6_2	22.1378	19.5836	20.0807	21.3556	17.2772	19.8587
AK9	14.2478	10.6107	15.2887	14.5528	15.1702	15.4631
AKAP1	132.291	140.147	141.706	147.336	142.642	138.462
AKAP10	29.5681	30.9776	28.5238	33.9278	29.603	31.4757
AKAP11	71.086	82.1797	81.2357	64.6695	67.1072	75.1178
AKAP12	121.72	132.598	101.697	112.892	118.518	105.809
AKAP13	71.6223	74.5599	69.9022	76.3806	78.1689	78.4145
AKAP17A	24.8954	25.0669	24.1882	23.0778	21.4912	21.6641
AKAP17A_1	25.355	25.6367	24.4924	23.4222	22.0179	21.978
AKAP6	15.3969	13.032	15.593	20.4083	18.3307	22.5275
AKAP8	54.4636	52.4839	53.4725	54.1639	51.5156	52.5118
AKAP8L	74.8395	79.5448	79.5623	84.4751	80.1705	85.2434
AKAP9	61.2045	69.9311	70.3586	70.1806	67.7393	87.5982
AKIP1	17.1587	14.4562	16.1254	13.3472	11.7991	13.1868
AKIRIN1	92.9174	97.7041	99.4148	91.6223	92.1803	94.427
AKIRIN2	52.0889	57.2552	59.4055	45.3806	44.4572	46.3109
AKR1A1	54.8466	56.1158	59.5576	57.0917	56.8884	56.5934
AKR1C1	234.783	264.698	313.229	146.906	128.42	132.418
AKR1C2	93.4536	109.525	132.655	62.6028	48.7765	56.7504
AKR1C3	96.4411	113.229	118.887	63.9806	60.0489	63.1868
AKR7A2	28.1893	32.0458	27.7631	29.1056	30.7619	26.3736
AKT1	110.995	109.525	102.686	105.831	106.824	113.344
AKT1S1	50.9399	52.6976	52.5598	59.1584	59.1007	54.2386
AKT2	77.444	87.5919	80.1708	83.9584	91.6535	83.0456
AKT3	48.8717	48.1399	45.9423	41.075	42.0342	45.6829
AKT3_1	47.646	46.3596	44.5731	39.7834	40.454	44.8195
AKTIP	21.3718	23.0018	20.9935	22.3028	21.5965	20.7221
ALAD	26.2743	23.4291	26.2419	23.3361	24.1249	22.292
ALAS1	63.9621	55.8309	56.1348	53.0445	51.7263	49.0581
ALCAM	326.628	337.692	349.587	319.731	283.389	329.357
ALDH16A1	23.7464	25.9215	23.2754	27.7278	26.6533	21.5856
ALDH18A1	131.984	133.738	134.632	131.664	134.952	127.551
ALDH1B1	116.204	114.083	105.652	111.514	109.457	109.969
ALDH1L2	111.915	111.804	101.849	117.283	114.936	120.408
ALDH2	11.9498	11.7501	8.97548	15.4139	18.0147	17.6609
ALDH3A1	134.895	161.653	191.756	197.108	171.192	161.225
ALDH3A2	174.115	181.094	190.615	173.6	173.194	176.845
ALDH4A1	19.2269	20.2957	18.5595	29.45	32.8689	31.0832
ALDH6A1	27.1935	24.2836	23.4275	26.35	23.2821	24.9608
ALDH7A1	41.8243	39.1671	36.2822	43.2278	44.4572	45.9969
ALDH9A1	46.88	45.2914	50.3539	49.0834	47.6177	50.314
ALDOA	23.8996	23.7139	22.819	19.2889	17.4879	16.6405
ALG1	23.7464	23.4291	22.7429	26.0056	26.6533	24.5683
ALG12	22.291	24.2836	20.461	20.925	27.4961	19.6232
ALG13	31.1001	32.4731	33.8482	31.1722	30.1298	32.967
ALG2	32.096	30.4079	37.1189	32.1195	34.6598	32.4961
ALG3	46.4204	52.9112	50.6582	51.6667	62.2612	55.416
ALG5	46.4204	49.3506	50.5061	52.4417	49.4086	51.6484
ALG6	15.3203	15.6668	14.376	12.6583	12.7472	16.3265
ALG8	50.4803	53.4097	55.5263	50.2889	53.3065	54.2386
ALG9	26.9637	28.2003	29.7408	30.1389	28.0228	31.2402
ALKBH1	20.1462	22.6457	21.6781	18.2556	21.0698	18.4458
ALKBH2	14.0946	12.6047	12.2462	14.2083	14.1168	13.8933
ALKBH3	14.2478	15.8805	13.6153	17.825	17.9093	17.8179
ALKBH4	10.8008	11.6077	10.5728	10.2472	10.8509	11.46
ALKBH5	93.9898	90.7965	87.4729	93.2584	86.9128	87.6767
ALKBH6	18.1545	15.9517	16.8861	16.5333	21.1751	17.033
ALKBH7	13.4052	12.6759	13.3111	11.7972	12.1151	13.7363
ALKBH8	33.245	30.6216	36.5865	31.5167	30.0244	31.3187
ALMS1	44.0458	43.2262	39.7051	34.9611	33.1849	37.0487
ALMS1_1	43.2798	42.2293	39.629	34.1861	33.0796	36.5777
ALPK3	93.6834	96.1374	92.1888	104.97	107.351	108.634
ALS2	30.5639	31.6185	28.6759	28.9334	30.0244	32.3391
ALYREF	140.334	142.07	138.359	120.728	122.626	121.036
AMBRA1	20.376	22.0048	20.385	23.9389	22.9661	24.0188
AMD1	261.747	278.015	295.202	254.803	238.299	269.702
AMDHD2	18.7673	17.8744	14.8324	17.4806	16.3291	16.0911
AMER1	42.5137	46.502	44.8013	38.5778	40.1379	40.8163
AMFR	34.394	31.9746	31.8706	42.0223	38.9791	40.1884
AMMECR1	73.0777	66.0856	72.5645	52.9584	48.7765	60.2826
AMMECR1L	21.2186	20.5805	20.1568	26.2639	23.8088	24.1758
AMOT	49.0249	49.493	47.996	52.7861	47.407	57.3784
AMOTL1	78.8228	84.1025	76.1394	75.4334	81.1186	78.7285
AMPD2	47.7992	49.7778	49.8976	52.5278	56.3617	48.1947
AMT	14.7841	15.0971	13.8435	17.9972	18.12	19.1523
AMZ2	44.965	43.0838	47.0832	44.8639	43.2984	51.4129
ANAPC1	88.781	87.7343	90.5915	88.8667	87.7556	92.7787
ANAPC10	13.4052	13.1744	11.4095	13.0889	10.8509	11.617
ANAPC11	37.2283	33.8974	36.6625	36.425	40.6647	41.1303
ANAPC13	32.0194	34.7519	35.3695	42.625	40.3486	41.7583
ANAPC16	52.7783	56.8279	57.9603	56.9195	56.151	70.6437
ANAPC1P2	23.2102	28.3427	26.3179	26.0056	25.2837	24.7253
ANAPC1P4	19.1503	22.4321	21.8302	20.0639	19.7002	19.5448
ANAPC2	31.9428	31.9034	31.6424	31.775	34.7651	35.4788
ANAPC4	41.5179	38.811	42.2152	44.0889	45.5107	43.5636
ANAPC5	183.767	173.973	185.062	204.6	202.586	197.017
ANAPC7	112.604	116.433	110.216	115.475	121.257	115.071
ANGEL1	86.7893	84.4585	88.0053	99.3723	105.244	99.2151
ANGEL2	16.1629	17.8744	17.1903	14.1222	12.4312	15.3061
ANK3	29.7213	29.6958	28.6759	31.1722	30.1298	36.6562
ANKEF1	32.4024	32.8292	37.3471	38.0611	40.2433	39.639
ANKFY1	82.5762	87.0222	88.2335	80.2556	83.4363	88.4616
ANKH	67.639	64.8038	62.9044	79.6528	77.4314	79.6704
ANKIB1	46.114	44.2944	43.5843	38.2334	41.5075	41.2088
ANKLE2	93.377	102.191	101.164	99.114	96.6049	93.8776
ANKMY1	10.571	10.4683	11.2574	11.625	13.1686	11.303
ANKMY2	18.7673	17.8744	17.1903	21.6139	25.073	21.5856
ANKRD10	113.676	112.588	115.464	102.128	111.881	111.303
ANKRD11	165.689	169.914	172.36	170.156	165.503	159.419
ANKRD12	40.8285	47.9263	46.3226	39.8695	35.5026	45.1335
ANKRD13A	44.199	43.6535	48.6806	48.6528	45.8268	46.6248
ANKRD13B	62.3535	59.8901	57.8082	62.6028	66.2645	60.0471
ANKRD13C	26.0445	28.4852	27.9153	32.1195	24.2302	31.5542
ANKRD13D	25.1252	27.4882	23.1993	22.2167	22.4393	21.8995
ANKRD17	162.548	162.864	167.72	156.895	150.965	159.184
ANKRD18A	10.8008	10.7532	10.3446	11.1083	10.8509	13.2653
ANKRD18CP	10.2646	9.54253	12.2462	12.9167	10.9563	12.0879
ANKRD26	21.908	19.4411	19.7765	22.0445	20.8591	23.3909
ANKRD27	95.4453	91.5798	93.7861	91.9667	94.9193	96.6248
ANKRD28	79.4356	83.0343	81.2357	78.7917	73.4282	78.65
ANKRD36_1	10.4944	9.11525	9.73611	8.43889	10.6402	11.7739
ANKRD40	45.5778	49.2081	51.4188	50.1167	53.8333	55.73
ANKRD49	24.6656	24.07	23.3515	22.9056	23.2821	25.1178
ANKRD50	31.5598	29.9094	31.8706	24.8	26.6533	28.336
ANKRD52	113.906	125.335	124.744	95.3251	106.297	104.239
ANKRD54	27.4999	24.8533	30.8817	26.2639	24.5463	27.1586
ANKRD9	12.4094	10.1834	11.4095	9.47223	9.06	10.5966
ANKS1A	157.186	164.573	160.874	157.756	161.5	156.28
ANKS3	19.3801	21.3639	20.0807	20.15	19.8056	18.2104
ANKS6	37.3815	36.2474	35.7498	39.8695	42.0342	42.1507
ANKZF1	29.4915	27.0609	29.5126	29.3639	30.5512	27.0801
ANLN	71.6223	73.3493	65.8709	57.0917	57.5205	59.3407
ANO10	23.1336	22.3609	22.1344	20.5806	24.4409	24.3328
ANO6	31.5598	31.8322	34.3046	25.4889	25.9158	30.2198
ANO7	12.2562	11.6077	11.7138	12.0556	12.3258	12.6374
ANO8	18.4609	18.8002	17.951	18.7722	20.227	17.8964
ANO9	26.2743	25.9215	26.0137	32.6361	34.2384	33.438
ANP32A	202.611	207.657	199.59	169.122	154.231	170.958
ANP32B	290.625	283.356	283.336	285.803	267.692	284.616
ANP32E	95.2921	93.2889	93.8622	66.4778	63.104	76.8446
ANTKMT	10.188	10.3259	8.21484	11.9695	12.7472	10.2041
ANTXR2	31.9428	29.9094	31.3381	36.7695	31.71	36.4992
ANXA11	121.413	117.857	113.258	122.536	119.571	120.487
ANXA2	118.502	142.355	141.25	173.342	168.453	164.757
ANXA2P2	15.6267	16.5214	17.1903	19.375	20.3323	18.3674
ANXA4	31.6364	32.8292	28.0674	31.0861	29.7084	34.8509
ANXA5	158.412	159.588	155.474	148.628	139.377	154.396
ANXA7	82.9593	84.7434	81.2357	86.1112	84.7005	85.8713
AOPEP	111.302	105.965	110.216	106.864	105.454	100
AP1AR	36.7686	33.114	35.7498	33.6695	37.3989	40.1884
AP1B1	186.065	193.414	182.628	179.542	191.63	181.005
AP1G1	136.35	137.583	146.042	127.875	127.894	141.837
AP1G2	33.7046	26.6336	34.3806	37.3722	35.1865	32.8886
AP1M1	41.1349	42.0156	43.5082	45.725	42.7716	44.898
AP1M2	63.6557	71.2841	61.9156	66.1334	73.3228	70.5652
AP1S1	21.9846	24.5685	22.4387	24.8	29.3923	22.9984
AP1S2	10.2646	11.6789	11.7898	9.2139	10.1135	12.3234
AP1S3	22.4442	20.1533	21.6781	20.4945	20.6484	18.7598
AP2A1	38.1475	37.458	35.3695	39.8695	37.2935	38.854
AP2A2	63.7323	59.534	61.231	63.0334	62.0505	62.0094
AP2A2_1	55.153	51.4869	52.1795	54.8528	55.0975	53.4537
AP2A2_2	55.2296	53.0536	53.1683	55.025	53.6226	54.0817
AP2B1	191.274	201.746	196.852	211.489	207.959	217.426
AP2M1	271.552	266.977	265.689	286.664	280.123	283.752
AP2S1	51.3229	49.3506	50.3539	52.2695	53.8333	53.6107
AP3B1	69.7072	61.9552	65.7187	71.4723	66.4751	68.6814
AP3D1	193.035	200.607	196.396	187.464	196.581	190.973
AP3M1	74.9161	71.7114	73.8575	73.6251	68.8982	78.4145
AP3M2	51.8591	56.0446	51.1906	51.3223	47.8284	56.044
AP3S1	62.9663	61.6704	63.4368	61.3112	56.0456	67.19
AP4B1	12.486	12.5335	12.3983	11.9695	13.3793	12.9513
AP4E1	21.2952	22.3609	24.9488	23.7667	20.4377	27.0801
AP4M1	11.1072	10.8956	11.0292	11.3667	12.2205	9.89011
AP5B1	28.7255	25.1382	27.3067	23.8528	24.9677	24.4898
AP5M1	44.8884	42.799	45.1816	42.5389	38.347	45.4474
AP5S1	17.0055	15.0971	19.0158	22.1306	20.227	21.978
AP5Z1	25.2784	24.9245	23.6557	26.5222	26.3372	25.3532
APAF1	14.018	13.1744	15.5169	10.7639	11.167	12.8728
APBA3	9.88157	12.6047	10.3446	10.4195	11.2723	10.2826
APBB2	18.9971	19.0851	18.027	19.0306	18.7521	22.0565
APBB3	12.5626	13.2456	12.5505	14.9833	19.5949	14.2072
APC	20.4526	21.6487	20.7653	19.9778	18.7521	19.8587
APCDD1	49.1015	50.4187	48.7566	84.6473	93.0231	87.1272
APEH	146.155	136.586	133.491	145.786	145.487	143.642
APEX1	184.226	188.145	191.756	195.817	201.322	193.171
APEX1_1	182.694	184.655	188.029	194.783	199.215	191.444
APEX2	40.1391	41.2323	38.7923	35.3056	38.0309	33.595
APH1A	78.8228	82.6782	82.7569	81.4612	78.801	79.5134
APH1B	11.9498	12.6759	12.3223	16.5333	16.013	21.6641
API5	188.363	184.299	177.304	154.397	145.276	164.364
APIP	21.4484	23.5003	20.6892	24.9722	22.7554	22.763
APLP2	360.563	370.236	355.444	354.175	340.172	354.082
APMAP	68.788	67.0826	68.9895	79.3084	78.2742	79.9058
APOBEC2	122.562	130.035	135.012	46.0695	41.9289	52.1193
APOO	18.0013	14.2426	17.1143	17.5667	14.2221	14.1287
APOOL	26.2743	25.9927	26.3179	25.4889	25.4944	27.3156
APP	275.688	286.774	288.128	326.447	321.103	328.964
APPBP2	37.4581	35.8913	38.3359	32.4639	32.5528	34.6939
APPL1	73.6139	68.578	74.5421	62.2584	58.89	73.7834
APPL2	29.9511	31.6185	29.8929	37.4584	33.2902	35.7143
APRT	93.8366	93.2889	94.1664	97.564	110.722	96.1539
APTX	44.6586	43.2975	44.421	49.8584	50.3568	47.9592
AQR	64.8047	64.5189	59.6337	67.5112	64.8949	67.2685
ARAF	27.8063	29.5534	28.752	30.4834	32.4475	28.7284
ARAP1	77.2142	73.919	70.1304	83.0112	83.7524	77.1586
ARAP3	27.9595	25.3518	24.8727	31.5167	33.817	30.9262
ARCN1	207.053	215.063	217.009	204.772	216.071	216.327
AREG	9.72837	10.8956	11.0292	11.2806	14.5381	8.86971
AREL1	58.5234	61.2431	58.1885	60.7084	60.1542	61.774
ARF1	280.361	284.282	277.175	265.481	257.683	264.207
ARF3	71.3924	70.7144	67.9246	69.4917	63.3147	65.2277
ARF4	160.556	174.97	188.029	153.536	141.168	163.658
ARF5	77.0609	70.0023	70.7389	72.4195	74.271	71.8996
ARF6	62.1237	66.8689	67.3921	57.0917	55.4135	55.73
ARFGAP1	72.1585	74.3463	76.3676	82.1501	75.2191	77.7865
ARFGAP2	84.5679	76.9812	83.5176	85.0778	82.3828	84.9294
ARFGAP3	40.5987	40.6626	42.2912	41.1611	37.0828	39.5605
ARFGEF1	173.349	166.496	164.145	160.597	157.813	170.879
ARFGEF2	75.2225	74.3463	74.8464	72.8501	73.5335	80.3768
ARFGEF3	110.919	110.594	113.715	94.464	99.028	105.966
ARFIP1	25.5082	26.6336	28.2956	24.9722	25.5998	27.708
ARFIP2	84.7211	87.8055	88.9181	90.4167	93.8659	94.5055
ARFRP1	19.0737	17.4472	17.7988	18.5139	19.4895	19.2308
ARG2	56.4552	53.7658	63.589	62.4306	59.1007	64.3642
ARGLU1	151.058	145.274	154.18	146.992	153.704	146.468
ARHGAP1	30.4873	30.3367	31.186	36.6834	37.3989	33.6735
ARHGAP11A	44.2756	39.3095	41.6067	39.3528	35.6079	38.6185
ARHGAP11A_1	42.5137	37.8853	39.629	37.8028	34.5544	36.7347
ARHGAP11A_2	42.7435	37.6004	39.8572	37.3722	34.5544	36.5777
ARHGAP11A_3	42.4371	37.9565	39.7051	37.8028	34.4491	36.7347
ARHGAP11B	13.8648	13.6729	13.159	11.2806	9.16535	12.0879
ARHGAP11B_1	13.635	13.7441	13.235	11.1083	9.16535	11.8524
ARHGAP11B_2	14.4777	14.1002	13.3872	11.5389	9.6921	12.5589
ARHGAP11B_3	13.635	13.4592	13.0829	11.1083	9.16535	11.8524
ARHGAP12	42.5903	45.5051	45.7141	44.6917	43.9305	47.7237
ARHGAP17	50.0207	49.849	50.1258	49.5139	51.7263	49.7645
ARHGAP17_1	48.3354	47.9975	48.9087	48.3945	50.6728	49.3721
ARHGAP18	11.2604	11.8926	11.7138	15.5	14.3274	15.9341
ARHGAP19	15.0139	13.6017	14.6802	18.6861	15.3809	15.3846
ARHGAP21	75.6055	76.4115	79.4862	65.7889	60.681	68.4459
ARHGAP22	31.3299	30.2655	28.4477	26.6084	29.4977	28.9639
ARHGAP23	28.8021	32.1882	31.186	39.7834	43.4037	37.8336
ARHGAP23_1	28.6489	31.9034	30.8817	39.6973	42.0342	36.9702
ARHGAP26	12.103	12.2486	14.6042	28.2445	29.4977	25.9027
ARHGAP27	10.7242	12.6047	12.8547	14.9833	15.0649	15.2276
ARHGAP27_1	10.1114	11.3229	11.5616	14.2083	13.1686	13.4223
ARHGAP27_2	10.6476	12.5335	12.7786	14.8972	14.9595	14.9137
ARHGAP27P1-BPTFP1-KPNA2P3	12.7924	15.0259	14.6802	12.8306	15.2756	14.7567
ARHGAP32	68.4816	67.2962	73.173	67.6834	71.5319	71.0361
ARHGAP33	11.1838	9.18647	10.0404	12.1417	14.0114	9.02669
ARHGAP35	88.6277	87.948	89.983	85.1639	83.8577	88.854
ARHGAP39	26.9637	30.8352	26.8504	24.5417	27.3907	25.1178
ARHGAP4	97.6667	87.4495	96.5244	102.472	104.506	98.5872
ARHGAP42	12.869	14.2426	13.7675	16.6195	16.8558	16.4835
ARHGAP45	62.2769	58.6794	58.1885	68.0278	65.211	65.1492
ARHGAP5	119.498	124.907	128.395	108.845	97.6584	119.937
ARHGDIA	475.465	470.646	453.033	418.759	424.24	423.391
ARHGEF1	44.199	43.155	40.4657	51.15	56.467	55.887
ARHGEF10	10.8774	12.6759	12.3983	14.2945	15.0649	14.0502
ARHGEF10_1	10.8008	12.3198	12.0941	13.6917	14.9595	13.7363
ARHGEF11	12.3328	11.038	11.7138	16.6195	15.4863	16.0126
ARHGEF12	145.849	141.643	138.435	130.028	129.158	150
ARHGEF16	124.094	115.08	113.639	134.506	138.428	127.473
ARHGEF17	9.03896	8.61676	9.66005	16.1889	16.2237	16.1696
ARHGEF18	41.9009	43.6535	43.8886	43.9167	43.5091	43.9561
ARHGEF2	97.8199	97.0632	92.7212	97.564	92.391	95.055
ARHGEF25	11.9498	11.5365	10.1925	11.1945	11.5884	12.4019
ARHGEF3	10.3412	13.032	13.6153	13.6056	13.8007	15.6201
ARHGEF34P	16.5459	14.9547	15.593	17.3945	19.7002	19.3878
ARHGEF34P_1	16.6991	15.2396	14.6042	16.9639	19.4895	19.3878
ARHGEF38	20.9122	21.5063	19.5483	17.4806	17.6986	18.4458
ARHGEF39	19.7631	19.2987	19.9286	21.3556	23.3875	19.2308
ARHGEF5	24.206	24.2836	22.9711	27.0389	28.6549	29.1209
ARHGEF5_1	24.1294	23.8563	23.1233	27.6417	29.8137	29.5134
ARHGEF7	72.1585	76.4115	74.6942	78.5334	77.6421	75.0393
ARID1A	104.025	115.294	109.912	100.32	109.668	110.283
ARID1B	74.8395	76.3403	74.7703	76.4667	74.271	81.3972
ARID2	53.0081	57.0416	57.8082	45.8111	43.2984	49.5291
ARID3A	30.6405	30.3367	25.6334	32.1195	31.6047	30.1413
ARID4A	28.6489	30.0519	30.7296	28.5028	25.2837	27.3156
ARID4B	40.5987	42.799	41.3785	38.75	38.663	42.7002
ARID5A	10.2646	11.8926	9.27973	10.2472	10.4295	11.2245
ARID5B	28.4191	32.5443	27.6871	26.9528	26.9693	28.5714
ARIH1	57.2978	58.3946	57.9603	56.7473	55.3082	55.887
ARIH2	133.363	131.53	129.308	131.492	135.795	126.217
ARL1	72.8479	68.4356	65.4145	69.4056	67.7393	74.6468
ARL13B	17.6183	17.1623	19.8525	15.2417	13.6954	16.3265
ARL14EP	14.6309	14.5274	15.4409	16.9639	14.2221	18.2104
ARL15	19.3801	17.732	21.1456	17.2222	17.3826	19.3093
ARL16	52.7017	54.9052	55.9826	57.8667	55.2028	54.7096
ARL17A	28.9553	27.5594	31.6424	31.2584	32.8689	28.4145
ARL17A_1	31.0235	30.2655	35.1413	33.8417	36.8721	31.5542
ARL17B	24.1294	23.2866	27.8392	25.8334	27.7068	24.0973
ARL2	21.8314	22.2896	21.3738	20.4083	24.0195	20.7221
ARL2BP	15.7799	17.732	17.7228	19.6333	18.0147	21.978
ARL3	30.2575	30.0519	28.9041	25.4889	31.2886	31.0832
ARL4A	94.7559	108.386	104.815	100.32	94.6033	105.495
ARL4C	12.9456	13.1032	14.6042	10.075	9.79745	9.41916
ARL5A	49.0249	49.3506	52.9401	49.7723	42.2449	53.1397
ARL5B	45.9608	49.9203	51.571	39.4389	31.0779	45.1335
ARL6	12.5626	14.8123	17.4185	11.7111	12.3258	12.9513
ARL6IP1	153.279	162.009	161.483	128.392	126.945	136.421
ARL6IP4	90.6194	89.8707	87.9293	96.1001	85.1219	91.6798
ARL6IP5	39.2199	37.3156	40.9982	40.7306	35.3972	42.8572
ARL6IP6	15.7033	17.1623	18.2552	16.3611	19.7002	17.9749
ARL8B	50.1739	56.5431	55.6023	50.9778	48.1444	58.4773
ARMC1	63.5025	70.9281	76.5958	52.6139	48.5658	61.774
ARMC10	34.4706	35.3216	36.5865	36.8556	36.7668	42.8572
ARMC10_1	24.5124	24.7109	27.1546	25.6611	26.864	30.7692
ARMC5	22.4442	25.8503	22.6669	23.5945	26.3372	22.449
ARMC6	72.3883	73.1357	77.6607	80.5139	83.5417	76.6091
ARMC7	12.7924	10.8244	12.2462	10.6778	13.3793	11.5385
ARMC8	36.692	39.3095	36.9668	38.4917	35.6079	35.9498
ARMC9	17.0821	17.8744	16.81	17.2222	17.2772	17.7394
ARMCX3	48.1822	44.5081	49.4412	42.7973	41.1914	45.8399
ARMCX5	15.6267	14.4562	17.1143	16.4472	17.804	17.1115
ARMCX6	21.9846	23.2154	23.2754	24.3695	25.8105	24.1758
ARMH3	25.9679	28.3427	27.4589	26.0056	28.6549	25.7457
ARMT1	18.0779	18.8002	20.8414	17.7389	18.7521	18.5243
ARNT	40.5987	41.9444	38.1077	35.9945	38.1363	41.5228
ARNT2	24.6656	24.1412	22.4387	22.6472	28.9709	23.4694
ARNTL2	34.7004	35.8201	33.5439	30.225	29.0763	32.967
ARPC1A	64.8047	60.4598	63.2847	66.5639	67.4233	62.0879
ARPC1B	54.5402	55.6173	44.0407	50.1167	48.4605	47.8807
ARPC2	118.426	129.465	116.681	121.847	120.203	120.173
ARPC3	164.386	154.176	162.776	167.314	155.6	163.501
ARPC4	88.7044	93.2889	90.2112	87.0584	91.9696	84.223
ARPC5	89.0108	84.5297	89.8308	81.0306	79.8545	79.6704
ARPC5L	83.1891	83.1055	87.4729	76.7251	78.1689	74.6468
ARPIN	18.4609	18.5866	15.3648	15.5861	16.5398	16.405
ARPP19	160.786	161.867	169.241	143.978	136.638	164.835
ARRB1	33.628	37.3156	40.2375	50.6334	52.9905	55.4945
ARRB2	52.1655	48.7096	46.2465	46.1556	45.0893	44.8195
ARRDC1	28.1127	29.1261	24.7206	34.1	36.1347	32.8101
ARRDC1-AS1	11.5668	11.3941	10.9531	9.9889	10.9563	9.73313
ARRDC2	17.3885	17.6608	14.5281	17.6528	20.0163	16.248
ARRDC3	10.8774	12.035	13.7675	9.30001	9.16535	11.6955
ARRDC4	8.73255	10.2547	11.3334	12.6583	12.7472	13.9717
ARSA	13.7882	12.9608	12.6265	14.9833	19.9109	13.9717
ARSB	15.0905	13.6017	13.5393	13.0028	12.4312	16.3265
ARSJ	100.041	94.2859	86.408	76.2945	84.2791	76.8446
ARTN	13.0988	13.6729	16.1254	11.3667	9.16535	10.0471
ARV1	19.5333	19.3699	17.7988	22.8195	19.5949	23.3124
ARVCF	38.6837	33.9686	38.412	41.1611	44.6679	44.3485
ASAH1	27.5765	29.3397	27.9153	31.3445	31.71	32.4961
ASAH2B	12.2562	14.0289	15.8972	13.0028	12.5365	16.405
ASAP1	22.5208	22.2184	25.4052	26.2639	26.2319	26.6091
ASB1	27.4999	25.0669	26.3179	31	28.9709	28.022
ASB13	15.3969	14.4562	13.0068	20.7528	21.0698	19.8587
ASB16-AS1	14.6309	13.2456	15.2887	11.2806	17.6986	12.4019
ASB4	32.3258	34.4671	35.978	33.8417	29.4977	31.0832
ASB6	36.2324	41.6596	39.0205	38.8361	40.454	37.0487
ASB7	16.8523	18.8714	18.2552	15.6722	17.2772	16.1696
ASB8	23.9762	30.9776	26.7743	29.7084	24.3356	25.6672
ASCC1	29.4149	25.8503	29.8929	29.8806	27.0747	28.022
ASCC2	76.2183	76.1266	72.1841	85.9389	85.3326	74.4898
ASCC3	179.4	181.664	178.977	164.042	163.291	168.681
ASCL2	96.5943	96.5647	102.838	75.5195	67.0019	70.1727
ASF1A	35.8494	33.6125	38.7163	33.325	29.9191	36.4992
ASF1B	81.0442	83.1767	76.824	63.2056	62.9986	62.7944
ASF1B_1	80.2782	81.3252	75.5309	62.4306	61.6291	61.774
ASH1L	64.5749	72.566	75.5309	65.0139	70.8998	75.3533
ASH2L	63.7323	62.4537	61.6874	65.2723	65.211	62.3234
ASL	12.7924	14.1714	13.6914	14.1222	13.9061	13.7363
ASMTL	14.2478	11.8926	12.1701	11.1945	15.9077	13.5793
ASMTL_1	14.2478	12.035	12.018	11.3667	16.1184	13.5793
ASNSD1	37.9177	37.8853	38.2599	38.4056	34.3437	42.0722
ASPH	113.064	109.81	110.748	123.914	114.514	131.24
ASPM	113.293	108.885	105.728	79.4806	75.9565	93.9561
ASPSCR1	303.954	300.091	302.504	313.789	327.319	304.396
ASS1	209.505	208.868	199.438	212.695	192.156	203.061
ASXL1	133.363	132.1	137.675	134.247	141.694	130.769
ASXL2	56.6084	60.6022	59.7858	48.1361	52.253	54.9451
ATAD1	55.536	57.0416	56.1348	54.1639	52.9905	56.6719
ATAD1_1	14.9373	16.6638	15.9733	15.6722	16.2237	14.7567
ATAD2	61.4343	63.7356	58.4167	48.9111	40.9807	47.3313
ATAD2B	25.4316	26.42	26.8504	26.2639	27.0747	26.2951
ATAD3A	181.928	187.29	176.087	157.153	164.766	153.218
ATAD3B	123.175	115.009	116.833	112.72	116.2	107.3
ATAD5	36.692	35.8913	36.8907	29.5361	25.8105	32.1821
ATAT1	45.731	40.3065	44.3449	50.6334	59.5221	47.0173
ATAT1_1	46.4204	41.3035	44.6492	51.2361	60.997	48.0377
ATAT1_2	47.1098	41.5171	45.0295	51.4945	60.681	48.1162
ATAT1_3	45.6544	40.2353	44.2689	50.4611	59.3114	46.9388
ATAT1_4	45.6544	40.3065	44.2689	50.4611	59.3114	46.9388
ATAT1_5	47.0332	41.5171	45.1056	51.3223	60.681	48.1947
ATAT1_6	47.1098	41.5883	45.1056	51.15	60.5756	48.1947
ATE1	32.7854	33.3276	34.0764	34.7028	31.0779	34.3014
ATF1	27.8063	28.3427	28.752	30.3972	29.4977	32.8101
ATF2	35.0834	39.5944	38.6402	31.2584	31.0779	35.8713
ATF4	613.5	640.133	602.498	555.934	565.302	554.16
ATF5	9.95817	10.4683	11.4856	14.1222	14.0114	13.5008
ATF6	24.6656	26.42	24.1121	29.45	27.3907	28.4929
ATF6B	136.963	130.035	132.046	138.122	136.638	131.162
ATF6B_1	136.58	129.18	131.361	137.692	136.005	131.005
ATF6B_2	133.057	124.979	127.786	134.161	132.002	126.688
ATF6B_3	130.452	124.694	124.516	131.492	128.42	122.998
ATF7	20.0696	20.082	21.0696	21.7	24.9677	21.2716
ATF7IP	87.4021	91.295	95.3835	80.0834	80.6972	85.3219
ATG101	48.9483	47.9263	48.5284	51.7528	46.7749	51.5699
ATG12	32.4024	38.0989	36.1301	31.6889	30.7619	35.0079
ATG13	85.1041	86.0964	84.8107	95.7556	88.9145	89.7175
ATG14	12.9456	13.1744	15.2887	12.7445	12.5365	14.2072
ATG16L1	16.6225	17.3047	17.1903	18.4278	14.9595	14.6782
ATG16L1_1	17.0055	18.0881	17.6467	18.5139	15.5916	14.6782
ATG16L2	14.4777	15.9517	14.2238	21.1833	16.4344	21.3501
ATG2A	43.5096	46.2884	41.3024	42.1084	48.7765	44.9765
ATG2B	51.4761	53.9794	49.9736	48.3945	47.1963	55.1806
ATG3	68.6348	68.9341	72.4884	65.7028	72.3747	66.9545
ATG4A	13.8648	14.7411	12.3223	14.0361	13.9061	15.6986
ATG4B	65.6473	63.5931	66.6315	64.5834	67.634	62.9514
ATG4D	22.9038	25.423	24.5685	27.8139	23.2821	25.1178
ATG5	63.8089	66.5129	69.8262	61.4834	59.6275	67.9749
ATG7	28.1893	28.0579	28.5238	30.3111	29.7084	25.2747
ATG9A	56.302	59.6052	55.1459	55.5417	53.0958	54.1602
ATIC	137.653	138.794	137.37	142.083	134.847	141.13
ATL1	13.1754	12.8183	16.2776	19.7195	17.4879	18.6813
ATL2	85.1807	93.5026	88.6138	93.6028	85.3326	95.7614
ATL3	30.8703	32.6867	29.5126	29.5361	30.5512	33.6735
ATM	94.6793	89.4434	98.1978	101.697	92.8124	116.484
ATMIN	66.1836	67.225	67.3161	72.4195	65.527	68.6029
ATMIN_1	65.2643	65.231	65.8709	71.4723	64.3682	67.6609
ATN1	102.493	117.857	112.878	103.333	110.09	106.829
ATOX1	21.6016	22.8593	22.4387	26.0917	25.9158	25.6672
ATP10D	26.1211	24.426	26.4701	30.0528	26.2319	29.2779
ATP11A	63.8855	68.4356	67.24	75.3473	81.54	82.3391
ATP11B	50.4037	46.502	49.5173	43.5723	47.5123	45.8399
ATP11C	38.5305	37.6004	40.9982	37.2	36.9775	40.8948
ATP13A1	104.101	105.324	106.032	107.036	111.67	107.614
ATP13A2	49.3313	49.7066	46.0183	52.3556	55.7296	48.3517
ATP13A2_1	48.9483	48.7809	45.562	51.925	55.2028	47.4882
ATP13A3	247.959	257.435	272.915	232.586	212.805	262.481
ATP1A1	526.481	523.985	498.139	572.381	564.143	563.815
ATP1A2	239.379	243.335	264.244	287.353	258.632	271.115
ATP1A4	88.3979	90.298	100.404	79.4806	78.6956	78.7285
ATP1B1	95.6751	98.2026	91.3521	63.1195	58.7847	69.1523
ATP1B3	185.605	199.61	210.467	193.147	184.571	200
ATP2A2	418.397	426.708	424.738	415.314	412.652	423.548
ATP2B1	206.9	205.663	210.239	179.025	174.458	188.383
ATP2C1	83.0359	86.0964	91.276	86.8001	77.8528	83.5165
ATP2C2	45.8076	44.152	46.1705	50.2028	49.3033	44.1131
ATP5F1A	364.393	361.975	368.679	367.436	349.337	372.842
ATP5F1B	883.673	895.218	861.418	855.342	841.106	855.102
ATP5F1C	128.69	128.611	133.719	131.492	127.999	126.374
ATP5F1D	100.271	100.624	99.7191	95.1528	96.2889	95.6044
ATP5F1E	39.6795	41.8732	39.2487	45.5528	48.8819	46.4678
ATP5IF1	83.1125	88.4465	82.9091	85.4223	78.4849	81.3972
ATP5IF1_1	82.7294	86.5237	81.616	84.9917	78.0635	80.9263
ATP5MC1	79.8186	78.8327	79.1059	86.8001	94.814	82.8886
ATP5MC2	103.718	102.191	99.643	115.045	117.043	115.228
ATP5MC3	151.594	160.514	162.852	148.025	149.806	153.375
ATP5ME	44.5054	48.7096	45.1056	48.3084	45.3	48.6656
ATP5MF	60.4385	57.7537	58.6449	58.2112	59.4168	61.6955
ATP5MG	151.134	148.977	141.478	135.797	125.681	140.424
ATP5MJ	59.749	57.9673	55.8305	58.9	55.9403	61.0675
ATP5MK	73.8437	73.3493	74.9985	79.9112	79.9598	81.5542
ATP5PB	214.714	218.837	210.467	215.622	215.122	225.824
ATP5PD	92.9174	94.4283	87.5489	90.7612	91.1268	95.5259
ATP5PF	48.7951	46.8581	52.0273	44.4334	45.1947	47.7237
ATP5PO	84.1849	84.8146	76.9761	88.0917	86.2807	92.2292
ATP6	5446.05	4865.27	5419.59	6019.52	6572.19	5515.94
ATP6AP1	92.7642	93.5738	92.5691	101.956	106.508	99.6076
ATP6AP2	39.2199	38.0277	39.4769	37.8889	36.9775	37.0487
ATP6V0A1	68.9412	70.2159	73.9336	72.2473	75.4298	70.1727
ATP6V0A2	56.9914	58.2522	57.656	54.25	54.1493	53.2182
ATP6V0B	75.3757	76.6251	79.4102	74.8306	74.4817	70.4082
ATP6V0C	116.74	117.359	112.193	110.825	121.678	107.692
ATP6V0D1	52.8549	52.84	54.005	55.5417	55.8349	53.1397
ATP6V0E1	24.7422	27.1321	23.0472	27.3834	26.864	25.5102
ATP6V0E2	48.1822	48.2111	45.562	54.25	56.2563	57.4569
ATP6V1A	127.924	128.967	133.035	121.245	106.824	135.165
ATP6V1B2	65.1877	63.5931	66.4794	69.8362	61.2077	62.0879
ATP6V1C1	39.2199	42.799	45.4098	40.0417	41.9289	41.1303
ATP6V1C2	26.5041	26.8473	25.4812	29.8806	29.603	27.394
ATP6V1D	33.3216	33.6125	36.5104	31.9472	29.4977	30.8477
ATP6V1E1	51.7059	56.0446	58.1124	54.5945	53.3065	49.843
ATP6V1E2	9.95817	9.96981	7.91059	12.2278	12.0098	10.3611
ATP6V1F	25.1252	24.1412	23.8078	24.1111	28.1282	27.1586
ATP6V1G1	50.5569	56.187	55.0699	55.5417	51.1996	53.6107
ATP6V1H	32.0194	36.3186	37.4992	35.9084	39.6112	37.1272
ATP7A	15.3969	16.5926	16.7339	17.5667	14.7488	16.0911
ATP7B	13.4818	13.1032	12.6265	14.9833	16.013	16.0126
ATP8	1148.79	1055.87	1165.44	1313.11	1387.13	1157.54
ATP8B1	86.1765	82.8206	77.3564	67.9417	62.6826	74.6468
ATP9A	23.1336	24.07	21.5259	25.6611	29.3923	24.8823
ATP9B	9.49857	9.8986	10.0404	10.4195	10.4295	9.81162
ATPAF1	56.3786	53.7658	53.7768	62.2584	57.4151	60.989
ATPAF2	20.1462	20.0108	18.3313	22.5611	24.9677	20.3297
ATPSCKMT	11.9498	11.6789	12.3983	12.6583	11.2723	13.1083
ATR	67.7156	70.8569	68.381	71.9028	67.2126	74.6468
ATRAID	63.1195	67.0114	61.9916	69.4056	71.9533	68.1319
ATRN	78.4398	83.7464	76.6719	83.7862	79.2224	82.6531
ATRX	113.293	117.288	119.267	129.339	124.628	143.485
ATXN1	34.3174	43.6535	40.77	34.7028	35.924	37.5981
ATXN10	68.5582	66.6553	62.9805	70.4389	65.0003	72.763
ATXN1-AS1	10.6476	12.8895	11.3334	14.725	12.2205	14.6782
ATXN1L	67.1028	71.4978	71.1953	64.4112	64.2628	67.1115
ATXN2	52.3953	58.8219	56.2108	49.0834	44.6679	50.7065
ATXN2L	324.866	325.443	322.357	309.57	339.961	295.055
ATXN3	19.3801	20.082	18.7877	21.2695	20.227	18.1319
ATXN7	27.8063	33.5413	28.1434	25.3167	30.3405	31.7897
ATXN7L1	10.8774	11.9638	13.5393	10.4195	13.6954	15.1491
ATXN7L2	10.571	10.6819	10.801	12.8306	15.4863	12.2449
ATXN7L3	99.5051	100.837	98.5021	106.261	100.397	97.0173
ATXN7L3B	244.282	229.804	239.219	250.842	231.346	239.482
AUH	30.5639	29.4822	32.0227	29.7084	31.1833	29.3564
AUNIP	13.8648	14.1002	18.027	13.7778	12.4312	13.0298
AUP1	107.395	111.021	116.681	118.92	115.884	116.091
AURKA	57.3744	58.6794	56.439	56.0584	49.6193	51.6484
AURKAIP1	102.263	108.885	99.1866	107.036	114.093	107.849
AURKB	87.2489	83.5328	79.3341	68.4584	69.2142	69.7803
AVEN	20.376	21.0078	23.7318	26.35	27.8121	26.7661
AVL9	70.3966	71.1417	73.4011	67.5112	66.0538	72.292
AXIN1	90.9258	94.8556	99.3388	98.2528	98.2905	96.4679
AXIN2	105.557	111.662	109.379	136.831	138.534	132.418
AZI2	21.908	23.0018	24.3403	20.3222	20.9644	22.135
AZIN1	71.6223	76.8387	77.6607	66.65	67.0019	67.4255
B2M	196.559	197.402	203.317	204.428	182.359	203.297
B2M_1	165.919	167.137	171.295	172.653	155.495	173.626
B3GALNT1	10.1114	9.96981	10.4967	13.0889	11.5884	13.1083
B3GALNT2	28.5723	27.1321	29.3605	26.6084	29.603	28.7284
B3GALNT2_1	27.4233	26.2064	28.5998	25.575	29.0763	28.179
B3GALT2	17.5417	18.2305	19.3962	13.5195	12.0098	13.2653
B3GALT6	45.348	47.499	43.4322	45.3806	43.8251	47.1743
B3GAT3	45.348	42.0868	43.0519	51.0639	51.7263	48.1947
B3GNT2	14.4777	15.5244	16.0494	14.6389	10.5349	14.8352
B3GNT5	25.5082	24.7109	26.3179	23.7667	20.4377	25.2747
B4GALNT3	51.7059	56.9703	54.7656	59.3306	58.2579	57.7708
B4GALT1	16.5459	15.6668	11.1813	18.0833	18.7521	18.4458
B4GALT2	44.7352	46.8581	41.6827	49.5139	54.8868	44.1131
B4GALT3	24.6656	27.7018	25.0248	30.0528	30.7619	27.4725
B4GALT4	15.8565	16.6638	18.1031	18.2556	17.3826	21.821
B4GALT5	83.0359	82.8918	79.5623	84.4751	90.7054	89.168
B4GALT7	13.8648	16.2365	13.235	19.8917	18.5414	18.7598
B4GAT1	14.5543	12.6759	10.8771	14.0361	12.0098	15.2276
B9D1	27.8829	26.1351	26.3179	29.1917	31.1833	26.5306
BABAM1	58.1404	56.5431	54.9938	61.8278	60.997	61.146
BABAM2	18.0779	17.5184	14.2238	17.5667	14.9595	16.0911
BACE1	18.5375	17.5896	18.027	17.9111	18.7521	19.3878
BACE2	49.2547	45.8611	45.7901	51.4945	51.7263	53.0612
BACH1	15.6267	19.6548	17.2664	20.4083	20.7537	22.6845
BACH2	13.4818	16.9487	15.4409	17.6528	18.5414	18.6028
BACH2_1	8.73255	10.7532	10.6489	12.0556	12.0098	12.4019
BAD	10.2646	11.8926	8.82335	11.1945	10.3242	10.9105
BAG1	86.6361	86.3101	88.3096	81.8056	76.5886	84.4584
BAG2	35.2366	38.5262	44.8774	33.9278	32.5528	35.4788
BAG3	56.9914	57.0416	57.7321	48.1361	51.4103	47.8022
BAG4	34.011	33.0428	36.3583	31	23.4928	31.0832
BAG5	84.4913	88.304	93.1776	85.8528	71.2158	85.3219
BAG6	468.57	479.904	462.846	481.534	475.334	475.353
BAG6_1	467.192	479.121	458.738	479.553	473.965	473.47
BAG6_2	468.953	479.761	461.172	481.103	477.125	477.63
BAG6_3	468.494	479.405	460.792	481.103	476.809	477.708
BAG6_4	467.804	479.263	461.02	480.07	476.704	477.159
BAG6_5	467.881	480.26	459.879	479.639	474.702	473.705
BAG6_6	467.192	478.764	458.51	479.209	473.754	473.313
BAHCC1	97.5135	94.642	91.3521	88.1778	88.9145	90.6594
BAHCC1_1	88.9342	87.5919	83.5936	82.2362	80.4866	82.5746
BAHD1	33.9344	36.2474	35.7498	34.9611	32.1314	33.2025
BAIAP2	108.238	117.715	123.071	128.478	137.691	126.06
BAIAP2-DT	17.6183	17.9457	15.8212	17.9972	17.0665	18.1319
BAIAP2L1	40.5987	43.5823	39.553	41.6778	40.6647	39.4035
BAK1	49.3313	49.849	49.0609	51.15	48.1444	45.055
BAMBI	26.0445	25.5654	23.6557	25.8334	28.3389	23.3909
BANF1	99.5817	107.745	98.5021	107.811	104.085	106.75
BANP	38.9901	33.6125	37.4992	34.5306	34.2384	30.7692
BAP1	86.6361	83.1055	89.9069	86.0251	96.3942	89.2465
BARD1	13.9414	12.8895	12.8547	8.35278	8.53326	9.73313
BASP1	144.011	151.968	164.677	122.795	112.302	126.845
BAX	37.7645	43.155	41.7588	40.0417	39.7165	37.2057
BAZ1A	97.9731	101.194	103.598	102.3	84.0684	96.4679
BAZ1B	148.836	153.82	152.659	147.422	140.957	148.352
BAZ2A	208.662	219.549	206.512	204.514	203.429	205.966
BAZ2B	38.5305	40.3777	42.5955	34.7028	36.24	37.8336
BBLN	17.1587	19.726	16.3536	18.6	20.6484	19.7802
BBS1	24.3592	23.7851	24.7206	31.3445	28.7602	28.4929
BBS10	23.2102	24.07	23.5036	27.9	21.8072	28.6499
BBS2	14.3245	14.0289	16.6579	20.6667	20.7537	18.9953
BBS7	16.0863	15.3108	13.4632	14.9833	13.9061	15.7771
BBS9	13.0988	12.5335	11.6377	13.0889	11.9044	13.9717
BBX	63.2727	61.1007	59.7097	47.7917	48.5658	54.1602
BCAM	9.88157	10.5395	10.3446	23.3361	25.8105	22.6845
BCAN	19.2269	16.5926	16.81	21.2695	21.5965	19.5448
BCAP31	116.204	114.226	111.433	112.461	120.203	115.777
BCAR1	24.3592	25.3518	24.9488	27.5556	28.7602	31.0047
BCAR1_1	22.5208	23.9988	23.5796	25.8334	28.1282	29.1994
BCAS2	39.5263	43.4399	43.7364	38.75	38.2416	45.9969
BCAS3	24.2826	25.4942	21.6781	27.8139	30.3405	25.9027
BCAT2	33.0152	34.111	31.1099	37.1139	39.9272	33.9875
BCCIP	97.1305	95.0693	92.0367	92.6556	100.503	97.3313
BCHE	62.0471	60.7446	60.6225	68.2	68.0554	74.3328
BCKDHA	22.5974	21.079	18.4834	18.2556	18.4361	18.6813
BCKDHB	36.0792	33.114	32.7833	37.975	38.2416	43.5636
BCKDK	54.1571	52.5551	48.1481	50.2028	55.3082	50.2355
BCL10	12.1796	13.9577	16.9621	13.0028	11.9044	12.0879
BCL11A	19.5333	21.0078	18.7877	15.8445	15.0649	18.5243
BCL2L1	102.186	107.104	112.878	114.528	118.939	111.852
BCL2L11	15.3203	15.6668	15.3648	12.2278	14.7488	13.6578
BCL2L12	19.9163	20.4381	19.7765	17.5667	18.9628	17.7394
BCL2L13	77.5972	74.4175	73.4011	82.5806	79.9598	88.3046
BCL2L2	36.9218	34.5383	35.0652	36.7695	35.0812	34.6939
BCL6	51.4761	51.7006	50.1258	52.4417	51.0942	50.157
BCL7A	46.9566	44.5793	44.8013	42.2806	43.4037	44.0346
BCL7A_1	35.2366	33.8261	34.9131	29.6222	32.8689	31.9466
BCL7B	23.5166	28.0579	25.253	25.6611	26.4426	25.1962
BCL7C	21.2186	23.0018	18.3313	24.9722	28.2335	23.7049
BCL9	33.7812	34.8231	30.8817	36.3389	35.924	39.7174
BCL9L	51.4761	50.6324	50.43	52.2695	61.2077	55.1806
BCLAF1	313.376	325.657	333.386	311.378	283.494	330.612
BCLAF1P2	80.4314	81.3964	80.0187	81.5473	75.7459	82.0252
BCLAF3	18.3843	14.9547	17.7988	15.0695	11.7991	14.4427
BCOR	83.7253	86.3101	88.0814	78.1889	82.3828	84.223
BCORL1	22.1378	25.8503	23.6557	21.7	23.7035	23.3124
BCR	184.762	194.839	191.071	185.742	188.68	183.988
BCS1L	32.862	27.5594	27.0025	37.975	37.1882	31.2402
BDH1	53.6209	53.7658	54.9938	42.4528	45.0893	46.9388
BDH1_1	39.2199	39.0247	40.1615	31.4306	33.6063	34.4584
BDH2	16.3927	17.5184	16.9621	20.4083	18.2254	18.5243
BDNF	11.1072	12.6759	13.6153	13.6056	13.59	12.4804
BDP1	71.5457	75.6993	73.4011	66.9945	70.7945	78.8854
BDP1_1	72.1585	76.1266	73.7054	67.0806	71.3212	79.1209
BDP1_2	67.5624	72.6372	70.4347	64.0667	66.0538	76.2167
BDP1_3	69.0178	75.3433	72.7166	65.1862	67.4233	77.4726
BECN1	45.2714	50.2051	43.4322	54.25	48.0391	44.3485
BEND3	42.4371	44.4369	46.9311	36.5111	36.6614	41.9152
BET1L	51.7825	53.3385	55.6784	55.8	50.8835	51.5699
BEX3	54.4636	53.9082	52.2555	46.8445	47.723	47.4098
BFAR	51.1697	51.4869	53.0922	54.0778	50.2514	53.0612
BFAR_1	50.6335	50.7036	52.2555	53.7334	49.6193	52.9043
BHLHA15	12.7924	10.5395	11.2574	12.5722	13.1686	12.4019
BHLHE40	38.3007	33.9686	27.0786	26.6945	22.8607	24.5683
BICD1	16.2395	17.8032	15.593	16.1889	14.1168	14.7567
BICD2	59.8256	64.2341	62.8283	62.3445	62.7879	65.4631
BICDL1	17.8481	17.5896	15.7451	16.7917	17.6986	16.248
BICDL2	18.3077	20.6517	20.5371	20.2361	19.4895	20.1727
BICRA	16.7757	14.4562	15.2127	13.6917	16.9612	13.7363
BICRAL	56.0722	60.531	57.8082	60.45	57.9419	62.7159
BID	34.011	32.9716	39.0205	40.7306	41.7182	42.1507
BIK	21.6782	22.2896	20.0047	33.325	30.1298	30.9262
BIRC2	56.7616	59.6764	58.797	50.7195	45.3	52.0408
BIRC5	106.323	110.594	110.824	112.633	113.25	115.149
BIVM	17.7715	18.6578	17.3424	14.2945	13.274	15.9341
BLCAP	27.1169	29.8382	28.3716	29.1917	30.7619	31.6327
BLM	39.9093	39.0959	38.5641	29.7945	28.8656	32.8886
BLMH	45.5012	47.8551	40.6178	48.3084	46.7749	46.5463
BLOC1S2	24.4358	23.7139	22.1344	26.0056	26.4426	25.0393
BLOC1S6	38.8369	41.9444	42.7476	42.7111	39.7165	45.2904
BLZF1	16.2395	14.1002	16.8861	18.1695	13.0633	15.0707
BMF	13.9414	14.3138	13.3111	19.2028	18.7521	21.3501
BMP2K	15.3969	15.8093	16.8861	14.5528	13.9061	15.3846
BMP4	79.5122	82.3934	78.1931	88.6945	87.3342	86.9702
BMP6	28.8787	29.1973	32.0227	47.7917	40.1379	45.2904
BMP8B	10.6476	11.1804	12.1701	12.6583	10.5349	11.303
BMPR1A	22.2144	23.9988	23.5036	18.2556	17.4879	18.6028
BMPR2	23.2868	21.1502	21.9823	19.5472	18.6468	20.0157
BMS1	108.851	107.318	115.16	112.892	112.407	109.89
BMS1P17	35.6196	29.6958	34.0764	25.7472	27.4961	22.6845
BMS1P18	35.6962	29.2685	33.7721	25.4028	27.4961	22.449
BMS1P20	25.355	22.4321	20.9935	24.5417	20.3323	24.7253
BMS1P22	24.7422	21.7912	21.4499	17.5667	21.3858	18.3674
BNIP2	63.2727	68.4356	77.5846	62.5167	58.4686	70.0942
BNIP3L	23.057	20.5093	19.0158	18.7722	14.7488	20.8791
BOD1	67.256	58.6794	63.0565	66.7362	61.5238	63.8933
BOD1L1	46.0374	46.6445	43.7364	44.6917	43.193	47.2528
BOK	15.9331	16.0941	16.5818	29.1056	24.4409	35.7928
BOLA2	15.5501	14.3138	14.2999	15.5861	16.3291	17.033
BOLA2B	42.8968	41.7308	39.4769	45.3806	45.0893	42.6217
BOLA2-SMG1P6	17.0821	15.7381	20.0807	16.5333	13.1686	19.7017
BOLA3	20.8356	20.5093	18.5595	21.4417	22.7554	20.8006
BOLA3-DT	11.72	10.1834	8.44303	12.4861	12.1151	13.3438
BOP1	109.463	104.612	104.359	106.347	107.877	99.8431
BOP1_1	14.9373	13.9577	11.4095	13.3472	11.2723	11.2245
BORA	13.7882	13.5305	12.018	12.4861	13.9061	13.8933
BORCS5	16.3161	15.5244	14.0717	16.4472	18.0147	17.3469
BORCS5_1	16.8523	15.2396	13.9957	16.4472	18.0147	17.2685
BPGM	16.5459	15.382	15.2887	14.2083	15.0649	14.1287
BPNT1	31.2533	33.9686	31.262	32.9806	30.6565	30.8477
BPNT2	115.974	117.003	119.876	106.003	106.297	124.647
BPTF	149.602	156.74	155.854	148.283	146.751	165.385
BRAF	29.0319	32.6155	29.4365	26.1778	24.9677	27.2371
BRAP	32.862	37.2444	36.8147	36.9417	38.1363	36.1068
BRAT1	54.0805	52.1991	56.1348	56.4028	62.3665	55.2591
BRCA1	71.1626	73.2069	70.1304	58.9862	55.7296	62.8729
BRCA2	51.3995	54.1218	53.5486	42.7973	39.0844	52.0408
BRCC3	58.1404	57.9673	57.1236	58.8139	54.2547	64.7567
BRD1	43.816	44.7929	48.1481	48.3945	51.4103	46.7818
BRD2	517.519	548.909	551.003	443.128	453.948	429.592
BRD2_1	475.388	505.327	505.061	405.756	410.018	398.273
BRD2_2	185.452	193.201	193.201	155.345	155.179	147.017
BRD2_3	508.02	538.441	537.692	435.723	437.935	421.664
BRD2_4	340.187	363.186	365.332	296.136	300.034	289.718
BRD2_5	541.648	570.059	572.149	460.178	471.12	448.195
BRD2_6	475.311	505.184	505.897	405.153	410.545	397.881
BRD3	48.1056	47.7127	47.2354	49.5139	48.2498	45.6044
BRD3OS	21.2186	22.6457	23.5036	23.4222	24.9677	24.9608
BRD4	175.187	164.075	164.905	173.514	170.771	164.207
BRD7	121.413	122.629	125.124	140.447	135.584	142.465
BRD8	89.2406	99.9829	100.175	108.414	104.295	97.4883
BRD9	67.1794	65.9432	66.5554	73.0223	77.1154	69.2308
BRF1	50.0973	53.4809	51.9513	52.9584	51.937	52.3548
BRI3	12.3328	12.8895	11.0292	13.175	14.1168	12.0094
BRI3BP	59.1362	57.2552	57.9603	51.4945	48.9872	53.3752
BRIP1	30.0277	30.1943	30.4253	25.0584	22.65	24.8823
BRIX1	11.7966	14.0289	12.2462	12.7445	10.9563	11.146
BRK1	92.5344	88.0192	87.8532	88.9528	88.2824	89.796
BRMS1	54.5402	56.5431	49.4412	52.0111	49.6193	51.8839
BRMS1L	13.8648	19.0139	16.4297	16.4472	14.2221	19.3878
BROX	40.9817	43.9384	45.2577	39.8695	37.1882	46.2324
BRPF1	50.1739	51.0597	51.647	48.4806	52.5691	45.2904
BRPF3	69.2476	79.3312	81.4639	93.6028	93.3391	89.8745
BRWD1	44.0458	40.8762	41.9109	36.2528	38.0309	40.9733
BRWD3	45.1948	46.502	45.1816	36.8556	35.0812	37.9906
BSDC1	39.3731	40.0217	43.1279	48.3945	50.5675	48.8226
BSG	554.211	560.731	525.522	478.261	482.287	461.303
BSPRY	22.291	22.7881	21.602	27.3834	26.0212	27.0801
BTAF1	114.289	110.166	112.726	94.3778	106.086	107.928
BTBD1	69.7072	73.4917	75.8352	72.0751	78.3796	78.8069
BTBD10	22.9804	18.8002	23.1993	23.5945	21.8072	27.3156
BTBD2	46.7268	48.9945	46.5508	54.5084	60.8917	53.9247
BTBD3	54.77	51.2733	51.9513	46.7584	46.2482	51.6484
BTBD6	22.7506	21.6487	23.5796	24.1972	21.7019	25.4317
BTBD7	55.9956	56.8991	61.7635	57.7806	53.6226	58.2418
BTBD7_1	52.0889	52.4127	57.656	54.7667	50.0407	54.7096
BTBD9	23.057	24.8533	22.5148	28.8472	26.7586	27.2371
BTD	9.03896	9.32889	9.81217	10.5056	10.6402	12.1664
BTF3	427.972	413.391	409.221	411.009	393.057	410.911
BTF3L4	59.9788	56.6143	61.0028	54.0778	49.9354	60.5966
BTG1	509.629	572.053	562.869	508.056	498.09	502.826
BTG3	16.3161	16.0941	17.2664	13.2611	11.483	14.3642
BTN2A1	42.5137	41.0899	44.1168	38.0611	41.2968	37.7551
BTN2A1_1	41.5945	40.1641	43.8886	37.8889	40.5593	37.1272
BTN2A2	15.2437	16.2365	16.5818	14.5528	14.8542	13.1868
BTN3A1	16.2395	15.5244	15.0605	14.8972	15.1702	17.6609
BTN3A2	21.908	21.5775	22.1344	24.9722	21.0698	25.4317
BTRC	21.142	26.4912	25.0248	26.1778	24.9677	23.8619
BUB1	48.029	45.0778	49.7454	42.9695	42.0342	40.2669
BUB1B	103.182	97.4905	104.359	99.114	88.0717	97.2528
BUB3	134.435	134.806	142.162	133.558	133.372	137.912
BUD13	31.1767	30.4791	29.7408	31.9472	31.6047	25.5887
BUD23	89.93	92.8617	89.9069	88.9528	89.1252	86.4208
BUD31	40.1391	42.3717	40.6178	36.2528	37.8203	37.7551
BYSL	101.267	118.142	110.14	102.386	108.404	101.02
BZW1	328.543	342.321	356.281	283.65	264.952	306.986
BZW2	139.338	133.311	133.719	147.681	147.383	153.218
C10orf95-AS1	11.5668	11.3229	10.4967	11.5389	12.1151	12.4804
C11orf1	10.571	10.9668	9.73611	13.2611	12.9579	13.3438
C11orf21	97.4369	89.9419	98.1978	61.0528	58.7847	58.2418
C11orf24	34.1642	32.7579	31.9466	38.4056	41.2968	37.5196
C11orf54	80.9676	86.3813	86.2559	84.1306	80.2759	85.5573
C11orf58	134.895	132.598	136.306	117.025	108.088	128.179
C11orf68	18.1545	16.0941	17.4946	18.7722	20.3323	18.8383
C11orf80	13.3286	11.7501	9.88824	12.6583	10.4295	11.46
C12orf29	51.2463	48.8521	53.7768	51.3223	53.7279	53.4537
C12orf4	25.5848	24.3548	24.3403	24.6278	25.2837	25.5887
C12orf43	23.5932	26.9897	28.2195	32.3778	27.0747	29.1209
C12orf57	41.1349	44.3657	43.6604	32.3778	33.6063	32.4961
C12orf73	18.9971	19.3699	18.1031	21.0111	20.227	22.9199
C12orf75	58.3702	55.9734	52.1034	57.6084	55.0975	57.4569
C14orf119	37.075	35.1792	39.1726	37.975	31.2886	36.5777
C15orf39	35.16	37.8141	34.2285	32.55	30.8672	28.5714
C15orf40	16.6225	16.379	17.1143	14.9833	18.7521	18.3674
C15orf62	17.9247	19.2987	21.7541	29.45	25.2837	26.6091
C16orf72	110.306	111.235	115.692	94.6362	91.0214	102.355
C16orf87	14.1712	12.6047	13.159	12.7445	11.3777	12.0879
C16orf91	13.7882	14.5274	13.159	14.2083	13.3793	12.8728
C17orf58	15.1671	14.1714	12.8547	13.0028	11.2723	17.8179
C17orf75	31.2533	30.8352	33.4679	31.6889	32.3421	33.909
C17orf80	46.8034	39.0959	43.8125	40.1278	38.1363	41.7583
C18orf25	20.9888	17.8032	19.0919	17.825	16.6451	16.3265
C19orf12	14.3245	16.0941	15.5169	18.5139	17.4879	19.3878
C19orf25	17.3119	18.5866	18.6355	17.7389	20.7537	15.7771
C19orf44	13.8648	11.8926	13.0829	14.6389	14.3274	12.8728
C19orf47	17.8481	16.0941	14.7563	15.6722	18.9628	18.2104
C19orf48	112.451	116.932	120.865	103.247	113.777	104.239
C19orf53	54.5402	55.4749	50.43	48.825	53.3065	48.5872
C19orf54	19.2269	20.2957	22.2105	19.8917	20.8591	18.6813
C1D	13.4052	13.6017	12.7026	11.8833	12.0098	12.5589
C1GALT1	18.6141	15.7381	19.9286	14.2945	14.2221	20.5652
C1GALT1C1	24.8188	25.9927	24.5685	25.1445	22.7554	25.9027
C1GALT1C1_1	25.4316	26.7761	25.8615	26.0056	23.0714	26.2167
C1orf109	27.6531	32.2595	28.828	30.0528	28.8656	26.5306
C1orf112	14.8607	17.5896	17.1903	16.7056	15.0649	18.2889
C1orf116	13.7882	17.0199	17.6467	20.3222	19.7002	19.2308
C1orf122	16.0097	19.5836	15.2887	16.7917	17.4879	19.2308
C1orf131	14.0946	12.391	13.5393	13.5195	14.0114	12.9513
C1orf159	36.2324	30.6928	32.7072	34.1	28.7602	29.1209
C1orf174	81.8868	77.4084	85.0388	77.4139	77.8528	81.9467
C1orf198	66.873	65.5871	62.5241	66.3917	67.0019	71.1931
C1orf216	15.4735	16.8775	16.8861	21.1833	19.9109	19.5448
C1orf226	10.188	12.6047	10.6489	8.35278	8.00652	11.617
C1orf35	19.2269	18.5866	18.7116	19.0306	18.2254	16.7975
C1orf43	185.375	184.37	186.964	195.645	192.788	191.837
C1orf52	16.1629	18.2305	18.1791	16.3611	17.6986	17.8964
C1QBP	371.746	362.118	359.171	386.553	384.102	393.407
C1QTNF1	12.5626	15.8805	15.0605	18.6	20.3323	20.1727
C20orf27	69.6306	74.2039	71.5756	76.7251	74.4817	74.4113
C20orf96	12.3328	11.3941	11.9419	11.5389	13.6954	12.7159
C21orf58	12.7158	9.47132	10.7249	8.61112	12.3258	9.57614
C21orf91	21.908	25.0669	25.7094	20.8389	20.1216	25.1962
C22orf39	38.6071	36.6747	36.9668	40.8167	43.4037	42.3077
C22orf46	13.4052	10.6107	10.4207	13.95	12.7472	11.2245
C2CD2L	36.0026	35.7489	33.8482	30.6556	27.7068	31.7112
C2CD3	43.5096	45.5763	47.0072	44.8639	47.9337	43.2496
C2CD5	65.7239	64.0916	69.0655	61.9139	58.6793	68.6814
C2orf49	19.0737	19.2987	23.5036	18.3417	18.6468	18.6813
C2orf68	34.777	31.6898	33.0115	31.3445	33.1849	30.5338
C2orf69	14.9373	16.1653	15.1366	11.7111	9.37605	10.3611
C3orf38	14.4777	21.5063	23.1993	14.8111	14.4328	20.4082
C3orf52	9.65177	9.47132	9.9643	9.73056	9.9028	11.9309
C4orf3	55.536	61.1007	57.2757	62.2584	54.36	69.7018
C4orf46	27.1935	26.9897	26.7743	23.5083	20.9644	24.0973
C5orf15	34.3174	34.7519	37.4232	34.1861	35.3972	39.482
C5orf22	29.7213	30.4079	32.9354	28.2445	27.6014	32.0251
C5orf24	44.3522	49.5642	54.3092	47.4473	45.1947	54.0032
C6orf120	30.7937	27.417	31.186	30.7417	31.4993	29.5134
C6orf132	33.245	32.6867	35.4455	44.7778	43.7198	43.4851
C6orf136	29.1085	27.0609	29.5887	26.7806	28.5495	27.0801
C6orf136_1	28.9553	26.8473	29.4365	26.6945	28.3389	26.9231
C6orf136_2	28.8787	26.9897	29.3605	26.6084	28.1282	26.9231
C6orf136_3	28.6489	26.7048	28.6759	25.9195	27.3907	26.6091
C6orf136_4	28.8787	26.9897	29.3605	26.6084	28.1282	26.7661
C6orf136_5	28.8787	27.0609	29.3605	26.6084	28.1282	26.9231
C6orf136_6	28.8787	27.0609	29.3605	26.6084	28.2335	26.9231
C6orf141	11.2604	9.40011	13.6914	8.35278	11.2723	8.79121
C6orf223	252.631	232.297	217.693	221.22	212.067	221.272
C6orf47	42.2839	42.1581	47.3875	43.7445	38.8737	43.0926
C6orf47_1	42.1307	41.4459	47.9199	44.4334	38.8737	43.5636
C6orf47_2	39.6029	39.0959	44.4971	40.4723	35.7133	40.8163
C6orf47_3	42.2839	42.6565	47.5396	44.3473	39.1898	43.4066
C6orf47_4	42.2839	41.3747	47.8439	43.9167	38.7684	43.4851
C6orf47_5	42.2839	41.3747	47.8439	43.9167	38.7684	43.4851
C6orf47_6	42.2839	41.3747	47.8439	43.9167	38.7684	43.4851
C6orf62	65.2643	65.5159	67.9246	50.5473	52.6744	54.7096
C6orf89	140.563	139.862	136.382	158.531	160.446	159.419
C7	216.246	216.06	186.66	208.389	199.952	189.325
C7orf50	42.1307	44.8641	38.8684	42.625	42.6663	42.4647
C8orf33	51.4761	54.2642	52.0273	52.2695	49.1979	48.5087
C8orf33_1	50.7867	52.9112	51.7992	51.925	48.7765	47.9592
C8orf82	27.3467	26.6336	25.0248	29.0195	29.7084	26.2167
C9orf152	18.6907	19.726	18.4834	31.2584	26.9693	28.179
C9orf64	15.0905	12.035	13.0068	13.175	12.2205	14.1287
C9orf72	43.2032	41.0899	40.9982	34.1861	37.5042	38.0691
C9orf78	135.661	136.017	142.923	140.275	129.263	137.598
C9orf85	12.9456	12.1062	12.8547	11.4528	10.4295	11.0675
CA2	13.7116	14.1714	11.8659	8.95556	8.42791	6.90738
CA5A	14.6309	12.4623	12.018	11.1083	9.37605	10.989
CA6	25.7381	29.0549	33.9243	17.9972	16.2237	18.1319
CA8	96.7475	95.7814	99.4148	89.7278	85.5433	97.7238
CAAP1	26.2743	24.6397	29.6647	26.6945	24.8623	26.8446
CAB39	43.5096	40.0929	42.5955	37.3722	31.8154	40.4239
CAB39L	14.6309	14.5986	14.9845	24.3695	22.0179	26.2167
CABIN1	83.1125	80.257	80.475	87.5751	95.7621	82.3391
CACNA1D	13.1754	13.8153	15.6691	20.2361	25.073	17.9749
CACNA2D1	16.0097	16.3078	16.3536	16.4472	12.3258	16.0911
CACNB1	14.4011	16.5214	13.8435	15.1556	17.2772	12.7159
CACTIN	29.7979	32.3307	30.2732	28.3306	32.3421	31.8681
CACUL1	49.3313	52.1991	52.9401	43.0556	43.8251	44.8195
CACYBP	135.278	127.685	128.623	113.495	105.876	117.269
CAD	254.316	252.521	239.828	263.845	270.957	259.733
CADM1	268.947	270.467	264.929	265.05	260.844	284.223
CADPS2	55.8424	62.8098	58.2645	59.7612	55.9403	59.8901
CALB1	224.136	207.443	232.298	165.075	141.484	167.504
CALCOCO1	56.9914	58.1097	58.1124	68.4584	63.9468	67.6609
CALCOCO2	38.3773	36.8883	39.553	38.2334	37.2935	40.7379
CALD1	37.075	37.1019	36.2822	39.6973	41.7182	40.5024
CALHM2	13.0222	12.8183	12.7026	14.5528	15.0649	14.6782
CALM1	333.599	333.134	343.35	296.309	290.974	293.564
CALM2	395.952	391.03	425.422	367.092	353.972	396.233
CALM3	78.21	78.1206	72.1081	80.2556	83.9631	78.336
CALML3	64.0387	65.3023	60.7746	68.8889	63.2093	70.3297
CALR	781.027	790.606	748.616	787.487	765.36	783.36
CALU	93.6068	93.4314	93.7861	97.9084	97.7638	95.9184
CAMK2D	20.5292	21.8624	18.4073	19.5472	17.3826	22.9984
CAMK2G	23.2102	22.2184	23.3515	24.2834	26.1265	24.6468
CAMKK2	73.3841	75.5569	70.5868	76.4667	78.801	81.8682
CAMKMT	15.3969	13.8153	15.4409	12.8306	13.0633	14.9922
CAMLG	19.2269	18.5154	17.7228	16.9639	19.8056	18.4458
CAMSAP1	81.5804	91.7935	86.484	79.9112	81.9614	78.7285
CAMSAP2	38.5305	42.5853	47.0072	39.9556	41.7182	46.3893
CAMSAP3	49.7143	48.8521	45.4098	45.4667	53.7279	44.584
CAMTA1	49.6377	51.7006	48.3002	44.95	45.7214	46.9388
CAMTA2	32.4024	31.6898	27.4589	33.4972	33.817	28.4929
CAMTA2-AS1	12.869	11.6077	15.9733	14.8972	13.3793	15.0707
CAND1	198.397	198.47	205.143	167.917	158.866	181.554
CANT1	75.2991	71.1417	68.9134	76.7251	73.1121	72.6845
CANX	837.789	841.309	845.292	727.037	679.816	773.234
CANX_1	836.64	838.746	843.695	732.634	684.136	772.214
CAP1	102.952	97.7753	95.7638	87.5751	88.0717	89.8745
CAPN1	150.598	150.971	145.89	147.939	149.806	144.584
CAPN10	23.44	26.0639	23.6557	24.025	23.5982	22.449
CAPN15	120.417	120.35	125.124	116.164	125.154	109.498
CAPN2	18.9205	19.2275	22.1344	28.2445	25.7051	23.1554
CAPN7	53.1613	52.9112	51.8752	52.0111	52.8851	56.9074
CAPNS1	290.396	295.89	280.902	273.145	276.752	275.196
CAPRIN1	412.728	433.188	432.801	407.823	398.324	414.6
CAPRIN2	16.7757	16.0941	16.4297	20.0639	23.4928	18.4458
CAPZA1	149.296	152.609	154.637	140.447	132.424	151.334
CAPZA2	43.9692	47.0005	50.1258	46.3278	44.0358	52.4333
CAPZB	113.37	116.86	112.65	123.397	122.837	126.609
CARD10	11.6434	10.7532	11.0292	12.9167	14.3274	13.8148
CARD19	11.9498	13.1744	13.235	16.6195	16.013	14.9922
CARD6	15.1671	15.9517	20.6132	19.8056	22.8607	23.4694
CARD8	13.4052	13.3168	14.8324	15.5861	16.5398	17.8964
CARHSP1	77.5972	79.616	75.3788	75.4334	69.741	72.6845
CARM1	83.1891	84.1737	76.824	83.8723	87.2289	83.752
CARMIL1	34.2408	30.3367	30.2732	31.3445	34.6598	40.1099
CARMIL2	11.4902	11.7501	12.4744	20.8389	21.8072	17.8964
CARNMT1	24.3592	21.3639	24.2642	22.475	20.1216	24.9608
CARS1	97.8965	102.974	104.739	102.989	101.24	103.689
CARS1_1	92.5344	98.5587	98.8824	98.9417	96.7103	98.4302
CARS2	52.4719	50.846	52.4077	58.6417	67.3179	57.2214
CASC3	151.288	155.814	159.961	165.764	166.346	163.736
CASC9	11.6434	11.6789	14.2238	12.2278	14.2221	13.2653
CASK	15.6267	15.1684	14.8324	14.9833	12.8526	13.5008
CASKIN2	21.3718	24.426	21.2977	21.9583	22.1233	20.3297
CASP2	41.8243	45.6475	41.5306	44.6917	45.1947	43.0926
CASP3	40.9051	44.5793	44.421	36.7695	35.3972	33.5165
CASP4	32.5556	28.2003	30.3493	30.4834	35.3972	30.7692
CASP4_1	30.3341	26.7761	28.2956	27.9861	32.4475	28.5714
CASP6	20.5292	19.8684	18.6355	18.5139	19.5949	18.4458
CASP7	43.816	45.9323	49.7454	44.0028	44.0358	42.7787
CASP8	32.5556	30.5503	33.8482	27.5556	27.7068	29.4349
CASP8AP2	63.1195	65.872	64.1975	55.5417	54.36	56.9074
CASP8AP2_1	64.1153	65.9432	65.0342	56.4028	56.5724	58.2418
CASQ1	56.2254	51.0597	61.1549	52.1834	48.2498	45.2904
CAST	87.1723	80.0433	82.5288	94.8084	88.4931	97.5668
CASTOR2	17.6183	18.4441	18.3313	19.4611	15.0649	15.8556
CASTOR3	14.1712	14.385	14.5281	16.1028	18.12	12.7159
CASZ1	83.5721	89.1586	77.8889	77.8445	85.6486	77.0801
CAT	10.188	9.82738	10.1925	14.3806	12.3258	12.5589
CAVIN2	15.2437	15.5956	14.6042	13.175	13.1686	13.5008
CBARP	12.9456	13.2456	12.018	14.9833	12.8526	12.7159
CBFA2T2	107.931	112.303	115.16	106.606	112.723	106.358
CBFB	84.0317	90.1556	103.446	85.8528	79.6438	97.2528
CBL	55.8424	62.7386	57.2757	51.7528	57.6258	60.4396
CBLB	22.1378	21.7912	22.4387	22.3889	17.2772	19.7802
CBLL1	25.355	29.6246	33.0876	27.3834	26.2319	29.5134
CBR1	17.3885	19.5123	19.5483	21.0972	17.9093	20.4082
CBR4	24.0528	24.2836	23.0472	25.1445	22.65	25.6672
CBWD1	145.926	141.215	149.845	163.008	155.706	162.873
CBWD2	101.497	99.5557	102.077	115.217	110.09	112.637
CBWD3	137.806	136.586	141.934	148.886	146.014	140.895
CBWD5	149.526	153.535	151.746	162.836	161.184	157.064
CBWD6	116.817	119.282	120.332	127.186	124.206	118.76
CBX1	103.795	92.0071	89.2984	97.7362	87.3342	96.8603
CBX2	181.698	178.388	181.639	143.031	144.749	138.226
CBX3	239.762	243.05	253.443	232.5	219.442	236.656
CBX4	69.0178	79.8297	76.824	58.2112	60.0489	57.5353
CBX5	170.055	167.066	162.7	145.183	143.169	162.48
CBX6	164.386	180.169	176.163	153.967	154.968	151.02
CBX8	18.7673	21.7912	20.0807	21.2695	20.227	18.2104
CBY1	19.6099	18.8714	17.5706	19.6333	18.6468	19.4663
CC2D1A	65.5707	60.531	65.4906	73.8834	76.0619	65.8556
CC2D1A_1	64.1153	58.3234	63.4368	71.3001	72.5854	64.6782
CC2D1B	24.8188	20.6517	20.2329	24.3695	23.9142	23.2339
CC2D2A	10.8008	11.3941	12.018	10.9361	12.1151	10.9105
CCAR1	137.27	141.785	141.782	137.95	133.372	139.247
CCAR2	106.706	112.16	110.064	107.208	101.767	98.1162
CCDC112	14.5543	15.8805	17.1143	16.9639	14.2221	18.2104
CCDC115	12.486	11.4653	11.5616	10.4195	11.167	11.2245
CCDC117	47.1098	52.1279	53.4725	51.0639	44.8786	51.0204
CCDC12	27.7297	27.0609	26.4701	25.9195	28.4442	30.7692
CCDC124	72.1585	72.7084	67.164	73.1084	79.0117	69.9372
CCDC125	15.2437	15.7381	16.2776	17.5667	17.0665	17.4254
CCDC125_1	14.8607	14.7411	16.1254	15.6722	15.9077	16.6405
CCDC127	14.4011	12.6759	13.7675	13.0889	17.0665	16.0911
CCDC134	14.5543	15.0971	12.8547	13.8639	14.3274	10.675
CCDC137	62.5067	66.7977	70.2826	58.2112	67.7393	65.1492
CCDC138	12.5626	11.5365	12.5505	12.3139	11.7991	9.96861
CCDC14	69.4008	65.0886	69.9022	73.4528	70.6891	68.3674
CCDC144NL-AS1	27.4999	26.8473	26.4701	28.0722	23.1768	24.4898
CCDC149	16.0097	13.8865	16.1254	16.275	15.3809	16.1696
CCDC150	10.4944	9.40011	12.0941	9.90278	10.2188	9.02669
CCDC162P	16.0863	14.3138	15.593	17.1361	16.5398	17.8964
CCDC167	17.9247	15.5244	16.0494	21.4417	20.9644	18.6813
CCDC174	18.3843	17.5184	18.9398	19.7195	20.227	19.3878
CCDC18	16.5459	15.8093	15.5169	15.4139	14.2221	16.719
CCDC186	64.0387	63.7356	68.7613	57.6084	49.6193	54.0032
CCDC190	27.9595	29.1973	27.2307	26.35	20.1216	24.8823
CCDC25	29.1851	27.773	27.4589	26.2639	24.8623	26.6091
CCDC28A	9.88157	10.6819	8.06272	10.4195	9.79745	11.6955
CCDC32	10.0348	9.54253	11.2574	11.7111	13.4847	11.6955
CCDC34	24.1294	22.9306	27.3828	23.9389	20.543	23.5479
CCDC40	16.6991	15.3108	15.0605	13.0028	10.1135	12.2449
CCDC40_1	16.3927	14.9547	15.1366	12.9167	10.0081	12.0879
CCDC43	44.7352	43.7247	48.3002	45.0361	38.1363	45.3689
CCDC47	163.084	158.591	163.84	144.753	139.482	150.157
CCDC50	34.394	36.7459	36.7386	34.3584	37.5042	37.5981
CCDC51	24.1294	22.1472	27.6871	25.8334	29.9191	25.6672
CCDC57	38.9135	35.3216	38.9444	44.5195	48.0391	41.6798
CCDC59	55.919	59.7476	58.6449	59.8473	59.1007	62.9514
CCDC6	65.6473	69.2902	67.164	71.2139	64.1575	71.8211
CCDC66	27.6531	26.4912	30.1972	27.9	27.6014	26.5306
CCDC71	19.1503	14.3138	15.7451	17.9972	19.0681	19.5448
CCDC71L	15.2437	13.5305	14.1478	14.3806	11.5884	13.1868
CCDC77	24.4358	23.2866	24.6445	24.4556	24.0195	24.9608
CCDC78	22.5208	20.9366	20.7653	26.2639	26.7586	26.2951
CCDC82	100.118	92.648	107.249	105.572	99.7654	110.283
CCDC85B	37.5347	42.0156	36.6625	34.1861	36.8721	36.1853
CCDC85C	63.0429	61.9552	58.5688	59.5889	56.8884	57.6923
CCDC86	152.437	168.561	146.954	173.342	179.304	174.019
CCDC88A	35.16	35.6777	33.62	34.6167	31.4993	35.4788
CCDC88C	83.2657	85.1707	84.9628	93.8612	98.5012	93.1712
CCDC9	15.4735	13.6017	12.3223	16.5333	16.013	14.7567
CCDC90B	29.1085	26.2776	26.1658	27.4695	26.5479	32.967
CCDC91	36.0792	34.6807	39.7811	34.6167	30.0244	39.325
CCDC92	31.6364	31.9034	30.4253	32.9806	34.0277	32.6531
CCDC92_1	24.6656	23.9988	22.9711	26.6945	25.2837	24.8823
CCDC93	41.5179	38.3126	38.8684	37.7167	39.0844	35.7143
CCDC97	28.4957	32.2595	30.5775	30.9139	35.5026	31.2402
CCHCR1	27.7297	23.9988	24.1882	24.4556	24.0195	22.9199
CCHCR1_1	35.6962	31.8322	32.1748	34.0139	35.6079	32.1821
CCHCR1_2	35.6962	31.9034	32.0987	34.1	35.6079	32.1821
CCHCR1_3	30.2575	25.7079	27.8392	27.8139	27.4961	26.2951
CCHCR1_4	30.1809	25.7079	27.8392	27.8139	27.4961	26.2951
CCHCR1_5	30.1809	26.4912	26.5461	26.5222	26.0212	25.3532
CCM2	17.0055	16.0941	14.7563	15.2417	13.1686	15.3846
CCNA2	106.552	105.609	107.478	84.2167	84.3845	91.6013
CCNB1	137.882	138.509	144.292	125.464	125.997	136.107
CCNB1IP1	58.9064	62.6674	61.0028	55.9723	57.8365	57.3784
CCNB1IP1_1	57.834	59.8901	59.4055	55.1973	56.9937	56.7504
CCNB2	60.2853	58.3234	57.0475	53.3889	56.151	54.6311
CCNC	179.4	183.444	206.968	158.272	143.169	173.626
CCND1	256.078	254.373	238.078	211.058	219.547	220.251
CCND3	75.7587	80.3994	78.3453	79.7389	77.5368	75.5102
CCNDBP1	17.0821	15.2396	15.5169	17.5667	16.9612	20.4867
CCNF	60.2853	59.534	59.4816	45.8111	45.1947	48.1162
CCNG1	114.979	117.786	122.462	124.086	106.297	137.677
CCNG2	15.6267	14.385	16.4297	14.2945	12.1151	15.3061
CCNH	37.075	34.5383	36.8907	38.0611	34.3437	36.3422
CCNI	95.5985	93.7874	90.059	76.0362	76.0619	87.4412
CCNJ	36.6154	36.8171	37.4992	37.1139	37.0828	40.5809
CCNJL	17.0821	16.0229	20.5371	18.0833	18.2254	17.8179
CCNK	21.525	20.9366	23.8839	19.0306	21.7019	19.4663
CCNL1	112.604	120.421	122.006	112.978	105.244	106.044
CCNL2	208.815	204.666	217.161	236.203	234.823	217.74
CCNQ	11.1072	11.8213	11.3334	11.4528	15.1702	10.675
CCNT1	77.9036	83.3191	82.5288	66.3917	66.5805	69.0738
CCNT2	32.0194	29.0549	32.0227	29.45	26.864	29.1209
CCNY	48.1822	49.2793	50.7343	56.0584	52.8851	56.1225
CCNYL1	26.5041	27.9155	25.8615	21.2695	24.1249	25.0393
CCP110	48.7951	55.3324	51.7992	49.1695	45.8268	50.471
CCS	10.8008	8.97283	8.5191	13.175	10.2188	11.8524
CCSAP	11.1838	11.3229	11.6377	10.7639	10.0081	10.7535
CCSER2	27.4999	27.3458	26.6222	27.7278	23.5982	26.6091
CCT2	475.618	484.604	477.602	474.214	445.837	480.455
CCT3	440.841	452.843	460.031	452.256	428.454	462.481
CCT4	330.611	323.378	334.451	293.122	268.534	287.598
CCT5	662.448	659.076	651.787	640.064	618.819	638.697
CCT6A	399.706	399.718	404.429	389.911	384.207	396.076
CCT7	313.453	314.69	308.969	298.547	288.867	301.727
CCT8	225.361	227.81	226.289	221.133	222.813	222.999
CCT8_1	224.289	226.03	224.083	219.842	223.129	220.251
CCZ1	119.345	117.857	115.16	119.695	112.197	121.429
CCZ1B	120.034	120.848	115.008	118.489	114.409	125.746
CCZ1P-OR7E38P	17.3119	15.3108	15.9733	14.1222	16.7505	17.5039
CD109	70.32	71.2841	74.6182	83.2695	73.6389	83.909
CD151	57.451	57.0416	57.4278	75.0889	75.5352	73.7834
CD164	255.389	273.315	312.088	213.039	197.318	250.471
CD24	617.56	619.196	626.382	524.073	508.414	564.207
CD276	17.6949	16.6638	15.9733	20.4945	20.4377	20.4867
CD2AP	130.835	134.236	138.816	116.939	109.247	129.435
CD2BP2	102.952	101.834	96.6765	99.8028	94.0766	95.055
CD320	59.6724	64.4477	62.8283	65.7028	69.4249	65.3846
CD44	29.9511	30.9776	32.7072	39.7834	39.8219	45.212
CD46	284.651	277.303	287.291	247.139	239.774	254.16
CD47	34.5472	34.6095	35.9019	33.4972	34.6598	36.9702
CD59	47.4162	47.5702	46.7029	59.5889	54.7814	59.0267
CD63	189.971	175.184	181.791	161.028	162.975	165.777
CD81	79.359	79.7585	75.2267	87.0584	90.9161	83.9875
CD82	16.1629	18.9426	20.7653	18.3417	16.8558	18.0534
CD9	254.316	260.141	254.508	278.828	268.745	273.313
CD99L2	18.5375	20.0108	16.5818	18.9445	18.12	18.2104
CDADC1	16.6991	15.0971	16.2015	14.3806	13.4847	14.4427
CDAN1	15.7033	16.0941	18.1791	17.9972	19.7002	19.6232
CDC123	84.1083	81.8236	83.6697	80.5139	73.7442	85.0864
CDC14A	8.19634	12.4623	11.1053	10.2472	10.9563	10.0471
CDC14B	49.3313	44.5081	47.8439	62.0862	64.7896	63.5793
CDC16	63.1961	65.4447	70.5868	74.9167	71.8479	64.5212
CDC20	113.217	109.525	102.457	94.8084	98.0798	94.898
CDC23	44.199	47.7127	46.0944	44.5195	46.8803	46.9388
CDC25A	52.8549	53.1961	53.0162	43.9167	48.3551	45.9969
CDC25B	266.266	276.449	277.936	278.053	272.643	274.725
CDC26	29.4915	30.9776	30.1211	31.5167	32.2368	33.0455
CDC27	95.6751	92.8617	96.4484	79.3084	77.4314	86.6562
CDC27P10	63.0429	53.9082	62.5241	64.4112	79.2224	59.1052
CDC27P10_1	56.4552	50.3475	62.2198	59.8473	71.1105	56.6719
CDC27P9	11.6434	10.041	13.7675	13.6056	14.9595	13.5008
CDC34	75.4523	75.913	79.7905	65.4445	65.8431	64.4427
CDC37	236.775	234.362	222.866	236.289	235.033	226.923
CDC37L1	18.6141	16.9487	17.7988	16.9639	15.5916	19.7017
CDC40	72.6181	70.9281	72.8687	71.5584	70.5838	76.1382
CDC42	119.038	130.747	130.677	115.389	111.564	123.548
CDC42BPA	48.412	49.493	52.1034	50.5473	46.5642	51.9623
CDC42BPB	132.98	131.744	122.614	142.083	142.642	137.677
CDC42BPG	48.6419	50.3475	49.0609	61.6556	61.1024	52.6688
CDC42EP1	87.4787	97.2056	92.7973	91.6223	92.9177	93.0142
CDC42EP3	63.0429	68.7917	66.4033	54.5945	59.5221	59.5762
CDC42EP4	39.0667	38.5974	32.7072	37.6306	32.7635	36.4207
CDC42SE1	45.4246	48.496	48.072	49.8584	49.514	48.8226
CDC42SE2	33.9344	35.1792	35.7498	35.7361	29.1816	34.6939
CDC45	75.3757	71.3553	64.5778	56.6612	52.253	57.2214
CDC5L	239.149	240.913	235.796	234.222	208.485	223.626
CDC6	100.961	97.9178	96.2962	79.3945	77.4314	78.022
CDC7	42.9734	45.6475	47.6917	42.4528	42.3503	42.9357
CDC73	50.9399	52.0566	49.8976	43.3139	41.2968	46.3109
CDCA2	23.7464	22.6457	20.5371	17.3945	16.3291	19.5448
CDCA3	30.3341	26.7761	32.2509	26.0917	27.18	25.9812
CDCA4	32.096	32.6867	32.1748	31.2584	34.6598	33.6735
CDCA5	99.8115	98.5587	93.4058	81.9778	79.9598	86.1853
CDCA7	62.5833	61.7416	64.5017	63.0334	61.8398	66.876
CDCA7L	87.0957	81.4676	81.1596	87.8334	86.2807	90.9734
CDCA8	44.6586	45.8611	47.4635	44.0889	47.723	44.898
CDCP1	90.696	96.4223	88.766	95.9278	89.7573	87.9906
CDH1	202.074	206.019	199.971	203.825	199.531	207.378
CDH3	82.1932	79.616	79.4862	75.8639	82.0668	77.7865
CDIPT	35.8494	39.8792	36.6625	38.5778	38.9791	40.2669
CDK1	73.0011	75.1296	81.3117	65.875	59.8382	67.6609
CDK10	53.9273	48.3536	51.8752	57.4362	60.1542	55.8085
CDK11A	107.318	101.692	109.607	114.958	112.513	105.416
CDK11B	133.899	128.112	141.021	144.236	136.532	138.54
CDK12	122.562	121.917	131.666	130.286	115.252	124.254
CDK13	41.7477	41.7308	46.0183	37.0278	36.1347	40.8163
CDK16	52.2421	54.193	51.4949	49.8584	47.9337	46.3109
CDK17	20.9122	19.3699	21.2217	16.275	17.5933	17.3469
CDK19	28.1127	30.8352	30.4253	26.0917	23.2821	26.2951
CDK2	58.4468	60.1037	61.8395	57.5223	57.5205	55.9655
CDK20	11.4136	11.9638	14.0717	14.9833	12.5365	13.3438
CDK2AP1	79.0526	87.5919	88.842	81.4612	73.0068	86.0283
CDK2AP2	24.4358	26.4912	26.6982	26.35	24.1249	23.0769
CDK4	120.188	128.254	122.082	125.378	122.099	124.961
CDK5	9.11556	9.54253	8.97548	10.6778	10.1135	13.2653
CDK5RAP1	50.7867	45.8611	49.1369	52.5278	45.1947	48.6656
CDK5RAP2	101.42	101.621	102.001	105.228	109.984	109.655
CDK5RAP3	99.3519	88.6601	89.0702	108.931	115.252	95.6829
CDK6	154.198	160.728	170.458	173.428	164.871	214.129
CDK7	15.7033	15.0971	16.4297	17.825	16.7505	18.1319
CDK7_1	15.8565	15.1684	16.6579	17.9111	16.8558	18.2104
CDK8	57.1446	56.5431	56.5911	54.8528	54.36	57.7708
CDK9	47.8758	41.8732	43.6604	39.0945	41.8235	37.9906
CDKAL1	107.855	112.16	113.258	102.817	103.242	103.689
CDKL1	12.4094	11.6789	11.1813	11.1945	11.483	12.4804
CDKN1B	67.7156	72.3523	74.9985	49.9445	47.6177	54.7096
CDKN1C	8.19634	12.5335	9.58398	16.275	17.9093	14.8352
CDKN1C_1	8.19634	12.6759	9.43186	16.275	18.12	14.8352
CDKN2AIP	25.0486	27.9867	24.4163	20.3222	22.1233	22.2135
CDKN2AIPNL	15.1671	14.1714	13.9196	17.4806	16.8558	14.2072
CDKN2B	15.7033	16.8062	19.5483	16.3611	15.5916	14.7567
CDKN3	36.8452	35.3216	37.9556	32.8945	33.7116	36.8917
CDR2	84.4147	86.8086	87.9293	80.0834	73.5335	78.336
CDR2_1	89.0108	91.651	93.8622	83.7862	77.5368	82.6531
CDR2L	9.95817	11.5365	8.82335	11.7972	11.167	11.9309
CDS1	15.7799	15.382	16.9621	13.175	14.4328	14.0502
CDS2	51.5527	51.4157	53.8529	50.7195	52.4637	56.9859
CDT1	57.6042	59.6052	53.6247	42.625	44.0358	42.8572
CDV3	257.534	282.288	276.566	276.417	252.416	286.735
CDYL	21.4484	19.6548	20.385	18.2556	19.4895	19.3093
CEBPB	11.1072	13.3168	13.0829	9.30001	7.79582	9.26217
CEBPD	10.571	12.2486	11.7898	9.55834	9.6921	9.57614
CEBPG	69.171	67.225	69.2937	60.5362	56.5724	67.347
CEBPZ	118.272	120.421	130.373	123.483	111.986	119.231
CEBPZOS	59.0596	60.531	59.7858	57.35	53.0958	62.7159
CELF1	121.643	120.207	121.701	120.728	119.676	120.408
CELF2	156.726	157.665	165.818	150.608	150.86	161.068
CELSR1	140.793	138.652	139.728	143.633	146.54	151.177
CELSR2	10.8774	12.6047	10.0404	13.6056	11.5884	13.8148
CELSR3	94.3729	96.0662	85.6474	108.07	116.094	110.754
CEMIP	36.8452	42.799	38.6402	43.9167	49.83	45.8399
CEMIP2	607.755	621.831	583.026	549.389	536.437	560.204
CENPA	19.3035	17.5896	15.5169	11.7972	15.4863	17.19
CENPB	117.353	120.635	111.129	105.142	110.932	103.846
CENPBD2P	28.0361	26.2064	25.4052	21.0111	24.4409	21.8995
CENPC	19.3801	19.0851	23.1993	17.3945	18.9628	16.9545
CENPE	83.8785	81.3964	80.3229	72.9362	66.1591	74.9608
CENPF	216.782	216.701	209.022	174.375	168.558	185.714
CENPH	33.3982	30.4079	29.2083	28.7611	27.0747	29.9843
CENPI	19.8397	18.6578	18.4073	16.8778	14.2221	16.0126
CENPJ	53.1613	49.4218	54.7656	47.8778	48.7765	43.8776
CENPK	18.0779	15.6668	17.5706	16.1889	14.4328	18.1319
CENPM	21.2186	19.5123	20.0047	20.7528	17.804	17.6609
CENPN	55.6892	59.3916	54.6135	49.1695	52.8851	47.4882
CENPN_1	54.8466	58.7507	53.7007	48.7389	51.621	47.0958
CENPO	35.6196	37.3868	38.1077	33.6695	31.0779	30.3768
CENPP	13.0988	9.54253	10.7249	9.55834	10.0081	12.5589
CENPP_1	12.7158	9.32889	10.8771	9.2139	9.9028	12.2449
CENPQ	12.7158	14.1002	16.0494	11.1083	10.9563	13.0298
CENPT	49.1015	48.4248	53.1683	56.2306	56.0456	52.3548
CENPU	78.976	74.0614	80.3229	55.7139	57.8365	59.4977
CENPV	36.5388	41.0899	38.4881	38.2334	39.9272	36.8917
CENPW	26.7339	23.9275	25.5573	23.1639	22.0179	24.0188
CENPX	74.4565	67.8659	69.1416	63.4639	72.48	63.4223
CEP104	105.097	103.259	109.303	102.903	107.034	100.079
CEP120	16.8523	17.6608	20.0047	17.7389	16.8558	16.248
CEP128	15.4735	14.1714	15.0605	14.1222	13.8007	13.8148
CEP131	29.8745	29.4109	26.9264	31	33.1849	27.0016
CEP135	15.3203	14.385	14.5281	14.4667	12.0098	12.9513
CEP152	38.3773	37.7428	40.3136	41.2473	44.984	40.6594
CEP162	38.6837	35.3928	41.7588	34.5306	34.133	36.4992
CEP164	31.7896	32.3307	30.8817	32.6361	30.1298	29.6703
CEP170	77.6738	83.3191	81.9963	70.525	64.3682	72.8415
CEP170_1	76.7545	81.0403	80.0947	69.4917	63.104	72.0565
CEP170B	37.8411	38.0277	38.0317	39.6973	40.8754	37.3627
CEP192	37.3049	34.3246	33.0115	32.8084	32.2368	33.6735
CEP20	44.965	47.5702	50.43	49.7723	44.7733	50.7065
CEP20_1	47.5694	50.9172	54.5374	52.2695	46.9856	54.0032
CEP250	35.543	36.461	32.9354	34.7889	38.5577	34.3014
CEP290	43.9692	41.5171	41.9109	41.1611	40.0326	48.3517
CEP295	50.5569	49.9203	49.0609	48.4806	43.193	49.0581
CEP350	52.3953	57.9673	52.6359	46.9306	48.1444	58.0063
CEP43	68.4816	73.919	74.3139	61.7417	53.0958	68.9168
CEP44	15.7799	13.8865	15.2127	14.2945	14.1168	14.1287
CEP55	36.8452	36.1762	32.7072	29.6222	27.6014	28.8854
CEP57	85.2573	84.8858	83.0612	76.4667	67.4233	77.7865
CEP57L1	18.8439	20.723	21.4499	21.3556	18.4361	23.3909
CEP63	20.2228	17.0199	19.0158	19.4611	17.4879	18.1319
CEP68	12.0264	16.0941	15.2127	16.5333	17.6986	16.0911
CEP70	28.2659	27.773	24.7967	29.1056	27.4961	27.3156
CEP72	155.654	175.184	176.771	138.295	143.064	136.656
CEP72-DT	15.8565	15.0971	14.2238	12.4861	13.6954	12.0879
CEP72-DT_1	15.7799	14.9547	14.452	12.4	13.1686	12.0094
CEP76	18.7673	19.2987	19.3201	18.6	16.6451	16.0126
CEP78	60.8215	56.8991	58.3406	44.4334	42.7716	47.4098
CEP83	41.6711	41.8732	42.2152	41.075	42.1396	40.8948
CEP85	36.0792	38.5262	36.1301	35.5639	33.2902	34.3799
CEP89	15.2437	14.3138	13.5393	16.7917	14.2221	18.7598
CEP95	42.5903	43.3687	43.0519	39.2667	41.9289	40.0314
CEP97	25.5082	25.1382	26.4701	21.0111	17.2772	25.9027
CEPT1	22.1378	18.1593	21.2977	22.8195	21.9126	23.4694
CERCAM	12.103	12.7471	8.97548	13.8639	14.4328	14.2072
CERS2	72.1585	72.8508	74.6942	85.5945	84.9112	82.0252
CERS5	22.1378	24.1412	25.5573	24.7139	26.4426	26.7661
CERS6	59.5192	63.5931	62.6762	72.7639	63.104	71.7426
CERT1	34.394	34.2534	35.1413	32.9806	32.3421	35.4788
CES2	38.9135	34.8231	36.2822	32.2917	35.0812	30.7692
CETN2	25.8147	23.3578	25.4052	24.8	24.5463	21.821
CETN2_1	25.355	22.4321	24.5685	24.1111	24.0195	21.3501
CETN3	10.0348	10.4683	11.1053	13.5195	10.1135	12.2449
CFAP20	36.6154	38.9535	36.2062	32.4639	32.9742	32.5746
CFAP20DC	14.0946	15.8093	15.9733	19.2028	18.8575	21.0361
CFAP298	30.0277	29.6246	34.6849	29.9667	32.4475	30.1413
CFAP36	27.8063	27.3458	28.5998	32.55	28.7602	27.394
CFAP44	18.7673	16.5214	18.3313	16.5333	20.227	17.5824
CFAP92	22.9038	21.3639	24.1121	27.6417	26.2319	24.0973
CFAP97	87.7851	93.0041	97.7414	106.52	98.9226	119.152
CFDP1	51.0165	46.3596	50.2779	51.3223	52.0424	50.2355
CFL1	654.482	673.318	639.693	556.881	578.576	556.515
CFL2	16.8523	15.1684	16.81	17.1361	19.9109	19.2308
CFLAR	50.5569	52.9824	53.4725	47.1028	47.5123	50
CFTR	43.816	40.8762	36.054	53.3889	49.4086	50.628
CGGBP1	63.9621	66.6553	69.5219	70.0945	69.3196	78.336
CGN	25.0486	23.7139	26.1658	31.6889	29.287	32.1821
CGREF1	87.5553	81.2539	75.3027	85.2501	87.1235	90.9734
CHAC1	11.1072	11.5365	11.0292	11.0222	12.8526	9.89011
CHAC2	10.8774	10.1834	11.4856	8.78334	10.3242	8.79121
CHAF1A	65.7239	67.7947	65.1863	60.0195	58.574	59.0267
CHAF1B	14.6309	15.9517	13.3111	14.6389	12.9579	12.4019
CHAMP1	60.7449	66.0144	61.5353	70.4389	68.7928	63.7363
CHASERR	25.5848	28.8412	29.6647	22.0445	16.8558	22.6845
CHCHD1	26.5041	26.6336	27.3067	26.4361	24.1249	25.9027
CHCHD10	65.7239	59.1067	59.5576	58.8139	64.3682	58.0848
CHCHD10_1	65.9538	60.0325	60.5464	58.5556	64.6842	58.2418
CHCHD2	248.571	242.053	239.295	231.897	254.944	233.36
CHCHD3	61.0513	60.0325	58.1885	58.2973	54.6761	56.201
CHCHD4	23.5166	23.2866	25.7094	25.3167	24.3356	24.3328
CHCHD6	13.8648	12.1062	12.7786	14.5528	13.9061	14.9137
CHCHD7	102.339	101.834	106.945	100.922	106.192	108.085
CHD1	70.8562	74.5599	72.1841	62	57.7312	65.9341
CHD1L	57.6808	52.6976	56.8193	58.9	62.7879	60.9105
CHD2	115.591	115.863	119.419	113.839	109.563	111.539
CHD3	71.7755	67.3674	62.7523	64.2389	67.4233	66.1696
CHD4	403.842	402.709	393.856	387.242	364.296	386.342
CHD6	74.6863	73.5629	74.5421	72.9362	73.0068	76.4522
CHD7	245.354	261.992	241.577	227.247	234.507	252.433
CHD8	116.511	123.839	119.724	111.686	111.564	115.463
CHD9	30.5639	29.4109	32.0987	31.0861	30.8672	33.3595
CHDH	149.219	150.473	149.845	176.614	163.396	180.455
CHEK1	56.9148	58.6794	54.9938	50.1167	48.6712	50.471
CHEK2	17.7715	18.8714	18.1791	16.4472	18.5414	18.9953
CHERP	100.884	106.25	103.066	96.5306	109.036	91.4443
CHGB	23.5932	25.8503	25.4052	27.2972	24.4409	29.1994
CHID1	78.1334	76.8387	76.1394	84.8195	90.7054	82.0252
CHKA	22.5974	24.8533	22.1344	26.35	25.073	27.0016
CHL1	508.48	506.039	488.859	542.328	542.652	593.407
CHM	24.0528	24.2836	28.1434	25.7472	25.2837	26.6876
CHMP1A	104.254	104.541	102.609	95.4112	104.401	91.6013
CHMP1B	57.6042	62.7386	59.0252	53.475	51.1996	56.1225
CHMP1B2P	38.5305	34.111	35.3695	28.675	33.6063	32.6531
CHMP2A	39.1433	38.0277	36.5865	43.5723	39.9272	43.7991
CHMP2B	43.7394	45.0778	43.3561	39.4389	31.394	43.0141
CHMP4A	22.674	19.9396	21.7541	22.8195	21.3858	20.1727
CHMP4A_1	22.2144	19.2987	20.9935	22.3028	21.1751	19.6232
CHMP4B	132.367	141.144	131.514	141.481	138.323	132.418
CHMP4C	59.4426	57.3976	63.3608	65.1	60.4703	62.5589
CHMP5	44.8118	43.7959	45.8662	46.9306	40.2433	49.9215
CHMP6	17.3119	19.1563	15.3648	18.0833	16.1184	21.1931
CHMP7	25.7381	27.0609	25.0248	31.1722	28.3389	29.7488
CHN1	15.7033	15.5244	15.9733	20.4945	17.9093	19.9372
CHORDC1	73.5373	73.5629	75.7591	71.1278	65.4217	69.3878
CHORDC1_1	72.0053	71.8538	73.8575	69.8362	64.0521	68.2104
CHP1	49.1781	49.7066	49.4412	58.7278	51.5156	53.2182
CHPF	102.799	109.383	99.1866	112.978	119.676	108.477
CHPF2	28.8787	31.6185	33.62	32.6361	38.9791	33.438
CHPT1	27.0403	27.9155	27.2307	29.1917	24.3356	31.3972
CHRAC1	25.8913	27.8443	27.0025	25.4028	28.4442	27.0801
CHRD	239.073	227.953	248.803	159.995	149.911	151.727
CHRM3	36.8452	39.8792	39.0966	33.5834	31.6047	31.6327
CHRNB1	18.9205	17.8744	18.4834	21.8722	22.334	22.292
CHRNB1_1	19.0737	17.6608	17.951	21.8722	22.334	22.292
CHST12	14.1712	14.3138	14.452	15.8445	17.2772	14.8352
CHST15	20.759	23.5715	21.0696	21.2695	23.7035	23.8619
CHSY1	22.5974	23.9988	24.7206	23.5945	23.2821	23.2339
CHTF18	62.0471	58.1097	56.9715	54.4223	55.9403	49.0581
CHTOP	62.7365	63.5931	69.2177	61.4834	56.2563	60.5966
CHUK	47.4162	50.7036	50.2018	44.4334	42.561	46.0754
CHURC1	21.908	23.0018	21.8302	26.0917	25.4944	26.8446
CIAO1	88.4745	87.1646	90.8957	90.3306	89.5466	94.898
CIAO2A	36.4622	40.5914	37.4992	34.7889	31.8154	35.7143
CIAO2B	29.7979	29.6958	29.6647	35.1334	34.6598	32.1821
CIAO3	30.5639	29.2685	28.2195	34.0139	29.7084	28.9639
CIAPIN1	66.1836	70.0023	67.7725	67.3389	59.1007	70.8792
CIB1	23.6698	20.5093	19.3201	19.8917	18.2254	18.1319
CIBAR1	15.7799	15.5956	18.1031	16.7917	14.6435	18.0534
CIC	67.7922	71.3553	69.7501	78.5334	79.117	76.7661
CILK1	104.025	112.089	116.833	96.6167	85.4379	106.907
CINP	18.3843	18.0169	18.8637	16.9639	16.7505	19.1523
CIP2A	58.217	55.4037	59.1773	48.1361	49.0926	48.4302
CIPC	65.1877	65.7295	69.2937	65.6167	62.1558	65.7771
CIR1	21.6016	23.2154	21.602	22.5611	21.7019	23.7834
CIRBP	113.14	109.383	109.455	120.211	119.571	120.801
CISD1	32.7088	33.0428	30.7296	34.1	31.2886	32.8886
CISD2	32.5556	34.9655	38.1077	32.3778	29.7084	32.4176
CISD3	31.4832	34.0398	33.3158	31.3445	30.3405	34.6154
CISD3_1	31.0235	33.6837	32.6312	31.1722	30.2351	34.2229
CIT	72.4649	74.3463	70.3586	72.5056	73.1121	70.7222
CITED2	13.0988	15.0971	13.7675	10.6778	10.6402	11.146
CIZ1	55.6892	56.0446	53.0162	55.1112	56.6777	54.7096
CKAP2	133.899	140.788	142.467	119.35	116.305	129.906
CKAP2L	11.9498	12.7471	12.018	10.5056	10.1135	11.3815
CKAP4	145.16	136.942	137.066	147.25	142.221	148.587
CKAP5	218.007	217.342	205.751	214.417	195.633	207.064
CKB	439.079	443.229	407.015	387.242	388.737	382.104
CKMT1A	23.2868	25.0669	23.5036	22.8195	23.2821	28.179
CKMT1B	24.8188	26.2064	24.4163	23.4222	24.9677	28.336
CKS1B	61.5109	65.8007	57.1236	53.2167	54.36	54.8666
CKS2	82.04	86.1676	86.7883	70.6973	69.741	77.708
CLASP1	42.2839	39.9505	42.3673	37.5445	37.1882	40.5024
CLASRP	52.7783	51.2733	48.4524	52.8723	52.5691	47.0958
CLBA1	12.4094	10.2547	11.1053	14.6389	15.1702	11.7739
CLCC1	15.7033	16.3078	16.2776	16.3611	15.2756	15.0707
CLCN2	36.5388	37.458	35.7498	35.9945	35.0812	32.7316
CLCN3	85.3339	84.957	92.2649	95.4112	83.331	95.9969
CLCN6	49.7909	51.9854	52.864	51.0639	60.7863	49.4506
CLCN7	67.7922	72.7796	69.0655	81.2889	81.0133	70.7222
CLDN1	13.0988	15.8093	16.6579	16.0167	14.8542	15.3846
CLDN12	74.5331	83.3191	83.1373	69.1473	71.6372	75.1178
CLDN3	64.2685	70.0023	61.6113	66.4778	66.5805	60.5181
CLDN4	80.4314	88.4465	85.5713	72.7639	76.0619	67.347
CLDN7	124.937	130.391	130.981	117.456	128.315	115.071
CLDN7_1	122.486	126.261	128.623	115.217	125.997	113.265
CLDND1	28.6489	30.6216	28.0674	25.0584	29.287	27.708
CLEC16A	42.4371	43.2262	40.9221	42.2806	39.1898	40.3454
CLEC2D	24.1294	23.9275	23.8078	24.2834	21.2805	22.449
CLIC1	410.66	410.97	422.912	465	467.96	459.812
CLIC1_1	409.741	410.543	422.228	464.656	467.117	459.341
CLIC1_2	409.741	410.4	422.228	464.398	467.012	459.419
CLIC1_3	410.277	411.112	422.38	464.742	467.222	459.576
CLIC1_4	409.741	410.329	422.228	464.398	467.012	459.498
CLIC1_5	409.741	410.329	422.228	464.398	467.012	459.498
CLIC1_6	410.813	411.967	423.293	465.603	468.276	460.597
CLIC4	98.3561	96.1374	107.173	80.3417	78.3796	98.3517
CLIC6	11.6434	12.035	11.4095	17.05	13.6954	17.19
CLINT1	97.5135	104.541	107.173	105.4	97.3424	104.396
CLIP1	23.057	25.7791	22.5908	24.2834	24.0195	23.0769
CLK1	68.8646	73.1357	76.2155	61.4834	64.4735	63.1868
CLK2	57.834	49.7066	54.9178	52.0111	56.6777	48.5872
CLK2_1	56.2254	48.6384	52.7119	50.5473	54.8868	47.3313
CLK3	31.2533	31.3337	26.7743	24.5417	24.8623	24.0973
CLK4	17.4651	18.1593	17.951	16.5333	18.9628	17.6609
CLN3	28.4957	26.8473	29.5126	28.1584	27.4961	30.2198
CLN5	21.525	21.4351	23.96	23.8528	22.2286	23.7834
CLN6	46.114	46.9293	45.638	42.3667	46.1428	48.0377
CLN8	18.9971	18.5866	23.0472	25.4028	20.0163	21.821
CLN8_1	17.9247	17.4472	22.1344	24.7139	18.2254	21.4286
CLNS1A	117.813	115.863	113.791	124.689	133.372	130.612
CLOCK	25.8147	29.9094	27.611	24.2834	23.8088	25.9027
CLP1	22.8272	25.7079	25.177	26.5222	23.1768	24.4113
CLPB	46.9566	47.8551	43.5843	49.9445	44.8786	48.0377
CLPP	54.4636	56.5431	51.1146	54.1639	54.8868	51.4914
CLPTM1	89.3172	91.7935	95.0792	95.5834	96.8156	94.898
CLPTM1L	178.405	172.976	171.827	192.114	191.314	186.342
CLPTM1L_1	135.661	130.676	128.927	146.82	150.017	141.287
CLPX	64.3451	62.0977	67.164	62.1723	57.8365	61.931
CLSPN	44.1224	45.0778	46.5508	38.0611	38.2416	41.2088
CLSTN1	191.81	198.043	181.639	206.236	205.43	198.509
CLSTN3	30.0277	31.761	28.1434	33.0667	38.2416	32.1821
CLSTN3_1	30.2575	32.3307	27.8392	33.2389	38.4523	32.1036
CLTA	115.974	117.003	119.039	117.37	120.624	117.19
CLTB	21.7548	21.7912	21.3738	21.7861	22.65	19.4663
CLTC	418.55	426.281	436.604	398.092	385.577	412.795
CLTCL1	25.7381	27.4882	24.3403	26.7806	29.287	26.7661
CLUAP1	20.5292	18.0881	17.5706	16.1028	17.3826	17.4254
CLUH	272.701	275.167	261.582	269.959	282.756	259.419
CLYBL	81.8868	80.3994	78.4213	76.8973	75.8512	83.0456
CMAS	39.0667	39.3095	40.3896	41.5056	40.8754	40.1099
CMBL	41.5179	38.5974	33.8482	44.3473	45.7214	44.3485
CMC1	18.7673	18.5154	17.4946	20.7528	21.7019	20.7221
CMC2	32.6322	30.8352	31.8706	29.9667	30.3405	30.3768
CMC2_1	33.0152	31.4049	32.1748	30.3111	30.6565	30.8477
CMIP	206.824	221.116	219.595	216.57	215.122	215.463
CMPK1	78.0568	75.913	84.7346	72.0751	63.7361	80.6908
CMSS1	48.2588	48.3536	49.5173	55.5417	52.253	54.6311
CMTM4	102.416	111.306	111.281	114.442	111.354	120.173
CMTM6	24.589	22.076	27.0786	35.1334	30.1298	36.8132
CMTM8	22.5974	26.7761	27.6871	27.8139	22.9661	29.5919
CMTR1	123.098	121.347	118.279	135.195	130.633	134.066
CMTR2	20.0696	20.8654	22.0584	23.5083	21.1751	22.449
CMTR2_1	19.7631	20.8654	21.9823	23.3361	20.7537	22.2135
CNBP	446.433	464.166	465.736	452.859	425.82	455.809
CNDP2	92.0748	94.0011	83.5936	95.239	91.0214	94.1131
CNIH1	82.5762	85.5267	88.0053	84.3889	76.4833	90.8164
CNIH4	15.0905	27.2745	19.9286	34.2722	21.8072	32.2606
CNKSR1	16.2395	13.7441	15.8972	18.0833	20.543	18.6813
CNN2	146.462	156.74	146.65	140.792	148.015	138.776
CNN3	183.307	175.113	171.067	158.272	160.973	162.323
CNN3-DT	12.7924	11.7501	11.8659	11.3667	10.5349	10.675
CNNM3	30.9469	33.8974	32.7072	38.2334	40.0326	36.4992
CNNM4	10.3412	13.6017	10.9531	10.9361	12.9579	13.4223
CNOT1	370.061	380.633	374.992	381.645	382.733	377.865
CNOT10	47.4162	46.146	46.1705	43.6584	45.9321	45.212
CNOT10_1	46.9566	45.6475	45.4859	43.7445	45.5107	44.9765
CNOT11	63.6557	60.3886	64.7299	60.9667	60.7863	63.5008
CNOT2	79.6654	75.1296	74.0857	79.3945	73.3228	79.2779
CNOT3	64.4983	63.4507	61.7635	60.6223	65.8431	60.9105
CNOT3_1	54.6168	53.0536	52.4077	52.7861	54.4654	51.5699
CNOT3_2	54.6168	53.0536	52.4077	52.7	54.4654	51.6484
CNOT3_3	54.6168	52.9824	52.4077	52.7	54.4654	51.5699
CNOT3_4	54.6168	52.9824	52.4077	52.7	54.4654	51.5699
CNOT3_5	54.6168	53.0536	52.4077	52.7	54.4654	51.5699
CNOT3_6	54.6168	53.0536	52.4077	52.7	54.4654	51.5699
CNOT3_7	54.6168	53.0536	52.4077	52.7861	54.4654	51.5699
CNOT3_8	54.6168	52.9824	52.4077	52.7	54.4654	51.5699
CNOT3_9	54.9998	53.1961	52.4077	52.7	54.7814	51.5699
CNOT4	22.3676	22.3609	20.6132	19.375	20.3323	20.4082
CNOT6	75.9119	77.9782	79.8665	75.3473	76.9047	82.4961
CNOT6L	17.5417	18.729	18.9398	13.5195	13.4847	15.8556
CNOT7	80.891	86.4525	89.3745	76.6389	76.1672	89.325
CNOT8	59.0596	65.0174	65.7187	66.2195	60.1542	66.1696
CNOT9	75.6055	81.4676	76.2916	72.5917	68.7928	71.2716
CNP	53.2379	54.7627	49.8215	59.7612	63.7361	62.3234
CNPPD1	35.3898	37.1731	35.6737	37.3722	34.8705	37.5196
CNPY2	82.04	89.0874	87.2447	89.9001	95.13	82.9671
CNPY3	73.5373	81.61	78.6495	81.6334	77.6421	82.0252
CNPY4	18.0013	16.0941	17.2664	15.6722	14.6435	16.719
CNST	20.9122	22.2896	20.5371	20.5806	20.227	22.3705
CNTLN	16.6991	17.3047	17.0382	15.2417	14.3274	18.2889
CNTNAP1	9.57517	9.18647	8.21484	11.1945	12.7472	9.81162
CNTRL	38.3007	36.461	32.8594	36.3389	34.3437	41.3658
CNTROB	60.2853	55.5461	55.9066	59.9334	58.89	58.2418
COA1	43.2798	44.7929	43.6604	41.5917	45.3	45.3689
COA3	28.2659	26.7761	28.2956	29.8806	31.6047	31.6327
COA4	49.0249	46.6445	48.8327	55.9723	51.0942	55.2591
COA5	13.0222	15.0971	15.9733	16.9639	13.8007	16.1696
COA6	16.0097	16.9487	17.1143	15.3278	14.0114	17.2685
COA7	84.0317	83.0343	80.475	82.3223	76.2726	82.0252
COA8	32.4024	33.0428	31.1099	34.875	29.1816	31.6327
COASY	109.234	98.5587	107.706	94.464	95.13	90.4239
COBL	88.0915	86.8086	82.9091	90.4167	89.0198	88.2261
COBLL1	20.4526	18.8002	20.1568	23.9389	24.0195	24.7253
COG1	37.6879	36.8883	40.2375	40.1278	42.4556	38.9325
COG2	39.9093	38.0989	38.0317	45.6389	41.2968	43.4066
COG3	58.8298	60.1749	60.5464	58.2973	62.8933	59.6547
COG4	74.0735	73.919	72.1081	79.4806	81.8561	80.3768
COG5	32.5556	32.2595	33.6961	33.4972	33.7116	36.0283
COG5_1	33.0152	31.4761	34.0003	33.5834	33.9223	36.7347
COG6	44.8884	43.6535	49.213	44.4334	45.6161	49.1366
COG8	23.6698	23.2154	23.0472	25.9195	24.2302	22.763
COIL	26.1977	26.9185	27.4589	25.9195	27.2854	26.6091
COL4A5	91.1556	87.8055	92.3409	102.903	93.7605	102.433
COL4A6	103.795	98.345	105.5	107.036	96.4996	105.259
COL7A1	11.337	8.90162	8.74729	11.8833	10.8509	9.02669
COLGALT1	86.1765	86.0252	82.7569	79.8251	77.9582	78.65
COMMD2	43.3564	44.9354	48.1481	47.3611	46.9856	50.157
COMMD3	13.635	14.4562	14.452	15.5	13.59	15.1491
COMMD4	35.0834	35.9625	39.0966	34.2722	36.24	36.7347
COMMD5	31.713	31.4761	34.9891	35.8222	31.2886	36.3422
COMMD6	33.7046	36.7459	37.3471	42.7111	40.8754	43.8776
COMMD7	10.2646	9.04404	8.44303	12.9167	12.9579	12.4804
COMMD8	19.5333	20.8654	20.1568	20.7528	19.2788	23.1554
COMMD9	38.6071	36.3186	35.1413	35.3056	35.7133	35.7143
COMT	40.9051	41.802	42.8997	47.1028	52.3584	46.2324
COMTD1	28.6489	29.6246	27.0786	28.2445	25.3891	27.2371
COP1	38.3773	39.452	38.2599	33.9278	34.7651	36.2638
COPA	158.948	160.799	163.612	159.22	153.599	154.553
COPB1	130.682	132.314	133.415	131.75	123.048	130.063
COPB2	223.14	222.683	229.027	226.903	219.442	224.097
COPE	109.54	111.662	109.455	115.82	119.15	116.17
COPG1	148.607	150.971	145.585	146.992	148.226	147.096
COPG2	28.4957	27.1321	28.4477	31	35.0812	30.6908
COPRS	25.5082	22.3609	22.5908	25.0584	22.65	24.6468
COPS2	96.2879	92.4344	103.294	92.4834	75.6405	97.0173
COPS3	84.9509	86.6661	90.1351	84.6473	80.5919	87.4412
COPS4	35.926	39.0959	33.3918	35.2195	33.1849	39.8744
COPS5	96.2879	98.1314	96.9808	97.7362	92.0749	98.4302
COPS6	91.7684	87.4495	89.6787	94.9806	91.5482	91.2088
COPS7A	45.4246	42.2293	44.421	40.8167	46.8803	45.8399
COPS7B	42.6669	44.3657	43.6604	45.725	46.4589	41.8368
COPS8	39.3731	42.799	43.9646	47.3611	45.0893	49.3721
COPS9	23.3634	23.7851	20.6132	23.3361	25.4944	25.6672
COPZ1	73.3075	75.6281	72.032	75.1751	75.2191	73.4694
COQ10A	14.2478	14.0289	15.4409	17.825	15.9077	14.8352
COQ10B	13.4818	17.2335	17.1903	14.1222	12.4312	16.248
COQ3	30.6405	29.8382	32.3269	26.1778	24.5463	27.0801
COQ4	31.9428	28.2715	30.5014	31.6889	33.817	28.7284
COQ5	22.3676	19.3699	20.3089	19.8917	18.7521	19.3093
COQ7	17.8481	21.7199	17.7988	18.6	19.0681	22.9984
COQ8A	64.1153	64.4477	63.8932	76.5528	66.1591	70.8792
COQ8B	17.6183	19.4411	16.9621	16.4472	19.3842	15.6201
COQ9	51.4761	48.2824	49.0609	58.9862	59.5221	51.5699
CORO1A	35.3132	36.461	37.9556	27.6417	27.6014	27.4725
CORO1B	65.4941	70.9281	67.24	72.2473	71.4265	68.9953
CORO1C	197.938	197.117	211.532	183.158	178.882	200.393
COTL1	85.6403	91.4374	80.9314	122.967	127.578	126.374
COX1	12537	11375.1	12825	16101.7	17598.4	14944.7
COX10	33.0152	34.6095	35.6737	33.6695	36.9775	34.2229
COX11	79.2058	76.3403	81.6921	68.0278	65.7377	72.606
COX14	14.5543	16.2365	16.2776	16.5333	15.8023	16.562
COX15	49.0249	50.9885	50.2018	50.2889	46.3535	50.157
COX16	12.7158	12.1062	12.5505	12.7445	10.8509	13.4223
COX17	28.4957	30.3367	28.9801	33.2389	28.9709	32.5746
COX19	10.8774	11.2516	11.7898	12.1417	12.5365	11.5385
COX2	5596.88	5131.18	5523.8	6765.58	7268.76	6428.73
COX20	77.444	75.2008	85.267	73.0223	70.6891	81.1617
COX3	8360.35	7709.72	8259.26	9751.92	10614.3	9598.67
COX4I1	256.385	257.292	252.759	253.425	251.995	246.075
COX5A	126.928	126.261	122.918	128.133	131.791	131.005
COX5B	77.3674	68.3644	71.4996	74.3139	74.271	72.292
COX5B_1	78.3632	70.4296	72.6405	75.0028	75.5352	73.5479
COX6A1	231.796	233.151	223.17	232.586	243.04	229.121
COX6B1	170.438	173.403	169.165	166.797	173.72	169.937
COX6C	40.8285	41.7308	40.0854	40.5584	38.1363	46.6248
COX7A2	155.424	161.368	156.691	160.942	174.668	170.722
COX7A2L	67.639	67.5811	67.6203	69.5778	67.634	75.2748
COX7B	128.997	119.709	128.015	122.536	126.945	123.312
COX7C	148.3	150.046	150.301	160.597	149.069	154.396
COX8A	116.894	123.768	118.735	119.953	119.466	116.248
CPD	122.562	124.836	128.319	121.158	113.777	127.316
CPE	26.9637	27.5594	24.9488	31.6889	30.9726	34.3014
CPEB2	11.9498	14.1002	14.9084	9.64445	12.6419	14.3642
CPEB4	26.3509	33.8974	36.3583	22.3889	23.5982	27.3156
CPNE1	100.654	97.6329	96.9047	96.7028	101.662	100.549
CPNE3	135.508	134.379	135.621	121.072	114.62	138.226
CPOX	26.5807	30.4791	29.0562	27.4695	27.7068	26.6876
CPPED1	14.7075	13.9577	16.0494	18.1695	18.3307	17.2685
CPSF1	111.225	110.594	114.932	128.133	128.631	121.115
CPSF1_1	109.387	108.315	113.867	125.808	127.472	118.838
CPSF2	126.086	126.332	130.297	121.761	116.305	129.906
CPSF3	61.4343	58.3234	57.5039	67.1667	65.211	63.9718
CPSF4	35.8494	35.6777	35.1413	35.65	39.4005	35.0079
CPSF6	145.543	139.008	141.554	127.617	124.733	128.885
CPSF7	168.063	162.223	171.143	159.392	164.028	163.187
CPT1A	77.6738	87.6631	79.3341	100.32	97.237	97.0173
CPT2	27.0403	31.9746	30.5014	29.7945	30.7619	29.4349
CPTP	25.2018	25.9215	27.6871	26.6945	25.8105	26.0597
CRACD	23.5166	21.3639	20.8414	20.925	19.3842	20.0942
CRACDL	23.057	20.2245	25.9376	18.6861	17.3826	20.7221
CRACR2A	20.9122	26.2064	24.1882	27.2111	25.2837	25.2747
CRACR2B	9.88157	9.54253	7.91059	16.0167	14.7488	14.5997
CRAMP1	40.8285	43.5823	42.5955	37.7167	46.4589	37.9906
CRB3	13.0222	14.385	11.5616	14.0361	14.6435	12.1664
CRBN	23.3634	23.1442	27.5349	23.0778	21.8072	28.179
CRCP	33.7812	31.6185	34.2285	32.2917	31.8154	33.281
CREB1	44.8118	41.2323	45.8662	40.0417	31.4993	40.5809
CREB3	24.2826	25.7079	24.2642	25.8334	26.1265	24.1758
CREB3L2	32.5556	32.1882	33.1636	32.2917	27.4961	31.1617
CREB3L4	10.6476	9.32889	11.4856	10.9361	15.1702	13.1083
CREBBP	113.293	123.768	127.026	122.708	125.787	119.623
CREBL2	39.9093	41.4459	42.9758	39.9556	38.7684	48.1947
CREBZF	78.593	76.4827	83.2133	68.0278	67.1072	68.5244
CREG1	27.1169	31.0488	33.3158	36.5972	39.4005	39.2465
CRELD1	15.6267	17.1623	13.9957	20.15	20.3323	17.5039
CRELD2	23.2868	22.8593	24.8727	25.2306	26.1265	27.2371
CREM	11.4136	9.47132	11.3334	12.0556	9.9028	10.675
CRIP1	43.2032	39.5232	35.0652	27.9	34.5544	36.6562
CRIP2	15.7799	18.5866	19.168	12.9167	13.9061	12.1664
CRIPT	20.9122	22.6457	21.6781	21.0972	18.3307	19.4663
CRK	104.944	106.178	100.784	98.5973	97.4477	100.079
CRK_1	94.7559	92.4344	90.6675	86.8862	86.07	89.639
CRKL	118.502	116.86	116.453	110.222	108.509	106.75
CRLF3	18.6907	16.8062	17.951	19.8917	22.5447	23.6264
CRLS1	57.7574	58.8219	65.3384	61.3112	58.1526	67.2685
CRNDE	23.44	24.7109	23.96	18.4278	19.1735	21.1931
CRNKL1	50.8633	53.1961	50.3539	52.1834	49.1979	56.6719
CROCC	32.1726	29.3397	27.5349	38.4917	42.561	40.0314
CROCC_1	31.713	28.6988	27.0786	37.2861	41.2968	38.854
CROCCP2	11.9498	10.2547	11.2574	11.8833	12.3258	11.146
CROCCP2_1	14.0946	12.3198	12.8547	13.6056	14.7488	12.9513
CRTAP	19.3801	19.3699	19.6243	26.1778	23.9142	24.9608
CRTC1	23.1336	27.7018	24.6445	30.7417	38.4523	31.7112
CRTC2	27.4999	27.6306	27.5349	26.6945	28.6549	21.8995
CRY1	37.3049	39.5232	38.8684	32.7222	28.6549	30.1413
CRY2	9.65177	10.2547	9.20367	12.9167	10.7456	9.81162
CRYBB2P1	16.0863	14.1002	12.8547	10.3333	14.7488	12.4019
CRYBG1	37.1516	33.3276	30.8817	32.4639	31.1833	36.7347
CRYZ	72.7713	81.5388	85.6474	75.0028	66.7912	82.5746
CS	345.855	347.377	349.435	337.211	343.543	341.444
CSDE1	573.284	566.143	572.301	565.234	546.761	570.251
CSE1L	310.082	312.482	312.925	285.717	274.75	297.959
CSK	176.949	164.787	173.957	168.95	168.453	161.774
CSNK1A1	176.949	168.703	181.944	172.481	174.879	175.118
CSNK1D	146.615	149.761	148.476	141.653	144.539	145.604
CSNK1G1	39.2199	37.6716	39.2487	40.8167	39.7165	40.9733
CSNK1G2	125.55	125.691	118.735	120.125	124.417	124.097
CSNK1G3	43.9692	44.152	44.1168	44.175	41.0861	46.9388
CSNK2A1	234.707	241.056	248.347	264.017	253.048	261.774
CSNK2A2	76.9843	74.7024	67.4682	71.5584	75.2191	77.7865
CSNK2B	222.757	226.884	225.756	212.092	223.024	218.524
CSNK2B_1	222.986	227.739	226.669	212.522	223.656	218.76
CSNK2B_2	222.757	227.098	225.984	212.092	223.129	218.524
CSNK2B_3	222.757	227.098	225.832	212.092	223.129	218.524
CSNK2B_4	207.13	210.577	207.349	195.989	207.432	200.471
CSNK2B_5	218.161	222.683	221.725	209.164	221.022	215.934
CSNK2B_6	218.927	222.896	222.714	209.681	221.865	216.327
CSPP1	47.1098	50.1339	49.8976	42.3667	44.6679	47.8022
CSRNP1	8.19634	14.2426	10.5728	9.38612	11.167	8.86971
CSRNP2	22.7506	26.42	26.6982	25.8334	26.9693	25.6672
CSRNP3	82.6528	82.6782	76.824	58.5556	63.3147	65.3062
CSRP1	9.42196	9.75617	10.2686	18.6	20.9644	19.7017
CSRP2	29.4915	27.5594	26.9264	26.7806	28.2335	27.551
CST1	14.3245	17.6608	13.3111	28.675	28.7602	28.9639
CST3	137.04	151.327	144.14	190.995	205.009	189.875
CSTB	9.72837	10.5395	8.97548	15.5	16.2237	16.562
CSTF1	52.2421	49.9203	48.4524	47.7056	43.193	48.8226
CSTF2	43.8926	43.4399	49.6694	42.7111	45.1947	44.8195
CSTF2T	57.6808	54.9764	55.3741	53.3028	52.3584	60.2826
CSTF3	49.1781	53.6945	49.4412	46.1556	50.1461	54.8666
CSTPP1	26.7339	25.7791	25.4052	30.6556	25.9158	28.4145
CTBP1	75.7587	79.7585	81.5399	75.1751	76.7993	79.3564
CTBP1-DT	12.5626	12.2486	11.4095	13.6917	10.9563	10.9105
CTBP2	130.375	127.329	130.601	121.675	125.576	120.565
CTC1	44.7352	41.7308	49.2891	48.2223	51.4103	45.9969
CTCF	103.259	104.897	111.357	98.2528	92.8124	99.6076
CTDNEP1	103.182	101.194	95.5356	93.9473	107.14	93.7991
CTDNEP1_1	53.3145	49.9203	48.6806	49.3417	57.0991	50
CTDP1	24.972	25.423	21.9062	21.7	22.5447	21.821
CTDP1_1	14.7841	14.1002	11.9419	12.4861	12.3258	13.0298
CTDSP1	53.9273	58.7507	52.4077	56.7473	58.574	56.6719
CTDSP2	147.381	148.052	140.033	156.378	156.127	160.283
CTDSPL	31.4065	31.2625	33.7721	53.475	50.9889	52.1193
CTDSPL2	45.1948	47.9975	49.8215	38.4056	37.3989	45.1335
CTHRC1	31.2533	27.9867	30.3493	33.4972	34.5544	37.1272
CTIF	18.2311	18.9426	15.1366	19.8917	17.4879	19.6232
CTIF_1	17.6949	18.5866	14.9084	19.7195	17.0665	19.2308
CTNNA1	382.011	379.28	374.764	366.661	369.143	362.716
CTNNAL1	71.3158	65.0174	66.3273	67.425	60.0489	64.5212
CTNNB1	871.723	889.378	909.033	804.881	778.739	818.603
CTNNBIP1	23.8996	24.07	20.7653	35.0472	27.9175	32.7316
CTNNBL1	44.3522	44.5081	40.9982	41.5917	40.9807	45.2904
CTNND1	13.4052	10.8956	10.1925	12.2278	13.0633	11.8524
CTNS	27.6531	29.5534	29.6647	32.9806	34.7651	28.5714
CTPS1	97.3603	98.345	102.533	94.2056	95.13	97.6453
CTPS2	27.6531	24.8533	23.96	26.0056	21.3858	25.8242
CTR9	83.9551	77.7645	78.1171	81.4612	79.9598	81.0047
CTSA	69.3242	64.9462	66.8597	70.3528	72.7961	67.8179
CTSB	32.096	31.5473	37.1189	42.7111	37.0828	33.909
CTSB_1	44.3522	46.6445	51.0385	58.8139	54.7814	48.1162
CTSC	128.154	125.121	120.56	133.817	138.218	144.663
CTSD	98.1263	98.0602	99.3388	105.917	107.983	106.593
CTTN	169.978	164.715	164.221	179.714	178.566	178.258
CTTN_1	167.527	164.715	162.243	176.183	174.352	174.333
CTTNBP2NL	21.525	20.4381	22.2866	21.2695	22.0179	22.135
CTU2	22.0612	23.5715	22.819	23.25	24.757	22.3705
CTXN1	31.4832	33.2564	34.0764	32.9806	32.9742	30.4553
CUEDC1	24.206	26.7761	23.96	33.2389	33.5009	31.1617
CUEDC2	32.7854	37.5292	33.0876	36.3389	36.1347	36.1068
CUL1	67.4858	63.7356	61.1549	66.0473	64.1575	64.5212
CUL2	49.4079	52.9824	53.1683	50.8917	45.5107	47.8807
CUL3	92.3046	97.1344	95.7638	90.0723	84.5952	89.482
CUL4A	194.031	203.811	200.123	206.753	208.064	219.702
CUL4B	54.3103	55.8309	61.5353	54.5084	49.514	54.3171
CUL5	74.5331	78.6903	82.9851	69.9223	64.6842	76.0597
CUL7	47.1864	43.8672	46.9311	65.6167	65.6324	60.2826
CUL9	59.5192	54.9052	50.43	60.5362	67.3179	63.7363
CUTA	132.137	140.147	135.697	136.745	142.958	131.633
CUTA_1	130.069	137.726	132.807	134.42	141.484	130.22
CUTALP	31.5598	29.9094	31.186	35.2195	34.5544	34.2229
CUTC	16.0863	14.5274	13.159	15.5	15.0649	16.562
CUX1	57.068	62.4537	56.6672	58.125	67.3179	62.7944
CWC15	52.8549	55.0476	56.5151	62.5167	54.2547	61.0675
CWC22	41.9775	42.9414	43.2801	39.6973	38.9791	43.4851
CWC25	23.9762	25.7079	25.8615	25.0584	23.7035	24.6468
CWC25_1	23.2102	24.07	24.8727	24.8	22.65	23.7834
CWC27	51.7059	49.7066	52.7119	52.0973	54.36	56.5149
CWF19L1	33.7812	29.9094	30.7296	32.8084	30.4458	31.3972
CWF19L2	41.5945	40.3065	40.6178	41.1611	36.8721	42.4647
CXADR	60.9747	63.4507	63.3608	56.575	52.253	66.0126
CXCL8	18.5375	28.9837	20.3089	15.5	21.3858	16.562
CXXC1	47.1864	49.5642	43.1279	47.1028	44.6679	43.2496
CXXC5	129.38	130.32	124.364	102.645	103.769	102.355
CYB561	86.0999	84.7434	87.5489	89.6417	88.9145	88.6186
CYB561A3	27.1935	30.3367	28.5238	31.3445	31.2886	28.7284
CYB561D1	10.954	9.61374	9.73611	9.9889	10.7456	9.41916
CYB5A	188.976	181.735	196.852	175.322	160.341	169.309
CYB5B	72.8479	68.578	77.8889	69.2334	70.7945	75.6672
CYB5D1	49.4845	47.3566	48.2242	42.7973	42.3503	41.8368
CYB5R1	25.8913	29.0549	27.9913	32.2056	33.3956	32.7316
CYB5R3	168.983	168.561	165.742	165.333	171.719	166.562
CYB5RL	17.0055	16.9487	16.6579	17.1361	16.4344	15.6986
CYBA	156.726	152.965	151.062	147.595	154.547	143.564
CYBC1	35.3898	28.6276	33.1636	40.6445	40.6647	35.5573
CYC1	133.44	134.735	131.209	140.361	133.161	135.4
CYCS	225.821	246.61	257.018	195.386	182.464	240.11
CYFIP1	365.925	356.848	363.735	347.286	327.74	335.008
CYFIP1_1	363.933	355.709	363.203	346.339	328.899	335.008
CYFIP1_2	201.155	193.913	201.492	195.989	188.68	178.728
CYFIP2	30.5639	32.5443	28.2956	28.675	30.2351	30.6908
CYLD	21.2186	22.2184	21.9062	22.3028	25.5998	25.8242
CYP1A1	28.1893	30.4791	32.1748	28.3306	28.9709	27.0016
CYP20A1	11.9498	12.9608	12.6265	15.9306	15.4863	14.8352
CYP24A1	23.3634	23.6427	24.036	10.1611	10.4295	10.5181
CYP2R1	13.7882	13.6729	13.4632	15.1556	14.6435	13.5793
CYP2U1	17.5417	18.9426	17.951	21.0972	21.2805	16.562
CYP51A1	87.4787	91.8647	97.6654	89.1251	76.9047	92.8572
CYREN	20.8356	21.9336	16.7339	22.3028	21.0698	23.7834
CYRIB	35.4664	40.0929	38.3359	40.6445	41.8235	40.7379
CYSTM1	18.9971	17.5896	18.1791	18.1695	19.0681	18.2104
CYTB	4197.29	3749.72	4118.22	4776.59	5467.4	4412.87
CYTH1	58.8298	58.9643	62.372	69.4917	69.0035	66.4051
CYTH2	63.5791	65.4447	61.9916	83.8723	78.5903	79.6704
CZIB	12.0264	10.6819	10.9531	13.0028	14.4328	14.5212
D2HGDH	31.6364	31.761	30.1972	34.1861	36.4507	31.4757
DAAM1	35.3132	34.3958	41.0742	34.7889	32.9742	36.4992
DAB2IP	191.886	195.978	208.185	153.967	151.07	152.355
DACH1	66.9496	69.5038	65.1863	69.9223	69.1089	82.1821
DACT1	34.7004	39.452	36.2062	55.025	59.7328	56.358
DACT2	29.6447	23.8563	25.1009	15.1556	17.4879	13.8148
DAD1	62.3535	69.7175	61.5353	71.1278	69.0035	66.9545
DAG1	165.076	170.128	175.63	169.381	163.396	172.763
DAGLA	141.023	137.939	136.762	111.514	111.881	108.634
DAGLB	16.0097	18.9426	16.4297	16.6195	16.1184	15.9341
DALRD3	11.2604	11.4653	13.3872	13.0028	15.2756	13.5793
DANCR	167.451	165.072	156.919	179.197	190.365	184.615
DAP	110.383	116.148	105.804	115.82	121.678	118.21
DAP3	78.976	80.5418	77.6607	71.0417	72.48	76.7661
DAPK3	26.3509	28.6276	28.4477	27.9	30.0244	27.6295
DARS1	71.8521	64.5189	71.7278	75.8639	68.8982	77.708
DARS2	60.1321	59.4628	57.0475	55.8	50.5675	60.6751
DAXX	178.098	184.299	176.315	165.764	169.822	175.432
DAXX_1	178.251	186.008	175.402	167.745	169.612	176.217
DAXX_2	179.4	188.857	176.847	168.864	170.56	177.002
DAXX_3	175.877	182.234	174.261	164.731	168.453	173.783
DAXX_4	177.255	184.584	175.63	165.592	169.612	175.432
DAZAP1	188.899	185.082	176.011	164.903	161.078	164.443
DAZAP2	215.863	221.33	213.738	200.122	192.262	201.491
DBF4	42.7435	43.3687	47.0832	39.9556	36.7668	38.4616
DBF4B	30.4873	31.9034	31.186	30.9139	27.18	25.2747
DBH	29.3383	33.2564	31.5663	42.5389	50.7782	42.0722
DBI	62.7365	58.8931	59.7097	55.5417	50.3568	55.2591
DBN1	139.951	144.491	126.493	147.595	151.176	151.727
DBNDD1	81.5038	76.3403	76.2916	62	64.3682	58.1633
[truncated: 8,558 more rows]

## Sheet: HT29
GeneID	HT29_ctrl1	HT29_ctrl2	HT29_ctrl3	HT29_kd1	HT29_kd2	HT29_kd3
A4GALT	11.4409	11.8847	12.4621	8.96554	9.87503	8.02746
AAAS	40.4332	45.8532	42.7391	45.4553	44.2477	43.5776
AAAS_1	39.9132	45.4317	42.3209	44.9173	43.9629	43.2193
AACS	65.7852	74.5957	72.9325	76.3864	78.7154	72.6055
AADAC	20.1516	21.4094	14.3021	6.27588	6.17189	7.74076
AAGAB	111.679	108.396	106.471	113.862	110.334	110.019
AAK1	39.2631	34.8113	42.99	44.0208	41.4941	42.1441
AAMDC	9.49075	11.1261	9.86931	10.5793	10.3498	9.74763
AAMP	126.63	127.529	127.13	119.6	125.717	123.852
AAR2	46.2837	48.0447	47.8411	50.2967	58.8704	49.7416
AARS1	242.209	265.51	288.05	234.09	236.906	239.319
AARS2	40.0432	36.5814	37.0517	36.4001	37.696	38.5605
AASDH	13.131	13.9077	12.9639	15.2414	14.9075	13.6897
AASDHPPT	43.0334	35.1485	37.1354	53.7036	49.66	44.9394
AATF	91.0072	96.258	92.1693	100.414	104.542	98.2647
AATF_1	91.3972	97.3537	92.8384	101.131	105.397	98.8381
AATK	44.2035	39.953	40.4809	38.4622	36.6515	37.6287
ABALON	8.8407	7.08027	9.36748	12.7311	16.4267	13.0446
ABCA1	11.0509	11.969	9.6184	12.8207	12.0589	14.048
ABCA2	251.31	269.303	235.023	240.814	252.193	237.168
ABCA7	96.7276	101.484	92.253	92.0761	90.1096	87.8003
ABCB10	15.0812	14.9191	14.4694	16.5862	13.6731	16.2699
ABCB6	28.4722	26.8039	30.3607	24.4759	29.9099	26.1609
ABCB7	38.8731	36.0757	40.8991	37.7449	36.1768	36.912
ABCB8	39.6531	35.9071	37.6372	44.6484	49.0903	43.1476
ABCC1	83.9866	96.6794	99.1949	116.821	113.943	105.145
ABCC1_1	83.0766	92.6335	96.7694	113.145	111.664	103.569
ABCC10	22.4918	22.9266	22.415	27.5242	26.4917	27.5944
ABCC3	818.285	920.182	832.786	710.071	736.164	707.85
ABCC4	109.469	103.254	94.7621	118.166	99.0351	108.227
ABCC5	18.2014	14.7506	16.2258	16.4069	19.3702	16.9867
ABCD1	35.2328	33.0413	37.219	45.9036	44.5326	40.4956
ABCD3	91.0072	89.262	78.5363	83.4692	77.8608	79.6295
ABCD4	27.1721	31.8612	27.7679	27.0759	31.2393	30.6764
ABCE1	113.629	91.8749	90.4129	121.483	103.878	105.647
ABCF1	102.708	103.76	104.799	117.897	114.417	116.326
ABCF1_1	105.568	108.143	109.817	122.29	118.88	119.265
ABCF1_2	105.568	108.311	109.315	122.29	119.07	119.552
ABCF1_3	102.708	103.591	104.882	117.718	114.417	116.183
ABCF1_4	102.708	103.76	104.715	117.628	114.417	116.255
ABCF1_5	105.568	108.227	109.399	122.29	118.975	119.122
ABCF1_6	105.568	108.227	109.65	122.469	118.975	119.265
ABCF2	22.2318	22.0837	24.1714	24.2966	25.5421	24.2257
ABCF3	34.0627	39.7844	38.8081	38.1035	39.69	42.5025
ABCG1	21.0617	24.3595	19.7386	10.938	11.5842	11.2528
ABCG2	22.3618	20.8194	23.5023	17.2138	15.1923	16.6283
ABHD10	33.1526	31.5241	31.5316	38.7311	35.797	34.9051
ABHD11	46.6737	53.3549	49.6811	47.876	48.8054	47.1613
ABHD12	119.219	122.978	124.621	132.331	134.452	132.453
ABHD13	21.3217	14.3291	13.9676	22.9518	16.5217	18.2051
ABHD14B	52.7842	50.4048	51.103	43.4829	45.577	45.0111
ABHD15	25.742	29.8383	26.0115	28.0621	30.8595	29.4579
ABHD16A	23.4018	24.7809	26.1788	32.6346	36.2717	32.5399
ABHD16A_1	23.9219	24.1909	25.9278	32.6346	36.2717	32.7549
ABHD16A_2	23.9219	24.1909	26.0115	32.6346	36.3667	32.7549
ABHD16A_3	23.6619	24.8652	26.597	32.7242	36.6515	32.7549
ABHD16A_4	23.9219	24.1909	25.9278	32.6346	36.2717	32.7549
ABHD16A_5	22.3618	21.9994	23.586	30.2139	33.5181	29.8879
ABHD16A_6	22.2318	21.9151	23.5023	29.9449	33.4232	29.6012
ABHD17A	39.6531	33.547	33.9571	39.538	42.2537	38.0587
ABHD17B	22.6218	19.2179	24.2551	20.2621	18.1359	18.0618
ABHD17C	37.703	36.8343	39.2263	40.4346	36.0818	37.557
ABHD18	15.2112	16.0149	17.3131	19.4552	16.0469	16.2699
ABHD2	494.819	462.409	473.811	383.097	340.024	348.263
ABHD3	18.2014	16.8578	16.2258	18.5587	15.0974	17.5601
ABHD4	14.1711	11.7162	15.8913	16.9449	21.2693	17.4167
ABI1	62.795	54.7878	54.6994	68.3174	60.4845	59.9909
ABI2	124.94	112.61	117.595	127.938	109.575	121.057
ABITRAM	27.3022	26.2139	24.5896	24.207	25.2573	23.3656
ABL1	72.1557	68.5269	74.2707	84.814	87.1661	82.3531
ABL2	23.5319	19.8922	22.1641	27.0759	28.7705	24.9425
ABLIM1	301.364	281.778	272.577	426.939	399.274	381.448
ABLIM3	55.7744	58.3279	69.7543	54.6001	53.553	50.3149
ABO	18.0714	14.6663	13.2148	14.9724	13.1034	14.4064
ABO_1	13.9111	12.2219	12.2112	11.0276	11.1094	11.3244
ABR	119.349	125.759	121.777	133.676	132.078	133.743
ABR_1	119.999	125.422	121.694	133.766	132.933	134.962
ABR_2	121.3	126.349	122.697	134.573	133.693	134.747
ABRACL	23.1418	24.5281	22.7496	29.138	27.4412	28.6695
ABRAXAS2	24.0519	20.9037	20.9096	24.0276	24.1179	22.7206
ABT1	20.8016	18.1221	17.564	21.069	20.9844	18.9935
ABT1_1	22.7518	20.3979	19.7386	22.5932	22.1239	21.4304
ABTB1	26.6521	26.8039	24.9242	24.2966	24.4977	25.9459
ABTB2	43.2934	45.7689	51.9393	61.5036	55.2622	59.3458
ACAA1	39.7831	40.7958	43.8264	42.3173	46.8114	44.5811
ACAA2	72.5457	70.5498	79.289	77.7312	74.8223	76.4042
ACACA	348.948	388.909	360.564	332.532	331.668	348.549
ACACA_1	346.087	386.128	356.215	328.318	329.104	347.044
ACAD10	21.3217	23.6009	21.9132	24.1173	24.9724	25.9459
ACAD8	39.3931	43.0716	34.9608	39.2691	41.2092	39.6356
ACAD9	63.185	64.7339	62.7287	59.8001	66.5615	65.2231
ACADM	37.0529	32.1984	31.1134	36.5794	37.5061	35.6935
ACADS	17.5514	16.1835	15.8913	15.0621	16.7116	15.4098
ACADSB	11.7009	11.379	10.5384	9.50347	10.7296	10.2493
ACADVL	279.262	311.953	292.65	306.352	308.12	308.484
ACAP2	65.6552	47.7075	50.852	57.0208	47.8559	48.9531
ACAP3	59.2847	57.9065	56.7904	68.5864	71.0242	64.9364
ACAT1	35.3628	29.5011	29.8588	38.8208	43.2982	40.9257
ACAT2	33.0226	33.6313	29.1897	36.0415	31.2393	37.1987
ACBD3	44.5935	45.1789	46.5029	38.3725	36.4616	37.557
ACBD4	20.6716	21.0722	18.8186	18.2897	22.7885	20.212
ACBD5	51.4841	46.6118	43.7428	50.5656	45.577	49.3832
ACBD6	31.2025	31.0183	31.6989	34.7863	32.4736	33.4
ACBD7	26.6521	22.758	21.9132	17.8414	14.4327	16.8433
ACCS	24.4419	26.2981	23.1678	32.9932	35.6071	33.1849
ACD	28.8623	31.2712	33.3717	24.8345	27.4412	25.0858
ACER3	23.6619	21.4094	26.6806	33.1725	26.3018	29.4579
ACIN1	121.17	135.621	135.578	160.573	169.774	157.897
ACLY	254.43	256.997	248.573	266.904	273.747	268.561
ACO1	42.5134	43.746	43.7428	25.2828	23.9279	26.4476
ACO2	38.483	40.7116	41.9864	46.3518	42.7285	44.4377
ACOT11	19.3715	20.5665	24.3387	34.338	32.7585	30.103
ACOT13	32.7626	31.0183	31.6152	30.8415	35.3222	36.1236
ACOT2	14.4311	16.8578	17.0622	17.6621	23.3582	21.4304
ACOT7	21.9717	19.4707	26.5133	26.9863	27.821	24.7274
ACOT8	20.0216	22.4209	19.9895	20.7104	20.7945	19.9253
ACOT9	12.871	11.4633	12.6294	15.6	17.2813	16.5566
ACOX1	61.1048	55.4621	68.9179	57.6484	62.2886	55.0454
ACOX3	15.3412	14.9191	16.3095	14.1656	14.0529	14.7648
ACP1	119.089	111.936	107.81	98.7106	99.1301	102.565
ACP2	52.9142	49.8991	50.852	66.7933	67.0362	68.0184
ACP6	45.8936	49.3933	49.3466	39.538	40.8294	36.7686
ACSF2	80.4764	79.1473	70.0052	68.4967	72.3536	70.742
ACSF3	27.9522	28.3211	26.5133	27.7932	28.2957	31.0347
ACSL1	39.2631	34.3056	31.9498	47.607	46.8114	45.7278
ACSL3	196.316	188.133	171.124	189.8	165.027	181.836
ACSL4	103.878	84.4575	88.8238	91.6278	81.469	87.9436
ACSL5	222.708	245.365	233.183	310.297	306.885	314.361
ACSM3	38.8731	39.8687	37.5536	33.4415	36.2717	36.2669
ACSS1	89.8371	97.9437	90.162	70.0209	72.7334	74.1106
ACSS2	24.1819	28.8268	24.9242	28.2414	31.9989	32.4682
ACTB	2407.66	2557.92	2938.38	2904.83	3117.66	3046.92
ACTG1	1443.63	1416.14	1737.83	1116.39	1190.8	1156.6
ACTG1_1	1431.41	1404.09	1722.11	1105.36	1180.64	1147.07
ACTL6A	85.0267	81.7603	82.2164	92.5244	98.3705	95.326
ACTN1	150.552	155.429	161.422	174.111	182.973	173.809
ACTN4	721.557	768.209	814.804	896.195	943.825	900.509
ACTN4_1	720.127	766.271	810.287	895.388	940.311	898.43
ACTR10	23.6619	20.4822	19.3204	20.7104	23.4532	22.2189
ACTR1A	92.1773	97.9437	103.711	113.593	114.892	113.029
ACTR1B	65.3952	66.3354	63.816	58.7243	60.8643	55.6905
ACTR1B_1	63.445	65.4925	62.8123	57.6484	59.7249	55.0454
ACTR2	325.026	287.172	279.77	356.918	307.36	330.559
ACTR3	219.847	195.382	207.925	251.932	222.663	239.605
ACTR3B	19.6316	20.9037	24.0042	19.2759	20.7945	21.3588
ACTR3C	28.2122	24.2752	29.0225	28.5104	27.4412	28.8128
ACTR5	18.3314	15.172	16.7276	16.7656	16.9015	15.9116
ACTR6	20.6716	19.3865	15.3894	19.4552	16.1419	19.1369
ACTR8	26.5221	23.0109	26.8479	29.5863	28.3907	30.6764
ACVR1	36.0128	35.0642	38.6409	42.7656	39.1203	44.151
ACVR1B	36.4029	42.9874	38.8081	45.276	46.4316	44.9394
ACVR2B	14.4311	14.4134	14.2185	12.4621	15.1923	13.3313
ACYP1	8.06064	11.0419	10.873	9.50347	10.6346	10.1777
ADAL	21.4517	19.2179	20.3241	22.8621	18.5157	19.8536
ADAM10	180.714	153.659	155.233	187.021	167.97	167.788
ADAM15	94.7775	90.6106	93.173	88.4899	81.374	82.2098
ADAM17	42.7734	42.7345	42.2373	48.4139	44.0578	42.9326
ADAM19	65.3952	69.6227	77.1144	120.855	120.399	119.265
ADAM22	29.9024	24.4438	21.495	30.2139	28.5806	26.4476
ADAM28	9.10072	6.49025	5.43648	16.8552	16.2368	15.1948
ADAM8	74.8859	75.5229	66.576	68.5864	73.3031	69.8102
ADAM9	137.811	122.64	118.683	134.931	124.767	129.873
ADAM9_1	29.2523	19.6393	18.6513	29.8552	18.2308	22.4339
ADAMTS6	99.7179	111.599	98.2749	94.0485	92.1036	94.9677
ADAP1	205.676	212.661	224.234	245.835	267.1	250.93
ADAR	485.458	487.612	489.785	685.326	658.588	675.023
ADARB1	11.3109	11.7162	11.5421	9.95175	12.4387	11.1811
ADAT1	28.7323	30.344	34.7099	39.6277	40.5446	36.6969
ADAT2	27.3022	25.371	22.2478	24.1173	27.9159	23.509
ADCK2	23.6619	23.0109	25.7606	26.1794	25.9219	24.3691
ADCK5	10.2708	13.4862	10.5384	10.2207	7.97598	9.24591
ADCY3	60.0647	66.5883	60.805	53.6139	51.3691	52.3218
ADCY5	21.8417	20.3136	20.1568	24.6552	23.738	25.1575
ADCY6	132.09	132.165	121.192	140.759	138.155	134.962
ADD1	197.746	195.045	199.728	196.883	193.038	190.437
ADD3	234.148	208.699	198.641	228.352	211.174	216.455
ADGRA3	55.3844	55.7993	53.3612	63.5657	65.517	66.0115
ADGRB2	11.9609	14.6663	12.4621	24.2966	24.1179	26.4476
ADGRE5	47.7138	54.7035	52.5248	59.7105	68.1757	63.933
ADGRF1	61.6249	62.8795	66.6597	103.373	98.0856	97.3329
ADGRG1	212.567	217.887	221.139	254.263	272.513	260.892
ADGRG6	43.5534	39.2786	39.8118	74.5036	68.0807	64.6497
ADGRL1	11.1809	9.69323	7.61108	10.938	9.87503	12.6146
ADGRL1_1	10.7909	9.69323	7.4438	10.5793	9.59017	12.1845
ADH5	120.39	118.173	118.934	125.787	131.129	129.801
ADI1	91.3972	89.9363	91.6675	103.283	99.8897	91.814
ADI1_1	58.2446	57.8222	58.4631	67.4208	66.5615	61.281
ADIPOR1	98.9378	107.3	107.642	103.731	104.163	111.883
ADIPOR2	106.998	114.38	104.882	121.573	123.723	124.784
ADIPOR2_1	104.138	112.947	103.042	119.331	122.109	122.419
ADK	35.8828	28.2368	30.1934	35.0553	32.8535	33.2566
ADNP	244.679	236.009	242.969	273.539	261.403	271.285
ADNP2	47.5838	36.0757	43.1573	43.2139	41.4941	41.5708
ADO	33.4126	28.0682	29.9425	30.8415	30.7645	28.2394
ADPGK	62.1449	57.1479	60.8886	75.0416	79.1901	74.684
ADPRS	30.4224	28.0682	27.9352	32.4552	33.2333	32.3965
ADRA2A	24.5719	24.8652	20.3241	15.7793	15.0024	16.9867
ADRM1	118.439	127.361	131.814	136.097	144.137	134.675
ADSL	40.1732	40.8801	42.07	43.3932	43.678	44.6527
ADSS2	68.2554	65.7454	59.2159	68.2277	66.6564	67.0149
AEBP2	37.963	28.9954	27.9352	33.8897	27.2513	28.8128
AEN	44.5935	42.7345	43.9937	54.3312	53.3631	51.8201
AFAP1	22.4918	22.8423	23.5023	26.538	26.3967	23.939
AFAP1-AS1	74.7559	74.09	82.3	75.4002	64.2826	74.9707
AFAP1L2	43.2934	40.7116	40.5645	40.8829	43.3931	42.6459
AFDN	138.721	155.26	143.607	167.028	158.665	159.331
AFF1	114.149	113.959	116.424	133.407	120.304	126.576
AFF4	114.669	89.4306	101.035	112.786	95.4269	105.074
AFG3L1P	20.8016	27.0567	28.1861	27.1656	30.0049	23.939
AFG3L2	82.8165	78.1358	77.3654	84.6347	78.5255	84.9334
AFMID	27.6922	28.574	28.437	32.0966	30.7645	32.1815
AFTPH	75.406	63.301	67.496	74.9519	67.3211	71.2437
AGAP1	73.9758	70.0441	81.0454	68.0484	61.8139	66.7999
AGAP12P	13.9111	14.1605	13.8839	13.0897	17.5662	13.6897
AGAP12P_1	13.9111	14.1605	13.8839	13.0897	17.5662	13.618
AGAP3	117.919	115.139	115.672	116.193	118.5	111.381
AGAP7P	15.4712	15.4249	13.1312	13.8069	15.5722	12.3279
AGBL5	74.4959	82.6032	88.322	80.6002	81.7538	76.4759
AGFG1	73.1958	65.8297	67.2451	75.9381	65.1372	71.387
AGFG2	24.0519	28.9111	30.1098	31.469	31.714	33.1849
AGGF1	40.8232	36.16	33.9571	46.7105	43.8679	44.2944
AGK	44.3335	42.6502	39.4772	47.2484	48.1408	44.366
AGK_1	33.1526	30.7655	27.6843	34.2484	33.4232	31.2497
AGL	55.3844	59.3394	58.9649	58.6346	45.8619	52.8235
AGMAT	11.7009	10.3675	9.36748	13.1793	13.1984	13.618
AGO1	51.7441	54.7878	59.0486	55.8553	53.7429	55.3321
AGO2	241.299	230.952	246.816	279.814	259.789	267.2
AGO3	24.962	20.3136	26.0115	25.2828	22.2188	24.9425
AGO4	36.5329	36.3285	32.7862	40.5242	38.1708	39.8506
AGPAT1	60.7148	68.1898	72.8489	74.3243	71.8788	72.9638
AGPAT1_1	66.3052	73.6685	77.2817	80.9588	80.6144	80.5613
AGPAT1_2	64.6151	71.7299	75.8599	78.7174	77.1012	78.3394
AGPAT1_3	60.1948	68.3583	70.8416	74.2347	71.8788	73.6089
AGPAT1_4	64.6151	71.7299	75.8599	78.7174	77.0062	78.1244
AGPAT1_5	64.7451	71.7299	75.9435	78.7174	77.1012	78.1244
AGPAT1_6	66.6953	73.7528	77.6163	80.9588	81.0892	80.7046
AGPAT2	74.6259	69.9598	70.2561	60.876	57.3511	59.4175
AGPAT3	82.9466	81.0017	82.9691	88.5795	92.6733	86.1518
AGPAT5	19.5015	10.9576	12.7966	15.2414	12.7236	17.2734
AGPAT5_1	18.9815	11.0419	12.6294	14.9724	12.4387	17.13
AGPS	69.0355	59.0023	58.7977	81.3174	67.416	74.9707
AGR2	180.064	190.24	161.254	156.987	159.71	171.587
AGRN	1846.93	1900.29	1776.31	1711.7	1713.22	1686.7
AGTPBP1	27.6922	28.3211	30.6952	21.2483	23.738	24.4407
AGTRAP	23.4018	24.6967	25.0078	26.538	28.9604	28.3828
AHCTF1	111.289	115.223	113.246	112.249	114.797	116.326
AHCTF1P1	28.9923	31.2712	30.0261	29.4966	27.2513	29.8879
AHCY	242.339	259.02	272.661	234.359	246.496	250.93
AHCYL1	201.516	206.255	200.063	182.897	174.047	175.242
AHCYL2	28.7323	29.754	27.2661	27.0759	24.8775	28.3111
AHDC1	47.7138	46.6118	47.5901	54.0622	50.8944	47.878
AHI1	27.0421	25.2024	23.3351	26.269	22.1239	24.8708
AHNAK	545.913	682.319	688.928	507.449	524.611	523.003
AHR	109.469	99.6295	103.377	100.593	85.1721	96.1145
AHSA1	57.4645	63.8067	61.725	72.4415	78.2406	73.2505
AHSA2P	124.55	133.261	93.8421	124.442	129.135	120.77
AIDA	79.8263	73.2471	74.5217	77.9105	68.7454	73.3939
AIF1L	13.9111	14.4977	13.1312	22.1449	21.934	19.3519
AIFM1	56.8145	60.8566	62.8123	63.476	62.1937	66.7282
AIFM2	31.7225	35.9914	34.0408	39.7173	37.696	40.4956
AIFM3	9.62076	13.6548	10.2875	10.1311	11.5842	11.8978
AIG1	30.4224	38.0143	32.5353	37.7449	33.3282	40.209
AIMP1	54.0843	55.5464	55.7031	61.5036	56.4016	60.2059
AIMP2	17.9414	19.8922	24.5896	24.3863	25.9219	25.8025
AIP	54.6043	49.8991	51.6884	50.3863	56.3066	52.4652
AJM1	26.3921	23.8538	23.3351	26.9863	33.803	28.0244
AJUBA	39.6531	37.0028	38.3899	44.738	42.4436	40.5673
AK2	229.988	236.768	224.736	249.69	261.118	249.21
AK3	65.2652	57.9065	58.1286	59.0829	52.2237	54.257
AK4	25.352	23.7695	21.4114	18.9173	20.6046	22.3622
AK6	16.5113	12.2219	13.633	13.4483	14.0529	12.9729
AK6_1	16.6413	12.4748	13.4658	13.6276	13.958	12.9729
AK6_2	16.3813	12.4748	13.5494	13.3587	14.2428	13.1163
AK9	11.9609	10.4518	10.3711	13.3587	11.6791	11.2528
AKAP1	105.308	103.001	102.875	103.014	100.175	99.6265
AKAP10	23.2718	21.9994	24.3387	27.5242	27.5361	25.5158
AKAP11	74.2359	71.8985	67.0779	91.3588	78.8103	84.2166
AKAP12	19.5015	14.6663	26.9315	66.6139	59.7249	51.3184
AKAP13	128.19	127.782	133.738	133.497	126.286	133.313
AKAP17A	46.8037	51.2477	50.4338	45.4553	43.678	44.6527
AKAP17A_1	47.3237	51.922	51.0193	45.9036	44.1528	45.0111
AKAP8	28.6023	33.6313	34.1244	28.5104	38.9304	34.9768
AKAP8L	43.6835	45.516	44.3283	43.4829	39.785	39.5639
AKAP9	96.2076	91.6221	95.0967	116.911	102.643	114.248
AKIP1	17.2914	16.4363	15.6403	19.0069	19.2753	20.8571
AKIRIN1	163.813	135.284	141.934	150.8	143.093	147.791
AKIRIN2	31.3325	26.551	28.437	24.7449	26.3018	23.0073
AKNA	24.4419	25.2024	23.4187	28.1518	24.0229	22.4339
AKR1A1	67.4753	73.7528	76.9472	66.5243	72.8283	65.2231
AKR1B10	52.2641	48.2133	54.1976	19.7242	17.7561	16.915
AKR1C3	70.8556	62.7953	75.9435	38.8208	36.8414	40.9974
AKR7A2	71.8957	70.9713	76.9472	61.5036	61.3391	60.9227
AKR7A3	53.1742	47.3704	52.8594	30.2139	29.1503	30.6764
AKR7L	15.8613	12.5591	17.6477	9.77244	11.0145	11.1811
AKT1	136.381	135.621	142.938	138.159	150.309	152.378
AKT1S1	102.838	91.9592	105.133	104.628	112.328	103.927
AKT2	174.604	184.677	183.335	178.145	177.656	176.676
AKTIP	15.9913	15.4249	17.0622	20.5311	17.946	18.3485
ALAD	60.5848	71.1399	66.8269	67.4208	72.9233	68.6634
ALAS1	42.1233	43.6617	46.0847	45.276	49.0903	43.3626
ALCAM	59.4147	46.6961	51.0193	37.5656	32.6636	34.1884
ALDH16A1	65.7852	57.0636	62.0596	72.5312	72.0687	70.742
ALDH18A1	150.292	151.214	159.164	140.58	133.408	138.617
ALDH1A1	474.928	450.524	482.091	256.773	247.73	273.149
ALDH1A3	16.5113	15.8463	15.5567	39.538	40.0698	37.8437
ALDH1B1	24.4419	24.4438	25.0915	21.6069	24.0229	25.2291
ALDH1L1	33.2826	40.2058	35.1281	11.5655	14.1479	15.0515
ALDH2	128.71	122.978	126.21	90.8209	90.0147	96.6162
ALDH3A2	111.029	108.227	103.544	102.566	99.9846	100.2
ALDH3B1	96.4676	100.135	93.6748	90.1933	100.364	96.5445
ALDH4A1	80.0863	78.2201	88.1547	60.607	60.7694	61.9978
ALDH6A1	28.6023	24.6124	23.6696	11.8345	15.0974	13.188
ALDH7A1	77.3561	78.6416	69.8379	80.7795	81.5639	79.4862
ALDH9A1	58.5046	58.6651	63.7323	72.1726	71.9738	72.1754
ALDOA	18.7215	27.4782	27.0151	18.9173	21.6491	22.3622
ALDOC	34.1927	37.8457	22.4987	35.1449	40.0698	48.3798
ALG1	19.5015	16.6049	17.564	20.8897	22.6936	21.2154
ALG10B	17.4214	11.969	10.873	16.4069	12.5337	13.6897
ALG12	34.5827	30.344	28.7715	30.5725	31.3342	35.8369
ALG13	29.7724	28.6582	29.1897	32.5449	32.5686	29.0995
ALG2	32.6326	33.0413	30.0261	29.6759	33.0434	33.4
ALG3	46.5437	43.2402	50.7684	54.2415	59.0603	51.1034
ALG5	36.5329	31.4398	31.9498	31.6484	30.7645	36.5536
ALG6	10.7909	9.52465	11.3748	13	11.5842	11.4678
ALG8	44.9836	42.0602	43.4919	57.2001	58.9653	50.96
ALG9	19.8916	25.2024	23.6696	29.5863	27.726	25.8025
ALKBH2	15.0812	14.6663	16.4767	20.4414	17.0914	18.6352
ALKBH3	19.5015	21.1565	20.3241	24.6552	25.2573	23.1506
ALKBH4	12.481	13.9077	14.8876	15.4207	14.0529	14.048
ALKBH5	63.835	57.4851	68.4161	55.407	54.7874	58.4141
ALKBH6	23.5319	22.5051	21.495	23.0414	24.8775	25.1575
ALKBH7	21.0617	20.6508	19.0695	15.2414	15.952	14.048
ALKBH8	12.871	8.93463	10.7057	14.6138	12.1539	12.1129
ALMS1	47.5838	47.9604	48.6774	50.476	49.565	46.0145
ALMS1_1	46.9337	47.4547	48.2593	50.1174	48.9953	45.8712
ALOX5	46.2837	41.2173	37.6372	39.0001	42.7285	39.8506
ALOX5_1	46.1536	41.0487	37.4699	38.8208	42.9184	39.5639
ALPK1	14.0411	15.9306	11.5421	15.0621	17.6611	17.7034
ALPK3	371.179	378.542	394.94	418.063	433.647	408.54
ALS2	43.8135	42.313	37.9718	44.3794	43.2982	43.721
ALS2CL	28.2122	33.4627	30.277	29.7656	29.815	30.103
ALYREF	63.705	60.8566	61.725	69.9312	68.3656	64.2913
AMBRA1	50.444	50.1519	57.2085	65.8967	64.5675	65.9398
AMD1	109.989	90.3577	89.8275	101.58	88.3055	86.3668
AMDHD2	17.5514	17.9535	18.735	18.8276	19.4652	18.9935
AMER1	14.3011	12.1376	11.793	13.3587	12.3438	12.0412
AMFR	57.4645	58.1594	59.6341	62.4898	62.4785	62.0694
AMIGO2	47.5838	44.6731	49.5975	57.0208	45.1972	48.3081
AMMECR1	34.8428	31.7769	35.5462	39.8966	38.2657	37.772
AMMECR1L	49.2739	50.8262	52.2739	57.2001	54.2177	55.1171
AMOTL2	85.6768	85.8061	89.9947	102.207	100.744	104.715
AMPD2	39.5231	43.2402	43.3246	49.8484	47.0013	52.3218
AMPD3	15.6012	14.3291	14.4694	19.6345	21.934	23.0073
AMZ2	31.0725	28.6582	31.8662	31.738	32.7585	30.3897
ANAPC1	107.258	102.917	95.0967	101.849	102.833	104.142
ANAPC11	35.2328	35.3171	37.5536	39.2691	37.696	35.9802
ANAPC13	37.0529	27.9839	27.7679	42.7656	39.5001	37.772
ANAPC16	74.7559	75.1014	77.6999	84.7243	79.38	87.5136
ANAPC1P2	48.2338	43.9145	41.6518	35.2346	35.0374	35.5502
ANAPC1P4	39.9132	32.1141	32.7862	30.0346	28.2957	30.8197
ANAPC2	31.7225	37.8457	36.4663	39.1794	36.0818	36.0519
ANAPC4	24.5719	20.3979	17.3968	25.1035	21.934	22.0038
ANAPC5	87.3669	88.3348	85.2273	99.8761	101.979	102.135
ANAPC7	64.6151	64.481	64.8196	78.5381	77.5759	78.6977
ANGEL1	23.0118	23.6852	25.5933	29.138	28.2957	23.7957
ANGEL2	19.6316	16.8578	17.9822	24.6552	19.94	21.0004
ANK3	35.1028	33.8842	34.0408	40.1656	34.5626	35.4068
ANKEF1	20.5416	20.0608	20.1568	30.1242	29.4352	30.318
ANKFY1	68.5154	68.6955	71.7616	98.083	94.9522	91.7424
ANKH	112.979	105.867	113.915	129.193	126.286	129.371
ANKIB1	123.51	121.292	129.89	133.676	112.898	114.75
ANKLE2	104.788	104.518	107.642	102.297	103.023	103.64
ANKMY1	28.8623	28.4054	25.7606	23.669	30.8595	28.3828
ANKMY2	24.4419	21.9994	21.0768	24.3863	22.4087	24.7274
ANKRA2	14.1711	17.4478	13.7167	13.3587	13.958	13.833
ANKRD10	184.745	177.85	165.604	130.897	137.966	136.108
ANKRD11	205.026	211.987	217.125	219.925	235.102	230.073
ANKRD12	49.1439	46.1903	38.7245	52.807	45.8619	46.8029
ANKRD13A	43.4234	41.5544	40.3973	47.2484	40.3547	44.2944
ANKRD13B	17.9414	16.5206	19.8223	19.0069	19.3702	17.4884
ANKRD13C	26.0021	20.4822	20.3241	29.3173	25.1623	27.021
ANKRD13D	32.6326	33.9684	32.1171	35.9518	40.1648	37.7004
ANKRD17	166.153	162.509	173.131	179.042	166.261	165.638
ANKRD22	11.0509	9.69323	14.3021	22.5035	21.4592	19.997
ANKRD26	19.7616	16.0149	15.9749	25.1035	21.934	22.7206
ANKRD27	75.796	70.9713	72.4307	66.8829	61.0543	65.9398
ANKRD28	54.7343	53.8606	56.0376	55.5863	52.6985	52.7519
ANKRD29	12.871	15.5092	11.6257	19.7242	22.3138	20.427
ANKRD36_1	18.9815	24.1066	16.3931	15.7793	17.0914	15.7682
ANKRD36B	20.1516	22.0837	15.5567	15.6897	16.4267	15.5532
ANKRD36B_1	15.6012	19.3865	11.4584	12.2828	14.2428	13.2596
ANKRD36C	13.131	15.5935	10.3711	10.2207	13.3883	11.8978
ANKRD40	41.6033	45.8532	50.1829	58.9932	53.4581	55.0454
ANKRD42	12.221	11.4633	11.0402	9.77244	11.2993	12.0412
ANKRD49	18.9815	16.7735	13.633	19.7242	15.857	17.0583
ANKRD50	81.1264	76.4501	82.6346	86.3381	78.7154	78.1244
ANKRD52	66.0452	63.5539	70.0052	83.3795	79.475	78.6977
ANKRD54	12.611	8.3446	11.7094	14.1656	11.4892	12.1845
ANKRD9	23.0118	23.5166	25.0078	19.9035	19.4652	20.8571
ANKS1A	67.8654	65.6611	66.4087	71.3657	69.3151	61.496
ANKS3	13.9111	13.8234	13.7167	13.1793	14.2428	12.9013
ANKS6	36.5329	41.723	39.059	38.0139	42.3487	39.7072
ANKZF1	45.7636	49.6462	45.6665	43.4829	44.8174	45.7995
ANLN	107.779	117.92	110.988	129.821	123.058	124.927
ANO1	280.952	295.096	259.362	276.677	265.581	268.633
ANO10	13.3911	13.4862	13.7167	12.6414	12.3438	12.3279
ANO6	182.144	171.022	173.717	154.028	133.883	143.419
ANO8	12.221	13.1491	12.8803	13.8966	15.0974	15.6249
ANO9	96.4676	107.3	95.7658	95.214	99.8897	91.7424
ANP32A	221.017	239.718	240.042	196.435	182.878	200.256
ANP32B	197.616	214.094	217.208	181.821	195.696	191.369
ANP32E	88.667	76.4501	70.5907	77.9105	64.6624	72.8205
ANTKMT	16.5113	15.5935	16.0585	13.7173	18.6106	15.7682
ANTXR2	30.5524	27.3096	31.2807	47.4277	41.8739	43.721
ANXA1	180.194	173.382	195.379	172.497	190.474	166.068
ANXA10	68.7754	56.6422	70.0888	44.3794	40.9244	38.1304
ANXA11	310.465	300.827	321.338	291.649	302.992	290.78
ANXA2	885.89	908.298	952.472	895.03	934.329	914.127
ANXA2P2	99.4579	110.166	104.799	102.297	108.056	107.439
ANXA2R	11.0509	13.0648	10.7893	10.3104	8.5457	8.4575
ANXA3	72.2857	73.3314	82.9691	97.5451	110.999	103.425
ANXA4	300.064	306.053	296.748	307.339	302.138	312.712
ANXA5	266.391	277.226	268.311	268.966	266.341	277.664
ANXA6	21.1917	23.7695	22.3314	39.1794	46.1468	44.5811
ANXA7	80.7364	86.2276	81.1291	103.104	98.6553	106.292
ANXA9	37.833	41.2173	41.3173	44.8277	46.9064	45.4411
AOC1	16.5113	18.7964	16.644	25.1035	27.821	29.7446
AOPEP	14.4311	15.2563	13.5494	13	14.1479	13.5463
AP1AR	45.3736	37.7614	38.2227	47.2484	37.4112	39.2772
AP1B1	210.097	215.021	217.878	247.628	252.478	250.715
AP1G1	144.701	141.774	148.123	158.511	146.606	152.02
AP1G2	42.3833	47.9604	40.5645	43.8415	48.5206	47.663
AP1M1	27.4322	29.6697	31.6989	32.007	33.4232	32.3965
AP1M2	107.258	95.2465	108.144	98.1726	96.3765	98.5514
AP1S1	107.128	115.307	114.668	110.186	117.931	115.108
AP1S3	30.1624	29.3326	29.357	34.6966	30.9544	32.1815
AP2A1	109.989	103.675	103.21	91.7175	98.3705	93.9642
AP2A2	90.4871	90.9478	86.3983	91.5381	88.9702	83.4282
AP2A2_1	90.6172	89.5991	87.8201	91.3588	89.445	85.7218
AP2A2_2	88.407	90.0206	87.2347	89.8347	88.4005	84.7183
AP2B1	452.176	468.394	486.022	544.836	531.542	538.198
AP2M1	202.036	208.784	224.82	226.021	225.322	225.916
AP2S1	82.0365	79.3159	80.7109	93.9588	96.6613	96.6878
AP3B1	79.3063	77.9673	78.5363	85.5312	86.5014	95.111
AP3D1	161.473	156.356	171.96	165.504	169.869	161.624
AP3M1	80.6064	64.3967	74.2707	78.3588	75.5819	74.7557
AP3M2	6.89054	11.0419	8.36382	11.4759	12.4387	11.6111
AP3S1	37.0529	34.137	33.7898	37.5656	31.5241	35.6218
AP4E1	21.8417	18.965	17.8149	22.4138	22.1239	20.427
AP4M1	24.4419	25.8767	28.0188	30.1242	35.2273	33.1849
AP5B1	34.1927	30.6812	34.7935	41.0622	38.0758	38.4888
AP5M1	22.4918	19.8079	18.2331	25.8208	21.744	21.0721
AP5S1	15.4712	15.0877	17.9822	15.2414	16.5217	14.8365
AP5Z1	34.3227	31.5241	32.368	31.469	37.8859	34.8334
APAF1	20.6716	20.7351	21.4114	24.9242	20.9844	22.9356
APBB2	18.9815	17.1949	17.3968	19.5449	17.6611	17.5601
APBB3	21.8417	18.6279	19.655	20.8	21.1743	21.8605
APC	42.1233	39.0258	42.99	54.1519	49.565	49.5265
APEH	112.979	111.261	111.322	118.345	111.569	115.896
APEX1	84.6367	84.7104	92.3366	99.4278	101.219	95.326
APEX1_1	83.9866	83.7832	91.3329	98.2623	99.9846	94.2509
APEX2	30.1624	31.6084	34.3753	33.8001	32.4736	36.1952
APH1A	133.651	142.533	135.327	125.876	127.616	130.876
APH1B	17.0313	15.9306	14.804	21.5173	18.1359	21.2871
API5	206.716	182.148	186.681	195.987	174.332	177.822
APIP	35.4928	31.5241	35.5462	35.1449	36.4616	34.5467
APLP1	12.091	14.582	11.5421	19.8138	19.3702	20.7854
APLP2	472.067	488.539	463.356	526.994	512.932	535.331
APMAP	134.821	142.87	138.338	138.069	139.865	143.276
APOBEC3B	14.6912	15.762	17.1458	24.9242	23.738	24.2974
APOH	44.0735	46.106	36.1317	38.8208	38.1708	38.4888
APOL1	64.7451	69.8755	71.0089	107.586	106.062	111.453
APOL2	41.3433	40.2901	37.7208	51.2829	47.0013	44.151
APOL6	72.1557	76.5344	86.9001	109.111	96.8512	103.353
APOOL	31.0725	27.0567	28.9388	29.8552	23.833	30.2463
APP	523.421	526.806	530.099	636.912	615.86	641.408
APPBP2	43.9435	35.1485	39.8954	44.9173	41.0193	43.5776
APPL1	30.8124	28.6582	32.2844	31.9173	26.4917	31.4648
APPL2	51.3541	51.2477	47.0047	57.2001	54.3126	52.9669
APRT	83.0766	79.9059	88.4892	79.076	77.2911	83.3565
APTR	9.49075	10.3675	10.873	10.7586	10.6346	8.95921
APTX	24.4419	22.6737	22.1641	23.0414	27.6311	30.0313
AQP3	146.392	149.529	145.865	235.525	226.841	222.332
AQP5	38.353	44.0831	36.3826	56.7519	57.4461	65.1514
AQR	108.299	105.024	104.966	111.352	114.607	111.023
ARAF	63.705	66.0825	68.7506	72.9795	72.6384	67.875
ARAP1	204.376	206.339	185.593	221.628	237.76	226.346
ARAP2	39.1331	31.6084	31.8662	53.5243	52.7934	49.8849
ARC	8.58068	11.2104	8.11291	10.938	13.7681	9.10256
ARCN1	273.932	261.043	265.719	273.359	263.492	263.688
AREG	106.348	90.442	102.791	109.559	105.207	104.357
AREL1	46.6737	44.7574	45.9174	50.0277	47.4761	46.9463
ARF1	450.226	440.747	458.003	432.767	453.207	450.899
ARF3	72.4157	74.8486	77.3654	82.6623	86.1216	84.2883
ARF4	137.941	108.733	120.941	127.4	112.898	123.422
ARF5	100.628	109.07	105.802	107.945	121.064	115.108
ARF6	114.539	100.81	97.5222	101.042	90.8692	95.8994
ARFGAP1	119.349	128.625	121.861	114.669	123.628	125.429
ARFGAP2	112.459	118.089	119.686	118.076	126.096	124.354
ARFGAP3	30.2924	26.2139	28.437	27.7035	28.0109	28.4545
ARFGEF1	177.724	154.923	150.967	158.421	145.657	158.184
ARFGEF2	127.67	114.633	121.275	143	129.325	136.538
ARFGEF3	89.187	82.7717	81.7982	65.8967	59.0603	65.3664
ARFIP1	51.8741	44.8417	44.9137	51.4622	42.9184	51.2467
ARFIP2	89.8371	89.0091	98.6095	98.083	89.7298	96.1861
ARFRP1	34.8428	37.0028	41.5682	44.3794	41.3992	43.4343
ARGLU1	191.505	193.78	158.996	163.98	171.389	157.252
ARHGAP1	73.8458	86.2276	95.8494	100.862	107.676	100.558
ARHGAP11A	79.3063	73.9214	67.747	73.3381	67.511	68.3051
ARHGAP11A_1	76.446	70.887	65.2378	71.1864	65.4221	64.2196
ARHGAP11A_2	79.4363	72.1513	66.3251	71.9036	65.517	66.0832
ARHGAP11A_3	76.576	70.887	65.2378	71.0967	65.4221	64.2196
ARHGAP11B	29.9024	31.2712	29.2734	27.3449	26.5866	25.1575
ARHGAP11B_1	30.2924	31.7769	29.9425	27.7932	26.7765	25.3725
ARHGAP11B_2	32.2425	33.4627	31.2807	28.6897	28.4857	26.806
ARHGAP11B_3	30.0324	31.6084	29.8588	27.6139	26.7765	25.3725
ARHGAP12	112.329	98.4495	95.3476	122.2	99.32	113.818
ARHGAP17	23.5319	24.7809	28.3534	29.3173	32.0938	30.6047
ARHGAP17_1	22.8818	23.7695	27.6006	28.3311	30.6696	28.9562
ARHGAP18	167.973	145.483	147.538	142.462	121.919	133.313
ARHGAP19	13.131	13.992	13.2985	15.5104	16.9964	16.1983
ARHGAP21	94.9075	97.8595	105.802	96.4692	89.35	97.4763
ARHGAP23	558.264	571.479	563.973	637.988	647.384	617.971
ARHGAP23_1	547.083	562.123	555.776	628.484	640.073	611.52
ARHGAP26	49.2739	51.332	57.2085	65.8071	60.5795	58.1274
ARHGAP27	100.888	106.035	101.286	100.862	106.631	102.708
ARHGAP27_1	93.2174	100.304	97.0203	97.5451	101.599	95.6127
ARHGAP27_2	98.0277	103.085	99.6968	98.8002	104.352	100.558
ARHGAP27P1-BPTFP1-KPNA2P3	26.1321	21.9151	21.3277	28.9587	26.1118	28.0961
ARHGAP29	204.766	174.562	191.281	238.573	211.364	215.236
ARHGAP32	168.103	171.107	184.59	185.497	174.807	180.259
ARHGAP33	26.7821	29.5011	22.666	26.3587	28.9604	28.7412
ARHGAP35	255.08	253.963	279.101	274.345	259.599	261.609
ARHGAP39	22.4918	18.7964	20.1568	18.3794	19.2753	15.7682
ARHGAP42	11.3109	8.26032	7.4438	14.2552	11.2044	13.618
ARHGAP45	57.2045	54.3664	57.1249	73.0691	74.5375	72.8205
ARHGAP5	132.09	106.12	107.726	119.421	95.332	105.36
ARHGDIA	247.54	262.139	277.01	268.07	283.432	268.131
ARHGDIB	35.1028	48.2976	42.4882	52.3587	64.6624	62.1411
ARHGEF1	186.825	181.643	173.466	209.614	210.034	210.219
ARHGEF10L	54.9943	60.8566	57.7104	73.876	73.8728	70.3836
ARHGEF11	44.2035	48.0447	54.783	60.607	62.4785	62.5712
ARHGEF12	338.677	310.099	330.12	385.16	340.214	343.174
ARHGEF16	88.277	90.0206	88.5729	89.2071	97.9907	96.8312
ARHGEF17	103.358	111.093	99.7804	103.911	109.195	98.0496
ARHGEF18	59.1547	51.8377	57.1249	62.9381	65.517	62.1411
ARHGEF19	39.0031	41.723	43.241	69.5726	67.7009	69.6669
ARHGEF19_1	38.353	41.8916	42.99	69.7519	67.606	69.3802
ARHGEF2	146.132	151.552	157.323	147.842	144.327	134.89
ARHGEF26	16.9013	16.1835	16.1422	19.8138	19.6551	21.2154
ARHGEF26_1	16.9013	16.0992	15.8913	19.8138	19.4652	21.2154
ARHGEF28	68.3854	66.4197	60.2195	75.9381	77.1012	77.1926
ARHGEF3	14.0411	9.77752	12.2948	13.9862	11.964	13.0446
ARHGEF34P	82.0365	77.6301	83.8891	95.3037	90.2046	85.2917
ARHGEF34P_1	78.2662	76.1129	82.4673	92.345	88.9702	83.7866
ARHGEF35	57.8546	44.926	50.7684	59.9795	57.1612	60.1342
ARHGEF35_1	65.0051	51.7534	56.3722	71.276	64.5675	68.3051
ARHGEF39	27.8222	34.8113	25.1751	34.2484	33.0434	33.615
ARHGEF40	42.2533	42.9874	34.2917	32.6346	32.4736	35.3351
ARHGEF5	115.189	111.767	119.937	135.828	130.274	130.016
ARHGEF5_1	120.78	113.959	121.108	140.49	133.978	133.241
ARHGEF7	78.7862	81.2545	79.8745	78.8071	84.6973	82.7831
ARHGEF9	17.9414	18.5436	18.5677	17.1242	13.6731	17.6317
ARID1A	116.619	126.771	136.163	149.097	161.514	156.034
ARID1B	51.094	57.6536	60.3868	59.9795	59.9148	61.496
ARID2	32.6326	31.7769	37.8045	37.2966	35.797	38.7755
ARID3A	13.131	11.2947	10.7057	18.738	17.1863	17.345
ARID4A	26.6521	26.9725	24.7569	29.6759	28.0109	24.5124
ARID4B	59.8047	59.9294	56.1212	71.7243	68.0807	63.2879
ARID5B	61.6249	60.4352	54.1139	55.407	47.1912	48.5231
ARIH1	115.059	100.135	108.311	115.207	109.955	106.65
ARIH2	75.796	79.1473	78.0345	76.1174	74.0627	71.4587
ARL1	56.6845	57.4008	54.5321	51.1036	47.666	53.9703
ARL13B	20.0216	15.9306	15.9749	20.9794	23.0734	20.212
ARL14EP	23.2718	18.7964	16.644	22.9518	24.9724	23.0073
ARL15	32.7626	25.5395	23.5023	23.4897	15.952	19.997
ARL16	20.8016	23.1795	22.0805	19.1863	22.0289	23.4373
ARL17A	59.8047	65.7454	65.0705	49.8484	57.541	55.1171
ARL17A_1	62.925	68.274	64.9033	53.076	60.1047	59.0591
ARL17B	53.1742	59.3394	56.3722	43.8415	50.2297	48.2364
ARL2	15.9913	16.1835	18.484	19.3656	21.1743	24.3691
ARL2BP	15.6012	14.0763	14.3021	20.8	20.3198	18.3485
ARL3	30.8124	30.5126	31.3643	26.6276	29.3402	29.0995
ARL4A	32.8926	28.574	29.2734	40.7035	36.2717	37.8437
ARL5A	52.5241	38.6886	39.4772	48.0553	37.9809	43.4343
ARL5B	51.8741	35.6542	31.6989	58.1863	34.5626	43.5059
ARL6IP1	254.43	220.921	231.845	196.704	184.397	195.168
ARL6IP4	95.2975	104.518	102.206	88.4899	100.364	93.6775
ARL6IP5	75.406	66.2511	67.5797	78.5381	62.6684	67.3016
ARL6IP6	21.1917	18.0378	15.724	20.0828	19.4652	20.5704
ARL8A	29.2523	25.6238	26.2624	26.4483	27.3462	23.509
ARL8B	35.1028	29.9226	32.7025	43.1242	33.708	34.4034
ARMC1	30.0324	25.7081	26.7642	35.8622	28.0109	35.2635
ARMC10	69.1655	56.1364	57.9613	64.8208	60.1997	64.2196
ARMC10_1	47.5838	40.0372	39.9791	47.6967	42.4436	45.7995
ARMC5	16.3813	15.4249	14.3021	15.2414	14.8125	13.618
ARMC6	23.4018	22.758	26.1788	30.3932	29.9099	30.8197
ARMC7	17.6814	18.4593	22.2478	19.6345	18.7056	21.1437
ARMC8	31.2025	31.4398	30.6116	34.9656	35.4172	31.8948
ARMC9	23.6619	23.4323	25.1751	29.2277	28.1058	28.6695
ARMCX3	43.1634	34.9799	35.9644	47.9656	41.4941	43.0042
ARMCX5	11.5709	12.8962	10.7893	14.4345	14.7176	13.833
ARMCX6	19.1115	20.9037	21.2441	24.3863	25.4472	22.5772
ARMH3	26.6521	30.0069	28.6879	33.6208	37.4112	37.2703
ARMT1	24.702	15.9306	17.7313	24.5656	20.9844	21.3588
ARNT	43.6835	48.2133	45.4992	45.1863	45.2922	44.2227
ARNTL	15.7312	16.8578	16.2258	15.0621	14.8125	15.0515
ARNTL2	41.2133	34.4742	36.4663	51.1036	44.9124	46.3012
ARPC1A	138.981	127.108	140.679	129.552	129.23	125.286
ARPC1B	213.477	216.37	231.594	245.387	259.409	241.684
ARPC2	264.831	259.441	249.995	267.442	271.088	264.476
ARPC3	222.188	218.983	202.823	226.469	226.081	242.902
ARPC4	55.6444	55.4621	56.7067	69.214	59.535	63.0012
ARPC5	116.879	105.951	101.788	125.876	115.082	113.316
ARPC5L	73.5858	64.9025	59.885	65.9864	69.2201	63.7179
ARPIN	72.9358	71.8142	71.5943	74.145	66.1817	72.8205
ARPP19	213.737	176.922	175.473	202.621	160.754	176.891
ARRB1	48.7539	49.0562	47.2556	52.5381	50.9893	54.6154
ARRB2	29.3823	26.0453	29.4407	25.3725	26.3018	24.2974
ARRDC1	55.1244	56.2207	56.4558	57.5588	62.1937	58.8441
ARRDC1-AS1	12.611	14.8349	14.6367	13.3587	14.6226	11.1811
ARRDC2	23.4018	25.371	23.6696	27.9725	28.2008	26.0176
ARRDC3	19.3715	19.555	17.9822	19.1863	16.4267	21.1437
ARRDC4	16.2513	16.6892	10.0366	24.9242	20.6046	24.154
ARSA	19.5015	19.0493	17.8149	22.9518	26.8715	24.154
ARSD	57.5945	62.711	56.7904	73.3381	70.6444	75.9025
ARSJ	37.963	35.1485	34.8771	37.2966	39.9749	39.4205
ARV1	11.5709	15.0034	11.7094	19.2759	19.7501	18.9935
ARVCF	210.877	220.163	229.921	203.428	227.031	204.055
ASAH1	38.093	33.547	34.1244	36.4001	29.815	36.3386
ASAH2B	19.1115	18.2064	16.3931	23.4897	19.5601	18.3485
ASAP1	105.568	109.913	112.41	147.214	135.117	135.678
ASAP2	115.709	122.64	119.017	124.083	127.046	124.784
ASAP3	14.3011	13.5705	12.7966	8.87588	8.5457	9.96265
ASAP3_1	14.3011	13.3177	12.4621	8.69657	8.35579	9.89097
ASB1	29.1223	24.0223	24.7569	30.0346	24.3078	25.5158
ASB13	28.8623	31.6084	27.0988	34.5173	30.6696	31.3931
ASB16-AS1	13.3911	13.3177	11.4584	14.1656	13.7681	13.3313
ASB6	30.2924	30.934	30.1098	29.8552	32.3787	27.6661
ASB7	39.5231	34.6428	38.0554	41.4208	37.9809	35.6935
ASB8	18.9815	16.7735	16.8113	22.6828	19.1803	18.2051
ASCC1	23.5319	24.2752	23.1678	28.4208	28.6756	29.5296
ASCC2	78.1362	91.2006	83.6382	95.3933	99.8897	100.988
ASCC3	81.3864	80.7488	78.4527	94.0485	88.7803	89.4488
ASF1A	18.9815	16.2678	20.4914	20.6207	18.3258	19.8536
ASF1B	54.7343	62.7953	57.9613	55.1381	58.1107	60.4926
ASF1B_1	53.9543	62.0367	57.3758	54.0622	57.1612	60.2059
ASH1L	95.6876	99.7981	101.035	98.9795	97.7058	98.408
ASH2L	14.4311	12.5591	15.8076	19.2759	20.5097	17.9901
ASIC1	32.7626	39.4472	34.0408	40.6139	37.9809	41.4991
ASL	76.186	74.68	73.8526	58.1863	61.4341	58.3424
ASMTL	22.4918	25.961	21.2441	18.5587	18.1359	18.2051
ASMTL_1	22.4918	25.7081	21.495	18.5587	18.1359	18.3485
ASNSD1	27.5622	23.9381	22.8332	30.3035	24.6876	28.3828
ASPH	519.261	442.686	437.846	504.401	444.091	461.149
ASPHD1	26.1321	23.2637	23.0841	21.338	23.9279	19.997
ASPM	136.381	135.705	131.897	117.449	111.189	118.118
ASPSCR1	23.0118	24.9495	26.4297	27.2552	25.3522	24.5841
ASRGL1	13.001	16.4363	16.4767	17.3931	16.5217	15.9116
ASS1	28.3422	35.3171	32.5353	19.4552	16.1419	16.485
ASXL1	214.907	221.511	210.601	213.828	209.559	207.997
ASXL2	72.1557	68.7798	72.7653	77.4623	72.4485	69.1651
ATAD1	67.0853	60.8566	56.4558	67.4208	58.9653	65.1514
ATAD1_1	20.0216	17.4478	14.4694	18.2897	16.3318	18.4918
ATAD2	364.029	331.508	326.942	340.421	337.745	343.747
ATAD2B	21.4517	18.7121	18.735	25.6414	21.5541	20.9287
ATAD3A	70.5956	68.6112	68.667	68.2277	68.1757	66.8716
ATAD3B	55.1244	55.3778	54.3648	53.7036	54.5975	50.745
ATAD5	31.0725	33.1256	28.7715	27.8828	26.3967	24.8708
ATAT1	28.0822	32.1141	25.5933	40.7035	36.1768	33.83
ATAT1_1	27.6922	31.6084	25.6769	40.4346	35.5121	33.6866
ATAT1_2	28.8623	33.4627	26.5133	41.5104	37.1263	34.7618
ATAT1_3	27.9522	32.1141	25.5097	40.7035	35.6071	33.83
ATAT1_4	27.9522	32.1141	25.5097	40.7035	35.6071	33.83
ATAT1_5	28.8623	33.4627	26.5133	41.5104	37.1263	34.7618
ATAT1_6	28.8623	33.4627	26.597	41.5104	37.1263	34.6901
ATE1	65.5252	62.7953	58.714	69.3933	58.6804	67.5166
ATF1	27.5622	28.574	27.1824	28.6897	26.8715	26.3759
ATF2	53.3042	43.0716	47.3392	52.9863	47.571	50.53
ATF4	296.943	325.524	316.822	252.649	252.573	258.455
ATF5	20.9317	24.0223	27.3497	32.8139	34.0878	34.5467
ATF6	79.0462	67.094	70.4234	77.1036	71.9738	73.4656
ATF6B	132.35	145.904	149.796	140.58	147.366	149.225
ATF6B_1	131.18	145.567	149.043	139.952	146.701	148.293
ATF6B_2	128.71	142.448	147.287	137.711	144.612	146.214
ATF6B_3	135.471	150.034	153.56	143.987	150.879	152.665
ATF7	21.4517	21.4094	25.5097	25.8208	22.4087	27.8094
ATF7IP	66.9553	64.1439	68.4161	77.3726	67.511	67.3733
ATG101	24.1819	28.1525	28.2697	29.4966	31.3342	29.2429
ATG12	41.8633	34.3056	31.5316	37.0277	35.6071	35.5502
ATG13	128.71	124.242	140.679	149.993	154.677	148.795
ATG14	15.9913	14.8349	17.1458	14.8828	14.5277	16.0549
ATG16L1	24.3119	23.6852	25.3424	28.3311	29.4352	24.4407
ATG16L1_1	24.832	23.6852	25.0915	28.1518	28.9604	23.724
ATG16L2	25.872	26.6353	23.4187	27.7932	29.1503	25.4442
ATG2A	76.7061	73.8371	78.7872	78.8967	79.7598	72.7488
ATG2B	27.5622	24.7809	26.1788	26.0897	26.2068	31.3214
ATG3	58.6346	54.8721	54.6994	61.6829	60.2946	60.5643
ATG4A	11.1809	7.92316	11.3748	11.7449	11.3943	11.0378
ATG4B	81.1264	92.1278	84.8092	82.0347	80.1396	81.1346
ATG4D	12.481	10.199	13.4658	14.1656	16.6166	13.6897
ATG5	45.7636	36.5814	35.7135	42.5863	39.5951	42.5025
ATG7	13.131	12.9805	12.5457	15.1518	14.7176	16.2699
ATG9A	93.3474	91.4535	92.0857	90.9106	93.338	89.0904
ATIC	106.868	114.633	119.519	127.221	136.066	137.327
ATL2	72.1557	67.1783	58.714	77.9105	65.517	66.5132
ATL3	103.618	91.6221	93.6748	117.897	106.062	114.105
ATM	62.2749	56.6422	54.6158	58.276	60.7694	67.1583
ATMIN	55.1244	57.1479	57.2922	67.8691	68.8403	65.8681
ATMIN_1	54.4743	56.895	56.9576	67.2415	67.7009	65.0797
ATN1	194.755	200.018	212.608	216.787	207.565	208.14
ATOX1	11.7009	12.5591	14.2185	18.469	17.2813	19.4236
ATP10B	22.6218	18.0378	23.586	26.538	27.821	27.6661
ATP11A	146.132	140.088	153.058	180.028	174.712	175.457
ATP11B	111.029	96.6794	99.7804	100.862	88.4005	97.5479
ATP13A1	34.4527	37.93	37.9718	44.8277	42.2537	43.0042
ATP13A2	89.057	90.9478	93.0893	124.262	126.002	120.053
ATP13A2_1	87.7569	89.9363	92.0857	123.097	124.767	119.193
ATP13A3	167.193	140.931	140.345	182.269	146.036	153.023
ATP1A1	393.541	425.659	428.562	397.084	389.019	405.888
ATP1B1	207.886	184.761	168.364	216.607	187.531	211.724
ATP1B3	76.8361	73.3314	66.4087	54.5105	59.2502	61.281
ATP2A2	370.659	363.538	357.972	411.787	382.088	417.069
ATP2A3	20.4116	23.0109	21.9132	43.2139	43.5831	46.0862
ATP2B1	76.446	64.481	70.4234	80.6002	66.3716	72.6771
ATP2B4	43.6835	44.7574	49.4302	51.6415	44.5326	47.233
ATP2C1	122.34	106.71	109.148	127.669	118.88	119.48
ATP2C2	55.3844	60.2666	60.805	76.9243	73.2081	81.5647
ATP5F1A	233.368	238.453	237.533	210.242	216.491	218.892
ATP5F1B	437.225	437.965	455.159	408.47	407.25	411.335
ATP5F1C	134.821	137.222	141.767	125.249	134.832	137.757
ATP5F1D	58.6346	52.0063	57.5431	40.3449	52.1287	49.1682
ATP5F1E	58.7646	61.3623	59.1322	49.4898	56.6865	60.7076
ATP5IF1	98.8078	100.81	98.7767	92.2554	93.7178	92.8891
ATP5IF1_1	97.3777	99.6295	97.1876	91.0002	93.1481	91.6707
ATP5MC1	28.3422	37.4243	39.3936	35.8622	39.2153	38.4171
ATP5MC2	130.92	140.931	143.44	123.993	131.794	131.593
ATP5MC3	98.1578	100.894	103.711	105.793	103.878	103.784
ATP5ME	52.5241	54.4507	56.9576	48.5036	50.2297	51.8918
ATP5MF	50.314	59.508	71.5107	71.9036	75.8668	70.8853
ATP5MG	123.51	130.732	139.759	119.152	126.666	132.74
ATP5MJ	26.7821	29.5854	30.1098	21.8759	25.827	27.3077
ATP5MK	77.4861	66.7568	72.598	70.6484	69.505	68.8784
ATP5PB	147.692	138.908	148.625	126.235	131.224	125.572
ATP5PD	66.9553	79.7373	79.289	71.0071	75.6769	78.5544
ATP5PF	40.4332	45.4317	43.9937	44.3794	45.9569	45.7995
ATP5PO	63.835	59.9294	66.1578	61.4139	61.0543	62.1411
ATP6	4387.72	4954.5	4635.9	4325.6	4504.53	4687.68
ATP6AP1	124.29	130.479	138.839	155.462	158.76	155.03
ATP6AP2	49.0139	45.7689	40.5645	50.1174	46.5266	49.5982
ATP6V0A1	41.7333	44.0831	44.6628	49.7587	46.7165	45.0828
ATP6V0A2	22.2318	22.758	23.6696	26.269	23.833	24.2257
ATP6V0B	56.4245	51.6691	53.7794	54.2415	54.7874	52.7519
ATP6V0C	118.829	123.905	134.992	122.918	140.054	133.385
ATP6V0D1	55.2544	56.4736	57.6267	55.5863	53.553	52.3935
ATP6V0E1	41.6033	44.5046	45.081	48.1449	47.0013	49.0965
ATP6V0E2	47.0637	44.5888	54.1976	59.1726	56.4016	59.0591
ATP6V1A	113.759	100.135	100.366	98.8002	84.9822	93.6059
ATP6V1B1	57.2045	64.8182	50.2666	50.2967	56.9713	60.0626
ATP6V1B2	18.2014	18.7121	20.4077	20.6207	17.3762	20.4987
ATP6V1C1	58.6346	48.719	50.6848	58.3657	56.7814	54.8304
ATP6V1D	35.1028	31.5241	30.6116	31.2897	34.6575	32.5399
ATP6V1E1	42.1233	44.5046	45.5828	50.2967	49.9448	48.0214
ATP6V1F	48.1038	46.0218	47.0883	47.338	48.7105	48.3798
ATP6V1G1	47.5838	46.3589	48.0083	52.9863	51.8439	49.8849
ATP6V1H	35.3628	34.8113	33.6226	33.3518	32.1888	34.9768
ATP7A	36.9229	32.5355	35.8808	36.938	36.5566	37.6287
ATP7B	19.6316	20.7351	20.9096	18.0207	19.5601	19.4953
ATP8	972.997	1055.38	926.461	935.106	888.657	969.53
ATP8B1	92.4373	84.6261	86.9838	88.0416	78.9053	86.1518
ATP9A	579.716	604.436	587.14	698.415	679.763	685.487
ATP9B	13.6511	13.1491	14.0512	13.9862	15.0974	14.1197
ATPAF1	31.0725	30.5969	35.0444	35.6828	36.6515	36.1236
ATPSCKMT	18.2014	15.762	17.3131	18.9173	18.0409	19.8536
ATR	67.4753	56.6422	58.0449	68.8553	61.2442	64.0763
ATRAID	59.9347	59.3394	56.5394	66.1657	71.499	66.7282
ATRN	43.8135	43.746	47.172	55.7656	49.9448	49.8849
ATRX	140.931	126.433	129.221	148.29	127.141	137.399
ATXN1	58.6346	61.0252	65.8233	64.2829	59.2502	59.9192
ATXN10	68.3854	60.3509	57.9613	70.5588	64.5675	69.7385
ATXN1-AS1	13.001	14.582	12.713	10.8483	11.1094	10.2493
ATXN1L	65.9152	63.3853	70.1725	74.5933	72.3536	69.8102
ATXN2	55.5144	56.8107	59.1322	56.3036	55.642	56.1205
ATXN2L	183.705	211.144	203.659	209.883	212.028	207.209
ATXN3	12.611	14.1605	11.3748	13.538	13.5782	12.1845
ATXN7	25.612	24.6967	27.0988	33.7104	30.7645	29.6012
ATXN7L1	12.741	13.1491	10.7893	18.469	18.4207	19.7103
ATXN7L2	11.8309	10.8733	11.1239	14.9724	13.863	13.7614
ATXN7L3	111.419	113.2	121.108	134.573	131.699	130.231
ATXN7L3B	175.904	176.417	175.138	179.4	178.89	176.532
AUH	21.4517	21.578	22.9169	23.669	27.0614	24.0824
AUP1	84.3767	93.3079	90.5802	94.2278	99.7947	96.1145
AURKA	80.7364	83.9518	84.391	92.4347	93.6229	89.9505
AURKAIP1	66.4352	62.2052	64.1505	59.0829	63.1432	61.8544
AURKB	37.833	41.8073	38.8081	39.9863	42.4436	37.7004
AVEN	13.9111	14.4977	13.5494	21.069	18.3258	20.642
AVL9	154.972	138.234	137.585	154.118	139.105	144.853
AXIN1	81.3864	87.2391	84.8092	90.7312	86.9762	88.1587
AXIN2	61.8849	60.8566	59.3831	58.276	56.5915	59.4892
AZGP1	52.0041	62.8795	50.5175	33.0828	36.7465	40.0656
AZI2	16.5113	13.7391	15.2222	17.3931	18.1359	17.2017
AZIN1	159.133	149.444	135.661	159.228	140.624	146.143
B2M	629.51	596.007	523.743	872.616	807.188	842.811
B2M_1	535.902	500.423	447.715	742.616	688.498	712.508
B3GALNT2	32.5026	31.3555	32.7862	32.9932	32.2837	29.8163
B3GALNT2_1	32.1125	30.8498	32.1171	32.007	31.9039	29.3862
B3GALT5	33.8027	37.34	28.6879	35.1449	32.1888	35.9085
B3GALT6	40.5632	46.1903	43.241	48.5932	48.9953	49.5982
B3GAT3	26.7821	32.7884	32.9535	45.8139	41.9689	40.5673
B3GLCT	19.5015	16.6049	19.5713	27.3449	24.9724	25.4442
B3GNT2	34.7127	28.8268	30.7789	34.6966	30.4796	28.9562
B3GNT3	42.6434	48.5504	45.2483	53.5243	60.8643	58.4141
B3GNT5	29.2523	25.5395	25.9278	31.738	28.2008	28.0244
B3GNT9	11.4409	10.0304	11.1239	11.2069	12.4387	12.4712
B3GNTL1	10.5308	11.4633	11.2075	18.6483	18.4207	14.8365
B4GALNT3	64.7451	71.2242	61.4741	69.3036	73.3031	68.09
B4GALT1	117.399	119.016	127.799	134.573	132.458	132.31
B4GALT2	54.2143	55.5464	56.2049	53.8829	54.7874	49.0965
B4GALT3	48.3638	49.8148	51.8557	54.6001	52.8884	52.3935
B4GALT4	21.8417	21.578	18.484	22.7725	21.4592	24.0824
B4GALT5	130.92	120.533	124.956	155.283	148.79	142.201
B4GALT7	17.6814	16.0992	17.564	20.4414	18.9904	18.7068
B4GAT1	15.2112	12.2219	13.8839	17.5725	17.946	16.6283
B9D1	14.4311	14.7506	13.2148	13.4483	14.6226	14.7648
BABAM1	37.703	37.0871	38.7245	39.8966	43.0133	42.4308
BABAM2	17.9414	19.8079	21.9132	22.5035	23.3582	21.5738
BACE1	34.0627	41.6387	35.7972	38.1932	39.1203	42.0008
BACE2	26.7821	28.3211	31.7825	29.8552	31.1443	30.2463
BACH1	54.0843	45.9375	49.0956	62.4001	59.0603	50.0283
BAD	30.4224	24.9495	24.7569	27.3449	29.4352	25.8025
BAG1	28.9923	31.8612	31.1134	31.8277	33.3282	30.103
BAG2	28.9923	23.6009	24.7569	28.2414	27.1563	28.3111
BAG3	44.7235	43.3245	45.2483	41.4208	47.7609	42.6459
BAG5	55.6444	49.7305	47.172	50.8346	48.1408	47.5197
BAG6	202.036	207.857	222.394	244.67	242.983	244.622
BAG6_1	196.706	202.378	215.452	235.435	233.867	237.312
BAG6_2	206.066	212.324	228.332	248.883	247.54	248.493
BAG6_3	206.066	212.324	228.081	248.883	247.445	248.636
BAG6_4	206.326	212.408	228.332	248.704	247.73	249.21
BAG6_5	196.836	202.799	215.87	235.704	234.342	237.67
BAG6_6	196.706	202.378	215.452	235.256	233.772	237.312
BAHCC1	48.2338	51.5848	48.1756	42.5863	48.2357	42.3592
BAHCC1_1	46.4137	49.8148	45.6665	40.1656	45.9569	39.2772
BAHD1	53.6942	60.098	56.6231	56.3036	54.5026	54.3287
BAIAP2	53.0442	64.8182	65.3215	65.8967	66.9413	64.8647
BAIAP2-DT	107.909	110.419	111.072	105.883	97.6108	109.087
BAIAP2L1	132.61	133.514	131.814	138.518	143.853	129.801
BAIAP2L2	10.9209	14.2448	12.1275	16.9449	16.0469	20.5704
BAIAP3	86.0668	87.1548	72.2634	92.9726	93.4329	83.4999
BAK1	38.7431	32.4512	34.5426	43.7518	42.4436	40.4956
BANF1	105.308	122.893	121.443	115.566	131.984	136.037
BANP	14.4311	16.4363	16.8949	16.2276	16.0469	15.4098
BAP1	40.9532	40.8801	43.241	49.4001	49.7549	50.1716
BARD1	15.4712	15.8463	14.6367	18.469	14.8125	14.1197
BATF2	7.02055	8.51318	9.70203	19.7242	24.0229	19.7103
BAX	77.3561	77.5458	81.2964	76.8347	76.5315	73.4656
BAZ1A	43.6835	39.953	46.5029	49.4898	44.3427	45.4411
BAZ1B	205.416	196.562	204.746	220.194	224.562	217.171
BAZ2A	244.679	252.698	239.122	260.359	246.781	241.039
BAZ2B	50.834	50.7419	48.7611	62.2208	60.5795	60.9227
BBC3	39.2631	34.0527	34.9608	25.4621	25.4472	27.0927
BBLN	95.6876	90.442	91.5002	81.1381	95.6168	84.0733
BBS1	46.1536	46.4432	44.2446	47.6967	48.3307	42.5025
BBS10	15.3412	13.8234	13.2985	17.5725	14.8125	16.6283
BBS2	49.2739	50.2362	46.4192	50.5656	51.9388	53.0385
BBS4	17.1614	20.3979	20.0732	22.3242	23.1683	22.2905
BBS7	8.45067	11.2947	12.4621	13	14.7176	13.6897
BBX	155.102	118.847	130.057	114.58	100.554	107.941
BCAM	546.693	598.789	568.573	573.705	605.7	593.888
BCAN	163.943	159.306	165.604	187.649	195.696	184.273
BCAN_1	32.6326	27.8153	27.4333	31.0208	31.1443	30.1746
BCAP31	256.51	279.755	269.817	262.511	269.949	280.818
BCAR1	125.2	120.617	131.563	141.745	152.493	134.532
BCAR1_1	121.04	119.016	126.21	140.221	148.79	130.518
BCAR3	31.9825	32.5355	33.0371	30.8415	34.3727	28.9562
BCAS1	147.172	156.103	129.89	124.98	133.503	128.009
BCAS2	30.0324	27.5625	29.6079	31.1104	31.2393	34.4034
BCAS3	18.4615	18.2907	20.3241	17.2138	19.2753	19.4953
BCAT2	50.184	53.8606	53.6957	40.3449	44.8174	46.7313
BCCIP	61.8849	65.7454	64.0669	68.4967	76.1516	71.2437
BCKDHA	81.1264	78.9787	88.6565	64.3726	60.7694	67.5883
BCKDHB	86.1968	78.3044	70.9252	60.607	59.9148	61.7827
BCKDK	55.5144	51.4163	46.921	45.4553	52.7934	53.1102
BCL10	20.6716	18.7121	21.4114	24.5656	25.6371	23.2223
BCL2L1	222.448	231.036	231.427	273.628	284.762	269.063
BCL2L11	19.1115	19.2179	21.495	23.4001	19.6551	24.7274
BCL2L12	26.0021	28.0682	31.448	34.607	34.9424	32.0382
BCL2L13	48.3638	53.6078	52.5248	51.1036	53.8379	58.5574
BCL2L2	36.7929	35.8228	32.9535	40.3449	37.3162	34.26
BCL3	16.3813	17.6164	17.8149	17.1242	18.4207	16.8433
BCL6	55.3844	51.332	47.7574	32.9035	28.4857	34.3317
BCL7A	20.6716	20.0608	20.7423	20.8897	22.4087	23.7957
BCL7A_1	15.3412	13.6548	16.2258	15.7793	17.5662	18.2051
BCL7B	50.054	50.4048	54.4485	62.4898	60.5795	61.7111
BCL7C	14.1711	14.582	15.2222	19.8138	21.839	20.0686
BCL9	40.8232	42.1445	45.3319	54.6898	50.0398	51.6767
BCL9L	199.826	190.072	197.637	191.594	184.872	179.686
BCLAF1	183.705	159.812	163.68	200.29	166.261	191.297
BCLAF1P2	42.2533	39.3629	38.9754	44.738	38.7405	41.7858
BCLAF3	22.1017	22.8423	23.3351	27.4345	28.8655	30.1746
BCOR	79.3063	80.2431	80.6272	68.945	73.5879	72.8205
BCORL1	23.5319	25.7081	25.9278	20.4414	24.7825	22.6489
BCR	93.9974	96.5108	102.875	99.4278	100.459	95.2544
BCS1L	23.1418	21.8308	20.7423	26.3587	26.5866	24.0824
BDH1	56.5545	60.688	64.736	34.6966	38.1708	35.3351
BDH1_1	40.5632	42.6502	46.5865	25.6414	28.5806	25.8025
BDH2	14.8212	15.5092	13.633	22.5035	20.3198	23.0789
BDP1	58.1146	53.7763	52.6084	70.2898	62.0987	66.7999
BDP1_1	58.3746	53.8606	52.7757	70.6484	62.1937	67.3733
BDP1_2	55.7744	51.5848	49.3466	66.1657	59.63	62.5712
BDP1_3	56.2944	52.4277	49.932	67.8691	60.1997	63.5029
BECN1	42.5134	41.3016	40.3973	45.9932	47.9509	44.7244
BEND3	13.001	12.3905	14.6367	16.5862	15.6671	15.5532
BET1	16.6413	17.5321	16.3095	20.0828	16.7116	15.6249
BET1L	84.3767	82.7717	90.5802	82.0347	79.2851	79.1995
BFAR	56.0344	56.2207	59.7177	53.9725	57.2562	58.9158
BFAR_1	56.4245	55.2935	59.0486	53.6139	56.7814	58.1274
BGN	208.666	238.706	218.547	160.035	170.344	184.703
BHLHE41	217.377	191.336	206.67	133.766	122.014	129.944
BICD1	21.4517	24.6124	24.7569	29.9449	27.5361	30.318
BICD2	47.0637	38.1829	43.1573	36.938	31.714	31.7515
BICDL1	40.4332	43.4088	44.4119	54.3312	54.3126	54.4004
BICDL2	36.7929	34.3056	37.7208	36.0415	35.1323	36.4819
BICRA	32.3726	27.8153	31.9498	29.407	31.2393	27.8811
BICRAL	36.6629	33.7156	32.4516	35.5035	40.6395	37.127
BID	53.4342	50.4048	47.6738	51.6415	59.1552	56.9089
BIN1	70.2055	69.0326	72.8489	78.5381	79.5699	82.0664
BIRC2	65.5252	49.7305	52.6921	73.6967	59.535	61.8544
BIRC3	7.67061	6.0688	8.36382	19.2759	18.8955	16.1983
BIRC5	65.6552	63.7224	63.3141	68.945	67.7009	70.0969
BIRC7	11.5709	12.8119	10.5384	18.8276	19.0854	19.1369
BISPR	26.5221	26.8039	23.0005	34.9656	33.1383	33.1849
BLACAT1	16.2513	15.2563	16.3095	13.8069	16.4267	12.4712
BLCAP	99.5879	97.8595	91.8348	104.449	109.385	116.613
BLM	34.5827	37.6772	37.219	37.4759	36.9364	38.2021
BLOC1S1	13.9111	14.3291	12.7966	12.6414	14.2428	11.3244
BLOC1S2	22.6218	21.4094	21.6623	26.9863	25.827	25.6592
BLOC1S3	23.9219	23.8538	24.4224	22.3242	23.1683	20.7137
BLOC1S4	11.9609	9.10321	9.95295	12.8207	10.4447	10.9661
BLOC1S6	54.4743	46.106	51.0193	58.0967	52.0338	51.2467
BLVRB	27.3022	31.0183	29.4407	30.9311	31.3342	30.6047
BLZF1	25.092	25.1181	27.3497	35.0553	32.4736	30.3897
BMF	27.0421	28.4054	30.6952	45.3656	44.7225	37.772
BMP1	19.8916	19.1336	18.6513	25.0139	25.5421	23.3656
BMP2K	15.0812	11.8847	12.6294	12.5518	10.0649	13.833
BMP4	401.082	414.786	414.762	493.015	490.523	510.46
BMP8B	11.1809	11.5476	9.70203	10.938	12.0589	11.2528
BMPR1A	28.3422	27.141	26.6806	29.9449	26.9664	29.1712
BMPR2	91.1372	83.1089	78.9545	93.7795	74.7274	80.3462
BMS1	84.7667	85.8061	91.5002	91.2692	94.6673	94.2509
BMS1P20	9.88078	11.0419	11.7094	11.1173	14.0529	10.6077
BMT2	16.3813	13.5705	12.3785	15.4207	11.964	11.8978
BNIP2	89.8371	79.9059	73.518	84.545	70.3596	76.4759
BNIP3L	21.8417	18.965	15.3894	22.2345	18.8005	24.0107
BOD1	37.963	35.0642	37.3863	39.2691	34.7525	31.4648
BOD1L1	67.7354	74.09	73.4344	78.1795	73.3031	74.3256
BOK	99.7179	90.9478	95.0967	80.0623	95.1421	86.4385
BOLA2B	17.5514	21.4937	20.2404	23.0414	21.6491	21.7888
BOLA3	12.351	13.3177	13.2148	18.2	15.5722	16.4133
BOP1	48.6238	51.5005	53.6957	60.5174	60.2946	56.6222
BORA	23.6619	22.8423	20.0732	21.9656	22.5037	25.3725
BORCS7	14.1711	10.6204	9.78567	13.8966	10.1599	14.1197
BPGM	12.871	11.2947	12.0439	12.1035	12.6286	12.0412
BPHL	12.221	14.2448	15.2222	16.8552	16.7116	17.4167
BPNT1	32.8926	36.0757	33.3717	38.1932	34.7525	36.0519
BPNT2	66.1752	54.8721	59.9686	85.6209	71.3091	72.8205
BPTF	241.949	237.189	243.22	253.097	247.825	243.476
BRAF	50.964	43.2402	45.6665	47.0691	37.6011	45.7995
BRAP	24.702	22.2523	24.1714	29.3173	28.8655	28.3828
BRAT1	56.5545	54.7878	57.6267	60.7863	59.535	65.3664
BRCA1	57.3345	51.4163	51.103	56.3036	61.7189	54.9737
BRCA2	41.7333	40.7958	37.3863	55.945	47.9509	53.9703
BRCC3	61.7549	52.512	56.4558	65.1795	55.4521	62.9295
BRD1	45.3736	45.3474	43.4919	49.1311	48.4256	42.4308
BRD2	265.611	278.406	277.428	266.994	260.264	263.186
BRD2_1	238.179	255.564	244.642	237.587	231.968	232.295
BRD2_2	94.7775	104.94	102.457	97.9933	92.9582	97.4046
BRD2_3	241.299	255.48	249.66	239.47	236.811	236.667
BRD2_4	171.484	181.643	172.964	169.359	165.692	163.846
BRD2_5	264.051	277.816	275.755	263.587	259.409	258.384
BRD2_6	238.049	255.227	244.558	237.856	232.158	232.725
BRD3	62.1449	63.1324	64.6523	60.876	64.7574	63.3596
BRD3OS	20.9317	20.4822	19.5713	21.1587	19.6551	22.0755
BRD4	59.4147	56.9793	68.3324	66.076	63.618	59.4175
BRD7	89.8371	91.1163	80.8782	98.2623	105.302	102.278
BRD8	99.1978	103.254	96.6858	101.042	106.536	97.978
BRD9	72.4157	80.9174	81.4636	82.8416	92.0087	87.872
BRF1	34.1927	32.7884	31.448	36.1311	34.9424	34.8334
BRI3	108.819	105.53	112.744	88.8485	91.9137	86.6535
BRI3BP	62.5349	55.4621	61.0559	53.5243	51.1792	56.5506
BRIP1	23.9219	22.5051	21.495	28.6001	22.0289	24.7991
BRK1	74.8859	67.0097	68.0815	73.9657	69.5999	72.6771
BRMS1	34.3227	36.4128	34.5426	40.8829	45.3871	43.2193
BROX	59.9347	45.7689	46.7538	54.0622	46.4316	53.1819
BRPF1	21.7117	21.578	23.8369	23.7587	26.0169	24.154
BRPF3	101.538	101.737	110.486	143.628	137.586	130.303
BRWD1	64.2251	53.4392	49.8484	51.3725	50.7994	50.0283
BRWD3	44.7235	39.4472	37.4699	42.138	35.1323	35.3351
BSDC1	75.796	76.4501	77.449	86.6968	92.8632	83.2849
BSG	369.359	366.32	366.586	332.532	358.16	354.212
BSPRY	32.7626	33.6313	35.7135	39.6277	35.0374	36.3386
BST2	182.144	205.075	164.851	260.27	286.281	281.678
BTAF1	136.121	147	114.166	109.559	115.747	114.391
BTBD1	122.08	106.71	106.137	128.476	110.05	113.89
BTBD10	37.0529	35.0642	37.1354	47.607	46.5266	43.5776
BTBD16	10.6608	11.1261	11.5421	13.9862	14.3378	12.6146
BTBD19	20.6716	18.7964	16.5604	29.407	27.0614	30.0313
BTBD2	82.0365	82.5189	87.2347	77.5519	82.0387	72.5338
BTBD3	63.575	60.8566	56.874	71.276	68.8403	68.5201
BTBD6	24.5719	23.8538	25.9278	22.2345	20.7945	24.0824
BTBD7	41.2133	37.4243	46.0847	43.3035	39.3102	39.9939
BTBD7_1	39.2631	36.4128	43.9937	41.4208	37.6011	38.2738
BTBD9	21.0617	20.1451	19.4877	24.6552	23.0734	21.5021
BTC	10.7909	8.09174	7.69472	15.9587	13.7681	13.4747
BTD	17.6814	18.0378	20.575	19.2759	18.4207	21.5738
BTF3	395.621	393.461	402.467	307.787	327.205	317.945
BTF3L4	64.0951	55.9679	55.954	75.1312	65.7069	64.2913
BTG1	54.0843	46.8646	48.3429	41.7794	39.2153	43.2193
BTG2	52.9142	56.305	53.6121	23.5794	24.0229	21.7171
BTN2A1	23.4018	25.6238	23.6696	29.4966	28.4857	23.2223
BTN2A1_1	22.6218	25.2867	23.3351	29.2277	28.2008	22.7206
BTN3A1	45.2436	42.4816	39.2263	41.3311	39.9749	41.9291
BTN3A2	32.2425	33.0413	31.7825	34.8759	36.1768	37.557
BTN3A3	12.871	14.4977	13.2985	15.869	16.8065	14.8365
BTNL9	77.7461	79.7373	60.3032	59.7105	62.0038	60.1342
BTRC	20.0216	21.2408	18.8186	22.2345	25.732	20.7137
BUB1	83.2066	87.0705	81.7982	84.545	87.451	89.7355
BUB1B	92.3073	94.5722	90.162	96.2899	104.542	96.9745
BUB3	136.641	131.575	129.639	137.083	126.476	129.729
BUD13	35.1028	37.5086	30.528	33.3518	33.3282	35.4785
BUD23	100.498	106.12	108.562	97.4554	98.6553	101.418
BUD31	40.1732	37.93	40.4809	40.6139	41.5891	43.5059
BYSL	20.0216	23.0952	26.9315	25.6414	28.3907	24.0824
BZW1	251.96	212.914	221.056	263.228	212.693	233.871
BZW2	135.861	132.334	133.821	128.387	136.921	144.996
C10orf95-AS1	8.8407	12.0533	9.53476	9.59313	10.8245	11.3961
C11orf1	15.0812	14.2448	13.8839	13.6276	15.4772	15.0515
C11orf24	24.3119	27.6468	28.6043	30.2139	36.2717	32.4682
C11orf54	93.6074	87.4076	85.3946	69.3933	71.499	76.3325
C11orf58	142.751	123.989	121.694	144.704	126.096	138.545
C11orf68	25.482	26.551	28.6879	29.9449	30.3847	30.8197
C11orf71	11.5709	11.0419	12.2112	11.5655	10.7296	12.9729
C11orf80	9.36074	9.94609	10.9566	9.95175	12.3438	12.5429
C12orf29	15.9913	14.3291	14.0512	19.2759	17.3762	17.2017
C12orf4	15.0812	13.4862	15.3894	18.6483	18.2308	17.9184
C12orf43	13.6511	15.0034	15.4731	17.5725	15.5722	15.1232
C12orf57	34.5827	27.141	26.5133	30.8415	34.5626	30.1746
C12orf75	59.1547	52.512	57.0413	61.7726	60.1997	61.281
C12orf76	11.5709	12.9805	13.5494	11.4759	9.96998	11.2528
C13orf46	26.1321	34.9799	21.7459	47.607	38.2657	46.8746
C14orf119	30.1624	30.1754	31.3643	28.1518	28.8655	30.318
C14orf93	9.49075	11.4633	9.03293	11.0276	10.2548	11.6111
C15orf39	70.0755	70.7184	75.1071	81.945	77.386	76.9776
C15orf40	26.0021	25.0338	24.1714	24.7449	22.3138	24.7991
C16orf72	73.7158	62.6267	70.0888	73.6071	65.9918	65.7965
C16orf74	21.9717	24.2752	26.8479	22.5932	25.6371	22.0038
C17orf58	15.0812	14.582	14.804	15.7793	16.9964	15.3382
C17orf75	28.6023	27.5625	25.7606	32.1863	29.9099	30.533
C17orf80	24.5719	24.3595	22.9169	26.4483	29.2453	25.8025
C18orf25	20.2816	21.3251	20.8259	26.0897	20.5097	22.9356
C19orf12	19.6316	18.5436	19.7386	21.6966	20.6996	20.7854
C19orf25	16.1213	12.6433	16.4767	19.9932	20.2248	18.9219
C19orf47	15.9913	15.2563	18.735	16.0483	19.2753	18.7068
C19orf48	96.4676	98.8709	114.166	87.145	93.6229	87.9436
C19orf53	29.9024	31.2712	36.5499	28.6001	29.5301	30.1746
C19orf54	25.222	19.2179	21.3277	25.5518	28.3907	25.7309
C1D	16.3813	13.8234	13.9676	15.4207	14.7176	13.188
C1GALT1	68.5154	53.6078	48.9284	67.7795	55.7369	58.6291
C1GALT1C1	32.6326	33.9684	30.1934	35.4139	37.1263	38.9188
C1GALT1C1_1	33.2826	34.0527	30.528	36.1311	37.5061	39.5639
C1orf109	17.1614	15.9306	15.5567	19.0069	19.845	21.5021
C1orf112	10.7909	11.2947	11.3748	12.9104	15.0024	13.403
C1orf116	92.8273	94.3193	89.7438	96.8278	99.4149	94.896
C1orf122	24.0519	23.1795	23.8369	23.669	25.4472	25.4442
C1orf131	22.3618	21.4937	18.735	21.4276	23.6431	22.1472
C1orf159	21.9717	20.5665	22.0805	21.6069	22.1239	20.7854
C1orf174	23.6619	25.1181	22.7496	26.538	24.6876	22.9356
C1orf198	57.4645	58.5808	58.6304	57.2001	65.7069	59.4175
C1orf21	34.1927	31.3555	31.5316	23.3104	20.8895	25.8025
C1orf210	22.7518	23.348	21.8296	27.2552	26.1118	27.021
C1orf216	39.1331	37.6772	37.1354	39.1794	36.1768	37.9154
C1orf226	12.481	14.3291	12.3785	15.4207	18.7056	18.2051
C1orf35	21.1917	25.7081	23.9205	22.2345	23.738	25.1575
C1orf43	177.724	177.513	181.244	172.676	171.674	177.822
C1orf50	9.62076	10.1147	10.9566	11.4759	10.1599	10.3927
C1orf52	15.7312	12.0533	12.2948	16.4966	16.9964	16.0549
C1QBP	84.7667	91.6221	93.0057	80.7795	84.0327	87.0119
C1QTNF1	8.58068	7.75458	5.52012	14.2552	14.9075	14.6214
C1QTNF6	15.2112	19.8922	20.3241	27.9725	28.1058	25.9459
C1RL	44.7235	47.9604	46.6701	49.1311	52.4136	46.8029
C1RL_1	43.9435	47.2018	45.9174	48.1449	51.8439	45.9429
C1RL-AS1_1	8.58068	8.51318	9.70203	11.5655	11.4892	11.8262
C20orf27	34.8428	36.3285	39.059	31.2897	30.9544	31.1781
C20orf96	14.5612	16.2678	13.8839	16.8552	17.1863	17.5601
C21orf58	20.2816	24.6124	18.5677	18.6483	21.0794	18.9935
C22orf39	42.7734	38.6043	40.0627	39.9863	42.8234	40.3523
C22orf46	15.2112	16.4363	15.8913	19.2759	19.2753	18.9219
C2CD2	25.092	28.0682	26.0951	28.6897	31.3342	27.236
C2CD2L	31.7225	34.3056	30.8625	34.8759	38.6455	34.7618
C2CD3	44.0735	43.4931	47.7574	57.7381	57.541	56.1205
C2CD5	65.2652	60.5195	52.1903	61.5932	57.8259	56.2639
C2orf49	28.2122	26.7196	28.3534	28.7794	26.0169	25.4442
C2orf68	59.0247	59.7609	61.4741	55.676	55.7369	56.9089
C2orf69	17.8114	16.3521	15.1385	16.3173	13.5782	15.8399
C3orf52	16.7713	16.4363	14.9712	17.3035	15.6671	17.7034
C4orf19	44.5935	46.4432	48.4265	55.4967	52.9833	53.8986
C4orf3	64.8751	52.8492	41.2336	59.9795	56.3066	64.0046
C4orf33	13.001	12.4748	10.0366	17.9311	18.2308	13.1163
C4orf46	9.36074	9.77752	10.7057	12.1931	10.2548	12.9013
C4orf48	16.1213	12.2219	13.8003	14.4345	17.3762	14.9798
C5orf15	58.1146	49.2247	43.8264	64.3726	55.547	54.9021
C5orf22	38.6131	36.0757	38.8918	45.9932	40.7345	39.8506
C5orf24	67.7354	48.2133	53.6121	75.4002	55.547	60.4926
C5orf63	20.6716	20.3979	16.9786	20.1725	18.7056	17.13
C6orf120	31.5925	26.0453	22.666	30.7518	24.4977	29.3145
C6orf132	44.4635	42.1445	48.4265	41.9587	41.0193	39.9223
C6orf136	16.3813	18.1221	17.0622	16.138	17.0914	17.0583
C6orf136_1	16.1213	17.7007	16.8949	16.0483	16.5217	16.6283
C6orf136_2	16.3813	17.9535	16.9786	16.0483	16.7116	16.7716
C6orf136_3	16.2513	17.8693	16.9786	15.869	16.6166	16.7
C6orf136_4	16.3813	17.9535	16.9786	16.0483	16.7116	16.7
C6orf136_5	16.3813	17.9535	16.9786	16.0483	16.7116	16.7716
C6orf136_6	16.5113	18.1221	16.9786	16.138	16.7116	16.7716
C6orf141	42.3833	41.5544	36.5499	33.8001	37.1263	34.9768
C6orf47	20.8016	23.348	22.7496	27.4345	29.2453	27.021
C6orf47_1	21.5817	24.1909	22.9169	27.6139	30.2897	27.5227
C6orf47_2	20.0216	22.9266	21.0768	26.1794	28.9604	26.4476
C6orf47_3	20.9317	23.6009	22.9169	27.6139	29.1503	27.3077
C6orf47_4	21.4517	24.0223	23.0005	27.5242	30.2897	27.5227
C6orf47_5	21.4517	24.0223	23.0005	27.5242	30.2897	27.5227
C6orf47_6	21.4517	24.0223	23.0841	27.5242	30.2897	27.5944
C6orf62	176.424	151.13	146.701	180.745	161.799	168.648
C6orf89	95.2975	96.7637	90.4966	102.207	90.7743	103.282
C7orf25	13.7811	13.1491	13.8839	14.8828	14.6226	14.9798
C7orf50	66.4352	65.7454	64.0669	63.0277	73.3031	64.0763
C8orf33	41.6033	38.6043	42.9064	41.3311	38.1708	33.6866
C8orf33_1	40.4332	37.6772	41.6518	40.6139	37.0314	33.1849
C8orf82	35.4928	30.5126	31.5316	24.7449	32.0938	30.6047
C9orf152	20.9317	20.8194	19.9059	25.7311	23.833	25.0858
C9orf64	21.5817	23.8538	23.4187	25.8208	28.4857	27.6661
C9orf78	60.4548	55.8836	53.1939	62.2208	56.8764	65.1514
C9orf85	16.6413	15.762	15.8913	10.4897	8.9255	11.6111
CA12	223.228	218.983	225.823	196.435	191.898	207.567
CA9	65.2652	64.5653	39.7282	42.5863	45.1023	56.4789
CAAP1	30.0324	23.4323	22.415	27.5242	27.4412	24.3691
CAB39	78.6562	65.9982	73.2671	98.083	81.7538	84.5033
CAB39L	15.3412	13.5705	14.8876	16.3173	15.1923	19.5669
CABIN1	50.444	51.0791	52.2739	62.7588	62.9533	66.7282
CABLES1	121.56	124.663	124.203	147.304	155.911	157.826
CABLES2	29.2523	33.547	35.1281	36.6691	38.1708	35.4785
CABP1	14.9512	12.9805	15.9749	10.938	12.3438	13.4747
CABP4	25.092	34.0527	29.5243	37.6553	39.9749	34.9768
CACFD1	41.3433	46.6961	44.161	43.7518	42.9184	44.5811
CACFD1_1	39.3931	44.7574	42.99	41.3311	39.8799	41.4274
CACNA1D	39.7831	43.746	38.5572	41.2415	39.9749	44.0077
CACNB1	14.6912	15.9306	13.8003	14.4345	15.4772	14.2631
CACNB3	55.9044	60.3509	57.2922	59.6208	64.0927	58.7724
CACNG4	32.5026	33.8842	28.0188	39.807	44.8174	41.8575
CACTIN	23.4018	27.0567	23.2514	26.0001	25.1623	24.3691
CACUL1	76.186	66.1668	72.4307	73.3381	64.6624	66.1548
CACYBP	68.9054	70.7184	66.6597	81.0485	74.5375	82.0664
CAD	100.888	112.61	119.435	121.393	121.349	119.695
CADM4	14.8212	15.9306	15.5567	21.6966	22.6936	20.7137
CALB2	76.056	78.473	83.8891	48.2346	50.5146	53.7553
CALB2_1	77.8762	79.2316	84.9764	48.5036	51.1792	53.9703
CALCOCO1	117.269	137.812	119.268	149.993	144.232	145.283
CALCOCO2	44.7235	41.9759	38.8081	48.4139	44.2477	40.854
CALHM2	14.3011	12.9805	11.7094	17.0345	17.7561	15.3382
CALM1	207.626	192.685	185.593	184.69	172.718	179.328
CALM2	407.192	386.212	363.492	427.387	406.585	428.896
CALM3	259.631	286.33	268.813	265.47	280.964	283.756
CALML4	93.8674	91.3692	85.4783	81.8554	84.0327	86.0801
CALR	480.778	562.46	505.008	681.291	706.349	735.731
CALU	224.658	191.252	187.684	208.538	194.082	199.54
CAMK2D	110.119	99.2081	89.7438	87.8623	76.7214	78.2677
CAMK2G	80.7364	81.1702	74.1871	92.1657	87.7358	87.0836
CAMK2N1	65.1351	61.3623	53.6121	59.1726	58.6804	63.8613
CAMKK1	10.2708	14.7506	12.713	10.669	10.8245	12.6146
CAMKK2	53.3042	49.1405	50.1829	46.6208	47.0013	50.2433
CAMLG	32.7626	29.6697	30.277	23.5794	20.7945	24.3691
CAMSAP1	62.795	64.7339	62.7287	69.214	66.5615	65.2948
CAMSAP1-DT	14.0411	16.0149	16.2258	22.1449	18.9904	20.4987
CAMSAP2	47.9738	46.2746	43.3246	57.6484	48.6155	47.8064
CAMSAP3	52.1341	52.7649	53.9467	43.3932	46.5266	43.0042
CAMTA1	42.9034	40.4587	42.5719	40.2553	38.6455	36.4102
CAMTA2	18.7215	23.0952	24.4224	24.0276	24.4027	23.4373
CAND1	175.774	151.046	159.833	160.752	154.202	154.314
CANT1	126.11	126.433	119.101	164.428	157.526	159.546
CANX	664.092	600.896	608.803	613.87	549.868	593.243
CANX_1	697.635	627.868	640.836	638.795	576.265	624.063
CAP1	140.931	148.854	151.218	149.814	155.057	160.836
CAPG	136.251	143.544	127.465	171.78	181.833	179.184
CAPN1	286.803	277.648	288.468	291.828	299.859	290.494
CAPN10	24.962	29.5011	28.0188	25.5518	29.2453	25.8742
CAPN12	10.2708	10.199	9.11657	9.77244	10.4447	11.0378
CAPN13	17.1614	17.1107	14.804	17.9311	19.0854	19.7103
CAPN15	86.8469	83.1932	89.8275	90.014	89.35	84.1449
CAPN2	192.415	190.577	196.717	256.683	258.84	249.926
CAPN5	65.3952	66.5883	58.2958	61.0553	60.0098	54.7587
CAPN7	23.0118	25.2024	23.7533	24.8345	27.4412	24.3691
CAPN8	110.899	144.808	124.203	146.049	173.098	155.962
CAPNS1	266.911	290.291	311.051	317.38	343.062	339.518
CAPRIN1	501.58	472.524	503.418	541.339	499.828	515.764
CAPRIN2	36.5329	40.1215	36.1317	41.3311	43.1083	41.3557
CAPS	10.9209	8.59747	8.86565	15.2414	11.869	14.6931
CAPZA1	232.068	192.769	203.743	235.256	211.648	217.673
CAPZA2	136.511	113.621	113.497	139.862	118.31	127.006
CAPZB	167.583	182.317	189.859	174.38	181.264	183.843
CARD10	43.9435	44.8417	43.6592	57.3794	50.0398	49.6699
CARD19	23.1418	19.8079	22.0805	20.4414	21.2693	19.9253
CARD8	26.5221	31.5241	27.4333	31.1104	37.4112	32.4682
CARD9	20.8016	25.371	23.586	30.0346	31.9039	29.2429
CARF	9.10072	9.44036	9.70203	11.3862	9.87503	11.0378
CARHSP1	71.8957	74.4271	73.3507	68.0484	68.0807	72.3905
CARM1	54.2143	50.9948	58.4631	56.6622	57.0663	55.0454
CARMIL1	46.4137	42.0602	47.5065	42.4967	43.9629	46.5162
CARNMT1	21.0617	18.375	18.8186	27.3449	19.0854	25.0141
CARS1	104.008	110.25	107.81	102.476	100.459	94.681
CARS1_1	109.209	117.499	112.995	107.407	106.062	99.9848
CARS2	40.8232	38.1829	40.8991	39.3587	44.5326	40.9974
CASC3	87.4969	92.3807	104.046	109.2	103.118	106.794
CASC9	11.8309	11.2104	8.02927	12.2828	8.26084	8.60085
CASD1	14.1711	11.1261	10.5384	20.8	15.5722	16.5566
CASK	17.9414	18.375	21.3277	20.8897	19.4652	18.6352
CASKIN2	21.4517	20.7351	25.0078	24.7449	25.827	23.0789
CASP10	15.2112	12.2219	10.5384	15.7793	15.7621	14.9081
CASP2	88.797	80.7488	85.5619	96.5588	92.9582	89.5921
CASP3	23.9219	22.6737	20.3241	24.207	22.8835	23.6523
CASP4	63.835	67.1783	68.4997	81.3174	90.2046	88.087
CASP4_1	59.0247	62.8795	64.4851	74.9519	83.7478	82.8548
CASP6	21.0617	17.9535	20.7423	28.0621	27.6311	25.7309
CASP7	45.1136	40.2058	40.4809	41.4208	44.1528	43.5059
CASP8	48.7539	44.7574	46.2519	55.4967	55.547	54.3287
CASP8AP2	41.7333	35.0642	37.219	34.9656	37.0314	37.0553
CASP8AP2_1	42.2533	37.34	38.5572	36.4897	37.8859	38.1304
CASP9	13.001	10.6204	12.6294	11.4759	11.6791	13.2596
CAST	95.5575	91.4535	86.0637	124.711	116.221	115.61
CASTOR2	13.6511	12.2219	17.3968	18.2	17.3762	16.9867
CASTOR3	20.1516	18.375	20.6586	25.1035	26.7765	22.2189
CASZ1	50.314	51.2477	50.6011	39.0001	41.3992	39.4205
CAT	112.719	108.733	112.577	112.518	114.987	114.033
CAVIN1	58.2446	57.2322	64.3178	63.207	59.4401	64.0763
CBFA2T2	58.2446	63.5539	58.4631	59.3519	63.3331	58.1991
CBFB	67.9954	56.1364	56.7067	81.3174	66.2766	65.1514
CBL	75.0159	80.7488	81.2127	85.4416	82.6084	82.3531
CBLB	28.6023	27.7311	27.0988	29.138	26.0169	27.9527
CBLC	45.5036	39.1101	41.5682	44.2001	50.5146	47.1613
CBLL1	44.7235	38.3515	41.5682	47.338	41.4941	44.6527
CBR1	24.4419	25.2024	24.0042	24.9242	24.8775	24.0107
CBR4	19.8916	15.172	12.1275	17.0345	17.3762	16.0549
CBWD1	63.705	58.918	53.6121	63.745	56.0218	60.9227
CBWD2	56.0344	55.0407	47.4229	56.9312	56.1167	58.7724
CBWD3	60.4548	65.4925	58.3795	65.8071	66.6564	65.5815
CBWD5	61.4949	65.6611	57.2922	69.1243	65.612	65.4381
CBWD6	50.184	53.8606	47.6738	53.7932	54.5026	53.7553
CBX1	120.129	108.817	116.424	129.911	120.969	117.402
CBX2	12.481	14.6663	15.3894	13.0897	13.1034	11.4678
CBX3	300.064	244.185	258.024	275.601	255.137	261.394
CBX4	41.2133	33.4627	36.7172	36.6691	33.1383	32.8266
CBX5	167.973	153.743	158.327	161.469	156.861	153.31
CBX6	50.184	46.8646	51.8557	58.9932	54.8824	55.8338
CBX7	19.7616	19.555	19.4877	19.0966	22.6936	18.1335
CBX8	15.0812	17.0264	16.4767	20.2621	19.845	22.2905
CBY1	12.871	13.8234	12.713	12.4621	11.964	13.4747
CC2D1A	45.1136	47.7075	48.7611	52.6277	55.9268	49.1682
CC2D1A_1	44.7235	45.9375	47.5901	51.1932	54.4076	48.1647
CC2D1B	44.0735	45.6003	42.07	49.1311	43.4881	46.0145
CCAR1	87.7569	87.1548	94.093	109.917	106.631	106.077
CCAR2	44.3335	48.129	44.9137	51.6415	46.8114	50.2433
CCAT1	52.1341	45.8532	59.1322	93.6002	89.255	86.0801
CCDC106	32.8926	31.9455	28.5206	36.6691	36.5566	34.6901
CCDC112	11.9609	11.1261	10.5384	11.9242	12.2488	10.6077
CCDC115	32.2425	33.7999	31.6989	37.0277	33.3282	35.9085
CCDC117	39.7831	34.4742	31.0298	54.3312	41.9689	40.1373
CCDC12	14.6912	17.8693	18.5677	18.8276	20.7945	19.3519
CCDC120	35.1028	36.9186	37.9718	42.5863	45.9569	40.209
CCDC120_1	39.6531	40.8801	42.8228	47.2484	50.0398	45.3695
CCDC124	35.2328	33.7999	35.8808	37.4759	41.3042	35.2635
CCDC125	22.2318	22.5051	19.9895	23.0414	24.2128	22.2189
CCDC125_1	21.7117	22.0837	19.7386	22.9518	22.8835	22.5055
CCDC127	23.5319	26.6353	23.9205	29.3173	26.6816	29.6729
CCDC137	37.703	33.9684	35.6299	42.0484	42.4436	40.3523
CCDC138	13.261	11.969	13.2148	15.869	13.958	14.1197
CCDC14	172.004	173.888	139.09	177.159	164.742	171.013
CCDC142	19.1115	16.9421	16.5604	19.5449	19.0854	16.5566
CCDC144B	12.221	12.8962	14.804	14.0759	12.7236	10.6794
CCDC150	10.0108	12.2219	9.11657	10.4	10.7296	10.4644
CCDC174	10.9209	12.7276	11.8766	12.6414	15.0024	12.0412
CCDC18	18.3314	21.4094	18.6513	20.3518	20.3198	20.3553
CCDC183	16.5113	11.969	8.86565	8.51726	9.59017	13.3313
CCDC186	99.4579	90.3577	80.46	89.9243	76.6264	80.4179
CCDC18-AS1	11.7009	15.172	11.2075	9.95175	11.2993	10.7511
CCDC191	17.0313	19.4707	14.5531	18.6483	19.6551	17.345
CCDC198	19.1115	17.1949	16.4767	24.7449	25.827	24.2974
CCDC22	23.1418	22.168	22.415	23.8483	24.2128	21.0004
CCDC24	9.36074	11.7162	9.53476	11.2069	13.4832	9.74763
CCDC25	16.3813	15.762	12.713	13.9862	13.3883	16.1983
CCDC28A	25.222	22.5894	21.0768	22.8621	20.6046	19.3519
CCDC28B	10.9209	12.3062	9.2002	12.2828	14.1479	12.8296
CCDC32	25.742	28.6582	25.8442	31.2897	33.9929	28.3111
CCDC34	14.5612	17.1107	16.4767	20.9794	22.6936	21.9322
CCDC43	27.3022	26.6353	29.1897	29.2277	29.4352	28.5978
CCDC47	124.03	109.407	111.155	102.476	99.5099	104.429
CCDC50	117.789	107.553	97.1876	145.242	128.66	132.095
CCDC51	11.3109	11.7162	11.4584	12.7311	13.6731	10.8944
CCDC57	43.0334	49.1405	50.0993	57.6484	56.2117	53.7553
CCDC59	28.4722	22.9266	22.415	23.8483	23.738	22.0755
CCDC6	115.059	108.564	113.581	119.511	107.676	106.364
CCDC61	11.0509	11.379	9.78567	11.7449	11.5842	9.8193
CCDC71	14.1711	11.6319	15.724	16.2276	16.9964	16.1266
CCDC71L	11.3109	7.75458	8.86565	13.4483	13.7681	11.5395
CCDC77	14.0411	12.9805	13.7167	17.3931	16.0469	17.2017
CCDC78	10.9209	12.8119	10.6221	12.2828	14.9075	11.9695
CCDC82	45.6336	46.6118	40.4809	47.338	44.1528	48.0214
CCDC85B	43.4234	38.6043	40.1463	41.6898	43.9629	38.0587
CCDC85C	40.5632	42.1445	41.3173	44.3794	40.0698	38.2021
CCDC86	30.4224	32.4512	33.6226	47.5174	39.8799	40.854
CCDC88C	65.1351	66.6726	64.2342	70.7381	73.6829	70.5986
CCDC9	31.3325	34.9799	31.448	36.8484	32.5686	32.6115
CCDC90B	33.1526	33.3784	31.3643	40.7932	37.5061	38.4888
CCDC91	35.1028	30.4283	31.1971	35.7725	29.1503	31.9665
CCDC92	29.5123	28.2368	29.7752	31.5587	34.5626	33.615
CCDC92_1	22.4918	22.8423	24.7569	25.0139	28.2008	28.0244
CCDC93	52.5241	51.5005	52.5248	58.6346	55.3571	54.7587
CCDC97	49.1439	49.1405	51.7721	52.9863	47.0013	48.5948
CCDC9B	44.3335	43.9988	45.7501	61.8622	57.9208	51.7484
CCHCR1	31.2025	31.2712	27.517	27.7932	26.6816	25.9459
[truncated: 9,815 more rows]
